# Supplementary material for: Regulation of human cortical interneuron development by the chromatin remodeling protein CHD2
Source: Sci Rep. 2022 Sep 17;12:15636. doi: 10.1038/s41598-022-19654-y (PMC9482661; doi:10.1038/s41598-022-19654-y)
Supplement: Supplementary file 1 — Supplementary Information 1. [file 41598_2022_19654_MOESM1_ESM.xlsx]

## Sheet: Sheet1
coords all peak any stage (hg38)	D0_CHD2_all	D15_CHD2_all	D35_CHD2_all	CHD2_D0_unique	CHD2_D0_D15pk	CHD2_D15_uniquepk	CHD2_D15_d35pk	CHD2_D35_unique	CHD2_D0_D15_D35	CHD2_D0_D35pk	D0_H3K27Ac	D15_H3K27Ac	D35_H3K27Ac	D0_H3K4me3	D15_H3K4me3	D35_H3K4me3	D0_H3K27me3	D15_H3K27me3	D35_H3K27me3	D15_DBR_H3K27Ac_WT_up	D15_DBR_H3K27Ac_CHD2+/-_up	D35_DBR_H3K27Ac_WT_up	D35_DBR_H3K27Ac_CHD2+/-_up	D15_DEG_WT_up	D15_DEG_CHD2+/-_up	D35_DEG_WT_up	D35_DEG_CHD2+/-_up	Annotation	Distance to TSS	Gene Name	Ave D0	Ave D15	Ave D35	Expression Cluster
chr1:156419835-156420130	1	0	0	1	0	0	0	0	0	0	0	0	0	1	1	1	1	1	1	0	0	0	0	0	0	0	0	TTS (NR_029691)	446	MIR9-1	0.436376	2.27415	1.23948	5
chr1:156859579-156859932	1	0	0	1	0	0	0	0	0	0	0	0	0	1	1	1	1	1	1	0	0	0	0	0	0	0	0	promoter-TSS (NM_014215)	-836	INSRR	0.0530944	0.470532	3.03723	9
chr1:170664730-170665019	1	0	0	1	0	0	0	0	0	0	0	0	0	1	1	1	1	1	1	0	0	0	0	0	0	0	0	intron (NM_006902, intron 1 of 4)	703	PRRX1	0.0155966	0.190105	0.358843	2
chr1:180234434-180235358	1	0	0	1	0	0	0	0	0	0	0	0	0	1	0	1	1	1	1	0	0	0	0	0	0	0	0	intron (NM_033343, intron 1 of 5)	4598	LHX4	2.39286	0.936428	0.727967	8
chr1:213985341-213985484	1	0	0	1	0	0	0	0	0	0	0	0	0	1	1	1	1	1	1	0	0	0	0	0	0	0	0	intron (NR_037850, intron 1 of 5)	740	PROX1-AS1	0.00124422	0.115323	0.221212	11
chr1:220884578-220884862	1	0	0	1	0	0	0	0	0	0	0	0	0	1	1	1	1	1	1	0	0	0	0	0	0	0	0	3' UTR (NM_021958, exon 4 of 4)	-4580	HLX-AS1	0.0415057	0.0195741	0	#N/A
chr1:228647710-228648177	1	0	0	1	0	0	0	0	0	0	0	0	0	1	1	1	1	1	1	0	0	0	0	0	0	0	0	intron (NR_037962, intron 1 of 2)	-1786	RNA5S12	1e-11	0	0	#N/A
chr1:231162376-231162676	1	0	0	1	0	0	0	0	0	0	0	0	1	1	1	1	1	1	1	0	0	0	1	0	0	0	1	promoter-TSS (NM_001004342)	-402	TRIM67	0.0162708	0.610808	4.01501	9
chr1:39692548-39692619	1	0	0	1	0	0	0	0	0	0	0	0	0	1	0	1	1	1	1	0	0	0	0	0	0	0	1	promoter-TSS (NM_016257)	-874	HPCAL4	1.11451	2.09716	36.5493	7
chr1:46489653-46489900	1	0	0	1	0	0	0	0	0	0	0	0	0	1	0	1	1	1	1	0	0	0	0	0	0	0	0	Intergenic	-17219	DMBX1	0.0520438	0.0994388	0.845687	7
chr1:50969783-50969933	1	0	0	1	0	0	0	0	0	0	0	0	0	1	1	1	1	1	1	0	0	0	0	0	0	0	0	promoter-TSS (NM_078626)	-112	CDKN2C	0.0207856	1.18741	0.647043	11
chr1:50977975-50978397	1	0	0	1	0	0	0	0	0	0	0	0	0	1	1	1	1	1	1	0	0	0	0	0	0	0	0	Intergenic	8216	CDKN2C	0.0207856	1.18741	0.647043	11
chr1:90706926-90707171	1	0	0	1	0	0	0	0	0	0	0	0	0	1	1	1	1	1	1	0	0	0	0	0	0	0	0	Intergenic	10188	BARHL2	0.00600103	0.00651006	0.14274	7
chr10:100745066-100745733	1	0	0	1	0	0	0	0	0	0	0	0	0	1	1	1	1	1	1	0	0	0	0	0	0	0	0	promoter-TSS (NM_003989)	-311	PAX2	0.00187032	0.413253	0.103981	11
chr10:102230276-102230657	1	0	0	1	0	0	0	0	0	0	0	0	0	1	1	1	1	1	1	0	0	0	0	0	0	0	0	TTS (NM_152310)	4189	ELOVL3	0.213563	0.186287	0.373314	10
chr10:116271036-116271260	1	0	0	1	0	0	0	0	0	0	0	0	0	1	1	1	1	1	1	0	0	0	0	0	0	0	0	intron (NM_145793, intron 1 of 8)	1159	GFRA1	0.509694	6.26577	7.02011	2
chr10:117162792-117162942	1	0	0	1	0	0	0	0	0	0	0	0	1	1	1	1	1	1	1	0	0	0	0	0	0	0	0	intron (NR_121650, intron 1 of 1)	4907	MIR3663	1e-11	0.755434	0.359205	#N/A
chr10:117168171-117168326	1	0	0	1	0	0	0	0	0	0	0	0	0	1	0	1	1	1	1	0	0	0	0	0	0	0	0	promoter-TSS (NR_037436)	-475	MIR3663	1e-11	0.755434	0.359205	#N/A
chr10:117734957-117735315	1	0	0	1	0	0	0	0	0	0	0	0	0	1	1	1	1	1	1	0	0	0	0	0	0	1	0	Intergenic	-190068	EMX2OS	0.042368	0.046158	0.541733	7
chr10:22252397-22252857	1	0	0	1	0	0	0	0	0	0	0	0	0	1	1	1	1	1	1	0	0	0	0	0	0	0	0	non-coding (NR_038921, exon 1 of 1)	555	LOC100130992	nd	nd	nd	#N/A
chr10:22345360-22345562	1	0	0	1	0	0	0	0	0	0	0	0	0	1	1	1	1	1	1	0	0	0	0	1	0	1	0	promoter-TSS (NM_172242)	16	SPAG6	0.0452253	2.27598	7.2759	11
chr10:23694407-23694798	1	0	0	1	0	0	0	0	0	0	0	0	0	1	1	1	1	1	1	0	0	0	0	0	0	0	0	promoter-TSS (NM_001098500)	-143	KIAA1217	2.07265	1.21048	1.64589	8
chr10:7413060-7413125	1	0	0	1	0	0	0	0	0	0	0	0	0	1	1	1	1	1	1	0	0	0	0	0	0	0	0	Intergenic	-1607	SFMBT2	0.938918	2.89009	5.15623	1
chr10:86389537-86389973	1	0	0	1	0	0	0	0	0	0	0	0	0	1	1	1	1	1	1	0	0	0	0	0	0	0	1	Intergenic	-23262	GRID1	0.0866265	0.828715	2.91071	9
chr10:92689346-92689623	1	0	0	1	0	0	0	0	0	0	0	0	0	1	1	1	1	1	1	0	0	0	0	0	0	0	0	promoter-TSS (NM_002729)	-439	HHEX	0.124427	0.0107865	0.113913	4
chr10:93566528-93567046	1	0	0	1	0	0	0	0	0	0	0	0	0	1	1	1	1	1	1	0	0	0	0	0	0	0	0	exon (NM_181745, exon 1 of 4)	122	FFAR4	0.0057556	0.0189664	0.104886	1
chr11:128890521-128890808	1	0	0	1	0	0	0	0	0	0	0	0	1	1	1	1	1	1	1	0	0	0	0	0	0	0	1	promoter-TSS (NM_000890)	-753	KCNJ5	0.0365647	0.568548	9.43426	9
chr11:20596921-20597157	1	0	0	1	0	0	0	0	0	0	0	0	0	1	1	1	1	1	1	0	0	0	0	0	0	0	0	Intergenic	-2361	SLC6A5	0.00491849	0.00866931	0.100264	7
chr11:30016932-30017082	1	0	0	1	0	0	0	0	0	0	0	0	0	1	1	1	1	1	1	0	0	0	0	0	0	0	0	promoter-TSS (NM_002233)	23	KCNA4	0.019638	0.397696	0.649253	11
chr12:107775397-107775720	1	0	0	1	0	0	0	0	0	0	0	0	0	1	1	1	1	1	1	0	0	0	0	0	0	0	0	exon (NM_203436, exon 1 of 1)	1174	ASCL4	1e-11	0.00570062	0.0404138	#N/A
chr12:1531148-1531277	1	0	0	1	0	0	0	0	0	0	0	0	1	1	1	1	1	1	1	0	0	0	0	0	0	0	0	Intergenic	30722	LINC00942	0.0723694	0.0784703	0.128909	10
chr12:27975236-27975337	1	0	0	1	0	0	0	0	0	0	0	0	0	1	0	1	1	1	1	0	0	0	0	0	0	0	1	Intergenic	-3304	PTHLH	0.0103821	0.146763	0.226214	2
chr12:48980742-48981152	1	0	0	1	0	0	0	0	0	0	0	0	0	1	0	1	1	1	1	0	0	0	0	0	0	0	0	intron (NM_005430, intron 3 of 3)	2494	WNT1	0.00868054	0.0575314	0.577612	9
chr12:49297474-49297918	1	0	0	1	0	0	0	0	0	0	0	0	0	1	0	1	1	1	1	0	0	0	0	0	0	0	0	exon (NM_006262, exon 7 of 9)	2570	PRPH	0.0744918	0.0804105	1.13798	7
chr12:54017879-54018439	1	0	0	1	0	0	0	0	0	0	0	0	0	1	1	1	1	1	1	0	0	0	0	0	0	0	0	intron (NM_014620, intron 1 of 3)	1307	HOXC5	1e-11	0	0.00951643	#N/A
chr12:57242723-57243939	1	0	0	1	0	0	0	0	0	0	0	0	0	1	1	1	1	1	1	0	0	0	0	0	0	0	0	TTS (NM_145064)	-2639	NDUFA4L2	0.692443	0.674461	5.21026	7
chr13:78603430-78603689	1	0	0	1	0	0	0	0	0	0	0	0	0	1	1	1	1	1	1	0	0	0	0	0	0	0	0	promoter-TSS (NM_006237)	0	POU4F1	0.0762009	0.930934	0.902205	2
chr14:28774466-28774659	1	0	0	1	0	0	0	0	0	0	0	0	0	1	1	1	1	1	1	0	0	0	0	0	0	0	0	intron (NR_026731, intron 2 of 2)	1859	LINC01551	0.07486	6.22026	6.88763	11
chr14:38208446-38209575	1	0	0	1	0	0	0	0	0	0	0	0	0	1	1	1	1	1	1	0	0	0	0	0	0	0	0	intron (NM_001049, intron 2 of 2)	1012	SSTR1	0.159702	0.170298	0.389767	10
chr14:38255296-38256138	1	0	0	1	0	0	0	0	0	0	0	0	0	1	1	1	1	1	1	0	0	0	0	0	0	0	0	exon (NM_175060, exon 1 of 1)	653	CLEC14A	0.153464	0.0371868	0.0240408	8
chr14:60657088-60657339	1	0	0	1	0	0	0	0	0	0	0	0	0	1	1	1	1	1	1	0	0	0	0	0	0	0	0	Intergenic	-7777	SIX1	0.0625754	0.171462	0.244521	1
chr15:41511393-41511717	1	0	0	1	0	0	0	0	0	0	0	0	0	1	0	1	1	1	1	0	0	0	0	0	0	0	0	exon (NM_206961, exon 6 of 19)	2332	LTK	0.0335433	0.172521	0.268346	2
chr15:67833945-67834075	1	0	0	1	0	0	0	0	0	0	0	0	0	1	0	1	1	1	1	0	0	0	0	0	0	0	0	TTS (NR_120345)	4869	LOC101929076	nd	nd	nd	#N/A
chr15:79089483-79089802	1	0	0	1	0	0	0	0	0	0	0	0	0	1	1	1	1	1	1	0	0	0	0	0	0	0	1	intron (NM_001145648, intron 1 of 26)	1230	RASGRF1	0.147782	0.937914	3.57329	9
chr15:89368752-89368966	1	0	0	1	0	0	0	0	0	0	0	0	0	1	0	1	1	1	1	0	0	0	0	0	0	0	0	TTS (NR_029692)	760	MIR9-3HG	nd	nd	nd	#N/A
chr16:164908-165493	1	0	0	1	0	0	0	0	0	0	0	0	0	1	0	1	1	1	1	0	0	0	0	0	0	0	0	promoter-TSS (NM_001003938)	-773	HBM	0.0129651	0	0	#N/A
chr16:56632455-56632673	1	0	0	1	0	0	0	0	0	0	0	0	0	1	1	1	1	1	1	0	0	0	0	0	0	0	0	promoter-TSS (NM_176870)	-58	MT1M	1.89056	0	0.0396214	#N/A
chr16:86286959-86287262	1	0	0	1	0	0	0	0	0	0	0	0	0	1	1	1	1	1	1	0	0	0	0	0	0	0	0	promoter-TSS (NR_104139)	680	LINC02135	nd	nd	nd	#N/A
chr17:2054931-2055140	1	0	0	1	0	0	0	0	0	0	0	0	0	1	0	1	1	1	1	0	0	0	0	0	0	0	0	promoter-TSS (NM_006497)	-63	HIC1	0.0384637	0.285259	0.734777	9
chr17:35448360-35449005	1	0	0	1	0	0	0	0	0	0	1	0	0	1	1	1	1	1	1	0	0	0	0	0	0	1	0	intron (NM_144682, intron 1 of 5)	154	SLFN13	2.65482	0.948392	0.243877	12
chr17:35460531-35460830	1	0	0	1	0	0	0	0	0	0	0	0	0	1	1	1	1	1	1	0	0	0	0	0	0	1	0	Intergenic	-11844	SLFN13	2.65482	0.948392	0.243877	12
chr17:45431601-45431959	1	0	0	1	0	0	0	0	0	0	0	0	0	1	1	1	1	1	1	0	0	0	0	0	0	1	0	intron (NM_174919, intron 2 of 3)	1136	ARHGAP27	1e-11	0	0	10
chr17:48492471-48492768	1	0	0	1	0	0	0	0	0	0	0	0	0	1	0	1	1	1	1	0	0	0	0	0	0	0	0	Intergenic	38290	HOXB1	0.00473005	0	0.0392512	#N/A
chr17:49968957-49969180	1	0	0	1	0	0	0	0	0	0	0	0	0	1	1	1	1	1	1	0	0	0	0	0	0	0	0	promoter-TSS (NM_138281)	-129	DLX4	0.0417757	0.0236445	0.0659001	10
chr17:61451887-61452020	1	0	0	1	0	0	0	0	0	0	0	0	0	1	1	1	1	1	1	0	0	0	0	0	0	0	0	Intergenic	-4492	TBX4	1e-11	0.0149675	0.0171944	#N/A
chr17:76585656-76585880	1	0	0	1	0	0	0	0	0	0	0	0	0	1	1	1	1	1	1	0	0	0	0	0	0	0	0	exon (NM_006456, exon 1 of 9)	295	ST6GALNAC2	0.521802	0.390793	0.732026	10
chr17:9004449-9004759	1	0	0	1	0	0	0	0	0	0	0	0	0	1	1	1	1	1	1	0	0	0	0	0	0	0	0	Intergenic	-16938	NTN1	0.935726	113.711	311.037	11
chr18:22348998-22349280	1	0	0	1	0	0	0	0	0	0	0	0	0	1	0	1	1	1	1	0	0	0	0	0	0	0	0	Intergenic	68776	CTAGE1	0.00520884	0.00266782	0	#N/A
chr18:47261319-47261550	1	0	0	1	0	0	0	0	0	0	0	0	0	1	0	1	1	1	1	0	0	0	0	0	0	0	0	Intergenic	-12252	SKOR2	0.156628	0.0433785	0.165364	6
chr18:57437920-57438131	1	0	0	1	0	0	0	0	0	0	0	0	0	1	1	1	1	1	1	0	0	0	0	0	0	0	0	intron (NM_004852, intron 1 of 1)	2341	ONECUT2	0.157718	2.32427	3.70562	2
chr18:59265554-59265790	1	0	0	1	0	0	0	0	0	0	0	0	0	1	1	1	1	1	1	0	0	0	0	0	0	1	0	Intergenic	7721	RAX	0.284773	21.1603	2.16358	11
chr18:75204323-75204453	1	0	0	1	0	0	0	0	0	0	0	0	0	1	0	1	1	1	1	0	0	0	0	0	0	0	0	intron (NM_175907, intron 1 of 1)	1125	ZADH2	0.546268	5.26156	4.29687	2
chr19:3367249-3367470	1	0	0	1	0	0	0	0	0	0	0	0	0	1	1	1	1	1	1	0	0	0	0	0	0	0	0	intron (NM_001245002, intron 1 of 10)	793	NFIC	0.12293	0.286423	0.83132	1
chr19:6590859-6591241	1	0	0	1	0	0	0	0	0	0	0	0	0	1	1	1	1	1	1	0	0	0	0	1	0	1	0	5' UTR (NM_001252, exon 1 of 3)	102	CD70	2.3333	3.20128	2.23424	#N/A
chr19:8333769-8333967	1	0	0	1	0	0	0	0	0	0	0	0	0	1	1	1	1	1	1	0	0	0	0	0	0	0	0	intron (NM_198471, intron 5 of 10)	9394	KANK3	1.22554	1.13728	1.96009	10
chr2:104845059-104845272	1	0	0	1	0	0	0	0	0	0	0	0	0	1	1	1	1	1	1	0	0	0	0	0	0	0	0	intron (NR_037883, intron 1 of 3)	6310	PANTR1	nd	nd	nd	#N/A
chr2:104862206-104862555	1	0	0	1	0	0	0	0	0	0	0	0	0	1	1	1	1	1	1	0	0	0	0	0	0	0	0	Intergenic	8313	POU3F3	0.151338	2.5267	13.6906	9
chr2:156320276-156320519	1	0	0	1	0	0	0	0	0	0	0	0	0	1	1	1	1	1	1	0	0	0	0	0	0	0	1	Intergenic	12377	NR4A2	0.199297	0.508212	0.85057	1
chr2:161423697-161423937	1	0	0	1	0	0	0	0	0	0	0	0	0	1	1	1	1	1	1	0	0	0	0	0	0	0	0	exon (NM_006593, exon 6 of 6)	7708	TBR1	0.0121788	0.0282778	0.0542617	1
chr2:170715302-170715631	1	0	0	1	0	0	0	0	0	0	0	0	0	1	1	1	1	1	1	0	0	0	0	0	0	0	0	promoter-TSS (NR_027433)	120	SP5	0.226815	0.0945441	1.89476	7
chr2:176177827-176177959	1	0	0	1	0	0	0	0	0	0	0	0	0	1	1	1	1	1	1	0	0	0	0	0	0	0	0	promoter-TSS (NR_110457)	236	HAGLR	0.00717336	0.0391683	0	#N/A
chr2:176188566-176188894	1	0	0	1	0	0	0	0	0	0	0	0	0	1	1	1	1	1	1	0	0	0	0	0	0	0	0	promoter-TSS (NR_106991)	-113	MIR7704	1e-11	0	0	#N/A
chr2:176637773-176638100	1	0	0	1	0	0	0	0	0	0	0	0	0	1	1	1	1	1	1	0	0	0	0	0	0	0	0	promoter-TSS (NR_040001)	183	LINC01117	0.0667852	0	0.0284719	#N/A
chr2:181656549-181657244	1	0	0	1	0	0	0	0	0	0	0	0	0	1	1	1	1	1	1	0	0	0	0	0	0	0	0	exon (NM_001030312, exon 1 of 10)	210	CERKL	0.180931	0.409601	1.21468	1
chr2:181683697-181684007	1	0	0	1	0	0	0	0	0	0	0	0	1	1	1	1	1	1	1	0	0	0	0	0	0	0	0	Intergenic	-3187	NEUROD1	0.00717152	4.55803	0.401072	11
chr2:219002521-219002765	1	0	0	1	0	0	0	0	0	0	0	0	0	1	1	1	1	1	1	0	0	0	0	0	0	0	0	promoter-TSS (NR_029867)	428	LOC100129175	nd	nd	nd	#N/A
chr2:27262589-27262910	1	0	0	1	0	0	0	0	0	0	0	0	0	1	1	1	1	1	1	0	0	0	0	0	0	1	0	intron (NM_003459, intron 1 of 7)	342	SLC30A3	1.92978	0.193331	0.502175	6
chr2:44929090-44929453	1	0	0	1	0	0	0	0	0	0	0	1	1	1	1	1	1	1	1	0	0	0	0	0	0	0	1	Intergenic	12235	SIX3-AS1	0.0203021	18.3776	12.1323	11
chr2:44929608-44929834	1	0	0	1	0	0	0	0	0	0	0	1	1	1	1	1	1	1	1	0	0	0	0	0	0	0	1	Intergenic	11786	SIX3-AS1	0.0203021	18.3776	12.1323	11
chr2:44944244-44944394	1	0	0	1	0	0	0	0	0	0	0	1	1	1	1	1	1	1	1	0	0	0	0	0	0	0	1	intron (NM_005413, intron 1 of 1)	2421	SIX3	0.197519	58.9364	17.695	11
chr2:45169623-45170454	1	0	0	1	0	0	0	0	0	0	0	0	0	1	1	1	1	1	1	0	0	0	0	0	0	0	0	Intergenic	84902	LINC01121	0.0057032	0.012854	0.0312038	1
chr2:72917376-72917961	1	0	0	1	0	0	0	0	0	0	0	0	0	1	0	1	1	1	1	0	0	0	0	0	0	0	0	5' UTR (NM_004097, exon 1 of 3)	194	EMX1	1.21241	0.107978	0.141385	6
chr2:73202175-73203023	1	0	0	1	0	0	0	0	0	0	0	0	0	1	0	1	1	1	1	0	0	0	0	0	0	0	0	5' UTR (NM_001134462, exon 1 of 3)	341	NOTO	0.274019	0.0316646	0.0944174	6
chr2:86790510-86790594	1	0	0	1	0	0	0	0	0	0	0	0	0	1	0	1	1	1	1	0	0	0	0	0	0	0	0	exon (NM_001768, exon 2 of 6)	1162	CD8A	0.0898485	0.0941241	1.01784	7
chr2:95025887-95026099	1	0	0	1	0	0	0	0	0	0	0	0	0	1	1	1	1	1	1	0	0	0	0	0	0	0	0	intron (NM_022440, intron 1 of 1)	338	MAL	0.055534	0.173781	0.544722	1
chr20:2693690-2693986	1	0	0	1	0	0	0	0	0	0	0	0	0	1	0	1	1	1	1	0	0	0	0	0	0	0	0	intron (NM_001110514, intron 2 of 17)	960	EBF4	0.576212	5.89306	9.52033	2
chr20:38727286-38727516	1	0	0	1	0	0	0	0	0	0	0	0	0	1	0	1	1	1	1	0	0	0	0	0	0	0	1	intron (NM_080552, intron 1 of 1)	2939	SLC32A1	0.117964	3.44502	17.6292	9
chr21:33070910-33071109	1	0	0	1	0	0	0	0	0	0	0	0	0	1	1	1	1	1	1	0	0	0	0	0	0	0	0	exon (NM_138983, exon 1 of 1)	866	OLIG1	0.649775	5.02747	2.73435	2
chr3:13878986-13879075	1	0	0	1	0	0	0	0	0	0	0	0	1	1	1	1	1	1	1	0	0	0	0	0	0	0	0	intron (NM_004625, intron 1 of 3)	1090	WNT7A	0.0153001	0.269011	4.4962	9
chr3:147392070-147392425	1	0	0	1	0	0	0	0	0	0	0	0	1	1	1	1	1	1	1	0	0	0	0	0	0	0	0	non-coding (NR_033119, exon 1 of 3)	182	ZIC4	0.0301075	0.90028	1.25926	11
chr3:147419138-147419762	1	0	0	1	0	0	0	0	0	0	0	0	0	1	1	1	1	1	1	0	0	0	0	0	0	0	0	Intergenic	-1877	LOC440982	nd	nd	nd	#N/A
chr3:27721683-27721964	1	0	0	1	0	0	0	0	0	0	0	0	0	1	1	1	1	1	1	0	0	0	0	0	0	0	0	exon (NM_005442, exon 1 of 6)	891	EOMES	0.132569	0.0258041	0.405063	7
chr4:108166503-108166674	1	0	0	1	0	0	0	0	0	0	0	0	0	1	1	1	1	1	1	0	0	0	0	0	0	1	0	promoter-TSS (NR_029374)	208	LEF1	0.251191	0.957338	1.28675	2
chr4:155667781-155667880	1	0	0	1	0	0	0	0	0	0	0	0	1	1	1	1	1	1	1	0	0	0	0	0	0	0	0	5' UTR (NM_001130684, exon 1 of 9)	168	GUCY1A1	nd	nd	nd	#N/A
chr4:46993519-46993928	1	0	0	1	0	0	0	0	0	0	0	0	0	1	1	1	1	1	1	0	0	0	0	0	0	0	0	promoter-TSS (NM_001204267)	-219	GABRA4	0.0403646	0.0204801	0.609904	7
chr5:154478268-154478419	1	0	0	1	0	0	0	0	0	0	0	0	0	1	1	1	1	1	1	0	0	0	0	0	0	0	0	promoter-TSS (NM_004821)	-80	HAND1	0.00646609	0.0230835	0.657415	7
chr5:161548813-161549043	1	0	0	1	0	0	0	0	0	0	0	0	0	1	1	1	1	1	1	0	0	0	0	0	0	0	1	promoter-TSS (NM_000813)	-804	GABRB2	0.162871	0.590444	2.13863	1
chr5:42992639-42992856	1	0	0	1	0	0	0	0	0	0	0	0	0	1	1	1	1	1	1	0	0	0	0	0	0	0	0	non-coding (NR_104643, exon 1 of 2)	585	FLJ32255	nd	nd	nd	#N/A
chr5:43017517-43017683	1	0	0	1	0	0	0	0	0	0	0	0	0	1	1	1	1	1	1	0	0	0	0	0	0	0	0	non-coding (NR_034086, exon 1 of 2)	1211	LOC648987	nd	nd	nd	#N/A
chr5:51398908-51399250	1	0	0	1	0	0	0	0	0	0	0	0	0	1	0	1	1	1	1	0	0	0	0	0	0	0	0	Intergenic	-15747	LOC642366	nd	nd	nd	#N/A
chr5:55220570-55220990	1	0	0	1	0	0	0	0	0	0	0	0	0	1	1	1	1	1	1	0	0	0	0	0	0	0	0	exon (NM_001190787, exon 7 of 7)	6535	MCIDAS	0.0439491	0.0358886	0.0780761	10
chr5:55226986-55227419	1	0	0	1	0	0	0	0	0	0	0	0	0	1	1	1	1	1	1	0	0	0	0	0	0	0	0	5' UTR (NM_001190787, exon 1 of 7)	112	MCIDAS	0.0439491	0.0358886	0.0780761	10
chr5:73120412-73120826	1	0	0	1	0	0	0	0	0	0	0	0	0	1	1	1	1	1	1	0	0	0	0	0	0	0	0	promoter-TSS (NM_173490)	58	TMEM171	0.738704	0.0795226	0.124488	6
chr5:73437163-73437217	1	0	0	1	0	0	0	0	0	0	0	0	0	1	0	1	1	1	1	0	0	0	0	0	0	0	0	Intergenic	11337	FOXD1	0.103842	1.59157	0.654044	11
chr5:77630097-77630547	1	0	0	1	0	0	0	0	0	0	0	0	0	1	1	1	1	1	1	0	0	0	0	0	0	0	1	exon (NM_032109, exon 3 of 3)	8375	OTP	0.00262698	4.40125	3.62165	11
chr6:108118092-108118240	1	0	0	1	0	0	0	0	0	0	0	0	0	1	1	1	1	1	1	0	0	0	0	0	0	0	0	Intergenic	-43429	OSTM1	6.62933	7.16373	6.4259	#N/A
chr6:133891433-133891601	1	0	0	1	0	0	0	0	0	0	0	0	0	1	0	1	1	1	1	0	0	0	0	0	0	0	0	intron (NM_003206, intron 1 of 1)	2395	TCF21	0.0127867	0.00881547	0.0119218	#N/A
chr6:149926236-149926403	1	0	0	1	0	0	0	0	0	0	0	0	0	1	0	1	1	1	1	0	0	0	0	0	0	0	0	Intergenic	-3168	RAET1G	0.0462817	0.339164	0.194939	2
chr6:149942242-149942650	1	0	0	1	0	0	0	0	0	0	0	0	0	1	1	1	1	1	1	0	0	0	0	0	0	0	1	intron (NM_025217, intron 1 of 4)	508	ULBP2	0.00866113	0.234789	0.841674	9
chr6:149963559-149964238	1	0	0	1	0	0	0	0	0	0	0	0	0	1	1	1	1	1	1	0	0	0	0	0	0	0	0	promoter-TSS (NM_025218)	-108	ULBP1	0.572063	0.390002	0.688813	10
chr6:166167827-166168381	1	0	0	1	0	0	0	0	0	0	0	0	0	1	1	1	1	1	1	0	0	0	0	0	0	0	0	intron (NM_003181, intron 1 of 8)	565	TBXT	nd	nd	nd	#N/A
chr6:30102029-30102322	1	0	0	1	0	0	0	0	0	0	0	0	0	1	1	1	1	1	1	0	0	0	0	0	0	0	0	TTS (NM_007028)	-3064	TRIM31-AS1	1e-11	0	0	#N/A
chr6:391644-392397	1	0	0	1	0	0	0	0	0	0	0	0	0	1	1	1	1	1	1	0	0	0	0	0	0	0	0	intron (NR_046000, intron 1 of 9)	282	IRF4	0.635762	0.108016	0.23728	6
chr6:5996236-5996417	1	0	0	1	0	0	0	0	0	0	0	0	0	1	1	1	1	1	1	0	0	0	0	0	0	0	0	Intergenic	7717	NRN1	0.0748808	0.799166	6.14438	9
chr6:7726413-7726843	1	0	0	1	0	0	0	0	0	0	0	0	0	1	1	1	1	1	1	0	0	0	0	0	0	0	0	promoter-TSS (NM_001718)	-150	BMP6	1.61366	2.50446	2.92503	3
chr6:84773886-84774036	1	0	0	1	0	0	0	0	0	0	0	0	0	1	1	1	1	1	1	0	0	0	0	0	0	0	0	Intergenic	-9725	TBX18	0.00408617	0.0511353	0.31486	9
chr6:99588572-99589251	1	0	0	1	0	0	0	0	0	0	0	0	0	1	1	1	1	1	1	0	0	0	0	0	0	0	0	Intergenic	-17862	PRDM13	0.0606146	0.14686	0.101126	3
chr7:136870206-136870374	1	0	0	1	0	0	0	0	0	0	0	0	0	1	0	1	1	1	1	0	0	0	0	0	0	0	0	intron (NM_001006632, intron 2 of 2)	1044	CHRM2	0.0604348	0.0599206	1.20441	7
chr7:155509842-155510269	1	0	0	1	0	0	0	0	0	0	0	0	0	1	1	1	1	1	1	0	0	0	0	0	0	0	0	intron (NM_001103176, intron 1 of 3)	23788	CNPY1	0.0283546	0.110545	0.792274	9
chr7:97016457-97017165	1	0	0	1	0	0	0	0	0	0	0	0	0	1	0	1	1	1	1	0	0	0	1	0	0	0	1	Intergenic	-2746	DLX6-AS1	0.00492555	4.09977	10.4071	11
chr7:97021152-97021300	1	0	0	1	0	0	0	0	0	0	0	0	0	1	0	1	1	1	1	0	0	0	0	0	0	0	1	intron (NM_005221, intron 2 of 2)	3605	DLX5	0.00626704	1.06646	3.02222	11
chr7:97024772-97024932	1	0	0	1	0	0	0	0	0	0	0	0	0	1	1	1	1	1	1	0	0	0	0	0	0	0	1	promoter-TSS (NM_005221)	-21	DLX5	0.00626704	1.06646	3.02222	11
chr8:22691446-22691624	1	0	0	1	0	0	0	0	0	0	0	0	0	1	1	1	1	1	1	0	0	0	0	0	0	0	0	intron (NM_004430, intron 1 of 1)	854	EGR3	0.0387138	0.554001	0.399962	2
chr8:23682667-23683152	1	0	0	1	0	0	0	0	0	0	0	0	0	1	1	1	1	1	1	0	0	0	0	0	0	0	0	promoter-TSS (NM_006167)	11	NKX3-1	0.872811	0.540876	0.135569	12
chr8:54458617-54458777	1	0	0	1	0	0	0	0	0	0	0	0	0	1	0	1	1	1	1	0	0	0	0	0	0	0	0	intron (NM_022454, intron 1 of 1)	762	SOX17	0.0097911	0.0216675	0.534147	7
chr8:54466415-54466892	1	0	0	1	0	0	0	0	0	0	0	0	0	1	0	1	1	1	1	0	0	0	0	0	0	0	0	Intergenic	8719	SOX17	0.0097911	0.0216675	0.534147	7
chr8:54470121-54470235	1	0	0	1	0	0	0	0	0	0	0	0	0	1	1	1	1	1	1	0	0	0	0	0	0	0	0	Intergenic	12243	SOX17	0.0097911	0.0216675	0.534147	7
chr8:64377955-64378396	1	0	0	1	0	0	0	0	0	0	0	0	0	1	0	1	1	1	1	0	0	0	0	0	0	0	0	promoter-TSS (NR_029669)	843	MIR124-2HG	0.338758	8.03587	12.1608	11
chr8:64580904-64581078	1	0	0	1	0	0	0	0	0	0	0	0	0	1	1	1	1	1	1	0	0	0	0	0	0	0	0	exon (NM_152414, exon 1 of 1)	753	BHLHE22	0.0172257	0.636536	0.0813322	11
chr8:71841909-71842094	1	0	0	1	0	0	0	0	0	0	0	0	0	1	0	1	1	1	1	0	0	0	0	0	0	0	0	3' UTR (NM_005098, exon 2 of 2)	-1121	MSC-AS1	0.0649894	0.0122539	0.0264523	6
chr8:738308-738378	1	0	0	1	0	0	0	0	0	0	0	0	0	1	0	1	1	1	1	0	0	0	0	0	0	0	0	intron (NR_073397, intron 1 of 3)	738	DLGAP2	0.00212142	0.0010654	0.00184191	10
chr8:738619-738788	1	0	0	1	0	0	0	0	0	0	0	0	0	1	1	1	1	1	1	0	0	0	0	0	0	0	0	intron (NR_073397, intron 1 of 3)	1099	DLGAP2	0.00212142	0.0010654	0.00184191	10
chr8:76677948-76678225	1	0	0	1	0	0	0	0	0	0	0	0	0	1	1	1	1	1	1	0	0	0	0	0	0	0	0	intron (NR_024360, intron 1 of 3)	-3193	ZFHX4	0.332902	8.64089	4.8201	11
chr9:130663724-130664148	1	0	0	1	0	0	0	0	0	0	0	0	1	1	0	1	1	1	1	0	0	0	0	0	0	0	1	promoter-TSS (NM_021619)	-658	PRDM12	0.0521473	0.2981	2.66483	9
chr9:21974672-21975261	1	0	0	1	0	0	0	0	0	0	0	0	0	1	1	1	1	1	1	0	0	0	0	0	0	0	0	promoter-TSS (NM_058197)	-140	CDKN2A	0.0809996	0.101781	0.192891	10
chr9:77018798-77019197	1	0	0	1	0	0	0	0	0	0	0	0	0	1	1	1	1	1	1	0	0	0	0	0	0	0	0	promoter-TSS (NM_001013735)	-657	FOXB2	0.802167	0.99013	0.412958	12
chr9:97502547-97502712	1	0	0	1	0	0	0	0	0	0	0	0	0	1	0	1	1	1	1	0	0	0	0	0	0	0	0	intron (NM_003275, intron 1 of 9)	991	TMOD1	0.122749	0.104375	1.0647	7
chr9:977074-977157	1	0	0	1	0	0	0	0	0	0	0	0	0	1	1	1	1	1	1	0	0	0	0	0	0	0	0	exon (NM_021240, exon 1 of 2)	148	DMRT3	0.0193667	0.0154114	0.0766296	10
chr9:97853178-97853312	1	0	0	1	0	0	0	0	0	0	0	0	0	1	1	1	1	1	1	0	0	0	0	0	0	0	0	promoter-TSS (NM_004473)	-10	FOXE1	0.0236141	0.162558	0.127401	2
chr9:98707220-98707726	1	0	0	1	0	0	0	0	0	0	0	0	0	1	1	1	1	1	1	0	0	0	0	0	0	0	1	intron (NM_005458, intron 1 of 18)	1724	GABBR2	0.482473	1.59298	4.41904	1
chr1:110068029-110068188	1	0	0	1	0	0	0	0	0	0	0	0	0	1	0	0	1	1	1	0	0	0	0	0	0	0	0	intron (NM_006492, intron 1 of 3)	2591	ALX3	0.0631794	0.0708501	0.0599685	#N/A
chr1:119007810-119007913	1	0	0	1	0	0	0	0	0	0	0	0	0	1	0	0	1	1	1	0	0	0	0	0	0	0	0	Intergenic	-18306	TBX15	0.0547635	0.0388679	0.0908901	10
chr1:154502461-154502954	1	0	0	1	0	0	0	0	0	0	0	0	0	1	0	0	1	1	1	0	0	0	0	0	0	0	0	promoter-TSS (NM_001010846)	489	TDRD10	0.150608	0.0518267	0.221525	6
chr1:16693191-16693388	1	0	0	1	0	0	0	0	0	0	0	0	0	1	0	0	1	1	1	0	0	0	0	0	0	0	0	intron (NR_026567, intron 10 of 10)	12035	MIR3675	1e-11	0	0	#N/A
chr1:220887518-220887692	1	0	0	1	0	0	0	0	0	0	0	0	0	1	0	0	1	1	1	0	0	0	0	0	0	0	0	Intergenic	-7465	HLX-AS1	0.0415057	0.0195741	0	#N/A
chr1:220894252-220894467	1	0	0	1	0	0	0	0	0	0	0	0	0	1	1	0	1	1	1	0	0	0	0	0	0	0	0	Intergenic	-14220	HLX-AS1	0.0415057	0.0195741	0	#N/A
chr1:27366857-27367056	1	0	0	1	0	0	0	0	0	0	0	0	0	1	1	1	1	0	0	0	0	0	0	0	0	0	0	promoter-TSS (NM_004672)	-91	MAP3K6	2.63702	2.24978	4.76976	10
chr1:39514658-39515006	1	0	0	1	0	0	0	0	0	0	0	0	0	1	0	0	1	1	1	0	0	0	0	0	0	0	0	promoter-TSS (NR_132962)	-34	OXCT2P1	0.0835342	0.0083931	0.0578859	4
chr1:39701463-39702133	1	0	0	1	0	0	0	0	0	0	0	1	1	1	0	0	1	0	0	0	0	0	0	0	0	0	1	Intergenic	-10088	HPCAL4	1.11451	2.09716	36.5493	7
chr1:47432468-47432881	1	0	0	1	0	0	0	0	0	0	0	0	0	1	0	0	1	1	1	0	0	0	0	0	0	0	0	non-coding (NR_026878, exon 1 of 1)	1966	FOXD2-AS1	0.0139739	0.419843	0.288072	11
chr1:50430664-50431178	1	0	0	1	0	0	0	0	0	0	0	0	0	1	0	0	1	1	1	0	0	0	0	0	0	0	0	Intergenic	-7474	DMRTA2	0.104183	0.104103	1.01958	7
chr1:90719654-90719798	1	0	0	1	0	0	0	0	0	0	0	0	0	1	0	0	1	1	1	0	0	0	0	0	0	0	0	Intergenic	-2489	BARHL2	0.00600103	0.00651006	0.14274	7
chr1:90723582-90724053	1	0	0	1	0	0	0	0	0	0	0	0	0	1	0	0	1	0	0	0	0	0	0	0	0	0	0	Intergenic	-6581	BARHL2	0.00600103	0.00651006	0.14274	7
chr1:90841501-90841651	1	0	0	1	0	0	0	0	0	0	0	0	0	1	0	0	1	1	1	0	0	0	0	0	0	0	0	Intergenic	-124339	BARHL2	0.00600103	0.00651006	0.14274	7
chr10:101147166-101147417	1	0	0	1	0	0	0	0	0	0	0	0	0	1	0	0	1	1	1	0	0	0	0	0	0	0	0	Intergenic	-6026	TLX1NB	0.00594292	0	0.00921283	#N/A
chr10:101236740-101236976	1	0	0	1	0	0	0	0	0	0	0	0	0	1	0	0	1	1	1	0	0	0	0	0	0	0	0	intron (NR_029380, intron 2 of 2)	7264	LBX1-AS1	1e-11	0.0108398	0.00498177	#N/A
chr10:123148521-123148812	1	0	0	1	0	0	0	0	0	0	0	0	0	1	0	0	1	1	1	0	0	0	0	0	0	0	0	intron (NM_005519, intron 1 of 1)	545	HMX2	9.59094	0.0619822	1.05621	4
chr10:127736528-127737177	1	0	0	1	0	0	0	0	0	0	0	0	0	1	0	0	1	1	1	0	0	0	0	0	0	0	0	promoter-TSS (NM_207426)	-421	FOXI2	0.0834525	0.0220478	0.0489024	6
chr10:22325758-22325982	1	0	0	1	0	0	0	0	0	0	0	1	0	1	1	1	1	0	0	0	0	0	0	0	0	0	0	intron (NM_005180, intron 1 of 9)	4660	BMI1	1.00145	7.14837	6.20223	2
chr10:22436884-22437213	1	0	0	1	0	0	0	0	0	0	0	1	1	1	1	1	1	1	0	0	0	0	0	0	0	0	0	non-coding (NR_036533, exon 1 of 1)	880	LOC100499489	nd	nd	nd	#N/A
chr10:22477459-22477625	1	0	0	1	0	0	0	0	0	0	0	0	0	1	1	0	1	1	1	0	0	0	0	0	0	0	0	Intergenic	-39613	LOC100499489	nd	nd	nd	#N/A
chr10:43202516-43203285	1	0	0	1	0	0	0	0	0	0	0	0	0	1	1	1	1	0	0	0	0	1	0	1	0	1	0	intron (NM_001282862, intron 3 of 12)	26838	RASGEF1A	6.73636	0.329722	3.51827	4
chr10:8034011-8034242	1	0	0	1	0	0	0	0	0	0	0	0	0	1	0	0	1	1	1	0	0	0	0	0	0	0	0	Intergenic	18364	GATA3-AS1	1e-11	0.0266169	0.471887	#N/A
chr10:99527259-99527483	1	0	0	1	0	0	0	0	0	0	0	0	0	1	0	0	1	1	1	0	0	0	0	0	0	0	0	intron (NR_120618, intron 3 of 4)	3806	LINC01475	1e-11	0.0157028	0.0217745	#N/A
chr10:99536740-99537011	1	0	0	1	0	0	0	0	0	0	0	0	0	1	1	0	1	1	1	0	0	0	0	0	0	0	0	TTS (NM_145285)	3943	NKX2-3	0.0109308	0.0136885	0.0738382	10
chr11:124752080-124752178	1	0	0	1	0	0	0	0	0	0	0	0	0	1	0	0	1	1	1	0	0	0	0	0	0	0	0	promoter-TSS (NM_014312)	84	VSIG2	0.171244	0.449989	0.281873	3
chr11:128686376-128686551	1	0	0	1	0	0	0	0	0	0	0	0	0	1	0	0	1	1	1	0	0	0	0	0	0	0	0	promoter-TSS (NM_001271012)	-71	FLI1	0.0356538	0.193751	0.336449	2
chr11:17352479-17352629	1	0	0	1	0	0	0	0	0	0	0	0	0	1	1	1	1	1	0	0	0	0	0	0	1	0	1	intron (NM_001202439, intron 1 of 4)	792	NCR3LG1	0.82511	1.70063	3.71093	1
chr11:17720230-17720614	1	0	0	1	0	0	0	0	0	0	0	0	0	1	0	0	1	1	1	0	0	0	0	0	0	0	0	intron (NM_002478, intron 1 of 2)	859	MYOD1	0.0062399	0.0345679	0.10532	9
chr11:2271301-2271619	1	0	0	1	0	0	0	0	0	0	0	0	0	1	0	0	1	1	1	0	0	0	0	0	0	0	0	promoter-TSS (NM_005170)	-508	ASCL2	0.277473	0.0771265	0.441551	6
chr11:31798778-31798817	1	0	0	1	0	0	0	0	0	0	0	0	0	1	1	0	1	1	1	0	0	0	0	0	0	1	0	intron (NM_001310159, intron 5 of 8)	5439	PAX6	0.171457	0.665578	0.994871	2
chr11:32435658-32435767	1	0	0	1	0	0	0	0	0	0	0	0	0	1	0	0	1	1	1	0	0	0	0	0	0	0	0	promoter-TSS (NM_024424)	-178	WT1	0.00568358	0.00662188	0.052825	7
chr12:114414238-114414529	1	0	0	1	0	0	0	0	0	0	0	0	0	1	0	0	1	1	1	0	0	0	0	0	0	0	0	Intergenic	-5942	TBX5	1e-11	0.00505167	0.00787401	#N/A
chr12:114698453-114698603	1	0	0	1	0	0	0	0	0	0	0	0	0	1	0	0	1	1	1	0	0	0	0	0	0	0	0	Intergenic	-14364	TBX3	0.0234421	0.0871685	1.03095	9
chr12:132550216-132550676	1	0	0	1	0	0	0	0	0	0	0	0	0	1	0	0	1	0	0	0	0	0	0	0	0	0	0	intron (NM_001142641, intron 5 of 16)	-31551	MIR6763	0.355602	0.177102	0	#N/A
chr12:53939755-53939937	1	0	0	1	0	0	0	0	0	0	0	0	0	1	0	0	1	1	1	0	0	0	0	0	0	0	0	promoter-TSS (NR_047507)	-203	HOXC13-AS	1e-11	0.0363206	0.0141349	#N/A
chr12:57619425-57619731	1	0	0	1	0	0	0	0	0	0	0	0	0	1	0	0	1	1	1	0	0	0	0	0	0	0	0	promoter-TSS (NM_133489)	-332	SLC26A10	0.136255	1.42563	1.28262	2
chr12:85278358-85278484	1	0	0	1	0	0	0	0	0	0	0	0	0	1	0	0	1	1	1	0	0	0	0	0	0	1	0	Intergenic	-1837	ALX1	0.561923	1.248	0.749116	3
chr13:112066426-112066549	1	0	0	1	0	0	0	0	0	0	0	0	0	1	1	1	1	0	0	0	0	0	0	0	0	0	0	intron (NR_120392, intron 1 of 3)	-1111	SOX1	0.249093	6.41556	7.51685	11
chr13:27826409-27826883	1	0	0	1	0	0	0	0	0	0	0	0	0	1	1	0	1	1	1	0	0	0	0	0	0	0	0	Intergenic	34003	GSX1	1e-11	0.598288	0.152335	#N/A
chr13:78607598-78607748	1	0	0	1	0	0	0	0	0	0	0	0	0	1	0	0	1	1	1	0	0	0	0	0	0	0	0	intron (NR_047001, intron 5 of 5)	-4113	POU4F1	0.0762009	0.930934	0.902205	2
chr14:28768091-28768293	1	0	0	1	0	0	0	0	0	0	0	0	1	1	0	0	1	1	1	0	0	0	0	0	0	0	1	exon (NM_005249, exon 1 of 1)	1120	FOXG1	0.260041	11.527	18.0897	11
chr14:36666404-36666573	1	0	0	1	0	0	0	0	0	0	0	0	0	1	0	0	1	1	1	0	0	0	0	0	0	0	0	exon (NM_006194, exon 4 of 5)	8921	PAX9	0.0600714	0.0717996	0.0262297	12
chr14:37591383-37591912	1	0	0	1	0	0	0	0	0	0	0	0	0	1	0	0	1	1	1	0	0	0	0	0	0	1	0	exon (NM_004496, exon 2 of 2)	3472	FOXA1	0.067229	23.8572	17.4286	11
chr14:38211407-38211569	1	0	0	1	0	0	0	0	0	0	0	0	0	1	0	0	1	1	1	0	0	0	0	0	0	0	0	3' UTR (NM_001049, exon 3 of 3)	3489	SSTR1	0.159702	0.170298	0.389767	10
chr14:52268210-52268620	1	0	0	1	0	0	0	0	0	0	0	0	0	1	0	0	1	1	1	0	0	0	0	0	0	0	0	exon (NM_000953, exon 1 of 2)	702	PTGDR	0.102904	0.0179596	0.0131236	8
chr14:60642264-60642483	1	0	0	1	0	0	0	0	0	0	0	0	0	1	0	0	1	1	1	0	0	0	0	0	0	0	0	Intergenic	3158	SALRNA1	1e-11	0.0225234	0	#N/A
chr14:94767840-94767900	1	0	0	1	0	0	0	0	0	0	0	0	0	1	0	0	1	1	1	0	0	0	0	0	0	0	0	TTS (NM_173849)	2292	GSC	0.176035	0.285339	0.327186	3
chr15:40930402-40930552	1	0	0	1	0	0	0	0	0	0	0	0	0	1	1	1	1	1	0	0	0	0	0	0	0	0	0	intron (NM_019074, intron 2 of 10)	1144	DLL4	0.0730052	2.39878	0.610223	11
chr15:41502493-41502721	1	0	0	1	0	0	0	0	0	0	0	0	0	1	0	0	1	1	1	0	0	0	0	0	0	0	0	intron (NM_002220, intron 5 of 6)	8749	ITPKA	0.161665	1.04416	0.634174	2
chr15:45129911-45130068	1	0	0	1	0	0	0	0	0	0	0	0	0	1	0	0	1	1	1	0	0	0	0	0	0	0	1	promoter-TSS (NM_175940)	-4	DUOX1	0.28407	0.741289	0.945534	3
chr15:76341137-76341595	1	0	0	1	0	0	0	0	0	0	0	0	0	1	0	0	1	1	1	0	0	0	0	0	0	0	0	intron (NM_145805, intron 5 of 5)	4642	ISL2	0.226101	0.323105	0.145676	12
chr15:89371501-89371765	1	0	0	1	0	0	0	0	0	0	0	0	0	1	0	0	1	1	1	0	0	0	0	0	0	0	0	intron (NR_133003, intron 1 of 6)	3534	MIR9-3HG	nd	nd	nd	#N/A
chr15:89416345-89416833	1	0	0	1	0	0	0	0	0	0	0	0	0	1	0	0	1	1	1	0	0	0	0	0	0	0	0	Intergenic	38547	MIR9-3HG	nd	nd	nd	#N/A
chr16:56643404-56643695	1	0	0	1	0	0	0	0	0	0	0	0	0	1	0	0	1	1	1	0	0	0	0	0	0	0	0	promoter-TSS (NR_003658)	-137	MT1DP	0.120056	0.0602703	0.194131	10
chr16:695273-695629	1	0	0	1	0	0	0	0	0	0	0	0	1	1	0	0	1	1	1	0	0	0	0	0	0	0	0	exon (NM_153350, exon 3 of 6)	-5027	WDR24	5.1631	6.58798	5.69028	#N/A
chr16:73047576-73047844	1	0	0	1	0	0	0	0	0	0	0	0	0	1	1	1	1	1	0	0	0	0	0	0	0	0	0	intron (NM_006885, intron 1 of 9)	665	ZFHX3	0.423046	2.53755	3.83288	2
chr17:1228188-1228446	1	0	0	1	0	0	0	0	0	0	0	0	0	1	0	0	1	1	1	0	0	0	0	0	0	0	0	Intergenic	-40995	ABR	0.0139026	0.0154256	0.016749	1
chr17:35312753-35313229	1	0	0	1	0	0	0	0	0	0	0	0	0	1	0	0	1	0	1	0	0	0	0	0	0	0	0	Intergenic	60710	SLFN11	0.0643565	0.0960502	0.102706	#N/A
chr17:35488334-35488502	1	0	0	1	0	0	0	0	0	0	0	0	0	1	0	0	1	1	1	0	0	0	0	0	0	0	0	promoter-TSS (NM_001195790)	-679	SLFN12L	1e-11	0.00268572	0.00778056	#N/A
chr17:4639435-4639568	1	0	0	1	0	0	0	0	0	0	0	0	0	1	0	0	1	1	1	0	0	0	0	0	0	1	0	exon (NM_001140, exon 2 of 14)	2163	ALOX15	0.228705	0.118862	0.28949	10
chr17:48055553-48055962	1	0	0	1	0	0	0	0	0	0	1	0	1	1	0	1	1	0	0	0	0	0	0	0	0	0	0	intron (NM_003204, intron 2 of 5)	7434	NFE2L1	68.3848	46.755	74.9118	10
chr17:48457235-48457512	1	0	0	1	0	0	0	0	0	0	0	0	0	1	0	0	1	0	1	0	0	0	0	0	0	0	0	intron (NR_110804, intron 5 of 5)	12541	LOC101927166	nd	nd	nd	#N/A
chr17:48527189-48527682	1	0	0	1	0	0	0	0	0	0	0	0	0	1	0	0	1	1	1	0	0	0	0	0	0	0	0	Intergenic	3474	HOXB1	0.00473005	0	0.0392512	#N/A
chr17:48678231-48678759	1	0	0	1	0	0	0	0	0	0	0	0	0	1	0	0	1	1	1	0	0	0	0	0	0	0	0	Intergenic	44025	PRAC1	0.0302691	0	0.0445004	#N/A
chr17:49965204-49965354	1	0	0	1	0	0	0	0	0	0	0	0	0	1	0	0	1	1	1	0	0	0	0	0	0	0	0	Intergenic	-3919	DLX4	0.0417757	0.0236445	0.0659001	10
chr17:79777640-79777799	1	0	0	1	0	0	0	0	0	0	1	1	1	1	1	1	1	0	0	0	0	0	0	0	0	1	0	promoter-TSS (NM_032647)	-458	CBX2	47.0875	47.899	16.3255	12
chr17:79835788-79835938	1	0	0	1	0	0	0	0	0	0	0	0	0	1	0	0	1	1	1	0	0	0	0	0	0	0	0	intron (NM_003655, intron 3 of 4)	3551	CBX4	1.78752	17.5284	21.7945	2
chr17:8003695-8003993	1	0	0	1	0	0	0	0	0	0	0	0	0	1	0	0	1	1	1	0	0	0	0	0	0	0	0	intron (NM_000180, intron 2 of 19)	1174	GUCY2D	0.213741	0.0404847	0.262529	6
chr17:8073682-8073911	1	0	0	1	0	0	0	0	0	0	0	0	0	1	0	0	1	1	1	0	0	0	0	0	0	0	0	intron (NM_001139, intron 12 of 14)	13906	ALOX12B	0.0875858	0.0743982	0.229199	10
chr18:47247481-47247699	1	0	0	1	0	0	0	0	0	0	0	0	0	1	1	0	1	1	1	0	0	0	0	0	0	0	0	exon (NM_001278063, exon 1 of 7)	1593	SKOR2	0.156628	0.0433785	0.165364	6
chr18:57427699-57428080	1	0	0	1	0	0	0	0	0	0	0	0	0	1	0	0	1	1	1	0	0	0	0	0	0	0	0	Intergenic	-7795	ONECUT2	0.157718	2.32427	3.70562	2
chr18:59269196-59269390	1	0	0	1	0	0	0	0	0	0	0	0	0	1	0	0	1	0	1	0	0	0	0	0	0	1	0	exon (NM_013435, exon 3 of 3)	4100	RAX	0.284773	21.1603	2.16358	11
chr19:10424421-10424571	1	0	0	1	0	0	0	0	0	0	0	0	0	1	0	0	1	1	1	0	0	0	0	1	0	0	0	intron (NM_001111307, intron 1 of 14)	3839	PDE4A	0.784549	0.71053	1.33545	10
chr19:2291682-2291870	1	0	0	1	0	0	0	0	0	0	0	0	0	1	0	0	1	1	0	0	0	0	0	0	0	0	0	exon (NM_001101391, exon 2 of 2)	-9594	PEAK3	nd	nd	nd	#N/A
chr19:39247730-39248008	1	0	0	1	0	0	0	0	0	0	0	0	0	1	0	0	1	1	1	0	0	0	0	0	0	0	0	intron (NM_001276254, intron 3 of 5)	987	IFNL4	0.108027	0.0122722	0.0188446	6
chr19:39265021-39265211	1	0	0	1	0	0	0	0	0	0	0	0	0	1	0	0	1	1	1	0	0	0	0	0	0	0	0	Intergenic	-3401	IFNL2	1e-11	0	0	#N/A
chr19:40512600-40512991	1	0	0	1	0	0	0	0	0	0	0	0	0	1	0	0	1	1	1	0	0	0	0	0	0	0	0	exon (NM_020971, exon 14 of 36)	-17692	SPTBN4	0.625896	0.437966	3.22936	7
chr2:104863768-104863926	1	0	0	1	0	0	0	0	0	0	0	0	0	1	0	0	1	1	1	0	0	0	0	0	0	0	0	Intergenic	8748	LINC01159	1e-11	0.152037	0.244508	#N/A
chr2:113277123-113277384	1	0	0	1	0	0	0	0	0	0	0	0	0	1	0	0	1	1	1	0	0	0	0	1	0	1	0	intron (NM_013992, intron 2 of 8)	1667	PAX8	0.0738348	0.380134	0.192108	5
chr2:113277539-113277824	1	0	0	1	0	0	0	0	0	0	0	0	0	1	1	0	1	1	1	0	0	0	0	1	0	1	0	intron (NM_013992, intron 2 of 8)	1239	PAX8	0.0738348	0.380134	0.192108	5
chr2:113278644-113278737	1	0	0	1	0	0	0	0	0	0	0	0	0	1	0	0	1	1	1	0	0	0	0	1	0	1	0	intron (NM_013992, intron 1 of 8)	230	PAX8	0.0738348	0.380134	0.192108	5
chr2:120442967-120443530	1	0	0	1	0	0	0	0	0	0	1	0	0	1	0	0	1	1	1	0	0	0	0	0	0	0	0	Intergenic	23100	LINC01101	nd	nd	nd	#N/A
chr2:156327828-156327980	1	0	0	1	0	0	0	0	0	0	0	0	0	1	0	0	1	1	1	0	0	0	0	0	0	0	1	exon (NM_006186, exon 5 of 8)	4871	NR4A2	0.199297	0.508212	0.85057	1
chr2:161428048-161428245	1	0	0	1	0	0	0	0	0	0	0	0	0	1	0	0	1	1	1	0	0	0	0	0	0	0	0	Intergenic	12038	TBR1	0.0121788	0.0282778	0.0542617	1
chr2:174334798-174335010	1	0	0	1	0	0	0	0	0	0	0	0	0	1	0	0	1	1	1	0	0	0	0	0	0	0	0	promoter-TSS (NM_001145250)	-189	SP9	0.022675	4.14724	3.85654	11
chr2:176080869-176080942	1	0	0	1	0	0	0	0	0	0	0	0	0	1	0	0	1	1	1	0	0	0	0	0	0	0	0	intron (NM_001080458, intron 2 of 2)	3056	EVX2	0.00827932	0.0537502	0.0418658	2
chr2:176490221-176490818	1	0	0	1	0	0	0	0	0	0	0	0	1	1	0	0	1	0	0	0	0	0	0	0	0	0	0	Intergenic	110532	MIR1246	nd	nd	nd	#N/A
chr2:19350187-19350399	1	0	0	1	0	0	0	0	0	0	0	0	0	1	1	0	1	1	1	0	0	0	0	0	0	0	0	Intergenic	1864	MIR4757	1e-11	0.316819	0	#N/A
chr2:222318323-222318450	1	0	0	1	0	0	0	0	0	0	0	0	0	1	1	1	1	1	0	0	0	0	0	0	0	1	0	Intergenic	-19391	PAX3	0.208715	0.116586	0.616632	10
chr2:238847082-238847303	1	0	0	1	0	0	0	0	0	0	0	0	0	1	0	0	1	1	1	0	0	0	0	0	0	0	0	promoter-TSS (NM_057179)	-839	TWIST2	1.42934	0.158013	0.210969	6
chr2:45000571-45000869	1	0	0	1	0	0	0	0	0	0	0	0	0	1	0	0	1	1	1	0	0	0	0	0	0	0	0	Intergenic	8683	SIX2	0.201097	0.363261	0.22598	3
chr2:63054208-63054400	1	0	0	1	0	0	0	0	0	0	0	0	0	1	0	0	1	0	0	0	0	0	0	0	0	0	0	intron (NR_130153, intron 4 of 4)	3502	OTX1	0.155746	0.038808	0.463793	7
chr2:70888914-70889038	1	0	0	1	0	0	0	0	0	0	0	0	0	1	0	0	1	1	1	0	0	0	0	0	0	0	0	intron (NR_126384, intron 2 of 3)	1105	LINC01143	1e-11	0.0758609	0	#N/A
chr2:72923915-72924378	1	0	0	1	0	0	0	0	0	0	0	0	0	1	0	0	1	1	1	0	0	0	0	0	0	0	0	intron (NM_004097, intron 1 of 2)	6672	EMX1	1.21241	0.107978	0.141385	6
chr2:73291981-73292141	1	0	0	1	0	0	0	0	0	0	0	0	0	1	0	0	1	1	1	0	0	0	0	0	0	0	0	exon (NM_001965, exon 2 of 2)	1640	EGR4	0.0629845	0.128033	0.304677	1
chr20:21703097-21703239	1	0	0	1	0	0	0	0	0	0	0	0	0	1	1	0	1	1	1	0	0	0	0	0	0	0	0	intron (NR_109878, intron 1 of 4)	417	LINC01726	nd	nd	nd	#N/A
chr20:21714372-21714894	1	0	0	1	0	0	0	0	0	0	0	0	0	1	0	0	1	1	1	0	0	0	0	0	0	0	0	exon (NM_006192, exon 5 of 5)	8974	PAX1	0.00405672	0.00613265	0.0304352	1
chr20:3745020-3745623	1	0	0	1	0	0	0	0	0	0	0	0	0	1	0	0	1	1	1	0	0	0	0	0	0	0	0	intron (NM_052970, intron 5 of 12)	12652	HSPA12B	4.87382	0.365517	1.06888	6
chr21:36701442-36701639	1	0	0	1	0	0	0	0	0	0	0	0	0	1	0	0	1	1	1	0	0	0	0	0	0	0	0	intron (NM_005069, intron 1 of 10)	2408	SIM2	0.0427304	0.400807	1.43553	9
chr22:41926129-41926291	1	0	0	1	0	0	0	0	0	0	0	0	0	1	0	0	1	1	1	0	0	0	0	0	0	1	0	exon (NM_052945, exon 2 of 3)	607	TNFRSF13C	0.427958	1.42207	0.614089	5
chr22:45867220-45867356	1	0	0	1	0	0	0	0	0	0	0	0	0	1	1	0	1	1	1	0	0	0	0	0	0	0	0	Intergenic	106764	MIR4762	0.46141	0.554509	0.530717	#N/A
chr22:45867559-45867775	1	0	0	1	0	0	0	0	0	0	0	0	0	1	1	0	1	1	1	0	0	0	0	0	0	0	0	Intergenic	107143	MIR4762	0.46141	0.554509	0.530717	#N/A
chr3:158094632-158094782	1	0	0	1	0	0	0	0	0	0	0	0	0	1	1	0	1	1	1	0	0	0	0	0	0	0	0	Intergenic	11456	SHOX2	0.0322809	0.0618781	1.00771	7
chr3:27715233-27715374	1	0	0	1	0	0	0	0	0	0	0	0	0	1	0	0	1	1	1	0	0	0	0	0	0	0	0	TTS (NM_001278183)	7411	EOMES	0.132569	0.0258041	0.405063	7
chr3:62378465-62378777	1	0	0	1	0	0	0	0	0	0	0	0	0	1	0	0	1	1	1	0	0	0	0	0	0	1	0	Intergenic	-5106	FEZF2	0.53701	6.09053	5.20648	2
chr3:75655508-75655923	1	0	0	1	0	0	0	0	0	0	0	0	0	1	0	0	1	1	1	0	0	0	0	0	0	0	0	Intergenic	-8620	FRG2C	0.073317	0	0.0631083	#N/A
chr4:10457340-10457580	1	0	0	1	0	0	0	0	0	0	0	0	0	1	1	1	1	1	0	0	0	0	0	0	0	0	0	promoter-TSS (NM_053042)	-52	ZNF518B	4.5921	11.9537	10.5641	3
chr4:146648264-146648726	1	0	0	1	0	0	0	0	0	0	0	0	0	1	0	0	1	1	1	0	0	0	0	0	0	0	0	Intergenic	9602	POU4F2	0.0184199	0.115465	0.0450407	5
chr4:173608543-173609047	1	0	0	1	0	0	0	0	0	0	0	0	0	1	0	0	1	0	0	0	0	0	0	0	0	0	0	Intergenic	78337	HAND2-AS1	1e-11	0.0128977	0.0017476	#N/A
chr4:41751068-41751320	1	0	0	1	0	0	0	0	0	0	0	0	0	1	0	0	1	1	1	0	0	0	0	0	0	0	0	Intergenic	-2224	PHOX2B	0.0074133	0.134501	0.0720306	11
chr4:41867461-41867514	1	0	0	1	0	0	0	0	0	0	0	0	0	1	0	0	1	1	1	0	0	0	0	0	0	0	0	Intergenic	15123	LINC00682	1e-11	0.0111137	0.0163484	#N/A
chr4:80206911-80207228	1	0	0	1	0	0	0	0	0	0	0	0	0	1	0	0	1	1	1	0	0	0	0	0	0	0	0	Intergenic	9567	PRDM8	0.005177	0.926841	0.201148	11
chr4:82797631-82797968	1	0	0	1	0	0	0	0	0	0	0	0	0	1	1	1	1	0	0	0	0	0	0	0	0	0	1	intron (NM_001037582, intron 1 of 4)	1057	SCD5	0.899889	53.8433	41.6669	11
chr4:8860666-8861110	1	0	0	1	0	0	0	0	0	0	0	0	0	1	0	0	1	1	1	0	0	0	0	0	0	0	0	intron (NM_001306142, intron 1 of 1)	10929	HMX1	0.0765102	1.20909	1.16413	2
chr5:123094038-123094180	1	0	0	1	0	0	0	0	0	0	0	0	0	1	0	0	1	1	1	0	0	0	0	0	0	0	0	intron (NM_001136239, intron 2 of 7)	4963	PRDM6	0.00851077	0.0400829	0.0380128	2
chr5:132814137-132814744	1	0	0	1	0	0	0	0	0	0	0	0	0	1	0	0	1	1	1	0	0	0	0	0	0	0	0	exon (NM_175873, exon 1 of 1)	1117	SOWAHA	0.116131	0.155492	1.29398	7
chr5:135491737-135492112	1	0	0	1	0	0	0	0	0	0	0	0	0	1	0	0	1	1	1	0	0	0	0	0	0	0	0	Intergenic	-39526	TIFAB	1e-11	0	0	#N/A
chr5:135535111-135535261	1	0	0	1	0	0	0	0	0	0	0	0	0	1	0	0	1	1	1	0	0	0	0	0	0	0	0	exon (NM_006161, exon 1 of 1)	763	NEUROG1	0.0347563	0.143807	0.272739	1
chr5:135535655-135535795	1	0	0	1	0	0	0	0	0	0	0	0	0	1	0	0	1	1	1	0	0	0	0	0	0	0	0	5' UTR (NM_006161, exon 1 of 1)	224	NEUROG1	0.0347563	0.143807	0.272739	1
chr5:146338531-146339085	1	0	0	1	0	0	0	0	0	0	0	0	0	1	1	0	1	1	1	0	0	0	0	0	0	0	0	promoter-TSS (NM_002700)	-216	POU4F3	0.0395692	0.0821349	0.0774785	3
chr5:154520980-154521422	1	0	0	1	0	0	0	0	0	0	0	0	0	1	0	0	1	0	1	0	0	0	0	0	0	0	0	Intergenic	-42937	HAND1	0.00646609	0.0230835	0.657415	7
chr5:171309013-171309424	1	0	0	1	0	0	0	0	0	0	0	0	0	1	0	0	1	1	1	0	0	0	0	0	0	0	0	promoter-TSS (NM_021025)	-65	TLX3	1e-11	0.194889	0.071183	#N/A
chr5:173234807-173235334	1	0	0	1	0	0	0	0	0	0	0	0	0	1	1	0	1	1	1	0	0	0	0	0	0	0	0	exon (NM_001166176, exon 1 of 2)	241	NKX2-5	0.0223272	0.324069	0.0898376	5
chr5:181173606-181174178	1	0	0	1	0	0	0	0	0	0	0	0	0	1	1	0	1	0	1	0	0	0	0	0	0	0	0	Intergenic	18016	LINC01962	nd	nd	nd	#N/A
chr5:3603053-3603155	1	0	0	1	0	0	0	0	0	0	0	0	0	1	0	0	1	1	1	0	0	0	0	0	0	0	0	Intergenic	7050	IRX1	0.760918	9.32745	6.24133	2
chr5:73444157-73444488	1	0	0	1	0	0	0	0	0	0	0	0	0	1	0	0	1	1	1	0	0	0	0	0	0	0	0	Intergenic	4204	FOXD1	0.103842	1.59157	0.654044	11
chr5:93570811-93571140	1	0	0	1	0	0	0	0	0	0	0	0	0	1	0	0	1	1	1	0	0	0	0	0	0	0	0	non-coding (NR_109825, exon 1 of 9)	367	NR2F1-AS1	0.198211	1.01467	1.76302	2
chr5:93597157-93597406	1	0	0	1	0	0	0	0	0	0	0	0	0	1	0	0	1	1	1	0	0	0	0	0	0	1	0	Intergenic	13945	NR2F1	0.184769	14.0067	33.2022	11
chr6:10412455-10412605	1	0	0	1	0	0	0	0	0	0	0	0	0	1	1	1	1	1	0	0	0	0	0	0	0	0	0	promoter-TSS (NM_001032280)	-156	TFAP2A	0.0167082	0.0562488	0.062336	3
chr6:10416948-10417436	1	0	0	1	0	0	0	0	0	0	0	0	0	1	0	0	1	1	1	0	0	0	0	0	0	0	0	intron (NM_001042425, intron 1 of 6)	-1955	TFAP2A	0.0167082	0.0562488	0.062336	3
chr6:10419294-10419725	1	0	0	1	0	0	0	0	0	0	0	0	0	1	0	0	1	1	1	0	0	0	0	0	0	0	0	promoter-TSS (NM_001042425)	54	TFAP2A	0.0167082	0.0562488	0.062336	3
chr6:105985978-105986172	1	0	0	1	0	0	0	0	0	0	0	0	0	1	0	0	1	1	1	0	0	0	0	0	0	0	0	Intergenic	-100245	PRDM1	0.0690999	0.798497	0.440879	2
chr6:108115055-108115268	1	0	0	1	0	0	0	0	0	0	0	0	0	1	0	0	1	1	1	0	0	0	0	0	0	0	0	Intergenic	-40425	OSTM1	6.62933	7.16373	6.4259	#N/A
chr6:117264934-117265093	1	0	0	1	0	0	0	0	0	0	0	0	0	1	1	0	1	1	1	0	0	0	0	0	0	0	0	promoter-TSS (NM_153453)	-544	VGLL2	0.0314342	0.15299	0.121444	2
chr6:137497638-137498236	1	0	0	1	0	0	0	0	0	0	0	0	0	1	0	0	1	1	1	0	0	0	0	0	0	0	0	Intergenic	-3543	OLIG3	0.645038	3.93736	0.292346	5
chr6:1383151-1383277	1	0	0	1	0	0	0	0	0	0	0	0	0	1	0	0	1	1	1	0	0	0	0	0	0	0	0	Intergenic	-6620	FOXF2	1e-11	0.145002	0.195512	#N/A
chr6:1614859-1615009	1	0	0	1	0	0	0	0	0	0	0	0	0	1	0	0	1	1	1	0	0	0	0	0	0	0	0	Intergenic	4488	FOXC1	0.0414283	0.446882	0.496694	2
chr6:1620082-1620233	1	0	0	1	0	0	0	0	0	0	0	0	0	1	0	0	1	1	1	0	0	0	0	0	0	0	0	Intergenic	9712	FOXC1	0.0414283	0.446882	0.496694	2
chr6:1620615-1620761	1	0	0	1	0	0	0	0	0	0	0	0	0	1	0	0	1	1	1	0	0	0	0	0	0	0	0	Intergenic	10242	FOXC1	0.0414283	0.446882	0.496694	2
chr6:166008643-166008927	1	0	0	1	0	0	0	0	0	0	0	0	1	1	1	1	1	1	0	0	0	0	1	0	0	0	0	Intergenic	-20746	LINC00473	0.00534401	0.0946663	12.8631	9
chr6:41406949-41407143	1	0	0	1	0	0	0	0	0	0	0	0	0	1	0	0	1	1	1	0	0	0	0	0	0	0	0	Intergenic	71256	NCR2	1e-11	0	0	#N/A
chr6:41407574-41407671	1	0	0	1	0	0	0	0	0	0	0	0	0	1	0	0	1	1	1	0	0	0	0	0	0	0	0	Intergenic	71833	NCR2	1e-11	0	0	#N/A
chr6:50845549-50845861	1	0	0	1	0	0	0	0	0	0	0	0	0	1	0	0	1	1	1	0	0	0	0	0	0	0	0	3' UTR (NM_003221, exon 7 of 7)	26979	TFAP2B	1e-11	0.0878752	0.137815	#N/A
chr6:50849252-50849494	1	0	0	1	0	0	0	0	0	0	0	0	0	1	0	0	1	1	1	0	0	0	0	0	0	0	0	Intergenic	30647	TFAP2B	1e-11	0.0878752	0.137815	#N/A
chr6:5850843-5851550	1	0	0	1	0	0	0	0	0	0	0	0	1	1	1	0	1	1	0	0	0	0	0	0	0	0	0	Intergenic	152847	NRN1	0.0748808	0.799166	6.14438	9
chr6:99603304-99603454	1	0	0	1	0	0	0	0	0	0	0	0	0	1	0	0	1	1	1	0	0	0	0	0	0	0	0	Intergenic	-3395	PRDM13	0.0606146	0.14686	0.101126	3
chr6:99618672-99618969	1	0	0	1	0	0	0	0	0	0	0	0	0	1	0	0	1	1	1	0	0	0	0	0	0	0	0	Intergenic	12047	PRDM13	0.0606146	0.14686	0.101126	3
chr7:1369094-1369779	1	0	0	1	0	0	0	0	0	0	0	0	0	1	0	0	1	1	1	0	0	0	0	0	0	0	0	Intergenic	90036	MICALL2	1.15229	2.42238	2.96317	3
chr7:155467762-155467891	1	0	0	1	0	0	0	0	0	0	0	0	0	1	0	0	1	1	1	0	0	0	0	0	0	0	0	Intergenic	9698	EN2	0.0034981	0.0692414	0.248049	9
chr7:19117461-19118074	1	0	0	1	0	0	0	0	0	0	0	0	0	1	1	0	1	1	1	0	0	0	0	0	0	0	0	promoter-TSS (NM_000474)	-96	TWIST1	0.102979	2.36351	4.61925	9
chr7:19144702-19144895	1	0	0	1	0	0	0	0	0	0	0	0	0	1	0	0	1	1	1	0	0	0	0	0	0	0	0	TTS (NM_152898)	622	FERD3L	1e-11	2.93211	4.33225	#N/A
chr7:27113409-27113650	1	0	0	1	0	0	0	0	0	0	0	0	0	1	0	0	1	1	1	0	0	0	0	0	0	0	0	intron (NM_153631, intron 2 of 3)	6065	HOXA3	1e-11	0.00299197	0.0120808	#N/A
chr7:96989381-96989592	1	0	0	1	0	0	0	0	0	0	0	0	0	1	0	0	1	1	1	0	0	0	0	0	0	0	1	intron (NR_015448, intron 1 of 2)	-16491	DLX6	0.00339017	0.680145	2.56515	11
chr7:96993306-96993391	1	0	0	1	0	0	0	0	0	0	0	0	0	1	0	0	1	1	1	0	0	0	0	0	0	0	1	intron (NR_015448, intron 1 of 2)	-12629	DLX6	0.00339017	0.680145	2.56515	11
chr8:11704014-11704237	1	0	0	1	0	0	0	0	0	0	0	0	0	1	0	0	1	1	1	0	0	0	0	0	0	0	0	promoter-TSS (NM_002052)	-25	GATA4	0.0103202	0.0107601	0.298906	7
chr8:11708716-11709032	1	0	0	1	0	0	0	0	0	0	0	0	0	1	0	0	1	1	1	0	0	0	0	0	0	0	0	exon (NM_002052, exon 2 of 7)	1018	GATA4	0.0103202	0.0107601	0.298906	7
chr8:23706359-23707129	1	0	0	1	0	0	0	0	0	0	0	0	0	1	0	0	1	1	1	0	0	0	0	0	0	0	0	promoter-TSS (NM_001136271)	-146	NKX2-6	0.0635061	0	0	#N/A
chr8:37965576-37965770	1	0	0	1	0	0	0	0	0	0	0	0	0	1	0	0	1	1	1	0	0	0	0	0	0	0	0	exon (NM_000025, exon 1 of 2)	993	ADRB3	0.0436142	0.00390225	0.0291966	4
chr8:96154125-96154362	1	0	0	1	0	0	0	0	0	0	0	0	0	1	0	0	1	1	1	0	0	0	0	0	0	0	0	intron (NM_001001557, intron 1 of 1)	6548	GDF6	0.353247	0.193646	0.441785	10
chr8:98947660-98947819	1	0	0	1	0	0	0	0	0	0	0	0	0	1	0	0	1	1	1	0	0	0	0	0	0	0	0	intron (NM_053001, intron 1 of 3)	3337	OSR2	0.0160223	0.061136	0.1224	1
chr9:124505084-124505293	1	0	0	1	0	0	0	0	0	0	0	0	0	1	1	0	1	1	1	0	0	0	0	0	0	0	1	intron (NM_004959, intron 1 of 6)	2231	NR5A1	0.118746	4.11307	8.05476	11
chr9:128250381-128250735	1	0	0	1	0	0	0	0	0	0	0	0	0	1	0	0	1	0	0	0	0	0	0	0	0	0	0	intron (NM_001005336, intron 19 of 21)	-5528	MIR3154	nd	nd	nd	#N/A
chr9:137161446-137161777	1	0	0	1	0	0	0	0	0	0	0	0	0	1	0	0	1	1	1	0	0	0	0	0	0	0	0	intron (NM_021569, intron 10 of 18)	7658	MIR3621	1e-11	0.135431	0.204958	#N/A
chr9:21965620-21965787	1	0	0	1	0	0	0	0	0	0	0	0	0	1	1	0	1	1	1	0	0	0	0	0	0	0	0	Intergenic	-1435	CDKN2A-DT	nd	nd	nd	#N/A
chr9:34590205-34590371	1	0	0	1	0	0	0	0	0	0	0	0	1	1	1	1	1	1	0	0	0	0	0	0	0	0	0	promoter-TSS (NM_001842)	-148	CNTFR	1.36977	86.4356	41.1482	11
chr9:62799566-62799799	1	0	0	1	0	0	0	0	0	0	0	0	0	1	0	0	1	1	1	0	0	0	0	0	0	0	0	Intergenic	-1782	LINC01410	1e-11	0.0416139	0.111659	#N/A
chr9:62799871-62800355	1	0	0	1	0	0	0	0	0	0	0	0	0	1	0	0	1	1	1	0	0	0	0	0	0	0	0	Intergenic	-1352	LINC01410	1e-11	0.0416139	0.111659	#N/A
chr9:62801402-62801584	1	0	0	1	0	0	0	0	0	0	0	0	0	1	0	0	1	1	1	0	0	0	0	0	0	0	0	promoter-TSS (NR_121647)	28	LINC01410	1e-11	0.0416139	0.111659	#N/A
chr9:62864459-62864728	1	0	0	1	0	0	0	0	0	0	0	0	0	1	0	0	1	1	1	0	0	0	0	0	0	0	0	intron (NR_122076, intron 4 of 5)	26149	PTGER4P2-CDK2AP2P2	nd	nd	nd	#N/A
chr9:97502866-97503025	1	0	0	1	0	0	0	0	0	0	0	0	0	1	0	0	1	1	1	0	0	0	0	0	0	0	0	intron (NM_003275, intron 1 of 9)	1307	TMOD1	0.122749	0.104375	1.0647	7
chr9:976340-976632	1	0	0	1	0	0	0	0	0	0	0	0	0	1	1	0	1	1	1	0	0	0	0	0	0	0	0	promoter-TSS (NM_021240)	-482	DMRT3	0.0193667	0.0154114	0.0766296	10
chrX:105821720-105821942	1	0	0	1	0	0	0	0	0	0	0	0	0	1	1	0	1	1	1	0	0	0	0	0	0	0	0	promoter-TSS (NM_198465)	-712	NRK	1.32024	0.385329	0.95278	6
chrX:119991103-119991358	1	0	0	1	0	0	0	0	0	0	0	0	0	1	0	0	1	1	1	0	0	0	0	0	0	0	0	Intergenic	24320	RHOXF1P1	0.0902412	0.0315998	0.276517	7
chrX:131072869-131073019	1	0	0	1	0	0	0	0	0	0	0	0	0	1	0	0	1	1	1	0	0	0	0	1	0	0	0	intron (NM_001282607, intron 1 of 11)	14702	ARHGAP36	0.416416	0.932347	2.7764	1
chrX:131073216-131073499	1	0	0	1	0	0	0	0	0	0	0	0	0	1	0	0	1	1	1	0	0	0	0	1	0	0	0	intron (NM_001282607, intron 1 of 11)	15116	ARHGAP36	0.416416	0.932347	2.7764	1
chr1:100539796-100539969	1	0	0	1	0	0	0	0	0	0	0	0	0	1	1	1	0	1	1	0	0	0	0	0	0	0	0	exon (NM_022049, exon 2 of 2)	1711	GPR88	0.0656799	0.151948	0.654111	1
chr1:107139919-107140269	1	0	0	1	0	0	0	0	0	0	0	0	0	1	1	1	0	1	1	0	0	0	0	0	0	0	0	5' UTR (NM_014917, exon 1 of 6)	176	NTNG1	0.210925	0.655328	0.691187	3
chr1:109466432-109466781	1	0	0	1	0	0	0	0	0	0	0	0	0	1	1	1	0	1	1	0	0	0	0	0	0	1	0	5' UTR (NM_001040709, exon 1 of 6)	129	SYPL2	0.738529	0.235045	0.596103	6
chr1:110555308-110555745	1	0	0	1	0	0	0	0	0	0	0	0	0	1	1	1	0	1	1	0	0	0	0	0	0	0	0	Intergenic	-36352	KCNA10	0.0215169	0	0	#N/A
chr1:112507965-112508299	1	0	0	1	0	0	0	0	0	0	0	0	0	1	1	1	0	1	1	0	0	0	0	0	0	0	0	promoter-TSS (NM_024494)	-616	WNT2B	0.217739	0.522072	0.738036	1
chr1:115338141-115338700	1	0	0	1	0	0	0	0	0	0	0	0	0	1	1	1	0	1	1	0	0	0	0	0	0	0	0	promoter-TSS (NM_002506)	-185	NGF	0.722361	0.889948	0.509983	12
chr1:115642320-115642678	1	0	0	1	0	0	0	0	0	0	0	0	0	1	1	1	0	0	1	0	0	0	0	0	0	0	0	promoter-TSS (NM_001172412)	-130	VANGL1	3.81264	2.94415	2.29834	#N/A
chr1:115828280-115828430	1	0	0	1	0	0	0	0	0	0	0	1	0	1	1	1	0	1	1	0	0	0	0	0	0	0	0	Intergenic	12357	NHLH2	1.18567	3.75749	0.959696	5
chr1:115976352-115976941	1	0	0	1	0	0	0	0	0	0	1	0	1	1	1	1	0	1	1	0	0	0	0	0	0	0	0	exon (NM_018420, exon 1 of 12)	149	SLC22A15	0.928535	1.68524	2.41724	1
chr1:121518962-121519759	1	0	0	1	0	0	0	0	0	0	0	0	1	1	1	1	0	1	1	0	0	0	1	0	0	1	0	non-coding (NR_003955, exon 1 of 8)	249	EMBP1	1.22663	0.285988	0.798732	6
chr1:12595115-12596158	1	0	0	1	0	0	0	0	0	0	0	0	0	1	1	1	0	1	1	0	0	0	0	0	0	0	0	intron (NM_004753, intron 1 of 5)	-16614	MIR6730	0.335465	0.171815	0	#N/A
chr1:13583653-13583832	1	0	0	1	0	0	0	0	0	0	0	0	0	1	1	1	0	1	1	0	0	0	0	0	0	0	0	promoter-TSS (NM_006474)	-14	PDPN	26.1421	10.542	9.42571	8
chr1:145465356-145465863	1	0	0	1	0	0	0	0	0	0	1	0	0	0	0	1	0	1	1	0	0	0	0	0	0	0	1	Intergenic	-59832	NBPF20	0.0152561	0.113972	0.071198	2
chr1:145475503-145475884	1	0	0	1	0	0	0	0	0	0	0	0	0	1	1	1	0	1	1	0	0	0	0	0	0	0	1	Intergenic	-69916	NBPF20	0.0152561	0.113972	0.071198	2
chr1:148038466-148039214	1	0	0	1	0	0	0	0	0	0	1	0	0	0	1	1	0	1	1	0	0	1	0	0	0	0	0	promoter-TSS (NR_004426)	76	RNVU1-7	3.4666	1.37574	0.556922	8
chr1:148048512-148049010	1	0	0	1	0	0	0	0	0	0	0	0	0	1	1	1	0	1	1	0	0	0	0	0	0	0	0	Intergenic	-9845	RNVU1-7	3.4666	1.37574	0.556922	8
chr1:148263459-148264152	1	0	0	1	0	0	0	0	0	0	1	0	0	1	1	1	0	1	1	0	0	0	0	0	0	0	0	Intergenic	-16735	LOC101927468	nd	nd	nd	#N/A
chr1:151839305-151840053	1	0	0	1	0	0	0	0	0	0	1	0	1	1	1	1	0	1	1	0	0	0	0	0	0	0	0	intron (NM_001136003, intron 1 of 1)	878	C2CD4D	1.42414	0.365418	0.356388	8
chr1:165376322-165376844	1	0	0	1	0	0	0	0	0	0	0	0	0	1	1	1	0	1	1	0	0	0	0	0	0	1	0	Intergenic	-19868	LMX1A	0.0164795	2.5989	2.42173	11
chr1:16707449-16707873	1	0	0	1	0	0	0	0	0	0	0	0	0	1	1	1	0	1	1	0	0	0	0	0	0	0	0	non-coding (NR_026567, exon 3 of 11)	12496	ESPNP	0.149229	0.0583747	0.10285	8
chr1:167121716-167121799	1	0	0	1	0	0	0	0	0	0	0	0	0	1	0	1	0	1	1	0	0	0	0	0	0	0	0	intron (NM_001080426, intron 4 of 4)	26908	DUSP27	0.161833	0.0410638	0.0326744	8
chr1:16872657-16872963	1	0	0	1	0	0	0	0	0	0	0	0	0	1	0	1	0	1	1	0	0	0	0	0	0	0	0	Intergenic	-13789	MIR3675	1e-11	0	0	#N/A
chr1:175192709-175193186	1	0	0	1	0	0	0	0	0	0	0	0	0	1	1	1	0	1	1	0	0	0	0	1	0	1	0	promoter-TSS (NM_014656)	-135	KIAA0040	5.72177	0.225728	1.20849	4
chr1:177164653-177164931	1	0	0	1	0	0	0	0	0	0	0	0	1	1	1	1	0	1	1	0	0	0	0	0	0	0	1	5' UTR (NM_001286164, exon 1 of 23)	112	ASTN1	3.34346	13.202	11.274	2
chr1:179742959-179743026	1	0	0	1	0	0	0	0	0	0	0	0	0	1	1	1	0	1	1	0	0	0	0	0	0	0	0	promoter-TSS (NM_173509)	-170	FAM163A	0.322132	0.101859	0.395435	6
chr1:180913134-180913367	1	0	0	1	0	0	0	0	0	0	0	0	0	1	1	1	0	1	1	0	0	0	0	0	0	0	0	promoter-TSS (NM_020950)	74	KIAA1614	0.596835	0.759032	0.509293	#N/A
chr1:18110042-18110464	1	0	0	1	0	0	0	0	0	0	0	0	0	1	0	1	0	1	1	0	0	0	0	0	0	0	0	intron (NM_032880, intron 1 of 9)	2507	IGSF21	6.87453	0.601701	2.71151	6
chr1:183185876-183186485	1	0	0	1	0	0	0	0	0	0	1	0	0	1	1	1	0	1	1	0	0	0	0	0	0	0	0	5' UTR (NM_005562, exon 1 of 23)	142	LAMC2	2.7139	0.124125	1.14079	4
chr1:183418006-183418510	1	0	0	1	0	0	0	0	0	0	0	0	1	1	1	1	0	1	1	0	0	0	0	0	0	0	1	exon (NM_015039, exon 1 of 11)	241	NMNAT2	3.97107	8.05935	21.6627	1
chr1:184973902-184974429	1	0	0	1	0	0	0	0	0	0	0	0	0	1	1	1	0	1	1	0	0	0	0	0	0	0	0	intron (NM_052966, intron 1 of 13)	420	NIBAN1	nd	nd	nd	#N/A
chr1:185733911-185734624	1	0	0	1	0	0	0	0	0	0	0	0	0	1	1	1	0	1	1	0	0	0	0	0	0	0	0	promoter-TSS (NM_031935)	-283	HMCN1	1.46702	0.441737	0.602102	8
chr1:186680603-186680920	1	0	0	1	0	0	0	0	0	0	1	0	0	1	1	1	0	1	1	0	0	0	0	0	0	0	0	promoter-TSS (NM_000963)	108	PACERR	0.114241	0.0173968	0	#N/A
chr1:200029132-200029335	1	0	0	1	0	0	0	0	0	0	0	0	0	1	1	1	0	1	1	0	0	0	0	0	0	0	0	intron (NM_003822, intron 1 of 6)	1632	NR5A2	1.14485	0.189368	1.9598	6
chr1:200029529-200029759	1	0	0	1	0	0	0	0	0	0	0	0	0	1	1	1	0	1	1	0	0	0	0	0	0	0	0	intron (NM_003822, intron 1 of 6)	2042	NR5A2	1.14485	0.189368	1.9598	6
chr1:200038716-200039259	1	0	0	1	0	0	0	0	0	0	0	0	0	1	1	1	0	1	1	0	0	0	0	0	0	0	0	intron (NM_003822, intron 1 of 6)	-3837	NR5A2	1.14485	0.189368	1.9598	6
chr1:200302347-200302635	1	0	0	1	0	0	0	0	0	0	0	0	0	1	1	1	0	1	1	0	0	0	0	0	0	0	0	Intergenic	71301	LINC00862	1.48416	0.109284	0.0943299	6
chr1:201739725-201739930	1	0	0	1	0	0	0	0	0	0	0	0	0	1	1	1	0	1	1	0	0	0	0	0	0	0	0	promoter-TSS (NM_001167738)	-7	NAV1	2.56523	1.91628	3.94268	10
chr1:201740262-201740447	1	0	0	1	0	0	0	0	0	0	0	0	0	1	1	1	0	1	1	0	0	0	0	0	0	0	0	intron (NM_001167738, intron 1 of 26)	520	NAV1	2.56523	1.91628	3.94268	10
chr1:202643677-202644205	1	0	0	1	0	0	0	0	0	0	0	0	0	1	1	1	0	1	1	0	0	0	0	0	0	1	0	promoter-TSS (NM_001136504)	-488	SYT2	4.14837	0.720751	1.25003	6
chr1:204378066-204378233	1	0	0	1	0	0	0	0	0	0	0	0	0	1	1	1	0	1	1	0	0	0	0	0	0	0	0	Intergenic	-8431	LINC00628	nd	nd	nd	#N/A
chr1:204684912-204685358	1	0	0	1	0	0	0	0	0	0	0	0	0	1	1	1	0	1	1	0	0	0	1	0	0	0	0	intron (NM_006338, intron 1 of 2)	218	LRRN2	1.26464	2.93689	7.50347	1
chr1:2049451-2049803	1	0	0	1	0	0	0	0	0	0	1	0	0	1	1	1	0	1	1	0	0	0	0	0	0	0	1	promoter-TSS (NM_002744)	-843	PRKCZ	5.19194	1.78643	5.18272	6
chr1:205343449-205343597	1	0	0	1	0	0	0	0	0	0	0	0	0	1	0	1	0	1	1	0	0	0	0	0	0	0	0	exon (NM_018203, exon 2 of 6)	13477	KLHDC8A	0.495857	5.38427	9.11475	2
chr1:206117163-206117893	1	0	0	1	0	0	0	0	0	0	0	0	0	1	1	1	0	1	1	0	0	0	0	0	0	0	0	promoter-TSS (NM_000707)	-480	AVPR1B	0.256902	0.037476	0.119779	6
chr1:207454134-207454376	1	0	0	1	0	0	0	0	0	0	0	0	0	1	1	1	0	1	1	0	0	0	0	0	0	1	0	promoter-TSS (NM_001877)	-45	CR2	1.7491	0.0469293	0.324285	4
chr1:207959187-207959430	1	0	0	1	0	0	0	0	0	0	0	0	0	1	1	1	0	1	1	0	0	0	0	0	0	0	0	Intergenic	-47971	CD34	0.195328	0.078913	0.396147	10
chr1:209207734-209207937	1	0	0	1	0	0	0	0	0	0	0	0	0	0	0	1	0	0	1	0	0	0	0	0	0	0	0	Intergenic	-220987	nd	nd	nd	nd	#N/A
chr1:210232782-210233029	1	0	0	1	0	0	0	0	0	0	0	0	0	1	1	1	0	1	1	0	0	0	0	0	0	0	0	promoter-TSS (NM_019605)	56	SERTAD4	0.481408	0.749426	1.02852	1
chr1:210233195-210233345	1	0	0	1	0	0	0	0	0	0	0	0	0	1	1	1	0	1	1	0	0	0	0	0	0	0	0	intron (NM_019605, intron 1 of 3)	420	SERTAD4	0.481408	0.749426	1.02852	1
chr1:210292592-210292742	1	0	0	1	0	0	0	0	0	0	0	0	1	1	1	1	0	0	1	0	0	0	0	0	0	0	0	Intergenic	-35585	HHAT	0.209956	4.27341	1.47283	11
chr1:211416363-211416939	1	0	0	1	0	0	0	0	0	0	0	0	0	1	1	1	0	1	1	0	0	0	0	0	0	0	0	intron (NR_026761, intron 4 of 5)	33896	LINC00467	1.62395	1.68762	2.29255	#N/A
chr1:212699108-212699657	1	0	0	1	0	0	0	0	0	0	0	0	0	1	1	1	0	1	1	0	0	0	0	0	0	0	0	intron (NM_018664, intron 1 of 2)	602	BATF3	0.541207	0.208893	0.507375	10
chr1:213979756-213979915	1	0	0	1	0	0	0	0	0	0	0	0	0	1	0	1	0	1	1	0	0	0	0	0	0	0	0	intron (NR_037850, intron 1 of 5)	6317	PROX1-AS1	0.00124422	0.115323	0.221212	11
chr1:215082399-215082861	1	0	0	1	0	0	0	0	0	0	0	0	0	1	1	1	0	1	1	0	0	0	0	0	0	0	0	promoter-TSS (NM_001017425)	-587	KCNK2	0.26885	1.08538	1.70227	2
chr1:21509982-21510318	1	0	0	1	0	0	0	0	0	0	0	0	0	1	1	1	0	0	1	0	0	0	0	1	0	1	0	intron (NM_001127501, intron 1 of 10)	785	ALPL	77.0116	12.4517	21.3772	6
chr1:217088942-217089004	1	0	0	1	0	0	0	0	0	0	0	0	0	1	1	1	0	1	1	0	0	0	0	0	0	0	1	intron (NM_001134285, intron 1 of 8)	672	ESRRG	0.407707	1.46272	2.05868	1
chr1:218345803-218345969	1	0	0	1	0	0	0	0	0	0	0	0	0	1	1	1	0	1	1	0	0	0	0	0	0	0	0	promoter-TSS (NR_046268)	-208	TGFB2-AS1	0.166916	1.19164	5.24539	9
chr1:219928016-219928175	1	0	0	1	0	0	0	0	0	0	0	0	0	1	1	1	0	1	1	0	0	0	0	0	0	0	1	non-coding (NR_046437, exon 1 of 4)	555	SLC30A10	0.13267	0.144508	0.946025	7
chr1:219928644-219928835	1	0	0	1	0	0	0	0	0	0	0	0	0	1	1	1	0	1	1	0	0	0	0	0	0	0	1	promoter-TSS (NR_046437)	-89	SLC30A10	0.13267	0.144508	0.946025	7
chr1:223364046-223364990	1	0	0	1	0	0	0	0	0	0	0	0	0	1	1	1	0	1	1	0	0	0	0	0	0	0	1	promoter-TSS (NM_017982)	-316	SUSD4	1.06191	0.891187	3.07274	10
chr1:226223125-226223453	1	0	0	1	0	0	0	0	0	0	0	0	0	1	0	1	0	1	1	0	0	0	0	0	0	1	0	promoter-TSS (NM_031944)	-329	MIXL1	0.454799	0.145986	0.647797	6
chr1:226223504-226224209	1	0	0	1	0	0	0	0	0	0	0	0	0	1	1	1	0	1	1	0	0	0	0	0	0	1	0	exon (NM_031944, exon 1 of 2)	239	MIXL1	0.454799	0.145986	0.647797	6
chr1:226737273-226737524	1	0	0	1	0	0	0	0	0	0	0	0	0	1	1	1	0	1	1	0	0	0	0	0	0	1	0	exon (NM_002221, exon 2 of 8)	1776	ITPKB	0.754676	1.8237	6.55447	1
chr1:228060500-228060732	1	0	0	1	0	0	0	0	0	0	0	0	0	1	1	1	0	1	1	0	0	0	0	0	0	0	0	3' UTR (NM_033131, exon 4 of 4)	-22044	ARF1	84.4861	83.512	101.598	#N/A
chr1:229434819-229434906	1	0	0	1	0	0	0	0	0	0	0	0	0	1	0	1	0	1	1	0	0	0	0	0	0	1	0	promoter-TSS (NM_001100)	-767	ACTA1	15.6057	2.35137	6.51233	6
chr1:231040563-231040684	1	0	0	1	0	0	0	0	0	0	0	0	0	1	1	1	0	1	1	0	0	0	0	0	0	0	0	promoter-TSS (NM_198552)	-375	FAM89A	0.942935	3.25398	3.0866	3
chr1:23216788-23216929	1	0	0	1	0	0	0	0	0	0	0	0	0	1	1	1	0	1	1	0	0	0	0	1	0	0	0	Intergenic	-22130	HTR1D	1.81103	0.986291	1.7754	10
chr1:23217504-23217771	1	0	0	1	0	0	0	0	0	0	0	0	0	1	1	1	0	1	1	0	0	0	0	1	0	0	0	Intergenic	-22909	HTR1D	1.81103	0.986291	1.7754	10
chr1:233613608-233614413	1	0	0	1	0	0	0	0	0	0	1	0	0	1	1	1	0	1	1	0	0	0	0	0	0	0	0	promoter-TSS (NM_002245)	7	KCNK1	3.6177	0.336365	0.778232	6
chr1:234214056-234214420	1	0	0	1	0	0	0	0	0	0	0	0	0	1	1	1	0	1	1	0	0	0	0	0	0	0	0	promoter-TSS (NM_001300845)	27	SLC35F3	0.878258	0.28665	1.06287	6
chr1:236395308-236395470	1	0	0	1	0	0	0	0	0	0	0	0	0	1	1	1	0	1	1	0	0	0	0	0	0	0	0	promoter-TSS (NM_080738)	-27	EDARADD	1.26865	0.626709	0.406623	8
chr1:240611987-240612319	1	0	0	1	0	0	0	0	0	0	0	0	0	1	1	1	0	1	1	0	0	0	0	0	0	0	0	promoter-TSS (NM_022469)	9	GREM2	0.011107	0.11102	0.421358	9
chr1:241423883-241424623	1	0	0	1	0	0	0	0	0	0	0	0	1	1	1	1	0	1	1	0	0	0	0	0	0	0	1	Intergenic	-67023	RGS7	1.37619	0.232098	3.06784	4
chr1:24187151-24187392	1	0	0	1	0	0	0	0	0	0	0	0	0	1	1	1	0	1	1	0	0	0	0	1	0	0	0	promoter-TSS (NM_173065)	3	IFNLR1	6.75661	1.0932	2.33321	6
chr1:247857502-247857666	1	0	0	1	0	0	0	0	0	0	0	0	0	0	1	1	0	1	1	0	0	0	0	0	0	0	0	exon (NM_015431, exon 1 of 6)	385	TRIM58	0.375885	0.485687	0.44957	#N/A
chr1:24847866-24848501	1	0	0	1	0	0	0	0	0	0	0	0	0	1	1	1	0	1	1	0	0	0	0	0	0	0	0	Intergenic	71232	MIR6731	1e-11	0	0	#N/A
chr1:25543431-25543702	1	0	0	1	0	0	0	0	0	0	0	0	0	1	1	1	0	1	1	0	0	0	0	1	0	1	0	promoter-TSS (NM_015627)	-18	LDLRAP1	6.00332	2.6284	2.30448	8
chr1:26959723-26960074	1	0	0	1	0	0	0	0	0	0	0	0	0	1	1	1	0	1	1	0	0	0	0	1	0	1	0	intron (NM_152365, intron 1 of 3)	511	KDF1	12.1759	0.261451	2.81339	4
chr1:26960325-26960855	1	0	0	1	0	0	0	0	0	0	0	0	0	1	1	1	0	1	1	0	0	0	0	1	0	1	0	promoter-TSS (NM_152365)	-180	KDF1	12.1759	0.261451	2.81339	4
chr1:27349366-27349657	1	0	0	1	0	0	0	0	0	0	0	0	0	1	1	1	0	1	1	0	0	0	0	1	0	1	0	intron (NM_032872, intron 7 of 14)	7520	SYTL1	2.6053	0.975273	1.81021	8
chr1:28887944-28888140	1	0	0	1	0	0	0	0	0	0	0	0	0	1	1	1	0	1	1	0	0	0	0	0	0	0	0	intron (NM_001166007, intron 1 of 17)	951	EPB41	22.7557	31.3672	16.2523	12
chr1:29121098-29121650	1	0	0	1	0	0	0	0	0	0	0	0	0	1	0	1	0	0	1	0	0	0	0	0	0	0	0	exon (NM_001171868, exon 2 of 2)	1127	TMEM200B	3.22133	0.906555	5.46899	6
chr1:29122278-29122424	1	0	0	1	0	0	0	0	0	0	0	0	0	1	0	1	0	1	1	0	0	0	0	0	0	0	0	intron (NM_001003682, intron 1 of 1)	150	TMEM200B	3.22133	0.906555	5.46899	6
chr1:29259602-29260545	1	0	0	1	0	0	0	0	0	0	0	0	0	1	1	1	0	1	1	0	0	0	0	0	0	0	0	intron (NM_133177, intron 6 of 30)	23558	PTPRU	19.1795	5.91427	15.3494	6
chr1:31617933-31618333	1	0	0	1	0	0	0	0	0	0	0	0	0	1	1	1	0	1	1	0	0	0	0	0	0	0	0	intron (NM_001525, intron 1 of 8)	433	HCRTR1	0.204311	0.249822	1.03034	10
chr1:34162969-34163464	1	0	0	1	0	0	0	0	0	0	0	0	0	1	1	1	0	1	1	0	0	0	0	0	0	0	0	intron (NM_052896, intron 1 of 69)	2057	CSMD2	2.16403	0.7915	1.66802	10
chr1:34781474-34781876	1	0	0	1	0	0	0	0	0	0	0	0	0	1	1	1	0	1	1	0	0	0	0	0	0	0	0	promoter-TSS (NM_001005752)	486	GJB3	0.357711	0.0926743	0.115098	8
chr1:37764391-37764534	1	0	0	1	0	0	0	0	0	0	0	0	0	0	0	1	0	1	1	0	0	0	0	0	0	0	1	intron (NM_173641, intron 1 of 2)	689	EPHA10	0.274773	1.05648	4.03745	1
chr1:37765916-37766021	1	0	0	1	0	0	0	0	0	0	0	0	0	1	0	1	0	1	1	0	0	0	0	0	0	0	1	promoter-TSS (NM_001099439)	-817	EPHA10	0.274773	1.05648	4.03745	1
chr1:38804121-38804375	1	0	0	1	0	0	0	0	0	0	0	0	0	1	1	1	0	1	1	0	0	0	0	0	0	0	0	Intergenic	55575	RRAGC	1.01916	1.77584	2.06788	3
chr1:38817938-38818440	1	0	0	1	0	0	0	0	0	0	0	0	0	1	0	1	0	0	1	0	0	0	0	0	0	0	0	Intergenic	41634	RRAGC	1.01916	1.77584	2.06788	3
chr1:44406036-44406313	1	0	0	1	0	0	0	0	0	0	0	0	0	1	1	1	0	1	1	0	0	0	0	0	0	0	0	intron (NM_018150, intron 1 of 14)	887	RNF220	13.6566	12.12	12.1738	#N/A
chr1:47023619-47023877	1	0	0	1	0	0	0	0	0	0	0	0	0	1	1	1	0	1	1	0	0	0	0	0	0	0	1	5' UTR (NM_178033, exon 1 of 12)	180	CYP4X1	1.0872	0.659071	2.4868	10
chr1:52842935-52843301	1	0	0	1	0	0	0	0	0	0	0	0	0	1	1	1	0	1	1	0	0	0	0	0	0	1	0	intron (NM_001004339, intron 1 of 13)	607	ZYG11A	0.6695	0.301692	2.20829	7
chr1:52927064-52927390	1	0	0	1	0	0	0	0	0	0	0	0	0	1	1	1	0	1	1	0	0	0	0	0	0	0	0	promoter-TSS (NM_002979)	-2	SCP2	4.99751	7.07725	7.89517	#N/A
chr1:59926395-59926862	1	0	0	1	0	0	0	0	0	0	0	0	0	1	1	1	0	1	1	0	0	0	0	0	0	0	0	exon (NM_000775, exon 1 of 9)	122	CYP2J2	0.502177	0.0289481	0.136738	4
chr1:61082098-61082574	1	0	0	1	0	0	0	0	0	0	0	0	0	1	1	1	0	1	1	0	0	0	0	0	0	0	0	promoter-TSS (NM_005595)	28	NFIA	0.133803	0.576336	5.53491	9
chr1:62194434-62195247	1	0	0	1	0	0	0	0	0	0	1	0	0	1	1	1	0	1	1	0	0	1	0	1	0	1	0	promoter-TSS (NM_001164835)	39	L1TD1	336.187	10.1015	59.754	4
chr1:62318609-62319329	1	0	0	1	0	0	0	0	0	0	0	0	0	1	1	1	0	1	1	0	0	0	0	0	0	0	0	intron (NM_181712, intron 1 of 9)	443	KANK4	0.129	0.532987	0.240324	5
chr1:63316953-63317613	1	0	0	1	0	0	0	0	0	0	1	0	0	1	1	1	0	1	1	0	0	0	0	0	0	0	0	promoter-TSS (NR_038252)	-26	LINC00466	0.149801	0.00513912	0.0266543	4
chr1:63775070-63775228	1	0	0	1	0	0	0	0	0	0	1	0	0	1	1	1	0	0	1	0	0	0	0	1	0	1	0	intron (NM_001083592, intron 1 of 6)	1130	ROR1	29.9178	1.33806	3.15734	6
chr1:6440397-6440955	1	0	0	1	0	0	0	0	0	0	0	0	0	1	0	1	0	1	1	0	0	0	0	0	0	0	0	exon (NM_031475, exon 4 of 13)	-10780	MIR4252	0.188509	0	0.272653	#N/A
chr1:6447794-6448375	1	0	0	1	0	0	0	0	0	0	0	0	0	1	1	1	0	1	1	0	0	0	0	0	0	0	1	intron (NM_031475, intron 7 of 12)	18110	TNFRSF25	2.50639	3.63257	9.18565	1
chr1:65002535-65002977	1	0	0	1	0	0	0	0	0	0	0	0	0	1	1	1	0	1	1	0	0	0	0	0	0	0	0	promoter-TSS (NR_119383)	-280	LINC01359	0.104519	0.294391	0.125128	5
chr1:65148522-65149160	1	0	0	1	0	0	0	0	0	0	1	1	1	1	1	1	0	1	1	0	0	1	0	0	0	1	0	intron (NM_001005353, intron 2 of 5)	674	AK4	17.2744	1.1566	6.83811	4
chr1:65793097-65793326	1	0	0	1	0	0	0	0	0	0	0	0	0	1	1	1	0	1	1	0	0	0	0	0	0	0	0	promoter-TSS (NM_002600)	39	PDE4B	2.37148	4.85632	16.1972	1
chr1:66752049-66752835	1	0	0	1	0	0	0	0	0	0	0	0	0	1	1	1	0	1	1	0	0	0	0	0	0	1	0	promoter-TSS (NM_152665)	-15	TCTEX1D1	0.463489	1.13611	3.70372	1
chr1:67832784-67833576	1	0	0	1	0	0	0	0	0	0	0	0	0	1	1	1	0	1	1	0	0	0	0	0	0	0	0	intron (NR_040077, intron 1 of 9)	292	GNG12	9.08997	4.86955	9.81647	10
chr1:68232491-68232720	1	0	0	1	0	0	0	0	0	0	0	0	0	1	1	1	0	1	1	0	0	0	0	1	0	0	0	promoter-TSS (NM_024911)	-5	WLS	0.717453	9.68381	33.8992	9
chr1:75136554-75136771	1	0	0	1	0	0	0	0	0	0	0	0	0	1	1	1	0	1	1	0	0	0	0	0	0	0	1	exon (NM_001256114, exon 2 of 9)	1781	LHX8	0.158259	1.85291	19.6363	9
chr1:78490902-78491381	1	0	0	1	0	0	0	0	0	0	0	0	0	1	1	1	0	1	1	0	0	0	0	0	0	0	0	promoter-TSS (NM_001039585)	99	PTGFR	0.0988319	0.135457	0.540908	10
chr1:84892454-84892992	1	0	0	1	0	0	0	0	0	0	0	0	0	1	1	1	0	1	1	0	0	0	0	0	0	1	0	intron (NM_012152, intron 1 of 2)	490	LPAR3	10.3186	1.43963	2.61164	6
chr1:86156884-86157112	1	0	0	1	0	0	0	0	0	0	0	0	0	1	1	1	0	0	1	0	0	0	0	0	0	0	0	promoter-TSS (NM_152890)	-560	COL24A1	0.151196	0.155113	0.407882	10
chr10:100481622-100481855	1	0	0	1	0	0	0	0	0	0	0	0	0	1	0	1	0	1	1	0	0	0	0	0	0	0	0	intron (NM_003393, intron 4 of 5)	18684	WNT8B	0.602417	0.446576	2.34971	10
chr10:101570276-101570423	1	0	0	1	0	0	0	0	0	0	0	0	0	1	1	1	0	1	1	0	0	0	0	0	0	0	0	Intergenic	17920	POLL	6.14165	7.13174	5.98987	#N/A
chr10:101843589-101844118	1	0	0	1	0	0	0	0	0	0	0	0	0	1	1	1	0	0	1	0	0	0	0	0	0	0	0	promoter-TSS (NM_014591)	66	KCNIP2	0.851831	2.75501	2.68727	3
chr10:110530031-110530624	1	0	0	1	0	0	0	0	0	0	1	0	0	1	1	1	0	1	1	0	0	1	0	1	0	0	0	Intergenic	32461	DUSP5	14.7458	2.85493	6.30551	6
chr10:111076268-111076670	1	0	0	1	0	0	0	0	0	0	0	0	0	1	1	1	0	0	1	0	0	0	0	0	0	1	0	promoter-TSS (NM_000681)	-563	ADRA2A	2.04069	0.501362	2.93298	6
chr10:114043245-114043395	1	0	0	1	0	0	0	0	0	0	0	0	0	1	1	1	0	1	1	0	0	0	0	0	0	0	0	promoter-TSS (NM_000684)	-727	ADRB1	0.223868	0.550325	0.487392	3
chr10:114404367-114404526	1	0	0	1	0	0	0	0	0	0	0	0	0	1	1	1	0	1	1	0	0	0	0	0	0	0	0	exon (NM_001287824, exon 1 of 20)	331	AFAP1L2	0.990609	1.32136	1.66882	#N/A
chr10:114404867-114405017	1	0	0	1	0	0	0	0	0	0	0	0	0	1	0	1	0	1	1	0	0	0	0	0	0	0	0	promoter-TSS (NM_001287824)	-164	AFAP1L2	0.990609	1.32136	1.66882	#N/A
chr10:114767755-114768209	1	0	0	1	0	0	0	0	0	0	0	0	0	1	1	1	0	1	1	0	0	0	0	0	0	0	0	intron (NR_120628, intron 1 of 2)	3194	LOC101927692	nd	nd	nd	#N/A
chr10:116669838-116670526	1	0	0	1	0	0	0	0	0	0	1	0	1	1	1	1	0	0	1	0	0	0	0	0	0	0	0	promoter-TSS (NM_144661)	-212	C10orf82	3.42637	0.767088	3.20035	6
chr10:117163170-117163327	1	0	0	1	0	0	0	0	0	0	0	0	1	1	1	1	0	1	1	0	0	0	0	0	0	0	0	intron (NR_121650, intron 1 of 1)	4525	MIR3663	1e-11	0.755434	0.359205	#N/A
chr10:117216703-117216871	1	0	0	1	0	0	0	0	0	0	0	0	0	1	0	1	0	1	1	0	0	0	0	0	0	0	0	Intergenic	19298	KCNK18	0.0101159	0.0992423	0.136842	2
chr10:119542687-119543297	1	0	0	1	0	0	0	0	0	0	0	0	0	1	1	1	0	1	1	0	0	0	0	1	0	1	0	promoter-TSS (NM_001005339)	-282	RGS10	3.67847	1.62165	3.11243	10
chr10:120979443-120979798	1	0	0	1	0	0	0	0	0	0	0	0	0	1	1	1	0	1	1	0	0	0	0	0	0	0	0	Intergenic	-128442	WDR11-AS1	0.0458108	0.428384	0.50474	2
chr10:121596256-121596815	1	0	0	1	0	0	0	0	0	0	1	1	0	1	1	1	0	0	1	0	0	1	0	0	0	1	0	5' UTR (NM_001144915, exon 1 of 17)	109	FGFR2	19.9564	17.6019	10.5059	12
chr10:123972432-123972740	1	0	0	1	0	0	0	0	0	0	0	0	0	1	0	1	0	1	1	0	0	0	0	0	0	0	0	Intergenic	-80602	CPXM2	1.72991	0.112366	1.46234	4
chr10:124092258-124092603	1	0	0	1	0	0	0	0	0	0	0	0	0	1	1	1	0	1	1	0	0	0	0	1	0	0	0	promoter-TSS (NM_015892)	-7	CHST15	3.98474	0.68014	2.58728	6
chr10:126388614-126388917	1	0	0	1	0	0	0	0	0	0	0	0	0	1	1	1	0	1	1	0	0	0	0	0	0	0	1	promoter-TSS (NM_003474)	-208	ADAM12	0.105764	4.42928	1.03934	11
chr10:127196399-127196610	1	0	0	1	0	0	0	0	0	0	0	0	0	1	1	1	0	1	1	0	0	0	0	0	0	0	0	promoter-TSS (NM_001039762)	-347	INSYN2A	nd	nd	nd	#N/A
chr10:127906720-127907114	1	0	0	1	0	0	0	0	0	0	0	0	0	1	0	1	0	1	1	0	0	0	0	0	0	0	1	promoter-TSS (NM_006504)	-144	PTPRE	0.212109	0.296964	1.50366	10
chr10:13001148-13001381	1	0	0	1	0	0	0	0	0	0	0	0	0	1	0	1	0	1	1	0	0	0	0	0	0	0	0	exon (NM_031455, exon 1 of 3)	439	CCDC3	0.95131	0.629081	2.20859	10
chr10:13440505-13440681	1	0	0	1	0	0	0	0	0	0	0	0	0	1	1	1	0	1	1	0	0	0	0	0	0	0	0	TTS (NM_001100912)	62383	BEND7	0.801277	2.54919	2.3811	3
chr10:15719101-15719569	1	0	0	1	0	0	0	0	0	0	0	0	0	1	1	1	0	1	1	0	0	0	0	0	0	0	0	intron (NM_001291494, intron 1 of 28)	1000	ITGA8	1e-11	0.0181155	0.183299	#N/A
chr10:16521052-16521194	1	0	0	1	0	0	0	0	0	0	0	0	0	1	1	1	0	1	1	0	0	0	0	0	0	0	0	5' UTR (NM_001010908, exon 1 of 2)	882	C1QL3	1.34321	0.613349	4.71231	7
chr10:19817678-19817844	1	0	0	1	0	0	0	0	0	0	0	0	0	1	1	1	0	0	1	0	0	0	0	1	0	0	0	intron (NM_032812, intron 1 of 13)	1318	PLXDC2	6.67605	5.70589	12.2821	10
chr10:25933880-25934570	1	0	0	1	0	0	0	0	0	0	0	0	0	1	1	1	0	1	1	0	0	0	0	0	0	0	0	promoter-TSS (NR_120650)	152	MYO3A	1.01767	0.47371	1.18554	10
chr10:26567119-26567269	1	0	0	1	0	0	0	0	0	0	0	0	0	1	1	1	0	1	1	0	0	0	0	0	0	0	0	exon (NM_019043, exon 15 of 15)	-22671	FAM238A	nd	nd	nd	#N/A
chr10:27743229-27743617	1	0	0	1	0	0	0	0	0	0	0	0	0	1	1	1	0	1	1	0	0	0	0	0	0	0	0	5' UTR (NM_001242702, exon 2 of 7)	-1192	MKX-AS1	0.013065	0.0121235	0	#N/A
chr10:27745500-27745690	1	0	0	1	0	0	0	0	0	0	0	0	0	1	1	1	0	1	1	0	0	0	0	0	0	0	0	intron (NR_121652, intron 1 of 1)	254	MKX	0.402247	0.0764229	0.391537	6
chr10:28722611-28722744	1	0	0	1	0	0	0	0	0	0	0	0	0	0	1	1	0	1	1	0	0	0	0	0	0	0	0	Intergenic	-20972	LINC01517	1e-11	0	0	#N/A
chr10:42753118-42753418	1	0	0	1	0	0	0	0	0	0	0	0	0	1	0	1	0	1	1	0	0	0	0	0	0	0	0	Intergenic	-29238	BMS1	21.1973	11.5061	9.00512	8
chr10:42932762-42933618	1	0	0	1	0	0	0	0	0	0	0	0	0	1	1	1	0	1	1	0	0	0	0	0	0	0	0	Intergenic	48317	LINC01264	1e-11	0	0.109001	#N/A
chr10:43690142-43690375	1	0	0	1	0	0	0	0	0	0	0	0	0	1	1	1	0	1	1	0	0	0	0	0	0	0	0	Intergenic	-41381	ZNF32	8.91014	12.2453	12.8124	#N/A
chr10:45001087-45001237	1	0	0	1	0	0	0	0	0	0	0	0	1	1	0	1	0	0	1	0	0	0	0	0	0	0	0	promoter-TSS (NM_001039380)	-252	C10orf25	1.00967	0.775976	1.25113	10
chr10:46555801-46557177	1	0	0	1	0	0	0	0	0	0	0	0	0	1	1	1	0	1	1	0	0	0	0	0	0	0	0	promoter-TSS (NM_014696)	-418	GPRIN2	18.4091	1.54998	10.4585	4
chr10:48523286-48523729	1	0	0	1	0	0	0	0	0	0	0	0	0	1	1	1	0	1	1	0	0	0	0	0	0	0	0	intron (NR_045675, intron 4 of 10)	-29859	ARHGAP22	2.52021	0.630819	1.15886	6
chr10:48524238-48524510	1	0	0	1	0	0	0	0	0	0	0	0	0	1	1	1	0	1	1	0	0	0	0	0	0	0	0	intron (NR_045675, intron 4 of 10)	-30725	ARHGAP22	2.52021	0.630819	1.15886	6
chr10:49612977-49613150	1	0	0	1	0	0	0	0	0	0	0	0	0	0	0	1	1	1	1	0	0	0	0	0	0	0	0	promoter-TSS (NM_001142934)	-44	CHAT	0.0115613	0.0500315	1.0613	9
chr10:50418083-50418534	1	0	0	1	0	0	0	0	0	0	0	0	0	1	1	1	0	1	1	0	0	0	0	0	0	0	0	intron (NM_147156, intron 6 of 10)	-169699	ASAH2	0.209839	0.303875	0.212096	#N/A
chr10:52314076-52314668	1	0	0	1	0	0	0	0	0	0	0	0	0	1	1	1	0	1	1	0	0	0	0	0	0	0	0	promoter-TSS (NR_038277)	91	DKK1	0.132236	0.103188	1.01983	7
chr10:60733223-60733670	1	0	0	1	0	0	0	0	0	0	1	0	0	1	1	1	0	1	1	0	0	0	0	0	0	0	0	promoter-TSS (NM_001204403)	79	ANK3	1.89483	2.17368	9.68344	10
chr10:61452982-61453481	1	0	0	1	0	0	0	0	0	0	0	0	0	1	1	1	0	1	1	0	0	0	0	0	0	0	0	non-coding (NR_120643, exon 1 of 6)	218	TMEM26	0.95281	0.0119927	0.291562	4
chr10:70132663-70132988	1	0	0	1	0	0	0	0	0	0	0	0	0	1	1	1	0	1	1	0	0	0	0	0	0	0	0	5' UTR (NM_001198696, exon 1 of 9)	108	AIFM2	2.22894	0.769091	2.00797	6
chr10:71217876-71218147	1	0	0	1	0	0	0	0	0	0	0	0	0	1	0	1	0	0	1	0	0	0	0	0	0	0	0	non-coding (NR_038453, exon 1 of 2)	216	UNC5B-AS1	1.90799	1.07916	2.26194	10
chr10:71888996-71889196	1	0	0	1	0	0	0	0	0	0	0	0	1	1	1	1	0	1	1	0	0	0	0	0	0	0	0	Intergenic	-37771	PSAP	201.864	246.273	324.334	#N/A
chr10:7666781-7666930	1	0	0	1	0	0	0	0	0	0	0	0	0	1	1	1	0	1	1	0	0	0	0	0	0	0	0	exon (NM_030569, exon 1 of 14)	142	ITIH5	0.822819	0.455957	3.56522	7
chr10:7667307-7667901	1	0	0	1	0	0	0	0	0	0	0	0	0	1	1	1	0	1	1	0	0	0	0	0	0	0	0	promoter-TSS (NM_030569)	-606	ITIH5	0.822819	0.455957	3.56522	7
chr10:77638477-77638637	1	0	0	1	0	0	0	0	0	0	0	0	0	1	1	1	0	1	1	0	0	0	0	0	0	0	1	promoter-TSS (NM_001161352)	-738	KCNMA1	0.310165	1.14914	2.12569	1
chr10:79444851-79445039	1	0	0	1	0	0	0	0	0	0	0	0	0	1	1	1	0	1	1	0	0	0	0	0	0	0	0	intron (NM_153367, intron 1 of 3)	682	ZCCHC24	3.29466	4.10304	3.18175	#N/A
chr10:79982147-79982547	1	0	0	1	0	0	0	0	0	0	0	0	0	1	1	1	0	1	1	0	0	0	0	0	0	0	0	Intergenic	-33242	SFTPD	0.423381	0.535642	0.923319	1
chr10:86362927-86363368	1	0	0	1	0	0	0	0	0	0	0	0	0	1	0	1	0	1	1	0	0	0	0	0	0	0	1	intron (NM_017551, intron 2 of 15)	3345	GRID1	0.0866265	0.828715	2.91071	9
chr10:87660053-87660284	1	0	0	1	0	0	0	0	0	0	1	0	0	1	1	1	0	1	1	0	0	0	0	1	0	0	0	intron (NM_001015880, intron 1 of 12)	450	PAPSS2	7.8047	3.22933	17.5414	7
chr10:88990456-88990606	1	0	0	1	0	0	0	0	0	0	0	0	0	1	1	1	0	0	1	0	0	0	0	0	0	0	0	promoter-TSS (NM_152871)	0	FAS	1.12791	3.50765	1.08167	5
chr10:88990728-88991128	1	0	0	1	0	0	0	0	0	0	0	1	0	1	1	1	0	1	1	0	0	0	0	0	0	0	0	TTS (NR_028371)	397	FAS	1.12791	3.50765	1.08167	5
chr10:89207035-89207378	1	0	0	1	0	0	0	0	0	0	0	0	0	1	1	1	0	1	1	0	0	0	0	0	0	1	0	exon (NM_003956, exon 1 of 1)	107	CH25H	0.533459	0.310668	0.443311	8
chr10:90857683-90857916	1	0	0	1	0	0	0	0	0	0	0	0	0	1	1	1	0	1	1	0	0	0	0	0	0	0	0	5' UTR (NM_000872, exon 1 of 3)	114	HTR7	10.2685	0.114753	0.636967	4
chr10:93993912-93994052	1	0	0	1	0	0	0	0	0	0	0	0	0	1	1	1	0	1	1	0	0	0	0	0	0	0	0	promoter-TSS (NM_016341)	-7	PLCE1	0.45935	2.26825	1.46844	2
chr10:97196324-97196865	1	0	0	1	0	0	0	0	0	0	0	0	0	1	1	1	0	1	1	0	0	0	0	0	0	0	0	intron (NR_037909, intron 11 of 14)	-10669	SLIT1	0.264163	22.6935	67.0848	11
chr10:99329307-99329437	1	0	0	1	0	0	0	0	0	0	0	0	0	1	1	1	0	1	1	0	0	0	0	0	0	0	0	5' UTR (NM_020348, exon 1 of 11)	273	CNNM1	0.300408	0.804498	2.67905	1
chr11:100686987-100687388	1	0	0	1	0	0	0	0	0	0	1	0	0	1	1	1	0	1	1	0	0	1	0	0	0	1	0	promoter-TSS (NM_152432)	-488	ARHGAP42	6.78967	3.64267	2.80884	8
chr11:100687639-100688094	1	0	0	1	0	0	0	0	0	0	1	0	0	1	1	1	0	0	1	0	0	0	0	0	0	0	0	promoter-TSS (NR_133571)	88	LOC100128386	nd	nd	nd	#N/A
chr11:101127369-101127724	1	0	0	1	0	0	0	0	0	0	0	0	0	1	1	1	0	1	1	0	0	0	0	0	0	0	0	exon (NM_001202474, exon 1 of 8)	1516	PGR	0.0302508	0.0209143	0.028956	#N/A
chr11:101582586-101582972	1	0	0	1	0	0	0	0	0	0	0	0	0	1	1	1	0	1	1	0	0	0	0	0	0	1	0	intron (NM_004621, intron 1 of 12)	1149	TRPC6	0.185312	0.0311217	0.836328	7
chr11:101583694-101584010	1	0	0	1	0	0	0	0	0	0	0	0	0	1	1	1	0	1	1	0	0	0	0	0	0	1	0	promoter-TSS (NM_004621)	76	TRPC6	0.185312	0.0311217	0.836328	7
chr11:10450487-10450724	1	0	0	1	0	0	0	0	0	0	0	0	0	1	1	1	0	1	1	0	0	0	0	0	0	0	0	promoter-TSS (NM_000480)	-71	AMPD3	1.12092	0.292088	0.936477	6
chr11:105610416-105610605	1	0	0	1	0	0	0	0	0	0	0	0	1	1	1	1	0	0	1	0	0	0	0	0	1	0	1	promoter-TSS (NR_046356)	-173	GRIA4	2.18347	3.41907	5.78665	1
chr11:108593162-108593931	1	0	0	1	0	0	0	0	0	0	0	0	0	1	1	1	0	1	1	0	0	0	0	0	0	1	0	promoter-TSS (NM_015065)	100	EXPH5	1.2648	0.287513	0.403008	6
chr11:109422203-109422550	1	0	0	1	0	0	0	0	0	0	0	0	0	1	1	1	0	1	1	0	0	0	0	0	0	0	0	intron (NM_207645, intron 1 of 1)	257	C11orf87	0.350948	0.0812939	1.77586	7
chr11:111299134-111299341	1	0	0	1	0	0	0	0	0	0	0	0	0	1	1	1	0	1	1	0	0	0	0	0	0	1	0	promoter-TSS (NM_001136105)	-13	COLCA2	0.389775	0.172201	0.354467	10
chr11:111299539-111299986	1	0	0	1	0	0	0	0	0	0	0	0	0	1	1	1	0	1	1	0	0	0	0	0	0	0	0	promoter-TSS (NM_001302646)	133	COLCA1	0.123862	0.0868383	0.109224	#N/A
chr11:113474951-113475144	1	0	0	1	0	0	0	0	0	0	0	0	0	1	1	1	0	1	1	0	0	0	0	0	0	0	0	intron (NM_016574, intron 1 of 6)	231	DRD2	0.198773	0.412254	1.53008	1
chr11:113475471-113475547	1	0	0	1	0	0	0	0	0	0	0	0	0	1	0	1	0	1	1	0	0	0	0	0	0	0	0	promoter-TSS (NM_000795)	-230	DRD2	0.198773	0.412254	1.53008	1
chr11:11620423-11620655	1	0	0	1	0	0	0	0	0	0	0	0	0	1	1	1	0	1	1	0	0	0	0	0	0	0	0	intron (NM_198516, intron 1 of 10)	1475	GALNT18	3.24587	2.47174	6.30546	10
chr11:117796033-117796183	1	0	0	1	0	0	0	0	0	0	0	0	0	1	1	1	0	1	1	0	0	0	0	0	0	0	0	intron (NM_020693, intron 1 of 32)	1153	DSCAML1	0.050078	0.220312	1.57515	9
chr11:119315235-119315765	1	0	0	1	0	0	0	0	0	0	0	0	0	1	1	1	0	1	1	0	0	0	0	0	0	0	0	intron (NM_006500, intron 1 of 15)	1630	MCAM	2.86512	16.9239	11.6138	2
chr11:120168971-120169551	1	0	0	1	0	0	0	0	0	0	0	0	0	1	1	1	0	1	1	0	0	0	0	0	0	0	0	Intergenic	-31106	TRIM29	0.0364487	0.00599719	0.0284217	6
chr11:122882922-122883007	1	0	0	1	0	0	0	0	0	0	0	0	0	1	1	1	0	1	1	0	0	0	0	0	0	0	0	5' UTR (NM_199124, exon 1 of 4)	437	JHY	nd	nd	nd	#N/A
chr11:122981706-122982055	1	0	0	1	0	0	0	0	0	0	0	0	0	0	0	1	1	1	1	0	0	0	0	0	0	0	0	promoter-TSS (NM_001098169)	-210	BSX	0.0140769	1.45104	2.96783	11
chr11:122984592-122984742	1	0	0	1	0	0	0	0	0	0	0	0	0	1	1	1	0	1	1	0	0	0	0	0	0	0	0	Intergenic	-2996	BSX	0.0140769	1.45104	2.96783	11
chr11:124758420-124758642	1	0	0	1	0	0	0	0	0	0	0	0	0	0	0	1	0	1	1	0	0	0	0	0	0	0	0	promoter-TSS (NR_120577)	-603	LOC101929340	nd	nd	nd	#N/A
chr11:124758948-124759098	1	0	0	1	0	0	0	0	0	0	0	0	0	0	0	1	1	1	1	0	0	0	0	0	0	0	0	promoter-TSS (NR_120577)	-111	LOC101929340	nd	nd	nd	#N/A
chr11:127003324-127003529	1	0	0	1	0	0	0	0	0	0	0	0	0	1	1	1	0	1	1	0	0	0	0	0	0	0	0	non-coding (NR_040078, exon 1 of 3)	517	KIRREL3-AS3	0.124934	0.0587359	0.0309643	8
chr11:127003708-127003902	1	0	0	1	0	0	0	0	0	0	0	0	0	1	1	1	0	1	1	0	0	0	0	0	0	0	0	non-coding (NR_040078, exon 1 of 3)	895	KIRREL3-AS3	0.124934	0.0587359	0.0309643	8
chr11:128694729-128694903	1	0	0	1	0	0	0	0	0	0	0	0	0	1	1	1	0	1	1	0	0	0	0	0	0	0	0	intron (NM_002017, intron 1 of 8)	900	FLI1	0.0356538	0.193751	0.336449	2
chr11:129375978-129376165	1	0	0	1	0	0	0	0	0	0	0	0	0	1	1	1	0	1	1	0	0	0	0	0	0	0	0	promoter-TSS (NM_003658)	86	BARX2	1e-11	0.0109615	0.0203285	#N/A
chr11:129815740-129815985	1	0	0	1	0	0	0	0	0	0	0	0	0	1	1	1	0	1	1	0	0	0	0	0	0	0	0	promoter-TSS (NM_138788)	17	TMEM45B	0.241203	0.347515	0.295329	#N/A
chr11:13009057-13009560	1	0	0	1	0	0	0	0	0	0	0	0	0	1	1	1	0	1	1	0	0	0	0	0	0	0	0	promoter-TSS (NM_001080521)	-114	RASSF10	2.35932	1.73834	2.44312	#N/A
chr11:131911530-131911967	1	0	0	1	0	0	0	0	0	0	0	0	0	1	1	1	0	1	1	0	0	0	0	0	0	0	1	intron (NM_001144058, intron 1 of 7)	931	NTM	3.63578	1.55353	7.57706	10
chr11:132942857-132943212	1	0	0	1	0	0	0	0	0	0	0	0	0	1	1	1	0	1	1	0	0	0	0	0	0	0	1	exon (NM_002545, exon 1 of 7)	107	OPCML	0.283864	1.41449	10.289	9
chr11:132943922-132944127	1	0	0	1	0	0	0	0	0	0	0	0	0	1	1	1	0	1	1	0	0	0	0	0	0	0	1	promoter-TSS (NM_002545)	-883	OPCML	0.283864	1.41449	10.289	9
chr11:133532367-133532457	1	0	0	1	0	0	0	0	0	0	0	0	0	1	1	1	0	1	1	0	0	0	0	0	0	0	1	promoter-TSS (NM_001012393)	96	OPCML	0.283864	1.41449	10.289	9
chr11:134276177-134276378	1	0	0	1	0	0	0	0	0	0	0	0	0	1	1	1	0	1	1	0	0	0	0	1	0	1	0	promoter-TSS (NM_001080407)	-103	GLB1L3	10.5579	0.242545	1.71111	4
chr11:13964644-13964745	1	0	0	1	0	0	0	0	0	0	0	1	0	1	1	1	0	0	1	0	0	0	0	0	0	0	0	intron (NM_006108, intron 1 of 15)	2058	SPON1	1.15045	148.135	219.112	11
chr11:14380974-14381526	1	0	0	1	0	0	0	0	0	0	0	0	0	1	1	1	0	1	1	0	0	0	0	0	0	1	0	Intergenic	-16744	RRAS2	44.5907	11.4519	13.6384	8
chr11:14905143-14905966	1	0	0	1	0	0	0	0	0	0	0	0	0	1	1	1	0	1	1	0	0	0	0	0	0	0	1	Intergenic	-13350	CYP2R1	3.16857	2.51004	4.14403	10
chr11:14974876-14975027	1	0	0	1	0	0	0	0	0	0	0	0	0	0	0	1	0	1	1	0	0	0	0	0	0	1	0	Intergenic	-2666	CALCA	0.36125	0.113342	0.60549	6
chr11:16604962-16605073	1	0	0	1	0	0	0	0	0	0	0	1	1	1	1	1	0	0	1	0	0	0	0	0	1	0	1	Intergenic	-128630	SOX6	0.0625007	3.31994	3.46686	11
chr11:18791111-18791401	1	0	0	1	0	0	0	0	0	0	0	0	1	1	1	1	0	0	1	0	0	0	0	0	0	0	1	intron (NM_001039970, intron 1 of 14)	586	PTPN5	4.68241	14.7464	23.3978	1
chr11:18791805-18792293	1	0	0	1	0	0	0	0	0	0	0	0	1	1	1	1	0	0	1	0	0	0	1	0	0	0	1	promoter-TSS (NM_001278239)	-207	PTPN5	4.68241	14.7464	23.3978	1
chr11:20363747-20364175	1	0	0	1	0	0	0	0	0	0	0	0	0	1	1	1	0	1	1	0	0	0	0	0	0	0	0	promoter-TSS (NM_001098523)	104	HTATIP2	12.9407	0.448606	1.38581	4
chr11:22193784-22193948	1	0	0	1	0	0	0	0	0	0	0	0	0	1	1	1	0	1	1	0	0	0	0	0	0	0	0	intron (NM_001142649, intron 1 of 21)	690	ANO5	4.14175	3.30882	5.63114	10
chr11:22666734-22667149	1	0	0	1	0	0	0	0	0	0	0	0	0	1	1	1	0	1	1	0	0	0	0	0	0	0	0	intron (NM_001143830, intron 1 of 7)	328	GAS2	0.135874	0.403752	0.452792	3
chr11:32829629-32829910	1	0	0	1	0	0	0	0	0	0	0	0	0	1	1	1	0	1	1	0	0	0	0	0	0	1	0	promoter-TSS (NM_024081)	-165	PRRG4	0.462347	0.0219848	0.269065	4
chr11:32830076-32830226	1	0	0	1	0	0	0	0	0	0	0	0	0	1	1	1	0	1	1	0	0	0	0	0	0	1	0	5' UTR (NM_024081, exon 1 of 6)	216	PRRG4	0.462347	0.0219848	0.269065	4
chr11:35418505-35418604	1	0	0	1	0	0	0	0	0	0	0	0	0	1	1	1	0	1	1	0	0	0	0	0	0	0	1	intron (NM_001252652, intron 1 of 11)	1003	SLC1A2	0.475103	1.57447	11.9607	9
chr11:43579518-43579720	1	0	0	1	0	0	0	0	0	0	0	0	0	1	1	1	0	1	1	0	0	0	0	0	0	0	0	Intergenic	-1775	MIR129-2	1e-11	0	0.506896	#N/A
chr11:45886211-45886570	1	0	0	1	0	0	0	0	0	0	0	0	1	1	1	1	0	0	1	0	0	0	1	0	0	0	1	intron (NM_005456, intron 1 of 11)	895	MAPK8IP1	17.6371	22.4438	37.8806	1
chr11:45922116-45922729	1	0	0	1	0	0	0	0	0	0	1	0	0	1	1	1	0	1	1	0	0	0	0	0	0	1	0	promoter-TSS (NM_001300721)	-253	LARGE2	nd	nd	nd	#N/A
chr11:57514238-57514696	1	0	0	1	0	0	0	0	0	0	0	0	0	1	1	1	0	1	1	0	0	0	0	1	0	1	0	intron (NM_003627, intron 1 of 14)	418	SLC43A1	12.9333	1.67298	3.99839	6
chr11:6258684-6259022	1	0	0	1	0	0	0	0	0	0	0	0	0	1	0	1	0	1	1	0	0	0	0	0	0	0	0	promoter-TSS (NM_176875)	-821	CCKBR	8.44933	0.38864	3.06318	4
chr11:63614189-63614660	1	0	0	1	0	0	0	0	0	0	0	0	1	1	1	1	0	1	1	0	0	0	0	0	0	0	0	promoter-TSS (NM_001128203)	12	PLAAT3	nd	nd	nd	#N/A
chr11:64844667-64844871	1	0	0	1	0	0	0	0	0	0	0	0	0	1	1	1	0	0	1	0	0	0	0	0	0	0	0	promoter-TSS (NM_017525)	-200	CDC42BPG	4.47284	0.670622	1.41786	6
chr11:65591935-65592213	1	0	0	1	0	0	0	0	0	0	0	0	0	1	1	1	0	1	1	0	0	0	0	0	0	0	0	TTS (NM_033455)	3922	KCNK7	0.397157	0.223762	0.566803	10
chr11:68684761-68685005	1	0	0	1	0	0	0	0	0	0	0	0	0	1	1	1	0	1	1	0	0	0	0	0	0	1	0	intron (NM_015973, intron 1 of 5)	408	GAL	19.2495	0.833989	3.90108	4
chr11:69638275-69638448	1	0	0	1	0	0	0	0	0	0	1	1	0	1	1	1	0	0	1	0	0	0	0	0	0	0	0	Intergenic	-2743	CCND1	22.7202	54.0663	27.3726	3
chr11:69704077-69704303	1	0	0	1	0	0	0	0	0	0	0	0	0	1	0	1	0	1	1	0	0	0	0	0	0	0	0	5' UTR (NM_005117, exon 1 of 3)	148	FGF19	7.5358	0.311334	2.90668	4
chr11:71252504-71252875	1	0	0	1	0	0	0	0	0	0	0	0	0	1	1	1	0	1	1	0	0	0	0	0	0	0	0	Intergenic	-27894	SHANK2	2.79586	0.717056	3.14223	6
chr11:71607435-71607592	1	0	0	1	0	0	0	0	0	0	0	0	0	1	0	1	0	1	1	0	0	0	0	0	0	0	0	Intergenic	-24639	KRTAP5-11	0.0154752	0	0.0112785	#N/A
chr11:72674016-72674481	1	0	0	1	0	0	0	0	0	0	0	0	0	1	0	1	0	1	1	0	0	0	0	0	0	0	0	5' UTR (NM_002599, exon 1 of 31)	204	PDE2A	2.3305	0.568439	2.91045	6
chr11:74311337-74311838	1	0	0	1	0	0	0	0	0	0	0	0	0	1	1	1	0	1	1	0	0	0	0	0	0	0	0	promoter-TSS (NR_110031)	88	P4HA3	0.0608929	0.0866298	0.261414	1
chr11:79437359-79437752	1	0	0	1	0	0	0	0	0	0	0	0	0	1	1	1	0	1	1	0	0	0	0	0	0	0	0	intron (NM_001098816, intron 1 of 33)	3095	TENM4	1.08498	6.88797	5.79615	2
chr11:84437474-84437831	1	0	0	1	0	0	0	0	0	0	0	0	0	1	0	1	0	1	1	0	0	0	0	0	0	0	1	intron (NM_001142699, intron 7 of 27)	-120314	DLG2	0.55824	0.70469	2.29668	10
chr11:9091084-9091305	1	0	0	1	0	0	0	0	0	0	0	0	0	1	1	1	0	1	1	0	0	0	0	0	0	0	0	promoter-TSS (NR_049874)	408	SCUBE2	0.24201	0.47806	8.94384	7
chr12:100717171-100717279	1	0	0	1	0	0	0	0	0	0	0	0	0	1	1	1	0	1	1	0	0	0	0	0	0	0	1	Intergenic	-77371	ANO4	1e-11	0	0	6
chr12:104049859-104050239	1	0	0	1	0	0	0	0	0	0	0	0	0	1	1	1	0	1	1	0	0	0	0	0	0	0	0	5' UTR (NM_001316967, exon 2 of 11)	14128	GLT8D2	1.6754	0.733356	1.36744	10
chr12:10673960-10674512	1	0	0	1	0	0	0	0	0	0	0	0	0	1	1	1	0	0	1	0	0	0	0	0	0	0	0	promoter-TSS (NM_018423)	56	STYK1	0.634253	0.052803	0.408392	4
chr12:10722675-10722771	1	0	0	1	0	0	0	0	0	0	1	0	0	1	1	1	0	0	1	0	0	0	0	0	0	1	0	intron (NM_003651, intron 1 of 9)	631	YBX3	22.1558	9.60318	8.77362	8
chr12:107844688-107844900	1	0	0	1	0	0	0	0	0	0	0	0	0	1	1	1	0	1	1	0	0	0	0	0	0	0	0	Intergenic	58977	LOC728739	nd	nd	nd	#N/A
chr12:107864266-107864677	1	0	0	1	0	0	0	0	0	0	0	0	0	1	1	1	0	1	1	0	0	0	0	0	0	0	0	Intergenic	39299	LOC728739	nd	nd	nd	#N/A
chr12:110846589-110846948	1	0	0	1	0	0	0	0	0	0	1	0	0	1	0	1	0	0	1	0	0	0	0	0	0	0	0	promoter-TSS (NM_001286244)	-191	CCDC63	0.629053	0.050173	0.0521803	6
chr12:113152868-113153508	1	0	0	1	0	0	0	0	0	0	0	0	0	1	1	1	0	1	1	0	0	0	0	0	0	0	0	intron (NM_001144872, intron 3 of 7)	3330	CFAP73	nd	nd	nd	#N/A
chr12:122203447-122203790	1	0	0	1	0	0	0	0	0	0	0	0	0	1	1	1	0	1	1	0	0	0	0	0	0	0	0	promoter-TSS (NM_030765)	-62	B3GNT4	0.584408	0.34719	1.70344	10
chr12:124295508-124295591	1	0	0	1	0	0	0	0	0	0	0	0	0	1	1	1	0	1	1	0	0	0	0	0	0	0	0	intron (NM_181709, intron 1 of 2)	6386	RFLNA	nd	nd	nd	#N/A
chr12:126191060-126191288	1	0	0	1	0	0	0	0	0	0	0	0	0	1	1	1	0	1	1	0	0	0	0	0	0	0	0	Intergenic	95182	LINC02359	nd	nd	nd	#N/A
chr12:127455567-127456175	1	0	0	1	0	0	0	0	0	0	0	0	0	1	1	1	0	1	1	0	0	0	0	0	0	0	0	Intergenic	-115799	LINC02375	nd	nd	nd	#N/A
chr12:129903142-129903331	1	0	0	1	0	0	0	0	0	0	0	0	0	1	1	1	0	1	1	0	0	0	0	0	0	0	0	intron (NM_133448, intron 1 of 8)	430	TMEM132D	4.52463	1.63253	2.68971	8
chr12:130162152-130162591	1	0	0	1	0	0	0	0	0	0	0	0	0	0	1	1	0	1	1	0	0	0	0	1	0	1	0	promoter-TSS (NM_007197)	-87	FZD10	0.219653	0.659435	1.08437	1
chr12:14567702-14568214	1	0	0	1	0	0	0	0	0	0	0	0	0	1	1	1	0	1	1	0	0	0	0	0	0	1	0	promoter-TSS (NM_024829)	-101	PLBD1	5.08764	0.634163	2.01006	6
chr12:21941321-21941459	1	0	0	1	0	0	0	0	0	0	0	0	0	1	1	1	0	1	1	0	0	0	0	0	0	0	0	Intergenic	-4696	ABCC9	0.00505461	0.110294	0.245703	9
chr12:24902635-24903230	1	0	0	1	0	0	0	0	0	0	0	0	0	1	1	1	0	1	1	0	0	0	0	1	0	0	0	promoter-TSS (NM_001178094)	142	BCAT1	85.2618	10.164	18.4991	6
chr12:24948980-24949527	1	0	0	1	0	0	0	0	0	0	1	0	0	1	1	1	0	1	1	0	0	0	0	1	0	0	0	5' UTR (NM_005504, exon 1 of 11)	205	BCAT1	85.2618	10.164	18.4991	6
chr12:26124852-26125288	1	0	0	1	0	0	0	0	0	0	0	0	0	1	1	1	0	1	1	0	0	0	0	0	0	0	0	promoter-TSS (NM_030762)	0	BHLHE41	0.468461	0.0937104	2.12974	7
chr12:26226709-26226991	1	0	0	1	0	0	0	0	0	0	0	0	0	1	1	1	0	1	1	0	0	0	0	0	0	0	0	intron (NM_001135823, intron 2 of 2)	31277	SSPN	0.23119	0.357814	0.873279	1
chr12:2690990-2691247	1	0	0	1	0	0	0	0	0	0	0	0	0	1	1	1	0	1	1	0	0	0	0	0	0	0	0	promoter-TSS (NR_045725)	38	CACNA1C-AS1	0.260655	0.22927	0.296228	#N/A
chr12:27970149-27970266	1	0	0	1	0	0	0	0	0	0	0	0	0	1	1	1	0	1	1	0	0	0	0	0	0	0	1	promoter-TSS (NM_198966)	-247	PTHLH	0.0103821	0.146763	0.226214	2
chr12:29149165-29149624	1	0	0	1	0	0	0	0	0	0	0	0	0	1	1	1	0	1	1	0	0	0	0	0	0	0	0	5' UTR (NM_001271783, exon 1 of 12)	392	FAR2	6.19922	1.2003	2.48486	6
chr12:30795767-30795943	1	0	0	1	0	0	0	0	0	0	0	0	0	1	1	1	0	1	1	0	0	0	0	0	0	1	0	non-coding (NR_040245, exon 1 of 5)	174	LINC00941	1.18022	0.130853	0.402511	6
chr12:30796196-30796665	1	0	0	1	0	0	0	0	0	0	1	0	0	1	1	1	0	1	1	0	0	0	0	0	0	1	0	intron (NR_040245, intron 1 of 4)	750	LINC00941	1.18022	0.130853	0.402511	6
chr12:33439671-33440045	1	0	0	1	0	0	0	0	0	0	0	0	0	1	1	1	0	1	1	0	0	0	0	0	0	0	0	promoter-TSS (NM_198992)	-39	SYT10	0.694937	0.82627	0.319075	12
chr12:3366090-3366259	1	0	0	1	0	0	0	0	0	0	0	0	0	1	1	1	0	1	1	0	0	0	0	0	0	0	1	Intergenic	-15174	PRMT8	0.193348	2.47493	1.92836	2
chr12:40692229-40692543	1	0	0	1	0	0	0	0	0	0	0	0	0	1	1	1	0	1	1	0	0	0	0	0	1	0	1	promoter-TSS (NM_001256063)	-56	CNTN1	3.96218	1.2818	24.2963	7
chr12:40693443-40693820	1	0	0	1	0	0	0	0	0	0	0	0	0	1	0	1	0	1	1	0	0	0	0	0	1	0	1	intron (NM_001843, intron 1 of 23)	1190	CNTN1	3.96218	1.2818	24.2963	7
chr12:41188513-41188956	1	0	0	1	0	0	0	0	0	0	0	0	0	1	1	1	0	1	1	0	0	0	0	0	0	0	1	exon (NM_001164595, exon 1 of 10)	287	PDZRN4	0.0500739	0.390824	2.28861	9
chr12:42482897-42483059	1	0	0	1	0	0	0	0	0	0	0	0	0	1	1	1	0	0	1	0	0	0	0	0	0	1	0	intron (NM_153026, intron 1 of 7)	636	PRICKLE1	7.17231	1.78497	1.32924	8
chr12:45050478-45050997	1	0	0	1	0	0	0	0	0	0	0	0	0	1	1	1	0	1	1	0	0	0	0	0	0	0	0	exon (NM_001004329, exon 1 of 4)	361	DBX2	0.0870147	0.868092	0.0195099	5
chr12:46831178-46831787	1	0	0	1	0	0	0	0	0	0	0	0	0	1	1	1	0	1	1	0	0	0	0	0	0	0	0	Intergenic	-5486	SLC38A4	8.46206	0.370078	0.349817	6
chr12:4909869-4910003	1	0	0	1	0	0	0	0	0	0	0	0	0	1	1	1	0	1	1	0	0	0	0	0	0	0	0	promoter-TSS (NM_000217)	29	KCNA1	0.145533	0.125645	0.31087	10
chr12:51269621-51270616	1	0	0	1	0	0	0	0	0	0	0	0	0	1	1	1	0	1	1	0	0	0	0	1	0	1	0	promoter-TSS (NM_001033873)	91	SMAGP	1.97528	0.900925	1.0957	8
chr12:51391121-51391805	1	0	0	1	0	0	0	0	0	0	1	0	0	1	1	1	0	1	1	0	0	1	0	1	0	1	0	promoter-TSS (NM_007210)	-47	GALNT6	2.48569	0.0491177	0.712536	4
chr12:52714192-52714634	1	0	0	1	0	0	0	0	0	0	0	0	0	1	1	1	0	1	1	0	0	0	0	0	0	0	0	Intergenic	-10950	KRT77	0.0119253	0.226475	0.0181989	5
chr12:52948818-52949195	1	0	0	1	0	0	0	0	0	0	1	0	0	1	1	1	0	1	1	0	0	0	0	1	0	1	0	promoter-TSS (NM_000224)	-52	KRT18	46.4256	3.36772	12.0209	6
chr12:53097329-53097671	1	0	0	1	0	0	0	0	0	0	0	0	0	1	1	1	0	1	1	0	0	0	0	0	0	0	0	promoter-TSS (NM_002178)	-152	IGFBP6	7.94216	0.691284	1.90106	6
chr12:54217830-54218267	1	0	0	1	0	0	0	0	0	0	0	0	0	1	1	1	0	0	1	0	0	0	0	0	0	0	0	Intergenic	13427	MIR3198-2	1e-11	0	0	#N/A
chr12:57460908-57461109	1	0	0	1	0	0	0	0	0	0	1	1	0	1	1	1	0	1	1	0	0	1	0	1	0	1	0	intron (NM_001160045, intron 1 of 9)	858	GLI1	5.98373	1.68552	2.91247	6
chr12:57726035-57726347	1	0	0	1	0	0	0	0	0	0	0	0	0	1	1	1	0	1	1	0	0	0	0	0	0	0	0	promoter-TSS (NR_027032)	-49	AGAP2-AS1	0.21751	0.307263	1.06789	1
chr12:57766885-57767260	1	0	0	1	0	0	0	0	0	0	0	0	0	1	0	1	0	1	1	0	0	0	0	0	0	1	0	5' UTR (NM_000785, exon 1 of 9)	120	CYP27B1	0.705944	0.317416	0.558323	8
chr12:5945814-5945903	1	0	0	1	0	0	0	0	0	0	0	0	0	1	0	1	0	0	1	0	0	0	0	0	0	0	0	promoter-TSS (NM_001278596)	373	ANO2	0.887586	0.786563	0.574399	#N/A
chr12:62190962-62191174	1	0	0	1	0	0	0	0	0	0	0	0	0	1	1	1	0	1	1	0	0	0	0	0	0	0	0	intron (NM_178539, intron 1 of 4)	1771	TAFA2	nd	nd	nd	#N/A
chr12:62435630-62436184	1	0	0	1	0	0	0	0	0	0	0	0	0	1	1	1	0	1	1	0	0	0	0	0	0	0	0	Intergenic	-30910	MON2	2.73033	5.64867	5.30295	3
chr12:6310404-6311199	1	0	0	1	0	0	0	0	0	0	0	0	0	1	1	1	0	1	1	0	0	0	0	0	0	0	0	promoter-TSS (NM_001144856)	-131	PLEKHG6	7.57029	0.314314	1.64299	4
chr12:63152084-63152276	1	0	0	1	0	0	0	0	0	0	0	0	0	1	1	1	0	1	1	0	0	0	0	0	0	0	0	5' UTR (NM_000706, exon 1 of 2)	630	AVPR1A	0.0773642	0.4739	0.145184	5
chr12:64780495-64780865	1	0	0	1	0	0	0	0	0	0	0	0	0	1	1	1	0	1	1	0	0	0	0	0	0	0	0	Intergenic	-21234	GNS	11.7873	25.7745	26.1253	3
chr12:65121009-65121680	1	0	0	1	0	0	0	0	0	0	0	0	0	1	1	1	0	1	1	0	0	0	0	0	0	0	0	5' UTR (NM_007191, exon 1 of 10)	221	WIF1	0.980749	0.0346086	0.824199	4
chr12:65729105-65729442	1	0	0	1	0	0	0	0	0	0	0	0	0	1	1	1	0	1	1	0	0	0	0	0	0	0	0	Intergenic	-86902	LOC100507065	nd	nd	nd	#N/A
chr12:65742363-65742504	1	0	0	1	0	0	0	0	0	0	0	0	0	1	1	1	0	1	1	0	0	0	0	0	0	1	0	Intergenic	-82026	HMGA2	20.2914	21.0869	4.1492	12
chr12:65824342-65824694	1	0	0	1	0	0	0	0	0	0	1	1	0	1	1	1	0	0	1	0	0	0	0	0	0	1	0	promoter-TSS (NM_003484)	58	HMGA2	20.2914	21.0869	4.1492	12
chr12:66188968-66189477	1	0	0	1	0	0	0	0	0	0	0	0	0	1	1	1	0	1	1	0	0	0	0	0	0	0	0	promoter-TSS (NM_001142523)	25	IRAK3	0.635797	0.0375306	0.0900828	6
chr12:69331097-69331214	1	0	0	1	0	0	0	0	0	0	1	0	0	1	0	1	0	0	1	0	0	0	0	0	0	0	0	Intergenic	-17198	LYZ	0.0193651	0.028213	0.0683018	1
chr12:70920429-70920905	1	0	0	1	0	0	0	0	0	0	0	0	0	1	1	1	0	1	1	0	0	0	0	0	1	0	1	5' UTR (NM_002849, exon 1 of 14)	137	PTPRR	0.124915	0.186969	0.693821	1
chr12:71440033-71440271	1	0	0	1	0	0	0	0	0	0	0	0	0	1	1	1	0	1	1	0	0	0	0	0	1	0	0	non-coding (NR_110596, exon 1 of 20)	382	LGR5	0.0441086	1.44592	0.979024	11
chr12:72271869-72272361	1	0	0	1	0	0	0	0	0	0	0	0	0	1	1	1	0	1	1	0	0	0	0	0	0	0	0	promoter-TSS (NM_013381)	-634	TRHDE	0.329453	0.206859	0.630628	10
chr12:75209517-75209667	1	0	0	1	0	0	0	0	0	0	0	0	0	1	1	1	0	1	1	0	0	0	0	0	0	0	0	5' UTR (NM_139137, exon 1 of 5)	156	KCNC2	0.00903526	0.0488915	0.95152	9
chr12:85280150-85280647	1	0	0	1	0	0	0	0	0	0	1	0	0	1	1	1	0	1	1	0	0	0	0	0	0	1	0	exon (NM_006982, exon 1 of 4)	141	ALX1	0.561923	1.248	0.749116	3
chr12:94649480-94649636	1	0	0	1	0	0	0	0	0	0	0	0	0	1	1	1	0	1	1	0	0	0	0	0	0	0	0	intron (NM_020698, intron 1 of 3)	1004	TMCC3	0.929031	0.50454	1.52605	10
chr12:94649772-94649866	1	0	0	1	0	0	0	0	0	0	0	0	0	1	1	1	0	1	1	0	0	0	0	0	0	0	0	intron (NM_020698, intron 1 of 3)	743	TMCC3	0.929031	0.50454	1.52605	10
chr12:95548441-95548963	1	0	0	1	0	0	0	0	0	0	1	1	1	1	1	1	0	0	1	0	0	1	0	0	0	1	0	promoter-TSS (NM_001278393)	142	USP44	86.6226	31.903	16.7671	8
chr12:95789286-95789536	1	0	0	1	0	0	0	0	0	0	0	0	0	1	1	1	0	1	1	0	0	0	0	0	0	0	0	intron (NM_021229, intron 1 of 9)	1347	NTN4	0.457863	6.33596	3.54775	2
chr12:95790212-95790363	1	0	0	1	0	0	0	0	0	0	0	0	0	1	1	1	0	1	1	0	0	0	0	0	0	0	0	exon (NM_021229, exon 1 of 10)	470	NTN4	0.457863	6.33596	3.54775	2
chr12:95791212-95791362	1	0	0	1	0	0	0	0	0	0	0	0	0	1	1	1	0	1	1	0	0	0	0	0	0	0	0	promoter-TSS (NM_021229)	-529	NTN4	0.457863	6.33596	3.54775	2
chr13:101415975-101416285	1	0	0	1	0	0	0	0	0	0	0	0	1	1	1	1	0	1	1	0	0	0	0	0	0	0	1	intron (NM_052867, intron 1 of 43)	332	NALCN	0.139749	1.01916	5.40026	9
chr13:102399957-102400089	1	0	0	1	0	0	0	0	0	0	0	0	0	1	1	1	0	1	1	0	0	0	0	0	0	0	1	intron (NM_175929, intron 1 of 4)	1751	FGF14	0.011191	0.545034	2.81799	9
chr13:107868097-107868462	1	0	0	1	0	0	0	0	0	0	0	0	0	1	1	1	0	1	1	0	0	0	0	0	0	0	1	Intergenic	-1168	FAM155A	1.35239	2.56215	4.40231	1
chr13:108495777-108496233	1	0	0	1	0	0	0	0	0	0	0	0	0	1	1	1	0	1	1	0	0	0	0	0	0	0	0	Intergenic	-100147	MYO16	0.0189951	2.65285	4.26635	11
chr13:110615355-110616031	1	0	0	1	0	0	0	0	0	0	0	0	1	1	1	1	0	1	1	0	0	0	0	0	0	0	0	exon (NM_001242881, exon 1 of 10)	109	NAXD	nd	nd	nd	#N/A
chr13:21075578-21076131	1	0	0	1	0	0	0	0	0	0	1	0	0	1	0	1	0	0	1	0	0	1	0	0	0	0	0	Intergenic	-14272	LATS2	7.52015	6.76995	5.42356	#N/A
chr13:23159875-23160109	1	0	0	1	0	0	0	0	0	0	0	0	0	1	1	1	0	1	1	0	0	0	0	0	0	0	0	Intergenic	-20929	SGCG	0.129016	0.493672	0.986253	1
chr13:24680307-24680506	1	0	0	1	0	0	0	0	0	0	0	0	0	1	1	1	0	1	1	0	0	0	0	0	0	0	0	promoter-TSS (NM_001185085)	-4	ATP12A	0.610096	0.0137735	0.1712	4
chr13:25018129-25018284	1	0	0	1	0	0	0	0	0	0	0	0	0	1	1	1	0	1	1	0	0	0	0	0	0	0	0	Intergenic	-49738	TPTE2P1	0.4425	0.334949	0.610876	10
chr13:25018518-25019197	1	0	0	1	0	0	0	0	0	0	0	0	0	1	1	1	0	1	1	0	0	0	0	0	0	0	0	Intergenic	-50389	TPTE2P1	0.4425	0.334949	0.610876	10
chr13:27362431-27362590	1	0	0	1	0	0	0	0	0	0	0	0	0	1	1	1	0	1	1	0	0	0	0	0	0	0	0	Intergenic	-62033	GTF3A	25.64	21.3799	18.3463	#N/A
chr13:28495081-28495698	1	0	0	1	0	0	0	0	0	0	1	0	0	1	1	1	0	1	1	0	0	0	0	0	0	1	0	promoter-TSS (NM_001160030)	-262	FLT1	18.3616	0.181721	1.28922	4
chr13:28532836-28532957	1	0	0	1	0	0	0	0	0	0	0	0	0	1	1	1	0	1	1	0	0	0	0	0	0	1	0	Intergenic	-37769	FLT1	18.3616	0.181721	1.28922	4
chr13:28820234-28820855	1	0	0	1	0	0	0	0	0	0	0	0	0	1	1	1	0	1	1	0	0	0	0	0	0	0	0	Intergenic	-101532	SLC46A3	0.272228	0.759314	1.94831	1
chr13:32410078-32410344	1	0	0	1	0	0	0	0	0	0	0	0	0	1	0	1	0	0	1	0	0	0	0	0	0	0	0	intron (NM_052818, intron 1 of 4)	17967	N4BP2L1	0.429466	0.26961	0.913785	10
chr13:32427285-32428472	1	0	0	1	0	0	0	0	0	0	0	0	0	1	1	1	0	1	1	0	0	0	0	0	0	0	0	intron (NM_052818, intron 1 of 4)	299	N4BP2L1	0.429466	0.26961	0.913785	10
chr13:37869721-37869941	1	0	0	1	0	0	0	0	0	0	0	0	0	1	1	1	0	1	1	0	0	0	0	0	0	0	0	promoter-TSS (NM_001135957)	-29	TRPC4	5.20441	1.86827	3.18715	8
chr13:37870182-37870649	1	0	0	1	0	0	0	0	0	0	0	0	0	1	1	1	0	1	1	0	0	0	0	0	0	0	0	promoter-TSS (NM_001135957)	-614	TRPC4	5.20441	1.86827	3.18715	8
chr13:42047618-42048101	1	0	0	1	0	0	0	0	0	0	0	0	0	1	1	1	0	1	1	0	0	0	0	0	0	0	0	promoter-TSS (NM_178009)	-848	DGKH	0.868815	1.68209	1.4718	3
chr13:43879276-43880036	1	0	0	1	0	0	0	0	0	0	1	0	0	1	1	1	0	1	1	0	0	0	0	0	0	0	0	promoter-TSS (NM_153218)	34	CCDC122	0.990796	0.582672	0.83415	8
chr13:52405804-52406166	1	0	0	1	0	0	0	0	0	0	0	0	0	1	1	1	0	1	1	0	0	0	0	0	0	0	0	intron (NM_199263, intron 1 of 3)	509	THSD1	0.201134	1.01327	0.560117	5
chr13:57632451-57632824	1	0	0	1	0	0	0	0	0	0	0	0	0	1	1	1	0	1	1	0	0	0	0	0	0	0	1	exon (NM_001040429, exon 1 of 4)	983	PCDH17	0.318379	4.61659	12.7368	9
chr13:57633566-57633698	1	0	0	1	0	0	0	0	0	0	0	0	0	0	0	1	0	1	1	0	0	0	0	0	0	0	1	exon (NM_001040429, exon 1 of 4)	1977	PCDH17	0.318379	4.61659	12.7368	9
chr13:70107978-70108175	1	0	0	1	0	0	0	0	0	0	0	0	1	1	1	1	0	1	1	0	0	0	0	0	0	0	1	5' UTR (NM_001286725, exon 1 of 10)	416	KLHL1	0.00563213	0.397622	3.55829	9
chr13:75635635-75636090	1	0	0	1	0	0	0	0	0	0	0	0	0	1	1	1	0	1	1	0	0	0	0	0	0	0	0	promoter-TSS (NM_001306080)	131	LMO7-AS1	0.0973354	0.159676	0.151075	3
chr13:75636654-75637133	1	0	0	1	0	0	0	0	0	0	0	0	0	1	1	1	0	1	1	0	0	0	0	0	0	0	0	promoter-TSS (NR_120412)	606	LMO7	1.22011	0.392234	0.754163	6
chr13:95552263-95553122	1	0	0	1	0	0	0	0	0	0	0	0	0	1	1	1	0	1	1	0	0	0	0	1	0	1	0	promoter-TSS (NM_006984)	0	CLDN10	5.92825	0.356493	0.697156	6
chr13:96089968-96090137	1	0	0	1	0	0	0	0	0	0	0	0	0	1	1	1	0	1	1	0	0	0	0	0	0	0	1	promoter-TSS (NM_153456)	-786	HS6ST3	0.503103	1.24267	8.60505	1
chr13:96091726-96091918	1	0	0	1	0	0	0	0	0	0	0	0	0	1	1	1	0	1	1	0	0	0	0	0	0	0	1	intron (NM_153456, intron 1 of 1)	983	HS6ST3	0.503103	1.24267	8.60505	1
chr13:96994134-96994412	1	0	0	1	0	0	0	0	0	0	0	0	0	1	1	1	0	1	1	0	0	0	0	0	0	0	0	promoter-TSS (NM_080818)	77	OXGR1	0.424147	0.0315198	0.0809618	6
chr14:101781063-101781724	1	0	0	1	0	0	0	0	0	0	0	0	0	1	1	1	0	1	1	0	0	0	0	0	0	0	0	intron (NM_001161725, intron 2 of 15)	19596	PPP2R5C	6.47235	12.3723	10.8641	3
chr14:103189221-103189476	1	0	0	1	0	0	0	0	0	0	0	0	0	1	1	1	0	1	1	0	0	0	0	0	0	0	0	promoter-TSS (NR_033938)	-321	LINC00605	0.970138	0.0774024	0.139454	6
chr14:104827508-104827927	1	0	0	1	0	0	0	0	0	0	0	0	0	1	0	1	0	1	1	0	0	0	0	0	0	0	0	Intergenic	6517	LINC00638	0.286355	1.15719	0.309649	5
chr14:104843525-104843762	1	0	0	1	0	0	0	0	0	0	0	0	0	1	0	1	0	1	1	0	0	0	0	0	0	0	0	Intergenic	-21669	CEP170B	12.8796	8.47929	14.8323	10
chr14:105086932-105087117	1	0	0	1	0	0	0	0	0	0	0	0	0	1	1	1	0	1	1	0	0	0	0	0	0	0	0	Intergenic	-7122	LINC02298	nd	nd	nd	#N/A
chr14:20632251-20632445	1	0	0	1	0	0	0	0	0	0	0	0	0	1	1	1	0	1	1	0	0	0	0	0	0	0	0	Intergenic	9343	OR6S1	0.0119237	0.0129351	0	#N/A
chr14:20653597-20653747	1	0	0	1	0	0	0	0	0	0	0	0	0	1	1	1	0	1	1	0	0	0	0	0	0	0	0	Intergenic	-11981	OR6S1	0.0119237	0.0129351	0	#N/A
chr14:20663100-20663355	1	0	0	1	0	0	0	0	0	0	0	0	0	1	1	1	0	1	1	0	0	0	0	0	0	0	0	Intergenic	-20949	ANG	0.393249	0.279108	0.793274	10
chr14:24081559-24081911	1	0	0	1	0	0	0	0	0	0	0	0	1	1	1	1	0	1	1	0	0	0	0	0	0	0	0	intron (NM_006177, intron 2 of 2)	2888	NRL	0.775604	0.805248	0.737624	#N/A
chr14:24332644-24332933	1	0	0	1	0	0	0	0	0	0	0	0	0	1	0	1	0	1	1	0	0	0	0	0	0	0	0	intron (NM_001198592, intron 3 of 25)	2282	ADCY4	0.104434	0.0119255	0.152177	4
chr14:25049687-25050267	1	0	0	1	0	0	0	0	0	0	0	0	0	1	1	1	0	1	1	0	0	0	0	0	0	1	0	promoter-TSS (NM_001304477)	-88	STXBP6	2.21224	0.988331	1.08681	8
chr14:30875388-30875538	1	0	0	1	0	0	0	0	0	0	0	0	0	1	0	1	0	1	1	0	0	0	0	0	0	0	0	TTS (NR_038356)	928	COCH	2.58248	2.19775	4.22878	10
chr14:32933020-32933339	1	0	0	1	0	0	0	0	0	0	0	0	0	1	1	1	0	1	1	0	0	0	0	0	0	0	0	Intergenic	-6073	NPAS3	0.073054	2.50597	6.62274	9
chr14:36513416-36513758	1	0	0	1	0	0	0	0	0	0	0	1	1	0	1	1	1	1	1	0	0	0	0	0	0	0	1	5' UTR (NM_001101341, exon 1 of 4)	198	SFTA3	0.0187795	18.1208	3.50343	11
chr14:36519838-36520275	1	0	0	1	0	0	0	0	0	0	0	1	1	1	1	1	0	0	1	0	0	0	1	0	0	0	1	promoter-TSS (NM_003317)	168	NKX2-1	0.0623345	103.585	45.5249	11
chr14:41609902-41610062	1	0	0	1	0	0	0	0	0	0	0	0	0	1	1	1	0	1	1	0	0	0	0	0	0	0	1	intron (NM_152447, intron 1 of 5)	2421	LRFN5	0.157754	0.672759	2.70252	9
chr14:50944042-50944214	1	0	0	1	0	0	0	0	0	0	0	0	0	1	1	1	0	1	1	0	0	0	0	1	0	1	0	intron (NM_002863, intron 1 of 19)	402	PYGL	10.8173	2.11967	5.96969	6
chr14:50944370-50944587	1	0	0	1	0	0	0	0	0	0	0	0	0	1	1	1	0	1	1	0	0	0	0	1	0	1	0	promoter-TSS (NM_002863)	51	PYGL	10.8173	2.11967	5.96969	6
chr14:51093734-51094054	1	0	0	1	0	0	0	0	0	0	0	0	0	1	1	1	0	1	1	0	0	0	0	0	0	0	1	intron (NM_052978, intron 1 of 6)	1810	TRIM9	0.621607	2.81801	8.643	1
chr14:52267480-52267862	1	0	0	1	0	0	0	0	0	0	0	0	0	1	1	1	0	1	1	0	0	0	0	0	0	0	0	promoter-TSS (NM_000953)	-42	PTGDR	0.102904	0.0179596	0.0131236	8
chr14:53956801-53956867	1	0	0	1	0	0	0	0	0	0	0	0	0	1	1	1	0	1	1	0	0	0	0	1	0	1	0	promoter-TSS (NM_001202)	2	BMP4	0.861333	0.639114	2.81597	10
chr14:55129082-55129856	1	0	0	1	0	0	0	0	0	0	0	0	0	1	1	1	0	1	1	0	0	0	0	0	0	0	0	intron (NM_002306, intron 1 of 5)	252	LGALS3	2.11012	0.964057	2.02036	10
chr14:56805277-56805427	1	0	0	1	0	0	0	0	0	0	1	1	0	1	1	1	0	0	1	0	0	0	0	1	0	1	0	intron (NM_001270525, intron 1 of 2)	311	OTX2	38.4661	24.7763	20.5171	8
chr14:59869912-59869992	1	0	0	1	0	0	0	0	0	0	0	0	0	1	1	1	0	1	1	0	0	0	0	0	0	0	1	intron (NM_021136, intron 1 of 8)	887	RTN1	0.878431	18.2108	54.5738	9
chr14:60509905-60510130	1	0	0	1	0	0	0	0	0	0	0	1	1	0	1	1	1	1	1	0	0	0	0	0	0	0	1	intron (NM_007374, intron 1 of 1)	798	SIX6	0.356235	119.065	24.1696	11
chr14:60515672-60515792	1	0	0	1	0	0	0	0	0	0	0	1	1	1	1	1	0	1	1	0	0	0	0	0	0	0	1	Intergenic	6512	SIX6	0.356235	119.065	24.1696	11
chr14:60637656-60637960	1	0	0	1	0	0	0	0	0	0	0	0	0	1	0	1	0	1	1	0	0	0	0	0	0	0	0	Intergenic	-1408	SALRNA1	1e-11	0.0225234	0	#N/A
chr14:61280717-61281614	1	0	0	1	0	0	0	0	0	0	0	0	0	1	1	1	0	1	1	0	0	0	0	0	0	1	0	5' UTR (NM_001017970, exon 1 of 1)	646	TMEM30B	6.53241	0.10396	1.07761	4
chr14:61321603-61321941	1	0	0	1	0	0	0	0	0	0	0	0	0	1	1	1	0	1	1	0	0	0	0	0	0	0	0	5' UTR (NM_006255, exon 1 of 14)	329	PRKCH	1.40138	0.0403423	0.333242	4
chr14:61750975-61751457	1	0	0	1	0	0	0	0	0	0	1	0	0	1	1	1	0	1	1	0	0	0	0	0	0	0	0	Intergenic	-2127	HIF1A-AS2	0.680384	0.502885	1.71738	10
chr14:64880472-64880697	1	0	0	1	0	0	0	0	0	0	0	0	0	1	1	1	0	1	1	0	0	0	0	0	0	0	0	Intergenic	-33776	CHURC1-FNTB	1e-11	0	0	#N/A
chr14:67515142-67515283	1	0	0	1	0	0	0	0	0	0	0	0	0	1	1	1	0	1	1	0	0	0	0	0	0	0	1	promoter-TSS (NM_182526)	91	TMEM229B	0.394998	0.146684	2.3505	7
chr14:69484253-69485018	1	0	0	1	0	0	0	0	0	0	0	0	0	1	1	1	0	1	1	0	0	0	0	0	0	0	0	promoter-TSS (NM_001161498)	-118	PLEKHD1	0.318736	0.0918823	0.574666	6
chr14:71932221-71932729	1	0	0	1	0	0	0	0	0	0	0	0	0	1	1	1	0	1	1	0	0	0	0	0	0	0	0	promoter-TSS (NM_001204424)	36	RGS6	0.267241	0.196399	1.55917	7
chr14:73786709-73786939	1	0	0	1	0	0	0	0	0	0	0	0	0	1	1	1	0	1	1	0	0	0	0	0	0	0	0	promoter-TSS (NR_109995)	434	ELMSAN1	1.59317	2.93745	3.50058	3
chr14:73787100-73787453	1	0	0	1	0	0	0	0	0	0	0	0	0	1	1	1	0	1	1	0	0	0	0	0	0	0	0	promoter-TSS (NM_001043318)	-19	ELMSAN1	1.59317	2.93745	3.50058	3
chr14:74425960-74426185	1	0	0	1	0	0	0	0	0	0	0	0	0	0	0	1	0	1	1	0	0	0	0	0	0	0	0	promoter-TSS (NM_001105579)	29	SYNDIG1L	2.27461	0.272316	2.97606	4
chr14:74612426-74612823	1	0	0	1	0	0	0	0	0	0	0	0	0	1	1	1	0	1	1	0	0	0	0	0	0	0	0	promoter-TSS (NM_000428)	-294	LTBP2	0.492146	0.833986	1.56198	1
chr14:75427306-75427632	1	0	0	1	0	0	0	0	0	0	0	0	0	1	1	1	0	1	1	0	0	0	0	0	0	0	0	promoter-TSS (NM_130469)	-337	JDP2	5.321	0.935418	3.88818	6
chr14:77139699-77140085	1	0	0	1	0	0	0	0	0	0	0	0	0	1	1	1	0	1	1	0	0	0	0	0	0	0	0	intron (NM_174976, intron 1 of 2)	1899	ZDHHC22	25.0581	8.16179	9.86819	8
chr14:85533046-85533531	1	0	0	1	0	0	0	0	0	0	0	0	0	1	1	1	0	1	1	0	0	0	0	0	0	0	0	intron (NM_013231, intron 1 of 1)	3145	FLRT2	0.305634	1.10852	0.783417	3
chr14:89026951-89027617	1	0	0	1	0	0	0	0	0	0	0	0	0	1	1	1	0	1	1	0	0	0	0	0	0	0	0	Intergenic	203131	TTC8	2.51421	4.92323	4.5	3
chr14:92323660-92323891	1	0	0	1	0	0	0	0	0	0	0	0	0	1	1	1	0	1	1	0	0	0	0	0	0	0	0	promoter-TSS (NM_153646)	-32	SLC24A4	0.0759411	0.0585891	0.0513854	#N/A
chr14:93787620-93787918	1	0	0	1	0	0	0	0	0	0	0	0	0	1	1	1	0	1	1	0	0	0	0	0	0	0	0	intron (NM_178013, intron 1 of 4)	651	PRIMA1	1e-11	0	0	#N/A
chr14:93788706-93788889	1	0	0	1	0	0	0	0	0	0	0	0	0	1	1	1	0	1	1	0	0	0	0	0	0	0	0	promoter-TSS (NM_178013)	-378	PRIMA1	1e-11	0	0	#N/A
chr14:94770067-94770259	1	0	0	1	0	0	0	0	0	0	0	0	0	1	1	1	0	1	1	0	0	0	0	0	0	0	0	promoter-TSS (NM_173849)	-1	GSC	0.176035	0.285339	0.327186	3
chr14:97218767-97218979	1	0	0	1	0	0	0	0	0	0	0	0	0	1	1	1	0	1	1	0	0	0	0	0	0	0	0	Intergenic	-239943	LINC02325	nd	nd	nd	#N/A
chr14:99245772-99246816	1	0	0	1	0	0	0	0	0	0	1	0	0	1	1	1	0	1	1	0	0	0	0	0	0	0	1	intron (NM_001282237, intron 2 of 3)	25419	BCL11B	1.63171	0.151819	3.26688	4
chr15:25862483-25862675	1	0	0	1	0	0	0	0	0	0	0	0	0	1	0	1	0	1	1	0	0	0	0	0	0	0	0	intron (NM_024490, intron 1 of 20)	623	ATP10A	2.0411	0.263323	0.587822	6
chr15:26971113-26971503	1	0	0	1	0	0	0	0	0	0	0	0	0	1	1	1	0	1	1	0	0	0	1	0	0	0	1	promoter-TSS (NM_001270873)	26	GABRG3	0.037925	0.796787	4.18126	9
chr15:29674764-29675266	1	0	0	1	0	0	0	0	0	0	0	0	0	1	1	1	0	0	1	0	0	0	0	0	0	0	0	Intergenic	-104292	FAM189A1	0.389292	0.304015	0.417533	#N/A
chr15:34494445-34494573	1	0	0	1	0	0	0	0	0	0	0	0	0	1	1	1	0	1	1	0	0	0	0	0	0	0	0	Intergenic	33862	MIR1233-2	1e-11	0	0	#N/A
chr15:34514286-34514599	1	0	0	1	0	0	0	0	0	0	0	0	0	1	1	1	0	1	1	0	0	0	0	0	0	0	0	Intergenic	13928	MIR1233-2	1e-11	0	0	#N/A
chr15:34754880-34755342	1	0	0	1	0	0	0	0	0	0	0	0	0	1	1	1	0	1	1	0	0	0	0	0	0	0	0	promoter-TSS (NM_020660)	27	LOC101928174	nd	nd	nd	#N/A
chr15:37095133-37095429	1	0	0	1	0	0	0	0	0	0	0	0	0	1	1	1	0	0	1	0	0	0	0	0	0	0	0	intron (NR_051953, intron 4 of 11)	3080	MEIS2	0.0642438	1.34828	2.70503	9
chr15:38564104-38564294	1	0	0	1	0	0	0	0	0	0	0	0	0	1	1	1	0	1	1	0	0	0	0	0	0	0	0	intron (NM_001306086, intron 1 of 14)	607	RASGRP1	1.55054	1.87354	3.23257	10
chr15:38564775-38565010	1	0	0	1	0	0	0	0	0	0	0	0	0	1	1	1	0	1	1	0	0	0	0	0	0	0	0	promoter-TSS (NM_005739)	-87	RASGRP1	1.55054	1.87354	3.23257	10
chr15:39580347-39580512	1	0	0	1	0	0	0	0	0	0	1	0	0	1	1	1	0	0	1	0	0	0	0	0	0	0	0	promoter-TSS (NM_003246)	-649	THBS1	6.29197	9.00796	6.42045	#N/A
chr15:39920236-39920530	1	0	0	1	0	0	0	0	0	0	1	0	0	1	1	1	0	1	1	0	0	0	0	1	0	1	0	5' UTR (NM_001271854, exon 1 of 4)	509	GPR176	88.7545	1.65747	7.3631	4
chr15:40843932-40844082	1	0	0	1	0	0	0	0	0	0	0	0	0	1	1	1	0	1	1	0	0	0	0	1	0	1	0	promoter-TSS (NM_001032367)	-41	SPINT1	39.2189	0.9558	11.0676	4
chr15:40928457-40928672	1	0	0	1	0	0	0	0	0	0	0	0	0	1	0	1	0	0	1	0	0	0	0	0	0	0	0	promoter-TSS (NM_019074)	-768	DLL4	0.0730052	2.39878	0.610223	11
chr15:41513739-41513993	1	0	0	1	0	0	0	0	0	0	0	0	0	1	1	1	0	1	1	0	0	0	0	0	0	0	0	promoter-TSS (NM_206961)	21	LTK	0.0335433	0.172521	0.268346	2
chr15:45634949-45635228	1	0	0	1	0	0	0	0	0	0	0	0	0	1	1	1	0	1	1	0	0	0	0	0	0	0	0	5' UTR (NM_021199, exon 1 of 10)	349	SQOR	nd	nd	nd	#N/A
chr15:45635440-45635590	1	0	0	1	0	0	0	0	0	0	0	0	0	1	1	1	0	1	1	0	0	0	0	0	0	0	0	intron (NM_021199, intron 1 of 9)	775	SQOR	nd	nd	nd	#N/A
chr15:48645393-48645687	1	0	0	1	0	0	0	0	0	0	0	0	0	1	1	1	0	0	1	0	0	0	0	0	0	0	0	intron (NM_000138, intron 1 of 65)	248	FBN1	1.38235	3.66884	4.27857	3
chr15:51341802-51342003	1	0	0	1	0	0	0	0	0	0	0	0	0	1	0	1	0	1	1	0	0	0	0	0	0	0	0	exon (NM_181789, exon 1 of 10)	387	GLDN	0.224732	0.107154	0.158415	8
chr15:51737093-51737278	1	0	0	1	0	0	0	0	0	0	0	0	0	1	1	1	0	1	1	0	0	0	1	0	0	0	0	intron (NM_001143917, intron 1 of 2)	937	LYSMD2	1.30151	0.767792	3.05108	10
chr15:51751076-51751820	1	0	0	1	0	0	0	0	0	0	0	0	0	1	1	1	0	1	1	0	0	0	1	0	0	0	0	promoter-TSS (NM_001143917)	5	LYSMD2	1.30151	0.767792	3.05108	10
chr15:53978282-53978423	1	0	0	1	0	0	0	0	0	0	0	0	0	0	1	1	0	1	1	0	0	0	0	0	0	0	0	Intergenic	-34551	UNC13C	0.0172881	0.201739	0.842205	9
chr15:57591766-57592252	1	0	0	1	0	0	0	0	0	0	0	0	0	1	1	1	0	1	1	0	0	0	0	0	0	0	0	non-coding (NR_104370, exon 1 of 12)	105	GCOM1	0.0167757	0.021667	0.0103745	12
chr15:58065719-58066560	1	0	0	1	0	0	0	0	0	0	0	0	0	1	1	1	0	1	1	0	0	0	0	0	0	0	0	promoter-TSS (NM_170696)	-217	ALDH1A2	0.0349259	0.104001	0.408058	1
chr15:59997174-59997439	1	0	0	1	0	0	0	0	0	0	0	0	0	1	1	1	0	1	1	0	0	0	0	1	0	1	0	Intergenic	-6915	FOXB1	2.33582	0.896328	1.06	8
chr15:60004014-60004535	1	0	0	1	0	0	0	0	0	0	0	0	0	1	1	1	0	1	1	0	0	0	0	1	0	1	0	promoter-TSS (NM_012182)	53	FOXB1	2.33582	0.896328	1.06	8
chr15:60006344-60006573	1	0	0	1	0	0	0	0	0	0	0	0	0	1	1	1	0	1	1	0	0	0	0	1	0	1	0	TTS (NM_012182)	2237	FOXB1	2.33582	0.896328	1.06	8
chr15:60592969-60593174	1	0	0	1	0	0	0	0	0	0	0	0	0	1	1	1	0	1	1	0	0	0	0	0	0	0	0	promoter-TSS (NM_134262)	-564	RORA	1.01005	1.34782	2.76944	1
chr15:62164974-62165446	1	0	0	1	0	0	0	0	0	0	0	0	0	1	1	1	0	1	1	0	0	0	0	0	0	0	0	promoter-TSS (NM_001007595)	73	C2CD4B	0.250454	0.0551889	0.674652	7
chr15:63042044-63042188	1	0	0	1	0	0	0	0	0	0	1	1	0	1	1	1	0	0	1	0	0	0	0	0	0	0	0	promoter-TSS (NM_000366)	-523	TPM1	23.9071	23.3555	12.7536	12
chr15:63381759-63382132	1	0	0	1	0	0	0	0	0	0	0	0	0	1	1	1	0	1	1	0	0	0	0	0	0	0	0	5' UTR (NM_001218, exon 1 of 11)	164	CA12	1.04754	0.540746	1.53736	10
chr15:64046125-64046199	1	0	0	1	0	0	0	0	0	0	0	0	0	1	1	1	0	0	1	0	0	0	0	0	0	0	0	intron (NM_014326, intron 1 of 11)	160	DAPK2	0.277888	0.279047	0.210772	#N/A
chr15:64151276-64151762	1	0	0	1	0	0	0	0	0	0	0	0	0	1	1	1	0	1	1	0	0	0	0	0	0	0	0	promoter-TSS (NR_073534)	-198	SNX22	3.45299	2.5076	2.80068	#N/A
chr15:66701987-66702338	1	0	0	1	0	0	0	0	0	0	0	0	0	1	1	1	0	0	1	0	0	0	0	0	0	0	0	promoter-TSS (NM_005585)	-173	SMAD6	1.13032	1.05238	1.96669	10
chr15:68431888-68432305	1	0	0	1	0	0	0	0	0	0	0	0	0	1	1	1	0	1	1	0	0	0	0	0	0	0	1	promoter-TSS (NM_001004439)	56	ITGA11	0.174699	0.429895	0.827314	1
chr15:72197580-72197934	1	0	0	1	0	0	0	0	0	0	0	0	0	1	1	1	0	1	1	0	0	0	0	1	0	0	0	promoter-TSS (NM_001012642)	38	GRAMD2A	nd	nd	nd	#N/A
chr15:74725783-74726182	1	0	0	1	0	0	0	0	0	0	0	1	1	1	1	1	0	0	1	0	0	0	0	0	0	0	0	promoter-TSS (NM_000499)	-447	CYP1A1	0.453418	0.138079	0.54286	6
chr15:78340237-78340561	1	0	0	1	0	0	0	0	0	0	0	0	0	1	1	1	0	1	1	0	0	0	0	0	0	1	0	promoter-TSS (NM_004378)	75	CRABP1	108.247	81.8252	138.155	10
chr15:78620755-78620874	1	0	0	1	0	0	0	0	0	0	0	0	0	1	1	1	0	1	1	0	0	0	0	0	0	0	0	non-coding (NR_046313, exon 1 of 8)	480	CHRNA3	1.06708	3.64995	1.42589	5
chr15:78944759-78945320	1	0	0	1	0	0	0	0	0	0	0	0	0	1	1	1	0	1	1	0	0	0	0	0	0	0	0	promoter-TSS (NM_004390)	38	CTSH	3.66615	1.50029	4.60014	10
chr15:80251875-80252020	1	0	0	1	0	0	0	0	0	0	0	0	0	1	1	1	0	1	1	0	0	0	0	0	0	0	0	intron (NR_120317, intron 1 of 2)	313	nd	nd	nd	nd	#N/A
chr15:82680163-82680723	1	0	0	1	0	0	0	0	0	0	1	0	1	1	1	1	0	1	1	0	0	0	0	0	0	0	1	intron (NM_001278511, intron 7 of 24)	29465	AP3B2	2.27617	2.73679	5.51421	10
chr15:88605692-88605893	1	0	0	1	0	0	0	0	0	0	0	0	1	1	1	1	0	1	1	0	0	0	0	0	1	0	1	promoter-TSS (NR_120370)	-683	LINC01586	0.0532472	0.716987	1.1493	2
chr15:88803405-88803990	1	0	0	1	0	0	0	0	0	0	0	0	0	1	1	1	0	1	1	0	0	0	0	0	0	0	0	5' UTR (NM_001135, exon 1 of 16)	255	ACAN	0.297843	0.573059	0.4443	3
chr15:88894387-88894794	1	0	0	1	0	0	0	0	0	0	0	0	0	1	0	1	0	1	1	0	0	0	0	0	0	1	0	intron (NM_001307952, intron 1 of 5)	1035	HAPLN3	27.9462	5.27702	1.9245	8
chr15:89496212-89496620	1	0	0	1	0	0	0	0	0	0	0	0	0	1	1	1	0	1	1	0	0	0	0	0	0	0	0	non-coding (NR_110261, exon 1 of 11)	197	RHCG	0.187525	0.0529466	0.364084	6
chr15:94231297-94231968	1	0	0	1	0	0	0	0	0	0	0	0	0	1	1	1	0	1	1	0	0	0	0	0	0	0	0	Intergenic	-66568	MCTP2	0.395545	0.0163318	0.154005	4
chr15:99014616-99015081	1	0	0	1	0	0	0	0	0	0	1	0	0	1	1	1	0	1	1	0	0	0	0	0	0	0	0	intron (NR_126487, intron 1 of 3)	145	LUNAR1	nd	nd	nd	#N/A
chr15:99015324-99015445	1	0	0	1	0	0	0	0	0	0	1	0	0	1	1	1	0	1	1	0	0	0	0	0	0	0	0	intron (NR_126487, intron 1 of 3)	681	LUNAR1	nd	nd	nd	#N/A
chr15:99105728-99106123	1	0	0	1	0	0	0	0	0	0	0	0	0	1	1	1	0	1	1	0	0	0	0	0	0	0	0	exon (NM_015286, exon 1 of 5)	846	SYNM	0.764253	1.32025	3.505	1
chr16:10181612-10182031	1	0	0	1	0	0	0	0	0	0	0	0	0	1	1	1	0	1	1	0	0	0	0	0	0	0	0	intron (NM_001134407, intron 1 of 12)	245	GRIN2A	0.396491	0.567097	5.3609	7
chr16:10818129-10818566	1	0	0	1	0	0	0	0	0	0	0	0	1	1	1	1	0	1	1	0	0	0	1	0	0	0	1	intron (NM_001079512, intron 1 of 7)	416	TVP23A	1.73634	1.65931	3.51456	10
chr16:15857112-15857385	1	0	0	1	0	0	0	0	0	0	0	0	0	1	1	1	0	1	1	0	0	0	0	0	0	0	0	promoter-TSS (NM_001040114).2	-219	MYH11	1e-11	0	0	#N/A
chr16:19410419-19410801	1	0	0	1	0	0	0	0	0	0	1	0	0	1	1	1	0	1	1	0	0	0	0	0	0	0	0	promoter-TSS (NM_001105249)	71	TMC5	0.544311	0.122791	1.35233	7
chr16:21301373-21301558	1	0	0	1	0	0	0	0	0	0	0	0	0	1	1	1	0	1	1	0	0	0	0	0	0	0	0	intron (NR_026675, intron 1 of 2)	617	CRYM-AS1	0.078667	0.0807306	0.0808371	#N/A
chr16:22162331-22162532	1	0	0	1	0	0	0	0	0	0	0	0	0	1	0	1	0	1	1	0	0	0	0	0	0	0	0	Intergenic	-43839	EEF2K	6.89882	4.02285	6.55702	10
chr16:22813963-22814205	1	0	0	1	0	0	0	0	0	0	0	0	0	1	1	1	0	1	1	0	0	0	0	0	0	0	0	promoter-TSS (NM_006043)	-455	HS3ST2	0.550473	0.152423	0.395323	6
chr16:22814543-22814903	1	0	0	1	0	0	0	0	0	0	0	0	0	1	1	1	0	1	1	0	0	0	0	0	0	0	0	exon (NM_006043, exon 1 of 2)	184	HS3ST2	0.550473	0.152423	0.395323	6
chr16:23182391-23182869	1	0	0	1	0	0	0	0	0	0	0	0	0	1	1	1	0	1	1	0	0	0	0	1	0	1	0	promoter-TSS (NM_001039)	-89	SCNN1G	0.518652	0.080411	1.53321	4
chr16:23302632-23302821	1	0	0	1	0	0	0	0	0	0	0	0	0	1	1	1	0	1	1	0	0	0	0	0	0	0	0	intron (NM_000336, intron 1 of 12)	457	SCNN1B	0.066023	0.0679521	0.288209	10
chr16:3018199-3018459	1	0	0	1	0	0	0	0	0	0	0	0	0	0	1	1	0	1	1	0	0	0	0	1	0	1	0	promoter-TSS (NM_021195)	-142	CLDN6	274.775	13.7993	40.2473	4
chr16:3046171-3046639	1	0	0	1	0	0	0	0	0	0	1	0	0	1	1	1	0	1	1	0	0	0	0	0	0	1	0	promoter-TSS (NM_022468)	-276	MMP25	5.71877	0.43891	1.74747	6
chr16:31214958-31215749	1	0	0	1	0	0	0	0	0	0	0	0	0	1	1	1	0	1	1	0	0	0	0	0	0	1	0	TTS (NM_152901)	1333	TRIM72	1.48752	0.0596402	1.07853	4
chr16:31476614-31476774	1	0	0	1	0	0	0	0	0	0	0	0	0	1	1	1	0	1	1	0	0	0	0	0	0	0	0	intron (NM_001164719, intron 9 of 10)	3489	TGFB1I1	1.3071	0.748217	1.74004	10
chr16:31476978-31477139	1	0	0	1	0	0	0	0	0	0	0	0	0	1	1	1	0	1	1	0	0	0	0	0	0	0	0	intron (NM_001164719, intron 10 of 10)	3854	TGFB1I1	1.3071	0.748217	1.74004	10
chr16:4937151-4937686	1	0	0	1	0	0	0	0	0	0	0	0	0	1	1	1	0	1	1	0	0	0	0	1	0	1	0	promoter-TSS (NM_002705)	-284	PPL	8.76411	1.71708	7.987	6
chr16:55056662-55056976	1	0	0	1	0	0	0	0	0	0	0	0	0	1	1	1	0	1	1	0	0	0	0	0	0	0	0	Intergenic	125620	IRX5	0.146932	5.42434	2.08463	11
chr16:55508922-55509677	1	0	0	1	0	0	0	0	0	0	1	0	0	1	1	1	0	1	1	0	0	0	0	0	0	0	0	exon (NM_017839, exon 1 of 14)	299	LPCAT2	0.693006	0.348722	0.92655	10
chr16:56657464-56657887	1	0	0	1	0	0	0	0	0	0	0	0	0	1	1	1	0	1	1	0	0	0	0	0	0	1	0	promoter-TSS (NM_005949)	-267	MT1F	14.2258	1.7144	2.47124	6
chr16:57284385-57284754	1	0	0	1	0	0	0	0	0	0	0	0	0	1	1	1	0	1	1	0	0	0	0	0	0	0	0	5' UTR (NM_015993, exon 1 of 4)	102	PLLP	0.641811	0.588391	0.72829	#N/A
chr16:58464379-58464623	1	0	0	1	0	0	0	0	0	0	0	0	0	1	1	1	0	1	1	0	0	0	1	0	0	0	1	promoter-TSS (NM_022910)	-321	NDRG4	5.66831	22.1681	53.3724	1
chr16:58464986-58465130	1	0	0	1	0	0	0	0	0	0	0	0	0	1	1	1	0	1	1	0	0	0	0	0	0	0	1	5' UTR (NM_022910, exon 1 of 16)	236	NDRG4	5.66831	22.1681	53.3724	1
chr16:6019316-6019915	1	0	0	1	0	0	0	0	0	0	0	0	0	1	1	1	0	1	1	0	0	0	0	0	0	0	0	promoter-TSS (NM_001308117)	-87	RBFOX1	0.265256	0.319102	1.25304	10
chr16:62035214-62035377	1	0	0	1	0	0	0	0	0	0	0	0	0	1	1	1	0	1	1	0	0	0	0	0	0	0	0	intron (NM_001796, intron 1 of 11)	1539	CDH8	0.405223	0.705767	1.92051	1
chr16:66427335-66427657	1	0	0	1	0	0	0	0	0	0	0	0	0	1	1	1	0	1	1	0	0	0	0	0	0	0	0	intron (NM_001197224, intron 1 of 4)	199	BEAN1	0.0397565	0.460846	0.694013	2
chr16:66844154-66844663	1	0	0	1	0	0	0	0	0	0	0	0	0	1	1	1	0	1	1	0	0	0	0	0	0	0	0	promoter-TSS (NM_005182)	30	CA7	1.2564	0.0397774	0.238649	4
chr16:66924876-66925164	1	0	0	1	0	0	0	0	0	0	0	0	0	1	1	1	0	1	1	0	0	0	0	0	0	0	0	exon (NM_004165, exon 2 of 5)	516	RRAD	0.0618417	0.439249	1.97513	9
chr16:67150923-67151317	1	0	0	1	0	0	0	0	0	0	0	0	0	1	1	1	0	1	1	0	0	0	0	0	0	0	0	promoter-TSS (NM_033309)	-121	B3GNT9	5.46273	4.22193	7.36316	10
chr16:68236174-68236324	1	0	0	1	0	0	0	0	0	0	1	0	0	1	1	1	0	1	1	0	0	1	0	1	0	1	0	promoter-TSS (NM_024939)	-16	ESRP2	10.2303	0.500954	2.22187	4
chr16:68737025-68737582	1	0	0	1	0	0	0	0	0	0	0	0	0	1	1	1	0	1	1	0	0	0	0	1	0	1	0	promoter-TSS (NM_004360)	12	CDH1	47.1793	1.29348	12.8963	4
chr16:71626015-71626215	1	0	0	1	0	0	0	0	0	0	0	0	0	1	1	1	0	1	1	0	0	0	0	1	0	1	0	promoter-TSS (NM_001271329)	-38	MARVELD3	3.65802	0.142507	1.00437	4
chr16:77788062-77788614	1	0	0	1	0	0	0	0	0	0	0	0	0	1	1	1	0	1	1	0	0	0	0	0	0	0	1	promoter-TSS (NM_020927)	-226	VAT1L	35.7349	10.364	93.601	7
chr16:81778852-81779347	1	0	0	1	0	0	0	0	0	0	0	0	0	1	1	1	0	1	1	0	0	0	0	1	0	1	0	promoter-TSS (NM_002661)	-158	PLCG2	0.891569	0.127637	0.327673	6
chr16:82627586-82627872	1	0	0	1	0	0	0	0	0	0	0	0	0	1	1	1	0	1	1	0	0	0	0	0	0	0	1	intron (NM_001220489, intron 1 of 12)	935	CDH13	0.183017	0.188976	0.973831	10
chr16:84368293-84368648	1	0	0	1	0	0	0	0	0	0	0	0	0	1	1	1	0	1	1	0	0	0	0	0	0	0	0	promoter-TSS (NM_014861)	-52	ATP2C2	0.435828	0.284819	0.427326	10
chr16:8588628-8589364	1	0	0	1	0	0	0	0	0	0	0	0	0	1	0	1	0	1	1	0	0	0	0	0	0	0	0	intron (NM_001290097, intron 2 of 3)	842	TMEM114	0.534514	0.163664	0.314802	6
chr16:8589662-8589798	1	0	0	1	0	0	0	0	0	0	0	0	0	1	1	1	0	1	1	0	0	0	0	0	0	0	0	exon (NM_001146336, exon 1 of 4)	108	TMEM114	0.534514	0.163664	0.314802	6
chr17:10844733-10845376	1	0	0	1	0	0	0	0	0	0	0	0	0	1	1	1	0	1	1	0	0	0	0	0	0	0	0	Intergenic	-6954	PIRT	0.024455	0.0487659	0.263373	1
chr17:11240133-11240283	1	0	0	1	0	0	0	0	0	0	0	0	0	1	1	1	0	1	1	0	0	0	0	0	0	0	0	Intergenic	-1215	SHISA6	1.38029	1.39434	4.20275	10
chr17:14297546-14297837	1	0	0	1	0	0	0	0	0	0	0	0	0	1	1	1	0	1	1	0	0	0	0	0	0	0	0	Intergenic	-3358	HS3ST3B1	4.31342	7.84574	3.62714	12
chr17:15261300-15261450	1	0	0	1	0	0	0	0	0	0	0	0	0	1	1	1	0	1	1	0	0	0	0	0	0	0	0	promoter-TSS (NM_153322)	-531	PMP22	0.895611	6.95557	6.99505	2
chr17:16667096-16667313	1	0	0	1	0	0	0	0	0	0	0	0	0	1	1	1	0	1	1	0	0	0	0	0	0	0	1	Intergenic	-13352	ZNF624	1.14484	5.8062	4.56188	2
chr17:19580082-19580247	1	0	0	1	0	0	0	0	0	0	0	0	0	1	1	1	0	1	1	0	0	0	0	0	0	0	0	Intergenic	22605	SNORA59B	0.0169416	0	0	#N/A
chr17:20851843-20852206	1	0	0	1	0	0	0	0	0	0	0	0	0	1	1	1	0	1	1	0	0	0	0	0	0	0	0	Intergenic	-16408	CCDC144NL-AS1	3.5956	11.5709	4.87641	5
chr17:30921803-30922007	1	0	0	1	0	0	0	0	0	0	0	0	0	1	1	1	0	1	1	0	0	0	0	0	0	0	0	5' UTR (NM_018404, exon 1 of 11)	169	ADAP2	0.159401	0.15548	0.540931	10
chr17:31008368-31008968	1	0	0	1	0	0	0	0	0	0	0	0	0	1	1	1	0	1	1	0	0	0	0	0	0	0	0	Intergenic	33333	DPRXP4	0.511315	0.042949	0.126623	6
chr17:32266834-32267019	1	0	0	1	0	0	0	0	0	0	0	0	0	1	1	1	0	1	1	0	0	0	0	0	0	0	0	intron (NM_138328, intron 1 of 8)	751	RHBDL3	7.7725	3.84576	2.82934	8
chr17:35374275-35374612	1	0	0	1	0	0	0	0	0	0	0	0	0	1	1	1	0	1	1	0	0	0	0	0	0	0	0	promoter-TSS (NM_001104590)	-743	SLFN11	0.0643565	0.0960502	0.102706	#N/A
chr17:36182718-36182868	1	0	0	1	0	0	0	0	0	0	0	0	0	1	1	1	0	1	1	0	0	0	0	0	0	0	0	Intergenic	-6169	TBC1D3B	1e-11	0	0	2
chr17:36641517-36641891	1	0	0	1	0	0	0	0	0	0	0	0	0	1	1	1	0	1	1	0	0	0	0	0	0	0	0	Intergenic	40108	MRM1	1e-11	0	0	8
chr17:41528292-41528610	1	0	0	1	0	0	0	0	0	0	0	0	0	1	0	1	0	1	1	0	0	0	0	1	0	1	0	promoter-TSS (NM_002276)	-62	KRT19	66.4014	2.69347	16.5613	4
chr17:42180294-42180655	1	0	0	1	0	0	0	0	0	0	0	0	0	1	1	1	0	1	1	0	0	0	0	0	0	0	0	intron (NM_012285, intron 1 of 16)	803	KCNH4	0.151999	0.282989	2.07213	7
chr17:44005878-44006097	1	0	0	1	0	0	0	0	0	0	0	0	0	1	1	1	0	1	1	0	0	0	0	0	0	0	0	intron (NM_153006, intron 2 of 6)	1324	NAGS	3.33677	1.7372	2.66865	8
chr17:44656098-44656741	1	0	0	1	0	0	0	0	0	0	0	0	0	1	1	1	0	1	1	0	0	0	0	0	0	0	0	promoter-TSS (NM_001145080)	26	MEIOC	nd	nd	nd	#N/A
chr17:45784564-45784718	1	0	0	1	0	0	0	0	0	0	0	0	0	1	1	1	0	1	1	0	0	0	0	0	0	0	0	intron (NM_001303018, intron 1 of 10).3	361	CRHR1	1e-11	0	0	10
chr17:46851121-46851731	1	0	0	1	0	0	0	0	0	0	0	0	0	1	1	1	0	1	1	0	0	0	0	0	0	0	0	promoter-TSS (NM_003396).2	-176	WNT9B	1e-11	0	0	#N/A
chr17:47253905-47254055	1	0	0	1	0	0	0	0	0	0	0	0	0	1	1	1	0	1	1	0	0	0	0	0	0	0	0	intron (NM_000212, intron 1 of 14)	138	ITGB3	0.0264173	0.444107	0.44861	2
chr17:47423542-47423884	1	0	0	1	0	0	0	0	0	0	0	0	0	1	1	1	0	1	1	0	0	0	0	0	0	1	0	intron (NM_001195192, intron 21 of 21)	68907	MRPL45P2	nd	nd	nd	#N/A
chr17:48037414-48037684	1	0	0	1	0	0	0	0	0	0	0	0	0	1	1	1	0	1	1	0	0	0	0	0	0	0	0	promoter-TSS (NR_029687)	257	COPZ2	0.0632068	0.544131	1.0012	2
chr17:49260532-49260796	1	0	0	1	0	0	0	0	0	0	0	0	0	1	1	1	0	1	1	0	0	0	0	0	0	0	0	Intergenic	12421	FLJ40194	0.0447256	0	0.0222927	#N/A
chr17:49496491-49496690	1	0	0	1	0	0	0	0	0	0	0	0	0	1	1	1	0	1	1	0	0	0	0	0	0	0	0	intron (NM_002507, intron 1 of 5)	1298	NGFR	3.94096	7.84645	9.64293	3
chr17:49850844-49850994	1	0	0	1	0	0	0	0	0	0	0	0	0	1	0	1	0	1	1	0	0	0	0	0	0	0	0	Intergenic	-2902	TAC4	0.420024	0.413298	0.691408	10
chr17:60421302-60421947	1	0	0	1	0	0	0	0	0	0	0	0	0	1	1	1	0	0	1	0	0	0	0	0	0	0	0	promoter-TSS (NM_181707)	-879	C17orf64	0.0987547	0.0724421	0.142489	10
chr17:61399421-61399537	1	0	0	1	0	0	0	0	0	0	0	0	0	1	1	1	0	1	1	0	0	0	0	0	0	0	0	promoter-TSS (NM_005994)	127	TBX2-AS1	0.0477086	0.13099	0.13065	3
chr17:64780084-64780505	1	0	0	1	0	0	0	0	0	0	0	0	0	1	1	1	0	1	1	0	0	0	0	0	0	0	0	promoter-TSS (NR_106728)	-464	MIR6080	1e-11	0	0	#N/A
chr17:6555426-6555996	1	0	0	1	0	0	0	0	0	0	0	0	0	1	1	1	0	1	1	0	0	0	0	0	0	0	0	intron (NM_001165966, intron 1 of 18)	846	PITPNM3	1.0912	1.35425	3.92478	10
chr17:68600134-68600419	1	0	0	1	0	0	0	0	0	0	0	0	0	1	1	1	0	1	1	0	0	0	0	0	0	1	0	exon (NM_017565, exon 1 of 11)	677	FAM20A	1.04126	0.805465	4.42436	7
chr17:73165315-73165400	1	0	0	1	0	0	0	0	0	0	0	0	0	1	1	1	0	1	1	0	0	0	0	0	0	0	0	intron (NM_001050, intron 1 of 1)	337	SSTR2	3.63309	5.45834	3.5936	3
chr17:74326039-74326516	1	0	0	1	0	0	0	0	0	0	0	0	0	1	1	1	0	1	1	0	0	0	0	0	0	0	0	promoter-TSS (NM_153209)	66	KIF19	0.429744	0.920287	0.62506	3
chr17:75524921-75525122	1	0	0	1	0	0	0	0	0	0	0	0	0	1	1	1	0	0	1	0	0	0	0	1	0	1	0	promoter-TSS (NM_004524)	-680	LLGL2	11.8281	0.670051	3.0743	4
chr17:75721053-75721614	1	0	0	1	0	0	0	0	0	0	0	0	0	1	1	1	0	1	1	0	0	0	0	0	0	0	0	promoter-TSS (NM_000213)	-102	ITGB4	1.20163	0.161713	1.56815	4
chr17:76500963-76501071	1	0	0	1	0	0	0	0	0	0	0	0	0	1	1	1	0	1	1	0	0	0	0	0	0	0	0	intron (NM_024599, intron 1 of 18)	410	RHBDF2	3.67581	0.154875	1.22202	4
chr17:78314367-78314480	1	0	0	1	0	0	0	0	0	0	0	0	0	1	1	1	0	1	1	0	0	0	0	0	0	0	0	Intergenic	-35932	LINC01993	nd	nd	nd	#N/A
chr17:79024467-79024598	1	0	0	1	0	0	0	0	0	0	0	0	0	1	1	1	0	1	1	0	0	0	0	0	0	0	0	intron (NM_198594, intron 1 of 2)	457	C1QTNF1	0.929168	0.759771	0.869708	#N/A
chr17:8015978-8016169	1	0	0	1	0	0	0	0	0	0	0	0	0	1	0	1	0	1	1	0	0	0	0	0	0	0	0	intron (NM_000180, intron 17 of 19)	13404	GUCY2D	0.213741	0.0404847	0.262529	6
chr17:8965243-8966001	1	0	0	1	0	0	0	0	0	0	0	0	0	1	1	1	0	1	1	0	0	0	0	0	0	1	0	promoter-TSS (NM_001251853)	90	PIK3R5	1.59824	0.1079	0.705846	4
chr18:11149539-11149751	1	0	0	1	0	0	0	0	0	0	0	0	0	1	1	1	0	1	1	0	0	0	0	0	0	0	0	promoter-TSS (NM_022068)	-883	PIEZO2	2.63905	1.07952	1.33065	8
chr18:12287294-12287718	1	0	0	1	0	0	0	0	0	0	0	0	0	1	1	1	0	1	1	0	0	0	0	0	0	0	0	Intergenic	-20163	TUBB6	36.2111	16.1874	15.7946	8
chr18:13801042-13801207	1	0	0	1	0	0	0	0	0	0	0	0	0	1	0	1	0	0	1	0	0	0	0	0	0	0	0	Intergenic	-24419	MC5R	0.158915	0.0293541	0.0280902	8
chr18:13824073-13824213	1	0	0	1	0	0	0	0	0	0	0	0	0	0	1	1	0	0	1	0	0	0	0	0	0	0	0	Intergenic	-1401	MC5R	0.158915	0.0293541	0.0280902	8
chr18:22169388-22169645	1	0	0	1	0	0	0	0	0	0	0	0	0	1	1	1	0	1	1	0	0	0	0	0	0	0	0	promoter-TSS (NM_005257)	80	GATA6	0.00893826	0.0629277	0.351417	9
chr18:22348611-22348828	1	0	0	1	0	0	0	0	0	0	0	0	0	1	1	1	0	1	1	0	0	0	0	0	0	0	0	Intergenic	69195	CTAGE1	0.00520884	0.00266782	0	#N/A
chr18:23690164-23690314	1	0	0	1	0	0	0	0	0	0	0	0	0	1	1	1	0	1	1	0	0	0	0	0	0	0	0	intron (NR_130106, intron 1 of 12)	796	LAMA3	0.150754	0.12693	0.12004	#N/A
chr18:26863270-26863364	1	0	0	1	0	0	0	0	0	0	0	0	0	1	1	1	0	1	1	0	0	0	0	0	0	0	0	promoter-TSS (NM_004028)	-706	AQP4	0.353226	0.0754147	6.60145	7
chr18:27184483-27184710	1	0	0	1	0	0	0	0	0	0	0	0	0	1	1	1	0	1	1	0	0	0	0	1	0	1	0	intron (NM_031422, intron 1 of 5)	741	CHST9	1.69573	0.0630267	0.677253	4
chr18:27185159-27185653	1	0	0	1	0	0	0	0	0	0	0	0	0	1	1	1	0	1	1	0	0	0	0	1	0	1	0	promoter-TSS (NM_001256316)	-68	CHST9	1.69573	0.0630267	0.677253	4
chr18:31041490-31041895	1	0	0	1	0	0	0	0	0	0	0	0	0	1	1	1	0	1	1	0	0	0	0	0	0	0	0	intron (NM_024423, intron 1 of 16)	1122	DSC3	1.0411	0.317384	1.87999	6
chr18:31042322-31042805	1	0	0	1	0	0	0	0	0	0	0	0	0	1	1	1	0	1	1	0	0	0	0	0	0	0	0	intron (NM_024423, intron 1 of 16)	251	DSC3	1.0411	0.317384	1.87999	6
chr18:32769681-32769873	1	0	0	1	0	0	0	0	0	0	0	0	0	1	1	1	0	1	1	0	0	0	0	0	0	1	0	exon (NM_020805, exon 2 of 9)	3234	KLHL14	1.24811	0.07062	0.329779	4
chr18:32771945-32772361	1	0	0	1	0	0	0	0	0	0	0	0	0	1	1	1	0	1	1	0	0	0	0	0	0	1	0	intron (NM_020805, intron 1 of 8)	858	KLHL14	1.24811	0.07062	0.329779	4
chr18:3498859-3499800	1	0	0	1	0	0	0	0	0	0	0	0	0	1	1	1	0	1	1	0	0	0	0	0	0	0	0	exon (NM_001242764, exon 10 of 10)	33080	GAPLINC	0.421452	0.0477277	0.193207	6
chr18:35949997-35950615	1	0	0	1	0	0	0	0	0	0	0	0	0	1	1	1	0	1	1	0	0	0	0	0	0	0	0	Intergenic	-16164	MIR3929	1e-11	0	1.92785	#N/A
chr18:4454165-4454329	1	0	0	1	0	0	0	0	0	0	0	0	0	1	1	1	0	0	1	0	0	0	0	0	0	0	0	intron (NM_004746, intron 1 of 12)	1019	DLGAP1	2.01053	0.714947	2.07392	6
chr18:46756867-46757068	1	0	0	1	0	0	0	0	0	0	0	0	0	1	1	1	0	1	1	0	0	0	0	0	0	0	0	5' UTR (NM_013305, exon 1 of 7)	201	ST8SIA5	0.154643	0.0945588	0.24715	10
chr18:50194082-50194234	1	0	0	1	0	0	0	0	0	0	0	0	0	1	1	1	0	1	1	0	0	0	0	0	0	0	0	intron (NM_001080467, intron 1 of 39)	923	MYO5B	2.71675	0.946891	2.51722	6
chr18:50194483-50194602	1	0	0	1	0	0	0	0	0	0	0	0	0	1	1	1	0	1	1	0	0	0	0	0	0	0	0	intron (NM_001080467, intron 1 of 39)	538	MYO5B	2.71675	0.946891	2.51722	6
chr18:50195071-50195336	1	0	0	1	0	0	0	0	0	0	0	0	0	1	1	1	0	1	1	0	0	0	0	0	0	0	0	promoter-TSS (NM_001080467)	-123	MYO5B	2.71675	0.946891	2.51722	6
chr18:52341987-52342329	1	0	0	1	0	0	0	0	0	0	0	0	1	1	1	1	0	1	1	0	0	0	0	0	0	0	0	intron (NM_005215, intron 1 of 28)	1986	DCC	0.0574101	8.84601	6.08265	11
chr18:5543361-5543671	1	0	0	1	0	0	0	0	0	0	0	0	0	1	1	1	0	1	1	0	0	0	0	0	0	0	1	intron (NM_012307, intron 1 of 22)	794	EPB41L3	2.64098	3.66235	13.7205	10
chr18:57802999-57803747	1	0	0	1	0	0	0	0	0	0	0	0	0	1	1	1	0	1	1	0	0	0	0	0	0	0	0	promoter-TSS (NM_005603)	-278	ATP8B1	0.730128	0.182512	0.418452	6
chr18:59220161-59220281	1	0	0	1	0	0	0	0	0	0	0	0	0	1	1	1	0	1	1	0	0	0	0	0	0	0	0	promoter-TSS (NM_002091)	53	GRP	0.0271611	0.536972	0.506801	11
chr18:59696967-59697687	1	0	0	1	0	0	0	0	0	0	0	0	0	1	1	1	0	1	1	0	0	0	0	1	0	1	0	promoter-TSS (NM_133459)	85	CCBE1	1.19194	0.243893	0.538845	6
chr18:61333224-61333444	1	0	0	1	0	0	0	0	0	0	0	0	0	1	1	1	0	1	1	0	0	0	0	0	0	0	0	Intergenic	-157208	CDH20	0.157617	0.283514	1.53958	1
chr18:61581977-61582167	1	0	0	1	0	0	0	0	0	0	0	0	0	1	0	1	0	0	1	0	0	0	0	0	0	0	0	Intergenic	91530	CDH20	0.157617	0.283514	1.53958	1
chr18:63936217-63936682	1	0	0	1	0	0	0	0	0	0	0	0	0	1	1	1	0	0	1	0	0	0	0	0	0	0	0	Intergenic	-12904	HMSD	0.66512	0.174244	0.296516	6
chr18:65751470-65751652	1	0	0	1	0	0	0	0	0	0	0	0	0	1	1	1	0	1	1	0	0	0	0	0	0	0	1	intron (NM_004361, intron 1 of 11)	640	CDH7	0.187663	0.747205	1.67193	1
chr18:7568478-7568657	1	0	0	1	0	0	0	0	0	0	0	0	0	1	1	1	0	1	1	0	0	0	0	0	0	0	1	intron (NM_001105244, intron 1 of 32)	1252	PTPRM	1.04838	5.84286	11.1366	2
chr18:79797714-79797988	1	0	0	1	0	0	0	0	0	0	0	0	0	1	1	1	0	1	1	0	0	0	0	0	0	0	0	Intergenic	-65817	KCNG2	0.246547	0.609399	1.50722	1
chr19:10086159-10086470	1	0	0	1	0	0	0	0	0	0	0	0	0	1	1	1	0	1	1	0	0	0	0	0	0	0	0	5' UTR (NM_018381, exon 1 of 8)	196	SHFL	nd	nd	nd	#N/A
chr19:10269925-10269999	1	0	0	1	0	0	0	0	0	0	0	0	0	1	0	1	0	1	1	0	0	0	0	1	0	1	0	promoter-TSS (NM_000201)	-879	ICAM1	1.79548	0.32639	3.20152	6
chr19:11418512-11418796	1	0	0	1	0	0	0	0	0	0	1	0	0	1	1	1	0	1	1	0	0	0	0	1	0	1	0	intron (NM_001035223, intron 2 of 18)	688	RGL3	4.88331	0.469989	2.94834	6
chr19:12885054-12885700	1	0	0	1	0	0	0	0	0	0	1	0	0	1	1	1	0	1	1	0	0	0	0	0	0	0	0	exon (NM_006563, exon 2 of 3)	1826	KLF1	0.722888	0.0748877	0.157381	6
chr19:14072007-14072371	1	0	0	1	0	0	0	0	0	0	0	0	0	1	1	1	0	1	1	0	0	0	0	0	0	0	0	promoter-TSS (NM_001291291)	-820	MISP3	nd	nd	nd	#N/A
chr19:14265325-14265863	1	0	0	1	0	0	0	0	0	0	0	0	0	1	0	1	0	1	1	0	0	0	0	0	0	0	0	Intergenic	-59409	ADGRL1	26.0332	17.5296	29.9326	10
chr19:17874141-17874434	1	0	0	1	0	0	0	0	0	0	0	0	0	1	0	1	0	0	1	0	0	0	0	1	0	1	0	intron (NM_000453, intron 2 of 14)	2315	SLC5A5	1.42624	0.0926665	0.595993	4
chr19:21586645-21586829	1	0	0	1	0	0	0	0	0	0	0	0	0	1	1	1	0	1	1	0	0	0	0	0	0	0	0	Intergenic	81102	ZNF429	3.05925	5.93693	4.42665	3
chr19:29666074-29666543	1	0	0	1	0	0	0	0	0	0	0	0	0	1	1	1	0	1	1	0	0	0	0	0	0	0	0	intron (NM_024310, intron 1 of 1)	889	PLEKHF1	5.93192	0.996584	1.65275	6
chr19:33906046-33906506	1	0	0	1	0	0	0	0	0	0	0	0	0	1	1	1	0	1	1	0	0	1	0	0	0	0	0	Intergenic	109430	KCTD15	9.54111	16.8412	10.2627	3
chr19:35510418-35510697	1	0	0	1	0	0	0	0	0	0	1	0	0	1	0	1	0	1	1	0	0	0	0	1	0	1	0	promoter-TSS (NR_033746)	-48	DMKN	22.5495	1.55426	3.8804	6
chr19:35845521-35845910	1	0	0	1	0	0	0	0	0	0	0	0	0	1	1	1	0	1	1	0	0	0	0	0	0	1	0	exon (NM_004646, exon 13 of 29)	6277	NPHS1	0.349503	0.192955	0.865143	10
chr19:36421141-36421407	1	0	0	1	0	0	0	0	0	0	0	0	0	1	0	1	0	1	1	0	0	0	0	0	0	0	0	promoter-TSS (NR_033748)	100	LOC644189	nd	nd	nd	#N/A
chr19:43354100-43354572	1	0	0	1	0	0	0	0	0	0	0	0	0	1	1	1	0	1	1	0	0	0	0	0	0	0	0	exon (NM_020406, exon 3 of 9)	677	CD177	0.920324	0.0250504	0.0795757	4
chr19:44747536-44747701	1	0	0	1	0	0	0	0	0	0	0	0	0	1	0	1	0	1	1	0	0	0	0	0	0	0	0	Intergenic	-1102	BCL3	0.249325	0.619021	1.18081	1
chr19:44753492-44753633	1	0	0	1	0	0	0	0	0	0	0	0	0	1	0	1	0	1	1	0	0	0	0	0	0	0	0	intron (NM_005178, intron 2 of 8)	4842	BCL3	0.249325	0.619021	1.18081	1
chr19:45340928-45341193	1	0	0	1	0	0	0	0	0	0	0	0	0	1	1	1	0	1	1	0	0	0	0	0	0	0	0	intron (NM_177417, intron 1 of 12)	321	KLC3	0.78334	0.193765	0.964663	6
chr19:45677088-45677835	1	0	0	1	0	0	0	0	0	0	0	0	0	1	1	1	0	1	1	0	0	0	0	0	0	0	0	intron (NM_001308418, intron 8 of 12)	-2454	MIR642B	nd	nd	nd	#N/A
chr19:48752587-48753146	1	0	0	1	0	0	0	0	0	0	1	0	0	1	1	1	0	1	1	0	0	0	0	0	0	0	0	5' UTR (NM_000148, exon 3 of 4)	2523	FUT1	10.5261	0.761815	4.03538	4
chr19:50817962-50818612	1	0	0	1	0	0	0	0	0	0	0	0	0	1	1	1	0	1	1	0	0	0	0	0	0	0	0	TTS (NM_002257)	606	LINC01869	nd	nd	nd	#N/A
chr19:51016871-51017110	1	0	0	1	0	0	0	0	0	0	0	0	0	1	1	1	0	1	1	0	0	0	0	0	0	0	0	intron (NM_145888, intron 3 of 5)	2707	KLK10	0.976027	0.14868	0.394209	6
chr19:51064941-51065504	1	0	0	1	0	0	0	0	0	0	0	0	0	1	1	1	0	0	1	0	0	0	0	0	0	0	0	promoter-TSS (NM_015596)	-113	KLK13	1.37664	0.0734169	0.652228	4
chr19:54096134-54096240	1	0	0	1	0	0	0	0	0	0	0	0	0	1	0	1	0	1	1	0	0	0	0	0	0	1	0	intron (NM_133169, intron 4 of 5).7	6499	OSCAR	1e-11	0	0	6
chr19:55069409-55069671	1	0	0	1	0	0	0	0	0	0	0	0	0	1	0	1	0	1	1	0	0	0	0	0	0	0	0	promoter-TSS (NM_138412).8	6	RDH13	1e-11	0	0	#N/A
chr19:55080712-55080876	1	0	0	1	0	0	0	0	0	0	0	0	0	1	1	1	0	1	1	0	0	0	0	0	0	0	1	exon (NM_017729, exon 2 of 15)	402	EPS8L1	4.46291	2.19716	2.19009	8
chr19:6767419-6768031	1	0	0	1	0	0	0	0	0	0	0	0	0	1	1	1	0	1	1	0	0	0	0	0	0	1	0	promoter-TSS (NM_005490)	-213	SH2D3A	4.25622	0.187245	1.33387	4
chr19:7788788-7788908	1	0	0	1	0	0	0	0	0	0	0	0	0	1	1	1	0	1	1	0	0	0	0	0	0	1	0	non-coding (NR_002931, exon 4 of 7)	1364	CLEC4GP1	0.722955	0.0555157	1.61548	4
chr2:100321168-100321568	1	0	0	1	0	0	0	0	0	0	0	0	1	1	1	1	0	1	1	0	0	0	1	0	0	0	1	intron (NM_198461, intron 1 of 11)	1365	LONRF2	0.211193	2.99735	10.4469	9
chr2:10080335-10080629	1	0	0	1	0	0	0	0	0	0	0	0	0	1	1	1	0	1	1	0	0	0	0	0	0	0	0	promoter-TSS (NM_001037160)	-71	CYS1	0.181226	0.784332	0.999576	2
chr2:101474219-101474456	1	0	0	1	0	0	0	0	0	0	0	0	0	1	1	1	0	1	1	0	0	0	0	0	0	0	0	intron (NM_001145664, intron 1 of 11)	365	RFX8	0.237813	0.0452784	0.0933549	6
chr2:104873377-104873741	1	0	0	1	0	0	0	0	0	0	0	0	0	1	1	1	0	1	1	0	0	0	0	0	0	0	0	promoter-TSS (NR_110374)	-964	LINC01159	1e-11	0.152037	0.244508	#N/A
chr2:107986277-107986650	1	0	0	1	0	0	0	0	0	0	0	0	0	1	1	1	0	1	1	0	0	0	0	0	0	0	0	promoter-TSS (NM_001305006)	-50	SLC5A7	0.0244782	0.128527	1.12389	9
chr2:110732195-110732751	1	0	0	1	0	0	0	0	0	0	1	0	0	1	1	1	0	1	1	0	0	0	0	1	0	1	0	promoter-TSS (NM_001142807)	-100	ACOXL	7.381	0.253026	0.798688	4
chr2:115162404-115162610	1	0	0	1	0	0	0	0	0	0	0	0	0	1	1	1	0	1	1	0	0	0	0	0	0	0	0	intron (NM_001004360, intron 1 of 25)	400	DPP10	1.36745	1.69299	3.40814	10
chr2:118774690-118774769	1	0	0	1	0	0	0	0	0	0	0	0	0	1	1	1	0	1	1	0	0	0	0	0	0	0	0	Intergenic	73453	EN1	0.00778799	0.0124417	0.316549	7
chr2:118855535-118855868	1	0	0	1	0	0	0	0	0	0	0	0	0	1	1	1	0	1	1	0	0	0	0	0	0	0	0	Intergenic	-7519	EN1	0.00778799	0.0124417	0.316549	7
chr2:119524078-119524658	1	0	0	1	0	0	0	0	0	0	0	0	0	1	1	1	0	1	1	0	0	0	0	0	0	0	0	promoter-TSS (NM_002980)	84	SCTR	0.225674	0.0336818	0.189475	6
chr2:124025148-124025553	1	0	0	1	0	0	0	0	0	0	0	0	0	1	1	1	0	1	1	0	0	0	0	0	0	0	1	promoter-TSS (NM_130773)	64	CNTNAP5	0.129452	0.689047	2.92198	9
chr2:127423244-127423346	1	0	0	1	0	0	0	0	0	0	0	0	0	1	1	1	0	1	1	0	0	0	0	0	0	0	0	TTS (NR_039944)	323	MIR4783	1e-11	0.2975	0.209478	#N/A
chr2:129923379-129923718	1	0	0	1	0	0	0	0	0	0	0	0	0	1	0	1	0	1	1	0	0	0	0	0	0	0	0	intron (NR_110285, intron 1 of 3)	372	LINC01856	nd	nd	nd	#N/A
chr2:130755371-130755594	1	0	0	1	0	0	0	0	0	0	0	0	1	1	1	1	0	1	1	0	0	0	1	0	0	0	1	promoter-TSS (NM_001105193)	-21	AMER3	0.182302	3.71757	8.53737	9
chr2:131672556-131673025	1	0	0	1	0	0	0	0	0	0	0	0	0	0	0	1	0	1	1	0	0	0	0	0	0	0	0	Intergenic	35766	LINC01087	0.00665113	0	0.161032	#N/A
chr2:131802667-131802870	1	0	0	1	0	0	0	0	0	0	0	0	0	0	1	1	0	0	1	0	0	0	0	0	0	0	0	Intergenic	-1108	nd	nd	nd	nd	#N/A
chr2:133266183-133266557	1	0	0	1	0	0	0	0	0	0	0	0	1	1	1	1	0	1	1	0	0	0	0	0	0	0	0	intron (NR_110294, intron 1 of 4)	175	NCKAP5-AS2	nd	nd	nd	#N/A
chr2:134719120-134719277	1	0	0	1	0	0	0	0	0	0	0	0	0	1	1	1	0	1	1	0	0	0	0	0	0	0	0	promoter-TSS (NM_030923)	-198	TMEM163	0.240698	0.266265	0.932216	10
chr2:136423503-136423653	1	0	0	1	0	0	0	0	0	0	0	0	0	0	0	1	0	0	1	0	0	0	0	0	0	0	0	Intergenic	-305423	CXCR4	0.672379	13.6446	26.8712	9
chr2:136764516-136765242	1	0	0	1	0	0	0	0	0	0	0	0	0	1	1	1	0	1	1	0	0	0	0	0	0	0	0	promoter-TSS (NM_001316349)	-683	THSD7B	0.64158	2.05214	1.45327	3
chr2:142130416-142130634	1	0	0	1	0	0	0	0	0	0	0	0	0	1	1	1	0	1	1	0	0	0	0	0	0	0	0	intron (NM_018557, intron 1 of 90)	1176	LRP1B	0.0115602	0.568989	6.23375	9
chr2:143937301-143937648	1	0	0	1	0	0	0	0	0	0	0	0	0	1	1	1	0	1	1	0	0	0	0	0	0	0	0	non-coding (NR_110237, exon 1 of 3)	408	LOC101928386	nd	nd	nd	#N/A
chr2:152098102-152098252	1	0	0	1	0	0	0	0	0	0	0	0	0	1	1	1	0	1	1	0	0	0	0	0	0	0	1	intron (NM_001005746, intron 2 of 13)	544	CACNB4	0.32465	0.964364	2.64214	1
chr2:154697459-154698024	1	0	0	1	0	0	0	0	0	0	0	0	1	1	1	1	0	1	1	0	0	0	0	0	0	0	1	promoter-TSS (NM_001260510)	-839	KCNJ3	0.0740878	1.50798	6.07817	9
chr2:156319795-156320019	1	0	0	1	0	0	0	0	0	0	0	0	0	1	1	1	0	1	1	0	0	0	0	0	0	0	1	Intergenic	12868	NR4A2	0.199297	0.508212	0.85057	1
chr2:156332546-156332828	1	0	0	1	0	0	0	0	0	0	0	0	0	1	1	1	0	1	1	0	0	0	0	0	0	0	1	promoter-TSS (NM_006186)	88	NR4A2	0.199297	0.508212	0.85057	1
chr2:157628114-157628273	1	0	0	1	0	0	0	0	0	0	0	0	0	1	1	1	0	1	1	0	0	0	0	0	0	0	0	intron (NM_145259, intron 1 of 8)	693	ACVR1C	0.180947	0.0484834	0.703929	7
chr2:158969121-158969272	1	0	0	1	0	0	0	0	0	0	0	0	0	1	1	1	0	0	1	0	0	0	0	0	0	0	0	intron (NM_001145909, intron 1 of 26)	563	TANC1	0.980484	1.71687	1.35415	3
chr2:160062383-160063050	1	0	0	1	0	0	0	0	0	0	0	0	0	1	1	1	0	1	1	0	0	0	0	0	0	0	0	promoter-TSS (NM_001195641)	-102	PLA2R1	0.341281	0.0208871	0.352411	4
chr2:160407876-160408236	1	0	0	1	0	0	0	0	0	0	1	0	0	1	1	1	0	0	1	0	0	0	0	0	0	0	0	promoter-TSS (NR_039946)	-174	MIR4785	1e-11	0	0	#N/A
chr2:161239210-161239410	1	0	0	1	0	0	0	0	0	0	0	0	0	1	1	1	0	1	1	0	0	0	0	0	0	0	0	intron (NR_110593, intron 3 of 3)	-5429	LINC01806	nd	nd	nd	#N/A
chr2:162318452-162319069	1	0	0	1	0	0	0	0	0	0	0	0	0	1	1	1	0	0	1	0	0	0	0	0	0	0	0	promoter-TSS (NM_022168)	-53	IFIH1	0.486655	0.351295	0.163445	12
chr2:164620941-164621592	1	0	0	1	0	0	0	0	0	0	1	0	0	1	1	1	0	1	1	0	0	0	0	0	0	1	0	exon (NM_004490, exon 1 of 14)	583	GRB14	2.74206	0.111549	1.81423	4
chr2:164841775-164841963	1	0	0	1	0	0	0	0	0	0	0	0	0	1	1	1	0	0	1	0	0	0	0	0	0	0	0	promoter-TSS (NM_014900)	299	COBLL1	0.270898	0.229881	0.602101	10
chr2:164842149-164842219	1	0	0	1	0	0	0	0	0	0	0	0	0	1	1	1	0	0	1	0	0	0	0	0	0	0	0	promoter-TSS (NM_001278458)	-16	COBLL1	0.270898	0.229881	0.602101	10
chr2:165793901-165794685	1	0	0	1	0	0	0	0	0	0	1	0	0	1	1	1	0	1	1	0	0	1	0	0	0	1	0	promoter-TSS (NM_004482)	0	GALNT3	5.74843	0.328015	6.81134	4
chr2:171522049-171522549	1	0	0	1	0	0	0	0	0	0	0	0	0	1	1	1	0	1	1	0	0	0	0	0	0	0	0	promoter-TSS (NM_024843)	52	CYBRD1	2.06455	2.08209	1.54969	#N/A
chr2:171523285-171523435	1	0	0	1	0	0	0	0	0	0	0	1	0	1	1	1	0	1	1	0	0	0	0	0	0	0	0	intron (NM_001127383, intron 1 of 2)	1004	CYBRD1	2.06455	2.08209	1.54969	#N/A
chr2:172172557-172172790	1	0	0	1	0	0	0	0	0	0	0	0	0	1	0	1	0	1	1	0	0	0	0	0	0	0	0	Intergenic	69668	DLX2-DT	nd	nd	nd	#N/A
chr2:172235168-172235326	1	0	0	1	0	0	0	0	0	0	0	0	0	1	1	1	0	1	1	0	0	0	0	0	0	0	0	Intergenic	132241	DLX2-DT	nd	nd	nd	#N/A
chr2:173354534-173354777	1	0	0	1	0	0	0	0	0	0	1	1	1	1	1	1	0	0	1	0	0	1	0	0	0	1	0	promoter-TSS (NM_031942)	-177	CDCA7	20.6721	7.84328	4.91009	8
chr2:176080034-176080133	1	0	0	1	0	0	0	0	0	0	0	0	0	0	0	1	1	1	1	0	0	0	0	0	0	0	0	TTS (NM_001080458)	3878	EVX2	0.00827932	0.0537502	0.0418658	2
chr2:176097619-176097851	1	0	0	1	0	0	0	0	0	0	0	0	0	0	0	1	0	1	1	0	0	0	0	0	0	0	0	Intergenic	-2067	HOXD12	1e-11	0	0	#N/A
chr2:177149032-177149191	1	0	0	1	0	0	0	0	0	0	0	0	0	0	0	1	0	1	1	0	0	0	0	0	0	0	0	Intergenic	-63582	HNRNPA3	13.6119	21.7067	13.6838	3
chr2:178072603-178073121	1	0	0	1	0	0	0	0	0	0	0	0	0	1	1	1	0	0	1	0	0	0	0	0	0	0	0	promoter-TSS (NM_016953)	-107	PDE11A	0.0551244	0.612456	0.323421	2
chr2:17879392-17879497	1	0	0	1	0	0	0	0	0	0	0	0	0	1	1	1	0	0	1	0	0	0	0	0	0	1	0	intron (NM_002252, intron 1 of 2)	788	KCNS3	8.14448	3.18519	3.65048	8
chr2:181456716-181456919	1	0	0	1	0	0	0	0	0	0	0	0	0	1	0	1	0	1	1	0	0	0	0	0	0	0	0	promoter-TSS (NM_000885)	-74	ITGA4	0.738453	0.216342	0.577182	6
chr2:181678004-181678272	1	0	0	1	0	0	0	0	0	0	0	0	0	0	0	1	1	1	1	0	0	0	0	0	0	0	0	exon (NM_002500, exon 2 of 2)	2527	NEUROD1	0.00717152	4.55803	0.401072	11
chr2:182866114-182866337	1	0	0	1	0	0	0	0	0	0	0	1	0	1	1	1	0	0	1	0	0	0	0	0	0	0	0	exon (NM_001463, exon 1 of 6)	544	FRZB	2.82206	54.5768	8.23567	11
chr2:182866466-182866803	1	0	0	1	0	0	0	0	0	0	0	1	1	1	1	1	0	0	1	0	0	0	0	0	0	0	0	5' UTR (NM_001463, exon 1 of 6)	135	FRZB	2.82206	54.5768	8.23567	11
chr2:189581444-189581878	1	0	0	1	0	0	0	0	0	0	0	0	0	1	1	1	0	1	1	0	0	0	0	0	0	0	0	promoter-TSS (NM_014585)	-850	SLC40A1	0.0243638	1.56291	3.59805	11
chr2:191150637-191151443	1	0	0	1	0	0	0	0	0	0	0	0	0	1	1	1	0	1	1	0	0	0	0	0	0	0	1	5' UTR (NM_003151, exon 1 of 24)	220	STAT4	0.150726	0.116246	0.582872	10
chr2:200585793-200586537	1	0	0	1	0	0	0	0	0	0	0	0	0	1	1	1	0	0	1	0	0	0	0	0	0	1	0	intron (NM_001159, intron 1 of 34)	157	AOX1	3.84629	0.326753	0.915795	6
chr2:206642129-206642228	1	0	0	1	0	0	0	0	0	0	0	0	0	1	1	1	0	1	1	0	0	0	0	0	0	0	0	promoter-TSS (NM_001102659)	-239	FAM237A	nd	nd	nd	#N/A
chr2:210225067-210225197	1	0	0	1	0	0	0	0	0	0	0	0	0	1	1	1	0	1	1	0	0	0	0	0	0	0	0	intron (NM_001608, intron 1 of 10)	359	ACADL	0.0586838	0.097521	0.0870417	3
chr2:214410979-214411165	1	0	0	1	0	0	0	0	0	0	0	0	0	0	0	1	0	0	1	0	0	0	0	0	1	0	1	promoter-TSS (NM_001080500)	-665	VWC2L	0.00669028	0.543088	1.07773	11
chr2:216370990-216371280	1	0	0	1	0	0	0	0	0	0	0	0	0	1	0	1	0	1	1	0	0	0	0	0	0	0	1	5' UTR (NM_020814, exon 1 of 4)	892	43894	nd	nd	nd	#N/A
chr2:216371439-216371566	1	0	0	1	0	0	0	0	0	0	0	0	1	1	1	1	0	1	1	0	0	0	0	0	0	0	1	5' UTR (NM_020814, exon 1 of 4)	524	43894	nd	nd	nd	#N/A
chr2:217978575-217979181	1	0	0	1	0	0	0	0	0	0	0	0	0	1	1	1	0	1	1	0	0	0	0	0	0	0	1	Intergenic	-34805	TNS1	0.596586	1.0369	2.42993	1
chr2:218782038-218782485	1	0	0	1	0	0	0	0	0	0	0	0	0	1	1	1	0	1	1	0	0	0	0	0	0	0	0	exon (NM_000784, exon 1 of 9)	513	CYP27A1	1.4233	0.329536	1.14632	6
chr2:218979883-218980285	1	0	0	1	0	0	0	0	0	0	0	0	0	1	0	1	0	1	1	0	0	0	0	0	0	0	0	Intergenic	3800	LINC00608	1e-11	0	0.00435085	#N/A
chr2:219058051-219058276	1	0	0	1	0	0	0	0	0	0	0	0	0	0	0	1	1	1	1	0	0	0	0	0	0	0	0	TTS (NR_036081)	586	MIR3131	1e-11	0	0	#N/A
chr2:219358591-219358797	1	0	0	1	0	0	0	0	0	0	0	0	0	1	0	1	0	1	1	0	0	0	0	0	0	0	0	Intergenic	-25517	RESP18	0.0614479	0.233531	2.58249	9
chr2:223837205-223838158	1	0	0	1	0	0	0	0	0	0	1	0	0	1	1	1	0	1	1	0	0	0	0	0	0	0	0	promoter-TSS (NM_001039569)	-80	AP1S3	2.74595	0.553182	0.733046	6
chr2:227164636-227164724	1	0	0	1	0	0	0	0	0	0	0	0	0	1	1	1	0	1	1	0	0	0	0	0	0	0	0	promoter-TSS (NM_000092)	115	COL4A3	0.0829244	0.118085	0.114101	#N/A
chr2:227164880-227165301	1	0	0	1	0	0	0	0	0	0	0	0	0	1	1	1	0	1	1	0	0	0	0	0	0	0	0	promoter-TSS (NM_000092)	526	COL4A3	0.0829244	0.118085	0.114101	#N/A
chr2:227717763-227718162	1	0	0	1	0	0	0	0	0	0	0	0	0	1	1	1	0	0	1	0	0	0	0	0	0	1	0	promoter-TSS (NM_025243)	66	SLC19A3	1.74822	0.0844527	0.52416	4
chr2:228181221-228181355	1	0	0	1	0	0	0	0	0	0	0	0	0	1	1	1	0	1	1	0	0	0	0	0	0	0	0	intron (NM_001142644, intron 1 of 11)	357	SPHKAP	0.0346112	0.0281502	1.12776	7
chr2:230957366-230957546	1	0	0	1	0	0	0	0	0	0	0	0	0	1	1	1	0	1	1	0	0	0	0	0	0	0	0	Intergenic	-32230	GPR55	0.00282902	0.00824297	0.0383876	1
chr2:236237519-236238025	1	0	0	1	0	0	0	0	0	0	0	0	0	1	0	1	0	1	1	0	0	0	0	0	0	0	0	exon (NM_212556, exon 3 of 6)	26573	ASB18	0.0172334	0.146089	0.0241691	5
chr2:240998157-240998710	1	0	0	1	0	0	0	0	0	0	0	0	0	1	1	1	0	1	1	0	0	0	0	0	0	0	0	promoter-TSS (NM_001080437)	-404	SNED1	0.268898	0.348279	0.594976	1
chr2:241541894-241542205	1	0	0	1	0	0	0	0	0	0	0	0	0	1	0	1	0	1	1	0	0	0	0	0	0	0	0	Intergenic	-16681	BOK	23.96	3.77296	11.2226	6
chr2:27263208-27263356	1	0	0	1	0	0	0	0	0	0	0	0	0	1	1	1	0	1	1	0	0	0	0	0	0	1	0	promoter-TSS (NM_003459)	-190	SLC30A3	1.92978	0.193331	0.502175	6
chr2:27264434-27264621	1	0	0	1	0	0	0	0	0	0	0	0	0	1	1	1	0	1	1	0	0	0	0	0	0	1	0	Intergenic	-1436	SLC30A3	1.92978	0.193331	0.502175	6
chr2:27307859-27308243	1	0	0	1	0	0	0	0	0	0	0	0	0	1	0	1	0	1	1	0	0	0	0	0	0	0	0	TTS (NM_032546)	211	UCN	0.498169	2.08899	2.6408	2
chr2:29920751-29920965	1	0	0	1	0	0	0	0	0	0	0	0	0	1	1	1	0	1	1	0	0	0	0	0	0	0	1	5' UTR (NM_004304, exon 1 of 29)	753	ALK	0.0613546	2.1559	3.72305	11
chr2:31137885-31138121	1	0	0	1	0	0	0	0	0	0	0	0	0	1	1	1	0	1	1	0	0	0	0	0	0	0	0	exon (NM_024572, exon 1 of 15)	723	GALNT14	2.35136	0.467682	1.99181	6
chr2:31138431-31138772	1	0	0	1	0	0	0	0	0	0	0	0	0	1	1	1	0	1	1	0	0	0	0	0	0	0	0	non-coding (NR_045602, exon 1 of 16)	124	GALNT14	2.35136	0.467682	1.99181	6
chr2:42792866-42793338	1	0	0	1	0	0	0	0	0	0	0	0	0	1	1	1	0	1	1	0	0	0	0	0	0	0	0	promoter-TSS (NM_012205)	-491	HAAO	1.01388	0.395426	0.887471	10
chr2:44952320-44952475	1	0	0	1	0	0	0	0	0	0	0	1	1	0	1	1	1	1	1	0	0	0	0	0	0	0	1	Intergenic	10500	SIX3	0.197519	58.9364	17.695	11
chr2:46498-46648	1	0	0	1	0	0	0	0	0	0	0	0	0	1	1	1	0	1	1	0	0	0	0	0	0	0	0	promoter-TSS (NM_001077710)	15	FAM110C	2.9095	0.136826	0.722379	4
chr2:47368943-47369591	1	0	0	1	0	0	0	0	0	0	1	0	0	1	1	1	0	1	1	0	0	1	0	1	0	1	0	5' UTR (NM_002354, exon 1 of 9)	119	EPCAM	54.9153	3.58789	24.0578	4
chr2:47570880-47571563	1	0	0	1	0	0	0	0	0	0	0	0	0	1	1	1	0	1	1	0	0	0	0	0	0	0	1	promoter-TSS (NM_022055)	-891	KCNK12	3.30769	5.35253	4.75271	3
chr2:58046362-58047348	1	0	0	1	0	0	0	0	0	0	1	1	0	1	1	1	0	1	1	0	0	0	0	1	0	1	0	5' UTR (NM_001288839, exon 1 of 12)	143	VRK2	5.97192	1.84163	2.4113	8
chr2:60581462-60581775	1	0	0	1	0	0	0	0	0	0	0	0	0	1	1	1	0	0	1	0	0	0	0	1	0	0	1	Intergenic	-28121	BCL11A	3.40693	0.222674	3.72099	4
chr2:68643004-68643217	1	0	0	1	0	0	0	0	0	0	0	0	0	1	1	1	0	1	1	0	0	0	0	0	0	0	0	Intergenic	-2711	PROKR1	3.19179	0.450515	1.81886	6
chr2:70553265-70553527	1	0	0	1	0	0	0	0	0	0	0	0	0	1	1	1	0	1	1	0	0	0	0	0	0	0	0	5' UTR (NM_001308159, exon 1 of 6)	242	TGFA	1.92939	0.242718	0.775044	6
chr2:70553728-70554430	1	0	0	1	0	0	0	0	0	0	1	0	0	1	1	1	0	1	1	0	0	0	0	0	0	0	0	promoter-TSS (NM_003236)	-64	TGFA	1.92939	0.242718	0.775044	6
chr2:70964869-70965208	1	0	0	1	0	0	0	0	0	0	0	0	0	0	1	1	0	1	1	0	0	0	0	0	0	0	0	exon (NM_001692, exon 14 of 14)	-13406	ANKRD53	0.174539	0.484872	0.897652	1
chr2:71453451-71453931	1	0	0	1	0	0	0	0	0	0	0	0	0	1	1	1	0	1	1	0	0	0	0	0	0	0	0	promoter-TSS (NM_001130979)	68	DYSF	2.52391	0.774479	0.813627	8
chr2:72144947-72145111	1	0	0	1	0	0	0	0	0	0	0	0	0	1	1	1	0	1	1	0	0	0	0	0	0	0	0	intron (NM_019885, intron 1 of 5)	2833	CYP26B1	0.056082	0.247852	0.299943	2
chr2:73981343-73981909	1	0	0	1	0	0	0	0	0	0	0	0	0	1	1	1	0	1	1	0	0	0	0	0	0	0	0	promoter-TSS (NR_104030)	-187	DGUOK-AS1	1.34432	0.844436	0.641319	8
chr2:74555102-74555370	1	0	0	1	0	0	0	0	0	0	0	0	0	1	1	1	0	1	1	0	0	0	0	0	0	0	0	exon (NM_001381, exon 2 of 5)	851	DOK1	6.37893	7.8641	4.98066	12
chr2:75200165-75200691	1	0	0	1	0	0	0	0	0	0	0	0	0	1	1	1	0	1	1	0	0	0	0	0	0	0	0	promoter-TSS (NM_015727)	-909	TACR1	0.314663	0.181017	0.33756	10
chr2:75560533-75561278	1	0	0	1	0	0	0	0	0	0	0	0	0	1	1	1	0	1	1	0	0	0	0	0	0	0	0	promoter-TSS (NM_001135032)	60	EVA1A	1.03254	0.27282	0.808147	6
chr2:78993012-78993160	1	0	0	1	0	0	0	0	0	0	0	0	0	1	1	1	0	1	1	0	0	0	0	0	0	0	0	Intergenic	-32600	REG3G	1e-11	0	0	#N/A
chr2:80303435-80303663	1	0	0	1	0	0	0	0	0	0	0	0	0	1	1	1	0	1	1	0	0	0	1	0	0	0	0	exon (NM_178839, exon 2 of 2)	813	LRRTM1	0.215602	0.980326	2.71887	1
chr2:84880817-84881340	1	0	0	1	0	0	0	0	0	0	0	0	0	1	1	1	0	1	1	0	0	0	0	1	0	1	0	5' UTR (NM_001307978, exon 1 of 5)	166	TRABD2A	0.907451	0.252526	0.654916	6
chr2:85413644-85413802	1	0	0	1	0	0	0	0	0	0	0	0	0	1	1	1	0	1	1	0	0	0	0	0	0	0	0	intron (NM_001256139, intron 1 of 9)	351	CAPG	16.1199	1.38255	10.7465	4
chr2:88350695-88351466	1	0	0	1	0	0	0	0	0	0	1	0	0	1	1	1	0	1	1	0	0	0	0	0	0	0	0	Intergenic	101454	FOXI3	5.15888	0.583263	1.82548	6
chr2:88452673-88452856	1	0	0	1	0	0	0	0	0	0	0	0	0	1	1	1	0	1	1	0	0	0	0	0	0	0	0	promoter-TSS (NM_001135649)	-230	FOXI3	5.15888	0.583263	1.82548	6
chr2:88550046-88550137	1	0	0	1	0	0	0	0	0	0	0	0	0	1	1	1	0	1	1	0	0	0	0	0	0	0	0	intron (NR_110236, intron 2 of 2)	11372	LOC101928371	nd	nd	nd	#N/A
chr2:88765281-88765941	1	0	0	1	0	0	0	0	0	0	0	0	0	1	0	1	0	1	1	0	0	0	0	0	0	0	0	promoter-TSS (NR_015424)	-291	ANKRD36BP2	0.186517	0.0430812	0.537639	7
chr2:950006-950341	1	0	0	1	0	0	0	0	0	0	1	0	0	1	1	1	0	1	1	0	0	0	0	0	0	0	0	promoter-TSS (NM_018968)	-694	SNTG2	2.40939	0.239328	0.835026	6
chr2:950501-950864	1	0	0	1	0	0	0	0	0	0	0	0	0	1	1	1	0	1	1	0	0	0	0	0	0	0	0	promoter-TSS (NM_018968)	-185	SNTG2	2.40939	0.239328	0.835026	6
chr2:95345593-95345808	1	0	0	1	0	0	0	0	0	0	0	0	0	1	1	1	0	1	1	0	0	0	0	0	0	0	0	intron (NM_013434, intron 2 of 8)	-1319	KCNIP3	0.504429	0.348113	1.15015	10
chr2:96116580-96116772	1	0	0	1	0	0	0	0	0	0	0	0	0	1	1	1	0	1	1	0	0	0	0	0	0	0	0	promoter-TSS (NM_000682)	-431	ADRA2B	6.2618	0.457479	1.26781	6
chr2:96116947-96117214	1	0	0	1	0	0	0	0	0	0	0	0	0	1	1	1	0	1	1	0	0	0	0	0	0	0	0	promoter-TSS (NM_000682)	-836	ADRA2B	6.2618	0.457479	1.26781	6
chr2:98822881-98823031	1	0	0	1	0	0	0	0	0	0	0	0	0	1	1	1	0	1	1	0	0	0	0	0	0	0	0	exon (NM_207362, exon 7 of 10)	-51058	LINC02611	nd	nd	nd	#N/A
chr20:13221752-13221911	1	0	0	1	0	0	0	0	0	0	0	0	0	1	0	1	0	1	1	0	0	0	0	0	0	0	0	promoter-TSS (NM_080826)	61	ISM1	0.397171	0.163274	0.140127	8
chr20:18058965-18059160	1	0	0	1	0	0	0	0	0	0	0	0	0	1	0	1	0	1	1	0	0	0	0	0	0	0	0	5' UTR (NM_001303461, exon 1 of 4)	125	OVOL2	3.30728	0.0565276	0.291022	4
chr20:21102969-21103126	1	0	0	1	0	0	0	0	0	0	0	0	0	1	0	1	0	1	1	0	0	0	0	0	0	0	0	Intergenic	-22935	KIZ	5.21628	7.29682	4.19377	12
chr20:22584419-22584569	1	0	0	1	0	0	0	0	0	0	0	0	0	1	1	1	0	1	1	0	0	0	0	1	0	0	0	promoter-TSS (NM_021784)	-31	FOXA2	0.5525	5.37947	8.23718	2
chr20:23050832-23051088	1	0	0	1	0	0	0	0	0	0	0	0	0	1	1	1	0	1	1	0	0	0	0	0	0	0	0	Intergenic	-1296	THBD	0.161404	0.244779	0.503542	1
chr20:24469533-24469939	1	0	0	1	0	0	0	0	0	0	0	0	0	1	1	1	0	1	1	0	0	0	0	0	0	0	0	5' UTR (NM_024893, exon 1 of 4)	537	SYNDIG1	3.16477	2.56026	3.04048	#N/A
chr20:3239226-3239717	1	0	0	1	0	0	0	0	0	0	0	0	0	1	1	1	0	1	1	0	0	0	0	0	0	1	0	promoter-TSS (NM_001174089)	-231	SLC4A11	4.86884	3.19549	1.57643	12
chr20:34311401-34311753	1	0	0	1	0	0	0	0	0	0	0	0	0	1	0	1	0	1	1	0	0	0	0	0	0	1	0	5' UTR (NM_001161766, exon 1 of 10)	225	AHCY	157.058	70.7897	54.0047	8
chr20:35226094-35226549	1	0	0	1	0	0	0	0	0	0	0	0	0	1	1	1	0	1	1	0	0	0	0	0	0	0	0	promoter-TSS (NM_006690)	-414	MMP24	10.3687	10.2779	32.2916	10
chr20:3777492-3778346	1	0	0	1	0	0	0	0	0	0	0	0	0	1	0	1	0	1	1	0	0	0	0	0	0	0	0	3' UTR (NM_015417, exon 7 of 7)	3536	SPEF1	0.477169	1.13976	3.80145	1
chr20:44809304-44809478	1	0	0	1	0	0	0	0	0	0	0	0	0	1	0	1	0	1	1	0	0	0	0	0	0	0	1	intron (NM_001205317, intron 1 of 5)	947	RIMS4	29.0202	7.11299	33.0374	6
chr20:45405901-45406183	1	0	0	1	0	0	0	0	0	0	0	0	0	1	1	1	0	1	1	0	0	0	0	0	0	0	0	promoter-TSS (NM_001048222)	27	DBNDD2	1.564	1.23511	1.00721	#N/A
chr20:45469772-45469939	1	0	0	1	0	0	0	0	0	0	0	0	0	1	1	1	0	1	1	0	0	0	0	1	0	0	0	exon (NM_006103, exon 1 of 4)	102	WFDC2	11.4232	3.45075	11.882	6
chr20:46029437-46029676	1	0	0	1	0	0	0	0	0	0	0	0	0	0	0	1	1	1	1	0	0	0	0	0	0	0	1	intron (NM_020708, intron 1 of 25)	375	SLC12A5	0.395701	2.03817	10.017	9
chr20:49318508-49318986	1	0	0	1	0	0	0	0	0	0	0	0	0	1	1	1	0	1	1	0	0	0	0	0	0	0	0	Intergenic	38064	SNORD12	38.8607	19.2214	18.3111	8
chr20:51562518-51562894	1	0	0	1	0	0	0	0	0	0	0	1	1	1	1	1	0	1	1	0	0	0	0	0	0	0	0	5' UTR (NM_001258295, exon 1 of 10)	125	NFATC2	0.198997	0.7943	0.353067	5
chr20:52104642-52105025	1	0	0	1	0	0	0	0	0	0	0	0	0	1	1	1	0	1	1	0	0	0	0	0	0	0	0	intron (NM_199427, intron 5 of 8)	87151	ZFP64	6.25367	6.12209	4.89916	#N/A
chr20:52105231-52105483	1	0	0	1	0	0	0	0	0	0	0	0	0	1	1	1	0	1	1	0	0	0	0	0	0	0	0	intron (NM_199427, intron 5 of 8)	86628	ZFP64	6.25367	6.12209	4.89916	#N/A
chr20:52105696-52105898	1	0	0	1	0	0	0	0	0	0	0	0	0	1	1	1	0	1	1	0	0	0	0	0	0	0	0	intron (NM_199427, intron 5 of 8)	86188	ZFP64	6.25367	6.12209	4.89916	#N/A
chr20:5316197-5317090	1	0	0	1	0	0	0	0	0	0	0	0	0	1	1	1	0	1	1	0	0	0	0	0	0	0	0	Intergenic	-2275	PROKR2	1.78205	0.144073	0.665753	6
chr20:56343923-56344177	1	0	0	1	0	0	0	0	0	0	0	0	0	0	0	1	0	1	1	0	0	0	0	0	0	0	0	Intergenic	-14877	FAM210B	7.78094	34.3163	16.662	5
chr20:58228418-58228929	1	0	0	1	0	0	0	0	0	0	0	0	1	1	1	1	0	1	1	0	0	0	0	0	0	0	0	promoter-TSS (NM_001304369)	-21	ANKRD60	0.0335326	0.0368555	0.0191733	12
chr20:59933718-59934325	1	0	0	1	0	0	0	0	0	0	0	0	0	1	1	1	0	1	1	0	0	0	0	0	0	0	0	intron (NM_001190826, intron 1 of 4)	258	FAM217B	6.87668	11.0975	9.25318	3
chr20:6122978-6123649	1	0	0	1	0	0	0	0	0	0	0	0	0	0	1	1	0	1	1	0	0	0	0	0	0	1	0	5' UTR (NM_017671, exon 1 of 15)	230	FERMT1	5.52485	0.403581	0.696445	6
chr21:20997413-20997599	1	0	0	1	0	0	0	0	0	0	0	0	0	1	1	1	0	1	1	0	0	0	0	0	0	0	1	promoter-TSS (NM_004540)	-809	NCAM2	0.269276	0.482578	4.53477	7
chr21:26965559-26965873	1	0	0	1	0	0	0	0	0	0	0	0	0	1	0	1	0	1	1	0	0	0	0	0	0	0	0	exon (NM_007038, exon 1 of 8)	1404	ADAMTS5	0.144294	0.104372	1.17388	7
chr21:26966155-26966378	1	0	0	1	0	0	0	0	0	0	0	0	0	1	1	1	0	1	1	0	0	0	0	0	0	0	0	exon (NM_007038, exon 1 of 8)	853	ADAMTS5	0.144294	0.104372	1.17388	7
chr21:31343672-31344377	1	0	0	1	0	0	0	0	0	0	0	0	0	1	1	1	0	0	1	0	0	0	0	0	0	0	0	intron (NM_003253, intron 2 of 28)	214952	TIAM1	5.40633	10.8315	8.2327	3
chr21:32412895-32413065	1	0	0	1	0	0	0	0	0	0	0	0	0	1	1	1	0	1	1	0	0	0	0	0	0	0	0	non-coding (NR_104472, exon 1 of 7)	543	EVA1C	0.412823	0.0990585	1.37789	7
chr21:33070358-33070732	1	0	0	1	0	0	0	0	0	0	0	0	0	1	1	1	0	1	1	0	0	0	0	0	0	0	0	exon (NM_138983, exon 1 of 1)	401	OLIG1	0.649775	5.02747	2.73435	2
chr21:37916083-37916611	1	0	0	1	0	0	0	0	0	0	0	0	0	1	1	1	0	1	1	0	0	0	0	0	0	0	1	promoter-TSS (NM_002240)	91	KCNJ6	0.0741746	0.100124	0.652132	7
chr21:40846973-40847219	1	0	0	1	0	0	0	0	0	0	0	0	0	1	1	1	0	1	1	0	0	0	1	0	0	0	1	promoter-TSS (NM_001389)	17	DSCAM	0.0621591	0.449791	3.83408	9
chr21:41167909-41168185	1	0	0	1	0	0	0	0	0	0	0	0	0	1	1	1	0	1	1	0	0	0	0	0	0	0	0	TTS (NR_036167)	246	BACE2	1.39543	0.450644	0.634935	8
chr21:41316470-41317184	1	0	0	1	0	0	0	0	0	0	0	0	0	1	1	1	0	1	1	0	0	0	0	0	0	0	0	promoter-TSS (NM_206964)	93	FAM3B	0.588669	0.0115555	0.0357484	4
chr21:41426088-41426329	1	0	0	1	0	0	0	0	0	0	0	0	0	1	0	1	0	1	1	0	0	0	0	0	0	0	0	5' UTR (NM_002462, exon 1 of 17)	178	MX1	1.18437	0.0920138	0.250586	6
chr21:46097997-46098155	1	0	0	1	0	0	0	0	0	0	0	0	0	1	1	1	0	1	1	0	0	0	0	1	0	0	0	promoter-TSS (NM_058174)	-43	COL6A2	28.3749	5.2264	33.0576	6
chr22:19523361-19523470	1	0	0	1	0	0	0	0	0	0	0	0	0	1	1	1	0	1	1	0	0	0	0	0	0	0	0	3' UTR (NM_003277, exon 2 of 2)	1921	CLDN5	0.564832	0.590923	0.891638	10
chr22:19523971-19524121	1	0	0	1	0	0	0	0	0	0	0	0	0	1	1	1	0	1	1	0	0	0	0	0	0	0	0	exon (NM_003277, exon 2 of 2)	1291	CLDN5	0.564832	0.590923	0.891638	10
chr22:19524441-19524607	1	0	0	1	0	0	0	0	0	0	0	0	0	1	1	1	0	1	1	0	0	0	0	0	0	0	0	5' UTR (NM_003277, exon 2 of 2)	813	CLDN5	0.564832	0.590923	0.891638	10
chr22:20429322-20429486	1	0	0	1	0	0	0	0	0	0	0	0	0	1	0	1	0	1	1	0	0	0	0	0	0	0	0	intron (NM_153334, intron 8 of 10)	8455	SCARF2	2.22131	3.7981	8.17249	1
chr22:20957174-20957350	1	0	0	1	0	0	0	0	0	0	0	0	0	1	1	1	0	1	1	0	0	0	0	0	0	0	0	non-coding (NR_110537, exon 1 of 2)	170	LINC01637	nd	nd	nd	#N/A
chr22:24155651-24155851	1	0	0	1	0	0	0	0	0	0	0	0	0	1	0	1	0	1	1	0	0	0	0	0	0	0	0	intron (NM_012295, intron 29 of 36)	-25725	SUSD2	1.66933	0.431659	1.40322	6
chr22:25282539-25283126	1	0	0	1	0	0	0	0	0	0	0	0	0	1	1	1	0	1	1	0	0	0	0	0	0	0	0	Intergenic	-35424	IGLL3P	0.323016	0.464419	0.118736	12
chr22:25283302-25283452	1	0	0	1	0	0	0	0	0	0	0	0	0	1	1	1	0	1	1	0	0	0	0	0	0	0	0	Intergenic	-34880	IGLL3P	0.323016	0.464419	0.118736	12
chr22:25421688-25421838	1	0	0	1	0	0	0	0	0	0	0	0	0	1	0	1	0	1	1	0	0	0	0	0	0	0	0	Intergenic	-26324	CRYBB2P1	1.86665	2.48306	1.89937	#N/A
chr22:29470154-29470619	1	0	0	1	0	0	0	0	0	0	0	0	0	1	1	1	0	1	1	0	0	0	0	0	0	0	0	Intergenic	-9805	NEFH	0.933888	1.12087	2.08956	10
chr22:37420160-37420488	1	0	0	1	0	0	0	0	0	0	0	0	0	1	1	1	0	1	1	0	0	0	0	0	0	0	1	intron (NM_052906, intron 1 of 2)	7146	ELFN2	0.448969	0.559845	3.7659	7
chr22:39243115-39243184	1	0	0	1	0	0	0	0	0	0	0	0	1	1	1	1	0	1	1	0	0	0	0	0	0	0	1	intron (NM_002608, intron 1 of 6)	1905	PDGFB	1.37438	1.19745	2.51745	10
chr22:42662408-42662650	1	0	0	1	0	0	0	0	0	0	0	0	0	1	1	1	0	1	1	0	0	0	0	0	0	0	0	Intergenic	-13130	CYB5R3	10.6256	14.8775	16.9067	#N/A
chr22:43111092-43111364	1	0	0	1	0	0	0	0	0	0	0	0	0	1	1	1	0	1	1	0	0	0	0	0	0	0	0	intron (NM_001197, intron 1 of 4)	480	BIK	3.39954	0.959263	2.82007	6
chr22:43891603-43892377	1	0	0	1	0	0	0	0	0	0	0	0	0	1	0	1	0	1	1	0	0	0	0	0	0	0	0	promoter-TSS (NM_138814)	23	PNPLA5	4.60954	0.0289588	0.585624	4
chr22:44752350-44752943	1	0	0	1	0	0	0	0	0	0	0	0	0	1	1	1	0	1	1	0	0	0	0	0	0	0	0	promoter-TSS (NM_001198726)	89	ARHGAP8	0.811761	0.110572	0.642183	6
chr22:46070469-46070780	1	0	0	1	0	0	0	0	0	0	0	0	0	1	1	1	0	1	1	0	0	0	0	0	0	0	0	Intergenic	-15372	MIRLET7BHG	0.280897	0.0137686	0.434607	4
chr22:46072332-46072652	1	0	0	1	0	0	0	0	0	0	0	0	0	1	0	1	0	1	1	0	0	0	0	0	0	0	0	Intergenic	-13505	MIRLET7BHG	0.280897	0.0137686	0.434607	4
chr22:46149597-46150128	1	0	0	1	0	0	0	0	0	0	0	0	1	1	1	1	0	1	1	0	0	0	0	0	0	0	0	promoter-TSS (NM_005036)	-733	PPARA	0.911001	3.36997	1.7436	5
chr22:50481920-50482055	1	0	0	1	0	0	0	0	0	0	0	0	0	1	0	1	0	1	1	0	0	0	0	1	0	0	0	intron (NM_001253845, intron 2 of 2)	264	ADM2	5.8918	0.891365	2.35185	6
chr3:107429948-107430120	1	0	0	1	0	0	0	0	0	0	0	0	0	1	1	1	0	1	1	0	0	0	0	0	0	0	0	promoter-TSS (NR_110039)	-896	LINC01990	nd	nd	nd	#N/A
chr3:10816058-10816226	1	0	0	1	0	0	0	0	0	0	0	0	0	1	1	1	0	1	1	0	0	0	0	0	0	0	0	promoter-TSS (NM_014229)	-90	SLC6A11	1.09075	0.374095	1.18966	6
chr3:11154624-11154873	1	0	0	1	0	0	0	0	0	0	0	0	0	1	1	1	0	1	1	0	0	0	0	0	0	0	0	intron (NM_001098212, intron 1 of 1)	221	HRH1	0.0502634	0.0285018	0.777125	7
chr3:112086158-112086828	1	0	0	1	0	0	0	0	0	0	1	0	0	1	1	1	0	1	1	0	0	0	0	1	0	1	0	exon (NM_001171747, exon 1 of 4)	158	C3orf52	2.92571	0.27828	0.479697	6
chr3:113948050-113948644	1	0	0	1	0	0	0	0	0	0	0	0	0	1	1	1	0	1	1	0	0	0	0	0	0	0	0	intron (NM_173570, intron 1 of 5)	446	ZDHHC23	2.72203	0.419692	2.52719	6
chr3:122183944-122184158	1	0	0	1	0	0	0	0	0	0	0	0	0	1	1	1	0	1	1	0	0	0	0	0	0	0	0	promoter-TSS (NM_001178065)	-283	CASR	0.0543613	0.0203908	0.0211119	8
chr3:122184232-122184585	1	0	0	1	0	0	0	0	0	0	0	0	0	1	1	1	0	1	1	0	0	0	0	0	0	0	0	promoter-TSS (NM_001178065)	75	CASR	0.0543613	0.0203908	0.0211119	8
chr3:122564192-122564805	1	0	0	1	0	0	0	0	0	0	0	0	0	1	1	1	0	0	1	0	0	0	0	0	0	0	0	promoter-TSS (NM_001146106)	-152	PARP9	0.874438	0.506619	1.52341	10
chr3:122680748-122680923	1	0	0	1	0	0	0	0	0	0	0	0	0	1	1	1	0	1	1	0	0	0	0	0	0	1	0	promoter-TSS (NM_017554)	11	PARP14	6.22249	1.95141	3.43933	8
chr3:12288544-12288729	1	0	0	1	0	0	0	0	0	0	0	0	0	1	1	1	0	1	1	0	0	0	0	0	0	0	0	promoter-TSS (NM_138711)	-300	PPARG	0.0599406	0.0618413	0.1796	10
chr3:12288900-12289130	1	0	0	1	0	0	0	0	0	0	0	0	0	1	1	1	0	1	1	0	0	0	0	0	0	0	0	promoter-TSS (NM_138711)	78	PPARG	0.0599406	0.0618413	0.1796	10
chr3:128075301-128075767	1	0	0	1	0	0	0	0	0	0	0	0	0	1	0	1	0	0	1	0	0	0	0	0	0	0	0	promoter-TSS (NR_046645)	-276	RUVBL1-AS1	0.258168	0.67678	0.460468	3
chr3:132035003-132035287	1	0	0	1	0	0	0	0	0	0	0	0	0	0	1	1	0	1	1	0	0	0	0	0	0	0	0	5' UTR (NM_130808, exon 1 of 16)	297	CPNE4	0.239201	0.546025	1.18614	1
chr3:133038856-133039006	1	0	0	1	0	0	0	0	0	0	0	0	0	1	1	1	0	1	1	0	0	0	0	0	0	0	0	intron (NM_001136469, intron 1 of 5)	643	TMEM108	1.16618	0.815356	2.27422	10
chr3:134029716-134030285	1	0	0	1	0	0	0	0	0	0	0	0	0	1	1	1	0	1	1	0	0	0	0	0	0	0	0	promoter-TSS (NM_005630)	75	SLCO2A1	0.169712	0.102937	0.235227	10
chr3:137764030-137764193	1	0	0	1	0	0	0	0	0	0	0	0	0	1	0	1	0	1	1	0	0	0	0	0	0	0	1	promoter-TSS (NM_004189)	-180	SOX14	0.0227167	3.44712	4.73653	11
chr3:138434236-138434847	1	0	0	1	0	0	0	0	0	0	0	0	0	1	1	1	0	1	1	0	0	0	0	0	0	0	0	promoter-TSS (NM_031913)	-31	ESYT3	1.11114	0.236721	0.461526	6
chr3:138936248-138936544	1	0	0	1	0	0	0	0	0	0	0	0	0	1	1	1	0	1	1	0	0	0	0	0	0	0	0	non-coding (NR_121649, exon 3 of 3)	7624	LINC01391	0.0572307	0.0103411	0.0132506	6
chr3:139677499-139677646	1	0	0	1	0	0	0	0	0	0	0	0	0	1	1	1	0	1	1	0	0	0	0	0	0	0	0	intron (NM_178177, intron 1 of 4)	470	NMNAT3	0.808006	0.520726	1.88372	10
chr3:139934609-139935034	1	0	0	1	0	0	0	0	0	0	0	0	0	1	1	1	0	1	1	0	0	0	0	0	0	0	1	promoter-TSS (NM_022131)	-363	CLSTN2	0.310844	1.15959	7.53646	9
chr3:142889146-142889260	1	0	0	1	0	0	0	0	0	0	0	0	0	1	1	1	0	1	1	0	0	0	0	1	0	1	0	promoter-TSS (NM_013363)	0	PCOLCE2	4.2228	0.251255	0.84542	6
chr3:14810132-14810475	1	0	0	1	0	0	0	0	0	0	0	0	0	1	1	1	0	1	1	0	0	0	0	0	0	0	0	Intergenic	-8658	FGD5	2.2732	0.452091	1.42069	6
chr3:15332521-15333103	1	0	0	1	0	0	0	0	0	0	0	0	0	1	1	1	0	1	1	0	0	0	0	0	0	0	0	promoter-TSS (NM_004844)	-183	SH3BP5	1.36746	0.546667	3.08025	7
chr3:154122140-154122379	1	0	0	1	0	0	0	0	0	0	0	0	0	1	1	1	0	1	1	0	0	0	0	0	0	0	0	exon (NM_001251963, exon 2 of 15)	900	ARHGEF26	0.0278839	0.0197141	0.0101117	5
chr3:154427827-154428243	1	0	0	1	0	0	0	0	0	0	0	0	1	1	0	1	0	1	1	0	0	0	1	0	0	0	1	intron (NM_001038705, intron 1 of 3)	1680	GPR149	0.0349064	0.151082	9.64047	7
chr3:154429001-154429159	1	0	0	1	0	0	0	0	0	0	0	0	1	1	1	1	0	1	1	0	0	0	0	0	0	0	1	exon (NM_001038705, exon 1 of 4)	635	GPR149	0.0349064	0.151082	9.64047	7
chr3:156291377-156291542	1	0	0	1	0	0	0	0	0	0	0	0	0	1	1	1	0	1	1	0	0	0	0	0	0	0	0	5' UTR (NM_172159, exon 1 of 14)	423	KCNAB1	0.761317	1.65579	2.64895	1
chr3:157499370-157499928	1	0	0	1	0	0	0	0	0	0	1	1	0	1	1	1	0	0	1	0	0	0	0	0	1	0	0	promoter-TSS (NM_024621)	7	VEPH1	1.8589	9.64108	0.711312	5
chr3:158098126-158098338	1	0	0	1	0	0	0	0	0	0	0	0	0	1	1	1	0	1	1	0	0	0	0	0	0	0	0	exon (NM_003030, exon 6 of 6)	7931	SHOX2	0.0322809	0.0618781	1.00771	7
chr3:159988589-159988830	1	0	0	1	0	0	0	0	0	0	0	0	0	1	1	1	0	1	1	0	0	0	0	0	0	0	0	promoter-TSS (NM_000882)	-126	IL12A	0.268917	0.0919407	0.193091	6
chr3:160226334-160226484	1	0	0	1	0	0	0	0	0	0	0	0	0	1	1	1	0	1	1	0	0	0	0	0	0	0	0	3' UTR (NM_001168214, exon 1 of 1)	773	C3orf80	0.507915	0.205721	0.334284	8
chr3:169147488-169147912	1	0	0	1	0	0	0	0	0	0	0	0	0	1	0	1	0	1	1	0	0	0	0	0	0	1	0	promoter-TSS (NM_001164000)	34	MECOM	0.112207	0.181682	0.270361	1
chr3:169669118-169669640	1	0	0	1	0	0	0	0	0	0	0	0	0	1	1	1	0	1	1	0	0	0	0	0	0	1	0	Intergenic	-5604	MECOM	0.112207	0.181682	0.270361	1
chr3:170038897-170039047	1	0	0	1	0	0	0	0	0	0	0	0	0	1	0	1	0	1	1	0	0	0	0	1	0	1	0	5' UTR (NM_014373, exon 2 of 4)	1025	GPR160	8.63275	0.370555	2.4209	4
chr3:170585952-170586235	1	0	0	1	0	0	0	0	0	0	0	0	0	1	0	1	0	1	1	0	0	0	0	0	0	0	1	promoter-TSS (NM_020949)	-20	SLC7A14	0.362414	0.241704	3.13226	7
chr3:172449636-172450040	1	0	0	1	0	0	0	0	0	0	0	0	0	1	0	1	0	1	1	0	0	0	0	0	0	0	0	Intergenic	-1382	GHSR	1e-11	0.0747366	0.103453	#N/A
chr3:180679188-180679645	1	0	0	1	0	0	0	0	0	0	0	0	0	1	1	1	0	0	1	0	0	0	0	0	0	0	0	promoter-TSS (NM_181426)	78	CCDC39	0.41337	2.75177	2.75061	2
chr3:183162479-183162892	1	0	0	1	0	0	0	0	0	0	0	0	0	1	1	1	0	1	1	0	0	0	0	0	0	0	0	5' UTR (NM_014398, exon 1 of 6)	193	LAMP3	0.0731719	0.132819	0.261106	1
chr3:183179163-183179366	1	0	0	1	0	0	0	0	0	0	0	0	0	1	1	1	0	1	1	0	0	0	0	0	0	0	0	3' UTR (NM_015078, exon 30 of 30)	-16386	LAMP3	0.0731719	0.132819	0.261106	1
chr3:183428599-183428830	1	0	0	1	0	0	0	0	0	0	0	0	1	1	1	1	0	1	1	0	0	0	0	0	0	0	0	promoter-TSS (NM_015078)	-446	MCF2L2	0.407585	0.336361	1.42303	10
chr3:184259920-184260111	1	0	0	1	0	0	0	0	0	0	0	0	0	0	0	1	0	1	1	0	0	0	0	0	0	0	0	3' UTR (NM_033259, exon 2 of 2)	1447	CAMK2N2	3.33014	3.59927	9.19189	10
chr3:184262077-184262138	1	0	0	1	0	0	0	0	0	0	0	0	1	1	1	1	0	1	1	0	0	0	1	0	0	0	0	promoter-TSS (NM_033259)	-645	CAMK2N2	3.33014	3.59927	9.19189	10
chr3:18443688-18443785	1	0	0	1	0	0	0	0	0	0	0	0	0	1	1	1	0	1	1	0	0	0	0	0	0	1	0	Intergenic	-1500	SATB1-AS1	0.414615	0.436858	0.173982	12
chr3:18445116-18445693	1	0	0	1	0	0	0	0	0	0	0	0	0	1	1	1	0	0	1	0	0	0	0	0	0	1	0	non-coding (NR_125803, exon 1 of 7)	168	SATB1-AS1	0.414615	0.436858	0.173982	12
chr3:185152621-185152771	1	0	0	1	0	0	0	0	0	0	0	0	0	1	1	1	0	1	1	0	0	0	0	0	0	0	1	exon (NM_001025266, exon 1 of 2)	318	C3orf70	1.46163	1.63531	1.52462	#N/A
chr3:186194126-186194428	1	0	0	1	0	0	0	0	0	0	0	0	0	1	1	1	0	1	1	0	0	0	0	0	0	1	0	intron (NM_001346, intron 21 of 24)	-85165	ETV5	13.0922	19.494	8.80718	12
chr3:186827525-186827725	1	0	0	1	0	0	0	0	0	0	0	0	0	1	1	1	0	1	1	0	0	0	0	0	0	0	0	Intergenic	-2104	LINC02043	nd	nd	nd	#N/A
chr3:186930162-186930768	1	0	0	1	0	0	0	0	0	0	1	0	0	1	1	1	0	1	1	0	0	1	0	0	0	1	0	promoter-TSS (NM_173217)	-61	ST6GAL1	22.1008	3.66083	9.37106	6
chr3:186931208-186931755	1	0	0	1	0	0	0	0	0	0	0	0	0	1	1	1	0	1	1	0	0	1	0	0	0	1	0	intron (NM_173216, intron 1 of 7)	956	ST6GAL1	22.1008	3.66083	9.37106	6
chr3:186932010-186932154	1	0	0	1	0	0	0	0	0	0	0	0	0	1	1	1	0	1	1	0	0	0	0	0	0	1	0	intron (NM_173216, intron 1 of 7)	1556	ST6GAL1	22.1008	3.66083	9.37106	6
chr3:192408024-192408279	1	0	0	1	0	0	0	0	0	0	0	0	0	1	1	1	0	1	1	0	0	0	0	0	0	0	1	exon (NM_021032, exon 1 of 5)	897	FGF12	2.07415	3.14425	7.50875	1
chr3:192409308-192409667	1	0	0	1	0	0	0	0	0	0	0	0	1	1	1	1	0	1	1	0	0	0	0	0	0	0	1	promoter-TSS (NM_021032)	-439	FGF12	2.07415	3.14425	7.50875	1
chr3:192514763-192515443	1	0	0	1	0	0	0	0	0	0	0	0	0	1	1	1	0	1	1	0	0	0	0	0	0	0	1	intron (NM_004113, intron 2 of 5)	-106054	FGF12	2.07415	3.14425	7.50875	1
chr3:196743-197028	1	0	0	1	0	0	0	0	0	0	0	0	0	1	1	1	0	1	1	0	0	0	0	0	0	0	0	promoter-TSS (NR_045572)	290	CHL1	0.0266866	1.21339	26.7269	9
chr3:197029727-197030045	1	0	0	1	0	0	0	0	0	0	0	0	0	1	1	1	0	1	1	0	0	0	0	0	0	0	0	promoter-TSS (NM_033316)	-70	MELTF	nd	nd	nd	#N/A
chr3:22371978-22372373	1	0	0	1	0	0	0	0	0	0	0	0	0	1	1	1	0	1	1	0	0	0	0	0	0	0	0	Intergenic	415037	ZNF385D-AS2	1e-11	0	0.0575978	#N/A
chr3:22372601-22372790	1	0	0	1	0	0	0	0	0	0	0	0	0	1	1	1	0	1	1	0	0	0	0	0	0	0	0	Intergenic	415557	ZNF385D-AS2	1e-11	0	0.0575978	#N/A
chr3:24495045-24495268	1	0	0	1	0	0	0	0	0	0	0	0	0	1	1	1	0	1	1	0	0	0	0	0	0	1	0	promoter-TSS (NM_001252634)	-335	THRB	0.35963	0.265587	0.560123	10
chr3:24521397-24521535	1	0	0	1	0	0	0	0	0	0	0	0	0	1	1	1	0	1	1	0	0	0	0	0	0	0	0	promoter-TSS (NR_039955)	-31	nd	nd	nd	nd	#N/A
chr3:24829243-24829383	1	0	0	1	0	0	0	0	0	0	0	0	0	1	1	1	0	1	1	0	0	0	0	0	0	0	0	Intergenic	-307878	nd	nd	nd	nd	#N/A
chr3:24829674-24830029	1	0	0	1	0	0	0	0	0	0	0	0	0	1	1	1	0	1	1	0	0	0	0	0	0	0	0	Intergenic	-308417	nd	nd	nd	nd	#N/A
chr3:26624455-26624705	1	0	0	1	0	0	0	0	0	0	0	0	0	1	1	1	0	1	1	0	0	0	0	0	0	0	0	intron (NM_052953, intron 1 of 1)	1771	LRRC3B	1.38141	5.81525	3.33488	5
chr3:27722161-27722311	1	0	0	1	0	0	0	0	0	0	0	0	0	1	1	1	0	1	1	0	0	0	0	0	0	0	0	exon (NM_005442, exon 1 of 6)	479	EOMES	0.132569	0.0258041	0.405063	7
chr3:30606416-30606838	1	0	0	1	0	0	0	0	0	0	0	0	0	1	1	1	0	1	1	0	0	0	0	1	0	0	0	5' UTR (NM_003242, exon 1 of 7)	125	TGFBR2	3.50875	2.11926	4.03821	10
chr3:30894853-30895003	1	0	0	1	0	0	0	0	0	0	0	0	0	1	1	1	0	1	1	0	0	0	0	0	0	0	0	promoter-TSS (NM_207359)	-267	GADL1	0.0462563	0.00528614	0.0361612	6
chr3:31980738-31981805	1	0	0	1	0	0	0	0	0	0	1	0	0	1	1	1	0	1	1	0	0	0	0	0	0	0	0	promoter-TSS (NM_001137674)	-502	ZNF860	2.48061	0.30063	0.870888	6
chr3:36380651-36380695	1	0	0	1	0	0	0	0	0	0	0	0	0	1	1	1	0	1	1	0	0	0	0	0	0	0	1	exon (NM_001292049, exon 1 of 9)	186	STAC	3.57734	0.427387	1.97822	6
chr3:36944177-36944591	1	0	0	1	0	0	0	0	0	0	0	0	0	1	1	1	0	1	1	0	0	0	0	0	0	0	0	intron (NM_014831, intron 1 of 22)	673	TRANK1	2.16355	0.459628	2.33243	6
chr3:43994699-43994840	1	0	0	1	0	0	0	0	0	0	0	0	0	1	0	1	0	1	1	0	0	0	0	0	0	0	0	Intergenic	-119442	MIR138-1	0.592214	0	1.15113	#N/A
chr3:44021853-44022210	1	0	0	1	0	0	0	0	0	0	0	0	0	1	1	1	0	1	1	0	0	0	0	0	0	0	0	Intergenic	-92180	MIR138-1	0.592214	0	1.15113	#N/A
chr3:46566010-46566553	1	0	0	1	0	0	0	0	0	0	0	0	0	1	1	1	0	1	1	0	0	0	0	1	0	1	0	5' UTR (NM_024512, exon 1 of 9)	268	LRRC2	1.68182	0.0572327	0.342389	4
chr3:53046364-53046930	1	0	0	1	0	0	0	0	0	0	0	0	0	1	1	1	0	1	1	0	0	0	0	0	0	0	0	promoter-TSS (NM_016329)	-574	SFMBT1	7.22711	7.42363	3.93046	12
chr3:54121864-54121978	1	0	0	1	0	0	0	0	0	0	0	0	0	1	1	1	0	1	1	0	0	0	0	0	0	1	0	promoter-TSS (NM_018398)	-745	CACNA2D3	0.936379	0.314973	1.49099	6
chr3:55485190-55485402	1	0	0	1	0	0	0	0	0	0	0	0	0	1	1	1	0	0	1	0	0	0	0	0	0	0	0	intron (NM_003392, intron 1 of 4)	2346	WNT5A	0.475133	5.54936	4.69286	2
chr3:61564678-61564834	1	0	0	1	0	0	0	0	0	0	0	0	0	1	1	1	0	0	1	0	0	0	0	0	0	0	0	intron (NM_002841, intron 1 of 29)	3187	PTPRG	16.0449	10.2483	10.2435	8
chr3:64444864-64445603	1	0	0	1	0	0	0	0	0	0	0	0	0	1	1	1	0	1	1	0	0	0	0	0	0	0	0	Intergenic	-116112	ADAMTS9-AS1	0.00745565	0.200644	0.161737	11
chr3:6861026-6861465	1	0	0	1	0	0	0	0	0	0	0	0	0	1	1	1	0	1	1	0	0	0	0	0	0	0	0	5' UTR (NM_181874, exon 1 of 11)	131	GRM7	0.060868	0.092033	1.88623	7
chr3:68932096-68932284	1	0	0	1	0	0	0	0	0	0	0	0	0	1	1	1	0	1	1	0	0	0	0	0	0	0	0	intron (NM_001005527, intron 1 of 5)	420	TAFA4	nd	nd	nd	#N/A
chr3:69386019-69386344	1	0	0	1	0	0	0	0	0	0	0	0	0	1	1	1	0	1	1	0	0	0	0	0	0	0	0	5' UTR (NM_015123, exon 1 of 23)	122	FRMD4B	0.832672	1.8384	1.46404	3
chr3:73624617-73625298	1	0	0	1	0	0	0	0	0	0	0	0	0	1	1	1	0	0	1	0	0	0	0	1	0	1	0	promoter-TSS (NM_015009)	-37	PDZRN3	4.28048	3.7618	8.59274	10
chr3:75618760-75619213	1	0	0	1	0	0	0	0	0	0	0	0	0	1	1	1	0	1	1	0	0	0	0	0	0	0	0	Intergenic	-11776	MIR1324	1e-11	0	0	#N/A
chr3:75619492-75619721	1	0	0	1	0	0	0	0	0	0	0	0	0	1	1	1	0	1	1	0	0	0	0	0	0	0	0	Intergenic	-11156	MIR1324	1e-11	0	0	#N/A
chr3:75658936-75659103	1	0	0	1	0	0	0	0	0	0	0	0	0	1	1	1	0	1	1	0	0	0	0	0	0	0	0	Intergenic	-5316	FRG2C	0.073317	0	0.0631083	#N/A
chr3:75906559-75907152	1	0	0	1	0	0	0	0	0	0	0	0	0	1	1	1	0	1	1	0	0	0	0	1	0	1	0	Intergenic	-121273	ZNF717	2.44441	2.09871	1.8389	#N/A
chr3:87792778-87793158	1	0	0	1	0	0	0	0	0	0	0	0	0	1	1	1	0	1	1	0	0	0	0	0	0	0	0	Intergenic	-189608	HTR1F	0.170953	0.0297332	0.024485	8
chr3:9552286-9552492	1	0	0	1	0	0	0	0	0	0	0	0	0	1	0	1	0	1	1	0	0	0	0	0	0	0	1	exon (NM_198560, exon 2 of 4)	1413	LHFPL4	10.7325	6.69606	27.6374	10
chr3:96813848-96814059	1	0	0	1	0	0	0	0	0	0	0	0	0	1	1	1	0	1	1	0	0	0	0	0	0	0	0	promoter-TSS (NM_001278301)	-627	EPHA6	0.17728	0.156438	0.879641	7
chr3:99638408-99638754	1	0	0	1	0	0	0	0	0	0	0	0	0	1	1	1	0	1	1	0	0	0	0	0	1	0	0	promoter-TSS (NM_020351)	-15	COL8A1	0.0978234	0.617524	2.89267	9
chr4:101790864-101791150	1	0	0	1	0	0	0	0	0	0	0	0	0	1	1	1	0	1	1	0	0	0	0	0	0	0	0	intron (NM_001127507, intron 1 of 15)	400	BANK1	0.110055	0.00366729	0.0177411	4
chr4:102344451-102344739	1	0	0	1	0	0	0	0	0	0	0	0	0	1	1	1	0	1	1	0	0	0	0	0	0	1	0	exon (NM_001135147, exon 2 of 11)	596	SLC39A8	3.87842	1.67424	1.27726	8
chr4:103719976-103720140	1	0	0	1	0	0	0	0	0	0	0	0	0	1	1	1	0	1	1	0	0	0	0	0	0	0	0	promoter-TSS (NM_001059)	-242	TACR3	1.70922	0.0818189	0.354357	4
chr4:105894723-105895115	1	0	0	1	0	0	0	0	0	0	0	0	0	1	1	1	0	1	1	0	0	0	0	0	0	0	0	promoter-TSS (NM_001184690)	-521	NPNT	0.0991648	0.332032	1.78555	1
chr4:105895449-105895561	1	0	0	1	0	0	0	0	0	0	0	0	0	1	1	1	0	1	1	0	0	0	0	0	0	0	0	promoter-TSS (NM_001184690)	65	NPNT	0.0991648	0.332032	1.78555	1
chr4:108168592-108169092	1	0	0	1	0	0	0	0	0	0	0	0	0	1	1	1	0	1	1	0	0	0	0	0	0	1	0	5' UTR (NM_001130714, exon 1 of 10)	114	LEF1	0.251191	0.957338	1.28675	2
chr4:108762640-108763242	1	0	0	1	0	0	0	0	0	0	0	0	0	1	1	1	0	1	1	0	0	0	0	0	0	0	0	non-coding (NR_027475, exon 1 of 12)	138	ETNPPL	0.685161	0.0929528	0.112282	6
chr4:110631734-110632153	1	0	0	1	0	0	0	0	0	0	0	0	0	1	1	1	0	1	1	0	0	0	0	0	0	1	0	intron (NM_153427, intron 3 of 4)	-8846	PITX2	0.0124136	0.0276287	0.329409	7
chr4:112516574-112516636	1	0	0	1	0	0	0	0	0	0	0	0	0	1	1	1	0	1	1	0	0	0	0	0	0	0	0	promoter-TSS (NM_024019)	-433	NEUROG2	0.0103017	0.250511	0.201221	11
chr4:113979457-113979616	1	0	0	1	0	0	0	0	0	0	0	0	0	1	1	1	0	1	1	0	0	0	0	0	0	0	0	5' UTR (NM_024590, exon 1 of 2)	185	ARSJ	1.41983	2.31491	2.93136	3
chr4:113979845-113979995	1	0	0	1	0	0	0	0	0	0	0	0	0	1	1	1	0	1	1	0	0	0	0	0	0	0	0	promoter-TSS (NM_024590)	-198	ARSJ	1.41983	2.31491	2.93136	3
chr4:116925941-116926395	1	0	0	1	0	0	0	0	0	0	0	0	0	1	1	1	0	1	1	0	0	0	0	0	0	0	1	Intergenic	159412	TRAM1L1	0.68112	1.33389	3.20714	1
chr4:118352086-118352236	1	0	0	1	0	0	0	0	0	0	0	0	0	1	0	1	0	1	1	0	0	0	0	0	0	0	0	intron (NM_003619, intron 1 of 12)	606	PRSS12	2.55726	0.818361	2.20733	6
chr4:118352678-118353190	1	0	0	1	0	0	0	0	0	0	0	0	0	1	1	1	0	1	1	0	0	0	0	0	0	0	0	promoter-TSS (NM_003619)	-167	PRSS12	2.55726	0.818361	2.20733	6
chr4:119627752-119628128	1	0	0	1	0	0	0	0	0	0	0	0	0	1	1	1	0	1	1	0	0	0	0	0	0	0	0	promoter-TSS (NM_033430)	144	PDE5A	4.54616	1.50344	3.2067	6
chr4:121070835-121070986	1	0	0	1	0	0	0	0	0	0	0	0	0	1	1	1	0	1	1	0	0	0	0	0	0	0	0	intron (NM_024574, intron 1 of 3)	1607	NDNF	0.59073	1.52143	8.96751	1
chr4:121071237-121071365	1	0	0	1	0	0	0	0	0	0	0	0	0	1	1	1	0	1	1	0	0	0	0	0	0	0	0	intron (NM_024574, intron 1 of 3)	1217	NDNF	0.59073	1.52143	8.96751	1
chr4:121380459-121381203	1	0	0	1	0	0	0	0	0	0	0	0	0	1	1	1	0	1	1	0	0	0	0	0	0	0	0	5' UTR (NM_198179, exon 1 of 6)	195	QRFPR	0.64653	0.0177111	0.107618	4
chr4:121764712-121765233	1	0	0	1	0	0	0	0	0	0	0	0	0	1	1	1	0	1	1	0	0	0	0	0	0	0	0	non-coding (NR_024365, exon 1 of 1)	212	TMEM155	0.275848	0.0231317	0.141266	4
chr4:121950178-121950537	1	0	0	1	0	0	0	0	0	0	0	0	0	1	1	1	0	1	1	0	0	0	0	0	0	0	0	intron (NM_001130698, intron 1 of 11)	1396	TRPC3	0.296567	1.00942	0.609316	3
chr4:141636230-141636371	1	0	0	1	0	0	0	0	0	0	0	0	0	1	1	1	0	1	1	0	0	0	0	0	0	0	0	promoter-TSS (NM_172175)	-295	IL15	0.0939038	0.00322807	0.0510072	4
chr4:142847349-142847499	1	0	0	1	0	0	0	0	0	0	0	0	0	1	0	1	0	1	1	0	0	0	0	0	0	0	0	promoter-TSS (NM_003866)	-973	INPP4B	0.0361927	0.230406	0.502525	2
chr4:143700147-143700364	1	0	0	1	0	0	0	0	0	0	0	0	0	1	1	1	0	1	1	0	0	0	0	0	0	0	0	exon (NM_001168235, exon 1 of 8)	419	FREM3	0.0525184	0.00187559	0.166048	4
chr4:143700776-143701034	1	0	0	1	0	0	0	0	0	0	0	0	0	1	1	1	0	1	1	0	0	0	0	0	0	0	0	promoter-TSS (NM_001168235)	-230	FREM3	0.0525184	0.00187559	0.166048	4
chr4:147732620-147732839	1	0	0	1	0	0	0	0	0	0	0	0	0	1	1	1	0	1	1	0	0	0	0	0	0	0	0	intron (NM_024605, intron 1 of 22)	428	ARHGAP10	0.700855	0.897339	0.705101	#N/A
chr4:150582924-150583352	1	0	0	1	0	0	0	0	0	0	0	0	0	1	0	1	0	1	1	0	0	0	0	0	0	1	0	exon (NM_006439, exon 1 of 1)	1213	MAB21L2	0.57164	0.921086	2.45889	1
chr4:150583518-150584116	1	0	0	1	0	0	0	0	0	0	0	0	0	1	1	1	0	1	1	0	0	0	0	0	0	1	0	exon (NM_006439, exon 1 of 1)	1892	MAB21L2	0.57164	0.921086	2.45889	1
chr4:152679834-152680035	1	0	0	1	0	0	0	0	0	0	0	0	0	1	0	1	0	1	1	0	0	0	0	1	0	1	0	5' UTR (NM_152680, exon 1 of 7)	230	TMEM154	0.225637	0.189842	0.320833	10
chr4:153683978-153684232	1	0	0	1	0	0	0	0	0	0	0	0	0	1	1	1	0	1	1	0	0	0	0	0	0	1	0	promoter-TSS (NM_003264)	-184	TLR2	0.425919	0.103039	0.197262	6
chr4:153684539-153685009	1	0	0	1	0	0	0	0	0	0	0	0	0	1	1	1	0	1	1	0	0	0	0	0	0	1	0	intron (NM_003264, intron 1 of 2)	485	TLR2	0.425919	0.103039	0.197262	6
chr4:154742456-154742733	1	0	0	1	0	0	0	0	0	0	0	0	0	1	1	1	0	1	1	0	0	0	0	1	0	1	0	intron (NM_001301645, intron 1 of 2)	-1376	LRAT	25.0377	0.165679	0.922437	4
chr4:154743851-154744296	1	0	0	1	0	0	0	0	0	0	0	0	0	1	1	1	0	1	1	0	0	0	0	1	0	1	0	5' UTR (NM_004744, exon 1 of 3)	103	LRAT	25.0377	0.165679	0.922437	4
chr4:155666805-155667017	1	0	0	1	0	0	0	0	0	0	0	0	0	1	1	1	0	1	1	0	0	0	0	0	0	0	0	promoter-TSS (NM_001256449)	-52	GUCY1A1	nd	nd	nd	#N/A
chr4:155667145-155667414	1	0	0	1	0	0	0	0	0	0	0	0	0	1	1	1	0	1	1	0	0	0	0	0	0	0	0	promoter-TSS (NM_001130684)	283	GUCY1A1	nd	nd	nd	#N/A
chr4:16082484-16082771	1	0	0	1	0	0	0	0	0	0	0	0	0	1	1	1	0	1	1	0	0	0	0	0	0	1	0	intron (NM_001145848, intron 1 of 26)	1343	PROM1	15.1438	3.18442	3.38102	8
chr4:16083605-16083762	1	0	0	1	0	0	0	0	0	0	0	0	0	1	1	1	0	1	1	0	0	0	0	0	0	1	0	5' UTR (NM_001145847, exon 1 of 27)	287	PROM1	15.1438	3.18442	3.38102	8
chr4:16083999-16084184	1	0	0	1	0	0	0	0	0	0	0	0	0	1	1	1	0	1	1	0	0	0	0	0	0	1	0	promoter-TSS (NM_001145848)	-92	PROM1	15.1438	3.18442	3.38102	8
chr4:163331877-163332163	1	0	0	1	0	0	0	0	0	0	0	0	0	1	1	1	0	1	1	0	0	0	0	1	0	0	0	intron (NM_000909, intron 1 of 2)	775	NPY1R	4.29242	0.935039	2.61585	6
chr4:163344220-163344638	1	0	0	1	0	0	0	0	0	0	0	0	0	1	1	1	0	1	1	0	0	0	0	0	0	0	0	intron (NM_006174, intron 1 of 3)	490	NPY5R	0.771918	0.304347	1.09498	10
chr4:165873758-165873936	1	0	0	1	0	0	0	0	0	0	0	0	0	1	1	1	0	1	1	0	0	0	0	0	0	0	0	5' UTR (NM_001204760, exon 1 of 10)	589	TLL1	0.167508	1.68551	0.375259	5
chr4:167234426-167234618	1	0	0	1	0	0	0	0	0	0	0	0	0	1	1	1	0	1	1	0	0	0	0	0	0	0	1	promoter-TSS (NM_001204358)	68	SPOCK3	0.179691	0.65	2.6804	1
chr4:168318401-168318806	1	0	0	1	0	0	0	0	0	0	1	0	0	1	1	1	0	0	1	0	0	0	0	0	0	1	0	intron (NM_017631, intron 1 of 37)	203	DDX60	1.07279	0.270786	0.499265	6
chr4:174522311-174522685	1	0	0	1	0	0	0	0	0	0	0	0	0	1	1	1	0	1	1	0	0	0	0	0	0	0	0	5' UTR (NM_001256305, exon 1 of 5)	395	HPGD	0.2995	0.265747	0.985298	10
chr4:17781633-17782043	1	0	0	1	0	0	0	0	0	0	0	0	0	1	1	1	0	1	1	0	0	0	0	0	0	0	0	promoter-TSS (NM_015688)	-326	FAM184B	0.19669	0.188696	0.893719	10
chr4:182142700-182142828	1	0	0	1	0	0	0	0	0	0	0	0	0	1	1	1	0	1	1	0	0	0	0	0	0	0	0	non-coding (NR_027107, exon 4 of 4)	1751	TENM3-AS1	nd	nd	nd	#N/A
chr4:183097983-183098133	1	0	0	1	0	0	0	0	0	0	1	0	0	1	0	1	0	1	1	0	0	0	0	0	0	0	0	non-coding (NR_024008, exon 1 of 1)	1141	WWC2-AS2	2.84785	0.494417	1.00589	6
chr4:185127415-185127695	1	0	0	1	0	0	0	0	0	0	0	0	0	1	1	1	0	1	1	0	0	0	0	0	0	0	0	Intergenic	-15708	SLC25A4	15.2188	10.5122	19.2853	10
chr4:186104658-186104963	1	0	0	1	0	0	0	0	0	0	0	0	0	1	1	1	0	1	1	0	0	0	0	0	0	0	0	Intergenic	35656	TLR3	0.298723	0.0172001	0.0830711	4
chr4:186105017-186105167	1	0	0	1	0	0	0	0	0	0	0	0	0	1	1	1	0	1	1	0	0	0	0	0	0	0	0	Intergenic	35937	TLR3	0.298723	0.0172001	0.0830711	4
chr4:24470104-24470481	1	0	0	1	0	0	0	0	0	0	0	0	0	1	1	1	0	1	1	0	0	0	0	0	0	0	0	Intergenic	49997	MIR573	4.59972	3.02858	3.40328	8
chr4:25654815-25655839	1	0	0	1	0	0	0	0	0	0	0	0	0	1	1	1	0	1	1	0	0	0	0	0	0	0	0	promoter-TSS (NM_001177998)	-486	SLC34A2	0.514092	0.0129363	0.151977	4
chr4:36244195-36244421	1	0	0	1	0	0	0	0	0	0	0	0	0	1	1	1	0	1	1	0	0	0	0	0	0	0	0	promoter-TSS (NM_015230)	49	ARAP2	0.37631	0.462113	1.76702	10
chr4:37245082-37245232	1	0	0	1	0	0	0	0	0	0	0	0	0	1	1	1	0	1	1	0	0	0	0	0	0	0	0	promoter-TSS (NM_001144990)	89	NWD2	0.0264748	0.0761381	0.440751	1
chr4:37453758-37454018	1	0	0	1	0	0	0	0	0	0	0	0	0	1	1	1	0	1	1	0	0	0	0	0	0	0	0	promoter-TSS (NM_001104629)	-42	C4orf19	0.406081	0.337957	0.278934	#N/A
chr4:3871451-3871802	1	0	0	1	0	0	0	0	0	0	0	0	0	1	0	1	0	1	1	0	0	0	0	0	0	0	0	Intergenic	83801	FAM86EP	1.57654	1.52542	0.777286	12
chr4:3880270-3880786	1	0	0	1	0	0	0	0	0	0	0	0	0	0	0	1	0	1	1	0	0	0	0	0	0	0	0	Intergenic	74900	FAM86EP	1.57654	1.52542	0.777286	12
chr4:40629412-40630028	1	0	0	1	0	0	0	0	0	0	1	0	0	1	1	1	0	1	1	0	0	1	0	1	0	1	0	5' UTR (NM_001098634, exon 1 of 7)	146	RBM47	15.8025	0.455415	4.30658	4
chr4:40749789-40750459	1	0	0	1	0	0	0	0	0	0	1	0	0	1	1	1	0	1	1	0	0	0	0	0	0	0	0	5' UTR (NM_024677, exon 1 of 12)	227	NSUN7	5.3738	0.608524	2.38883	6
chr4:4107545-4107805	1	0	0	1	0	0	0	0	0	0	0	0	0	0	0	1	0	1	1	0	0	0	0	0	0	0	0	Intergenic	119219	OTOP1	0.0125411	0.0330866	0.0505924	1
chr4:42152051-42152550	1	0	0	1	0	0	0	0	0	0	0	0	0	1	1	1	0	1	1	0	0	0	0	1	0	0	0	5' UTR (NM_207406, exon 2 of 6)	577	BEND4	13.9261	0.647414	2.67421	4
chr4:46389964-46390027	1	0	0	1	0	0	0	0	0	0	0	0	0	1	1	1	0	1	1	0	0	0	0	0	0	0	1	promoter-TSS (NM_000807)	43	GABRA2	0.0762807	0.198427	2.81474	7
chr4:47032766-47032951	1	0	0	1	0	0	0	0	0	0	0	0	0	1	1	1	0	1	1	0	0	0	0	0	0	0	1	intron (NM_000812, intron 3 of 8)	1581	GABRB1	0.0184629	0.056097	2.45951	7
chr4:48016310-48016974	1	0	0	1	0	0	0	0	0	0	0	0	0	1	1	1	0	1	1	0	0	0	0	0	0	1	0	promoter-TSS (NM_207330)	-132	NIPAL1	1.83776	0.299026	1.09905	6
chr4:48017273-48017557	1	0	0	1	0	0	0	0	0	0	0	0	0	1	1	1	0	1	1	0	0	0	0	0	0	1	0	intron (NM_207330, intron 1 of 5)	641	NIPAL1	1.83776	0.299026	1.09905	6
chr4:48986004-48986468	1	0	0	1	0	0	0	0	0	0	0	0	0	1	1	1	0	1	1	0	0	0	0	0	0	0	0	promoter-TSS (NM_001286791)	-12	CWH43	0.0111757	0	0.0182362	#N/A
chr4:52750995-52751806	1	0	0	1	0	0	0	0	0	0	1	0	0	1	1	1	0	1	1	0	0	0	0	0	0	1	0	5' UTR (NM_001242690, exon 1 of 3)	239	ERVMER34-1	10.3658	0.20205	0.411053	4
chr4:54227916-54228291	1	0	0	1	0	0	0	0	0	0	0	0	0	1	1	1	0	1	1	0	0	0	0	0	0	1	0	promoter-TSS (NM_006206)	-993	PDGFRA	0.25869	0.131646	1.01552	7
chr4:56505293-56505726	1	0	0	1	0	0	0	0	0	0	0	0	0	1	1	1	0	1	1	0	0	0	0	0	0	0	0	intron (NM_206919, intron 1 of 3)	301	ARL9	0.499907	0.232609	0.666132	10
chr4:56530878-56531042	1	0	0	1	0	0	0	0	0	0	0	0	0	1	1	1	0	1	1	0	0	0	0	0	0	0	0	exon (NM_001256475, exon 1 of 9)	351	THEGL	0.0460091	0.194864	0.129509	2
chr4:56821449-56822029	1	0	0	1	0	0	0	0	0	0	0	0	0	1	1	1	0	1	1	0	0	0	0	1	0	1	0	promoter-TSS (NM_001271719)	3	SPINK2	0.669762	0.267304	0.663118	10
chr4:6198792-6199433	1	0	0	1	0	0	0	0	0	0	0	0	0	1	1	1	0	1	1	0	0	0	0	0	0	0	1	intron (NM_001099433, intron 1 of 20)	1478	JAKMIP1	2.19774	0.48947	6.70321	7
chr4:6563105-6563289	1	0	0	1	0	0	0	0	0	0	0	0	0	1	1	1	0	1	1	0	0	0	0	1	0	0	1	intron (NM_001206994, intron 1 of 9)	403	PPP2R2C	0.702175	0.362942	3.00039	7
chr4:71186536-71187069	1	0	0	1	0	0	0	0	0	0	0	0	0	1	1	1	0	1	1	0	0	0	0	0	0	0	0	promoter-TSS (NM_001134742)	-483	SLC4A4	0.322012	0.887719	1.12403	3
chr4:71187611-71187820	1	0	0	1	0	0	0	0	0	0	0	0	0	1	1	1	0	1	1	0	0	0	0	0	0	0	0	intron (NM_001098484, intron 1 of 25)	430	SLC4A4	0.322012	0.887719	1.12403	3
chr4:72031974-72032124	1	0	0	1	0	0	0	0	0	0	0	0	0	1	1	1	0	1	1	0	0	0	0	0	0	0	0	exon (NM_004885, exon 1 of 4)	245	NPFFR2	2.45067	0.159411	0.812479	4
chr4:73944445-73944583	1	0	0	1	0	0	0	0	0	0	0	0	0	1	1	1	0	1	1	0	0	0	0	0	0	1	0	Intergenic	37610	PF4	1.73155	0	0.423841	#N/A
chr4:74365064-74365419	1	0	0	1	0	0	0	0	0	0	0	0	0	1	1	1	0	1	1	0	0	0	0	0	0	0	0	promoter-TSS (NM_001432)	99	EREG	0.0020437	0.00450705	0.0385661	7
chr4:74445268-74445484	1	0	0	1	0	0	0	0	0	0	0	0	0	1	1	1	0	1	1	0	0	0	0	0	0	0	0	exon (NM_001657, exon 1 of 6)	278	AREG	0.0640034	0.00668703	0.177987	4
chr4:74793767-74794136	1	0	0	1	0	0	0	0	0	0	0	0	0	1	1	1	0	1	1	0	0	0	0	0	0	0	0	intron (NM_001729, intron 1 of 5)	734	BTC	0.0576683	0.0120893	0.0809596	6
chr4:76307138-76307301	1	0	0	1	0	0	0	0	0	0	0	0	0	1	1	1	0	1	1	0	0	0	0	0	0	0	0	intron (NM_003943, intron 1 of 1)	1194	STBD1	nd	nd	nd	#N/A
chr4:76897080-76897408	1	0	0	1	0	0	0	0	0	0	0	0	0	1	1	1	0	1	1	0	0	0	0	0	0	0	0	exon (NM_001029870, exon 1 of 1)	605	SOWAHB	0.316458	0.127312	0.476847	10
chr4:76897688-76897763	1	0	0	1	0	0	0	0	0	0	0	0	0	1	1	1	0	1	1	0	0	0	0	0	0	0	0	exon (NM_001029870, exon 1 of 1)	123	SOWAHB	0.316458	0.127312	0.476847	10
chr4:78551561-78552049	1	0	0	1	0	0	0	0	0	0	1	0	0	1	1	1	0	1	1	0	0	0	0	0	0	1	0	5' UTR (NM_005139, exon 1 of 13)	217	ANXA3	3.69879	0.711056	0.743274	8
chr4:79964493-79964736	1	0	0	1	0	0	0	0	0	0	0	0	0	1	1	1	0	0	1	0	0	0	0	0	0	1	0	intron (NM_001286780, intron 16 of 16)	108708	ANTXR2	1.11089	9.98707	3.00655	5
chr4:80184003-80184356	1	0	0	1	0	0	0	0	0	0	0	0	0	1	1	1	0	1	1	0	0	0	0	0	0	0	0	Intergenic	-1090	PRDM8	0.005177	0.926841	0.201148	11
chr4:81214540-81214707	1	0	0	1	0	0	0	0	0	0	0	0	0	1	1	1	0	1	1	0	0	0	0	0	0	1	0	intron (NM_006259, intron 1 of 18)	493	PRKG2	0.528043	0.226774	0.533059	10
chr4:81214879-81215403	1	0	0	1	0	0	0	0	0	0	0	0	0	1	1	1	0	1	1	0	0	0	0	0	0	1	0	promoter-TSS (NM_001282485)	-24	PRKG2	0.528043	0.226774	0.533059	10
chr4:83334493-83335038	1	0	0	1	0	0	0	0	0	0	0	0	0	1	1	1	0	1	1	0	0	0	0	0	0	1	0	promoter-TSS (NM_001199830)	47	HPSE	1.54443	0.0786387	0.516471	4
chr4:86935896-86936125	1	0	0	1	0	0	0	0	0	0	1	0	0	1	1	1	0	1	1	0	0	1	0	0	0	1	0	intron (NM_001166693, intron 1 of 20)	1009	AFF1	8.49423	6.84484	4.98189	#N/A
chr4:88158843-88159233	1	0	0	1	0	0	0	0	0	0	0	0	0	1	1	1	0	1	1	0	0	0	0	0	0	1	0	promoter-TSS (NM_004827)	-179	ABCG2	0.969117	0.0423157	0.674367	4
chr4:88456763-88457721	1	0	0	1	0	0	0	0	0	0	0	0	0	1	1	1	0	1	1	0	0	0	0	1	0	1	0	5' UTR (NM_016323, exon 1 of 23)	125	HERC5	9.06559	2.32432	3.22045	8
chr4:89307468-89308290	1	0	0	1	0	0	0	0	0	0	0	0	0	1	1	1	0	1	1	0	0	0	0	0	0	0	0	5' UTR (NM_198281, exon 1 of 2)	131	GPRIN3	0.474367	0.321972	1.99041	7
chr4:93828309-93828777	1	0	0	1	0	0	0	0	0	0	0	0	0	1	1	1	0	1	1	0	0	0	0	0	0	0	0	promoter-TSS (NM_005172)	-384	ATOH1	0.219526	0.0691814	0.837713	7
chr4:93834410-93834861	1	0	0	1	0	0	0	0	0	0	0	0	0	1	1	1	0	1	1	0	0	0	0	0	0	0	0	Intergenic	5709	ATOH1	0.219526	0.0691814	0.837713	7
chr4:93834882-93835085	1	0	0	1	0	0	0	0	0	0	0	0	0	1	1	1	0	1	1	0	0	0	0	0	0	0	0	Intergenic	6057	ATOH1	0.219526	0.0691814	0.837713	7
chr4:94758149-94758548	1	0	0	1	0	0	0	0	0	0	0	0	0	1	1	1	0	1	1	0	0	0	1	0	0	0	0	promoter-TSS (NR_121610)	372	BMPR1B	0.224413	2.79018	1.72077	2
chr4:95549052-95549542	1	0	0	1	0	0	0	0	0	0	0	0	1	1	1	1	0	1	1	0	0	0	0	0	0	0	0	promoter-TSS (NM_003728)	-87	UNC5C	0.195899	3.33256	3.35188	2
chr4:95549638-95549743	1	0	0	1	0	0	0	0	0	0	0	0	1	1	1	1	0	1	1	0	0	0	0	0	0	0	0	promoter-TSS (NM_003728)	-481	UNC5C	0.195899	3.33256	3.35188	2
chr5:100903256-100903412	1	0	0	1	0	0	0	0	0	0	0	0	0	1	1	1	0	1	1	0	0	0	0	0	0	0	1	promoter-TSS (NM_175052)	-49	ST8SIA4	0.0806845	2.20499	7.5086	9
chr5:10333752-10333898	1	0	0	1	0	0	0	0	0	0	0	0	0	1	1	1	0	1	1	0	0	0	0	0	0	0	1	Intergenic	-19814	43896	nd	nd	nd	#N/A
chr5:10563293-10563419	1	0	0	1	0	0	0	0	0	0	0	0	0	1	1	1	0	1	1	0	0	0	0	1	0	1	0	promoter-TSS (NM_001164440)	-967	ANKRD33B	3.06895	1.45836	1.31424	8
chr5:111070349-111070977	1	0	0	1	0	0	0	0	0	0	0	0	0	1	0	1	0	1	1	0	0	0	0	0	0	0	0	non-coding (NR_045089, exon 1 of 5)	583	TSLP	0.152775	0.0614967	0.0887871	8
chr5:115179169-115179330	1	0	0	1	0	0	0	0	0	0	0	0	0	1	0	1	0	1	1	0	0	0	0	0	0	0	1	intron (NM_001017398, intron 1 of 1)	1296	TRIM36	4.36207	9.1305	16.663	1
chr5:115180205-115180507	1	0	0	1	0	0	0	0	0	0	0	0	1	1	1	1	0	1	1	0	0	0	0	0	0	0	1	5' UTR (NM_018700, exon 1 of 10)	190	TRIM36	4.36207	9.1305	16.663	1
chr5:115962901-115963034	1	0	0	1	0	0	0	0	0	0	0	0	0	1	1	1	0	1	1	0	0	0	0	0	0	0	0	exon (NM_173800, exon 1 of 20)	514	LVRN	0.0331314	0.0809912	0.146263	1
chr5:120465218-120465446	1	0	0	1	0	0	0	0	0	0	0	0	0	1	1	1	0	1	1	0	0	0	0	0	0	0	0	promoter-TSS (NM_001308087)	-299	PRR16	0.317692	0.673217	0.772499	3
chr5:122076748-122077193	1	0	0	1	0	0	0	0	0	0	0	0	0	1	1	1	0	1	1	0	0	0	0	0	0	0	1	exon (NM_002317, exon 2 of 7)	252	LOX	0.228086	0.421101	1.12349	1
chr5:122077648-122077996	1	0	0	1	0	0	0	0	0	0	0	0	0	1	1	1	0	1	1	0	0	0	0	0	0	0	1	promoter-TSS (NM_001178102)	538	LOX	0.228086	0.421101	1.12349	1
chr5:123036125-123036233	1	0	0	1	0	0	0	0	0	0	0	0	0	1	1	1	0	1	1	0	0	0	0	1	0	0	0	intron (NM_000943, intron 1 of 4)	551	PPIC	2.67515	0.526357	1.81052	6
chr5:123036521-123037076	1	0	0	1	0	0	0	0	0	0	0	0	0	1	1	1	0	1	1	0	0	0	0	1	0	0	0	promoter-TSS (NM_000943)	-69	PPIC	2.67515	0.526357	1.81052	6
chr5:123089336-123089636	1	0	0	1	0	0	0	0	0	0	0	0	0	1	1	1	0	1	1	0	0	0	0	0	0	0	0	5' UTR (NM_001136239, exon 1 of 8)	340	PRDM6	0.00851077	0.0400829	0.0380128	2
chr5:123285548-123285750	1	0	0	1	0	0	0	0	0	0	0	0	0	1	1	1	0	0	1	0	0	0	0	0	0	0	0	Intergenic	137943	CEP120	6.73511	9.37388	8.83568	#N/A
chr5:128965067-128965524	1	0	0	1	0	0	0	0	0	0	0	0	0	1	1	1	0	1	1	0	0	0	0	0	0	1	0	promoter-TSS (NM_014031)	-221	SLC27A6	2.43679	0.17738	0.497204	6
chr5:1295019-1295544	1	0	0	1	0	0	0	0	0	0	0	0	0	1	1	1	0	1	1	0	0	0	0	0	0	0	0	promoter-TSS (NM_001193376)	-235	TERT	5.86254	0.520728	0.990818	6
chr5:129905655-129905805	1	0	0	1	0	0	0	0	0	0	0	0	0	1	1	1	0	1	1	0	0	0	0	0	0	0	0	intron (NM_175856, intron 1 of 2)	900	CHSY3	1.0009	0.59633	1.13167	10
chr5:129905946-129906267	1	0	0	1	0	0	0	0	0	0	0	0	0	1	1	1	0	1	1	0	0	0	0	0	0	0	0	intron (NM_175856, intron 1 of 2)	1277	CHSY3	1.0009	0.59633	1.13167	10
chr5:132010879-132010980	1	0	0	1	0	0	0	0	0	0	0	0	0	1	0	1	0	1	1	0	0	0	0	0	0	0	1	intron (NM_001205250, intron 1 of 20)	732	ACSL6	0.21812	0.0910845	1.6288	7
chr5:132746951-132747191	1	0	0	1	0	0	0	0	0	0	0	0	0	1	1	1	0	1	1	0	0	0	0	0	0	0	0	promoter-TSS (NM_001039780)	-374	CCNI2	0.460288	0.38952	0.808771	10
chr5:133611921-133612182	1	0	0	1	0	0	0	0	0	0	0	0	0	1	1	1	0	1	1	0	0	0	0	0	0	0	0	intron (NM_015082, intron 1 of 15)	480	FSTL4	0.922847	0.1639	0.957975	6
chr5:133612592-133612751	1	0	0	1	0	0	0	0	0	0	0	0	0	1	0	1	0	1	1	0	0	0	0	0	0	0	0	promoter-TSS (NM_015082)	-140	FSTL4	0.922847	0.1639	0.957975	6
chr5:135930235-135930627	1	0	0	1	0	0	0	0	0	0	0	0	0	1	1	1	0	1	1	0	0	0	0	0	0	0	0	non-coding (NR_132347, exon 1 of 8)	114	FBXL21P	nd	nd	nd	#N/A
chr5:136028806-136029124	1	0	0	1	0	0	0	0	0	0	0	0	0	1	1	1	0	1	1	0	0	0	0	0	0	0	0	promoter-TSS (NM_000358)	70	TGFBI	2.57386	0.313049	1.77512	6
chr5:137498716-137499157	1	0	0	1	0	0	0	0	0	0	0	0	0	1	1	1	0	1	1	0	0	0	0	0	0	0	1	intron (NM_004598, intron 1 of 10)	392	SPOCK1	2.21817	1.28354	15.3849	7
chr5:138241676-138242007	1	0	0	1	0	0	0	0	0	0	0	0	0	1	0	1	0	1	1	0	0	0	0	0	0	0	0	Intergenic	-28499	CDC23	18.5668	23.8535	15.1287	12
chr5:1385832-1386264	1	0	0	1	0	0	0	0	0	0	0	0	1	1	1	1	0	1	1	0	0	0	0	0	0	0	0	Intergenic	-5975	LINC01511	1e-11	0	0	#N/A
chr5:139392670-139393206	1	0	0	1	0	0	0	0	0	0	0	0	0	1	1	1	0	1	1	0	0	0	0	0	0	0	0	exon (NM_001161546, exon 1 of 1)	2258	PROB1	2.15674	1.55242	2.75621	10
chr5:140145943-140146219	1	0	0	1	0	0	0	0	0	0	0	0	0	1	1	1	0	1	1	0	0	0	0	0	0	0	0	Intergenic	-11238	LOC101929719	nd	nd	nd	#N/A
chr5:141702589-141702819	1	0	0	1	0	0	0	0	0	0	0	0	1	1	1	1	0	1	1	0	0	0	0	0	0	1	0	Intergenic	-20471	ARAP3	14.0357	3.38021	3.40117	8
chr5:1445312-1445532	1	0	0	1	0	0	0	0	0	0	0	0	0	1	0	1	0	1	1	0	0	0	0	0	0	0	0	promoter-TSS (NM_001044)	6	SLC6A3	1e-11	0	0.00878477	#N/A
chr5:147509113-147509537	1	0	0	1	0	0	0	0	0	0	0	0	0	1	1	1	0	1	1	0	0	0	0	0	0	0	0	intron (NM_001197294, intron 1 of 13)	731	DPYSL3	167.016	78.9228	185.044	10
chr5:149141314-149141846	1	0	0	1	0	0	0	0	0	0	0	0	0	1	1	1	0	1	1	0	0	0	0	0	0	0	1	promoter-TSS (NM_001301015)	97	ABLIM3	0.119788	0.204879	5.12959	7
chr5:149581261-149581411	1	0	0	1	0	0	0	0	0	0	0	0	0	1	1	1	0	1	1	0	0	0	0	0	0	0	0	promoter-TSS (NM_001001669)	-236	ARHGEF37	0.19613	0.392647	1.06263	1
chr5:149581552-149581675	1	0	0	1	0	0	0	0	0	0	0	0	0	1	1	1	0	1	1	0	0	0	0	0	0	0	0	promoter-TSS (NM_001001669)	42	ARHGEF37	0.19613	0.392647	1.06263	1
chr5:1633844-1634065	1	0	0	1	0	0	0	0	0	0	0	0	1	1	1	1	0	0	1	0	0	0	0	0	0	0	0	promoter-TSS (NR_003713)	50	LOC728613	nd	nd	nd	#N/A
chr5:169300980-169301254	1	0	0	1	0	0	0	0	0	0	0	0	0	1	1	1	0	1	1	0	0	0	0	0	0	0	0	promoter-TSS (NM_001271946)	12	SLIT3	0.170155	1.22799	2.46952	2
chr5:175444723-175444873	1	0	0	1	0	0	0	0	0	0	0	0	0	1	0	1	0	1	1	0	0	0	0	0	0	0	0	promoter-TSS (NM_000794)	-638	DRD1	0.0230931	0.0300131	0.771844	7
chr5:176199563-176199674	1	0	0	1	0	0	0	0	0	0	0	0	0	1	1	1	0	1	1	0	0	0	0	0	0	0	0	promoter-TSS (NR_036494)	-324	LOC643201	nd	nd	nd	#N/A
chr5:177939061-177939696	1	0	0	1	0	0	0	0	0	0	0	0	0	1	1	1	0	1	1	0	0	0	0	0	0	0	0	Intergenic	56863	PROP1	0.00767627	0	0	#N/A
chr5:179344063-179344503	1	0	0	1	0	0	0	0	0	0	0	0	0	1	1	1	0	1	1	0	0	0	0	0	0	1	0	intron (NM_014244, intron 1 of 21)	1147	ADAMTS2	1.20127	0.663069	1.70816	10
chr5:180648947-180649354	1	0	0	1	0	0	0	0	0	0	0	0	0	1	1	1	0	1	1	0	0	0	0	0	0	0	0	intron (NM_182925, intron 1 of 29)	473	FLT4	2.28189	1.58302	0.979246	12
chr5:181053814-181053959	1	0	0	1	0	0	0	0	0	0	0	0	0	1	1	1	0	1	1	0	0	0	0	0	0	0	0	intron (NM_001308245, intron 6 of 10)	-10403	MIR8089	1e-11	0	0	#N/A
chr5:22853057-22853439	1	0	0	1	0	0	0	0	0	0	0	0	0	1	1	1	0	1	1	0	0	0	0	0	0	0	0	5' UTR (NM_004061, exon 1 of 15)	374	CDH12	0.00993345	0.774777	0.916068	11
chr5:31193583-31193848	1	0	0	1	0	0	0	0	0	0	0	0	0	1	1	1	0	1	1	0	0	0	0	0	0	0	0	promoter-TSS (NM_004932)	61	CDH6	0.588331	11.3102	11.1426	11
chr5:31194006-31194218	1	0	0	1	0	0	0	0	0	0	0	0	0	1	1	1	0	0	1	0	0	0	0	0	0	0	0	intron (NM_004932, intron 1 of 11)	457	CDH6	0.588331	11.3102	11.1426	11
chr5:31854664-31854720	1	0	0	1	0	0	0	0	0	0	0	0	0	1	1	1	0	1	1	0	0	0	0	0	0	0	0	intron (NM_178140, intron 1 of 23)	55768	PDZD2	0.942848	0.551996	0.813728	8
chr5:35229443-35229780	1	0	0	1	0	0	0	0	0	0	1	0	0	1	1	1	0	1	1	0	0	0	0	0	0	0	0	intron (NM_000949, intron 1 of 9)	977	PRLR	0.372614	0.0361473	0.350525	4
chr5:36066537-36067134	1	0	0	1	0	0	0	0	0	0	0	0	0	1	1	1	0	1	1	0	0	0	0	1	0	1	0	promoter-TSS (NM_174914)	85	UGT3A2	14.4081	0.511673	2.69395	4
chr5:36606496-36606704	1	0	0	1	0	0	0	0	0	0	0	0	0	1	1	1	0	1	1	0	0	0	0	0	0	0	0	5' UTR (NM_001289940, exon 1 of 8)	245	SLC1A3	4.60964	4.38271	10.565	10
chr5:36693130-36693427	1	0	0	1	0	0	0	0	0	0	0	0	0	1	0	1	0	1	1	0	0	0	0	0	0	0	0	Intergenic	86924	SLC1A3	4.60964	4.38271	10.565	10
chr5:36745221-36745689	1	0	0	1	0	0	0	0	0	0	1	0	0	1	1	1	0	1	1	0	0	0	0	0	0	0	0	Intergenic	131239	NIPBL-DT	nd	nd	nd	#N/A
chr5:37834692-37835049	1	0	0	1	0	0	0	0	0	0	0	0	0	1	1	1	0	1	1	0	0	0	0	0	0	0	0	promoter-TSS (NM_001278098)	-49	GDNF	0.0383688	0.0261018	0.12003	10
chr5:38258498-38258890	1	0	0	1	0	0	0	0	0	0	0	0	0	1	1	1	0	1	1	0	0	0	0	0	0	0	0	5' UTR (NM_001205301, exon 1 of 23)	285	EGFLAM	0.0487003	0.027324	0.193205	7
chr5:38845829-38846295	1	0	0	1	0	0	0	0	0	0	0	0	0	1	1	1	0	1	1	0	0	0	0	0	0	0	0	promoter-TSS (NM_003999)	63	OSMR	0.598295	0.143108	0.86463	6
chr5:44389455-44389861	1	0	0	1	0	0	0	0	0	0	0	1	0	1	1	1	0	1	1	0	0	0	0	0	0	0	0	promoter-TSS (NM_004465)	926	FGF10-AS1	0.00593351	0.15334	0.0377156	11
chr5:5140096-5140263	1	0	0	1	0	0	0	0	0	0	0	0	0	1	1	1	0	1	1	0	0	0	0	0	0	0	0	promoter-TSS (NM_139056)	-126	CTD-2297D10.2	3.28904	1.37765	1.0124	8
chr5:53482852-53483193	1	0	0	1	0	0	0	0	0	0	0	0	0	1	1	1	0	1	1	0	0	0	0	1	0	0	0	exon (NM_013409, exon 2 of 6)	2589	FST	4.59398	1.78639	3.8699	10
chr5:54883557-54883925	1	0	0	1	0	0	0	0	0	0	0	0	0	1	1	1	0	1	1	0	0	0	0	0	0	0	0	Intergenic	101845	ESM1	1e-11	0.0094147	0.263977	#N/A
chr5:55233267-55233380	1	0	0	1	0	0	0	0	0	0	0	0	0	1	1	1	0	1	1	0	0	0	0	0	0	0	0	promoter-TSS (NR_125348)	-333	CCNO	0.0581093	0.222474	0.298958	2
chr5:60843750-60843823	1	0	0	1	0	0	0	0	0	0	0	0	0	1	1	1	0	1	1	0	0	0	0	0	0	1	0	intron (NM_024930, intron 1 of 8)	487	ELOVL7	1.88208	0.333506	1.12662	6
chr5:64165744-64166469	1	0	0	1	0	0	0	0	0	0	0	0	0	1	1	1	0	1	1	0	0	0	0	0	0	0	0	intron (NM_178532, intron 1 of 4)	263	RNF180	0.788006	2.76181	3.42572	3
chr5:69414932-69415477	1	0	0	1	0	0	0	0	0	0	1	0	0	1	1	1	0	1	1	0	0	0	0	1	0	1	0	promoter-TSS (NM_001038603)	93	MARVELD2	0.116119	0.00449989	0.0297746	4
chr5:71719660-71719803	1	0	0	1	0	0	0	0	0	0	0	0	0	1	0	1	0	1	1	0	0	0	0	0	0	0	1	intron (NM_004291, intron 1 of 2)	569	CARTPT	1e-11	0	1.24416	#N/A
chr5:7395077-7395914	1	0	0	1	0	0	0	0	0	0	1	0	0	1	1	1	0	1	1	0	0	0	0	0	0	0	0	promoter-TSS (NM_020546)	-734	ADCY2	5.42773	0.708678	7.10785	4
chr5:75611329-75612033	1	0	0	1	0	0	0	0	0	0	0	0	0	1	1	1	0	1	1	0	0	0	0	0	0	0	0	exon (NM_001276713, exon 1 of 14)	205	ANKDD1B	0.0957737	0.110725	0.218361	10
chr5:76403580-76404222	1	0	0	1	0	0	0	0	0	0	0	0	0	1	1	1	0	0	1	0	0	0	0	0	0	1	0	intron (NM_006633, intron 1 of 35)	646	IQGAP2	13.021	10.5572	4.7539	12
chr5:76953746-76953917	1	0	0	1	0	0	0	0	0	0	0	0	0	1	1	1	0	1	1	0	0	0	0	0	0	0	1	intron (NM_001882, intron 2 of 6)	977	CRHBP	1e-11	0.337567	1.73294	#N/A
chr5:76954019-76954204	1	0	0	1	0	0	0	0	0	0	0	0	0	1	1	1	0	1	1	0	0	0	0	0	0	0	1	exon (NM_001882, exon 3 of 7)	1257	CRHBP	1e-11	0.337567	1.73294	#N/A
chr5:79112021-79112426	1	0	0	1	0	0	0	0	0	0	0	0	0	1	0	1	0	1	1	0	0	0	0	0	0	0	0	intron (NM_001713, intron 1 of 7)	443	BHMT	0.528901	0.0497499	0.143894	6
chr5:80035180-80035708	1	0	0	1	0	0	0	0	0	0	0	0	0	1	1	1	0	1	1	0	0	0	0	0	0	0	0	promoter-TSS (NM_001306214)	145	THBS4	5.54326	3.47351	3.58802	8
chr5:80569577-80569804	1	0	0	1	0	0	0	0	0	0	0	0	0	1	1	1	0	1	1	0	0	0	0	0	0	1	0	intron (NM_001004441, intron 1 of 4)	794	ANKRD34B	1.22095	0.0445787	0.298628	4
chr5:80569924-80570717	1	0	0	1	0	0	0	0	0	0	0	0	0	1	1	1	0	1	1	0	0	0	0	0	0	1	0	5' UTR (NM_001004441, exon 1 of 5)	164	ANKRD34B	1.22095	0.0445787	0.298628	4
chr5:88659830-88660019	1	0	0	1	0	0	0	0	0	0	0	0	0	1	0	1	0	1	1	0	0	0	0	0	0	0	0	intron (NR_015436, intron 3 of 4)	7014	MIR9-2	1e-11	0	0	#N/A
chr5:88672022-88672250	1	0	0	1	0	0	0	0	0	0	0	0	1	0	1	1	0	1	1	0	0	0	0	0	1	0	1	intron (NR_015436, intron 2 of 4)	1192	LINC00461	0.0953882	2.1958	7.32992	9
chr5:95621460-95621610	1	0	0	1	0	0	0	0	0	0	0	0	0	1	1	1	0	1	1	0	0	0	0	0	0	0	0	TTS (NM_199243)	1259	GPR150	0.232585	0.129848	0.179351	8
chr5:96432665-96433235	1	0	0	1	0	0	0	0	0	0	0	0	0	1	1	1	0	1	1	0	0	0	0	0	0	0	0	promoter-TSS (NM_001177875)	331	PCSK1	0.574218	0.745896	13.7097	7
chr5:96662651-96663430	1	0	0	1	0	0	0	0	0	0	0	0	0	1	1	1	0	1	1	0	0	0	0	0	0	0	0	intron (NM_001042440, intron 1 of 29)	884	CAST	3.12864	5.42022	4.46364	3
chr6:105136474-105136737	1	0	0	1	0	0	0	0	0	0	0	0	0	1	1	1	0	1	1	0	0	0	0	0	0	1	0	promoter-TSS (NM_147147)	62	BVES	1.23822	2.00921	1.31824	3
chr6:105179400-105179988	1	0	0	1	0	0	0	0	0	0	0	0	0	1	1	1	0	1	1	0	0	0	0	0	0	0	0	intron (NM_022361, intron 1 of 3)	289	POPDC3	1.65974	0.538884	0.745112	8
chr6:105992570-105992703	1	0	0	1	0	0	0	0	0	0	0	0	0	1	1	1	0	1	1	0	0	0	0	0	0	0	0	Intergenic	-93683	PRDM1	0.0690999	0.798497	0.440879	2
chr6:106086160-106086455	1	0	0	1	0	0	0	0	0	0	0	0	0	1	1	1	0	1	1	0	0	0	0	0	0	0	0	promoter-TSS (NM_001198)	-12	PRDM1	0.0690999	0.798497	0.440879	2
chr6:106360304-106360763	1	0	0	1	0	0	0	0	0	0	0	0	0	1	1	1	0	1	1	0	0	0	0	0	0	0	0	Intergenic	-34714	ATG5	15.3381	9.10463	9.16297	8
chr6:106512419-106512532	1	0	0	1	0	0	0	0	0	0	0	0	0	1	1	1	0	1	1	0	0	0	0	0	0	1	0	exon (NM_001624, exon 1 of 20)	621	CRYBG1	nd	nd	nd	#N/A
chr6:107848247-107848579	1	0	0	1	0	0	0	0	0	0	0	0	0	1	1	1	0	0	1	0	0	0	0	0	0	0	1	Intergenic	-24096	SCML4	0.00324819	0.10565	0.836704	9
chr6:111087663-111087925	1	0	0	1	0	0	0	0	0	0	0	0	0	1	1	1	0	1	1	0	0	0	0	0	0	0	0	exon (NM_018593, exon 1 of 6)	216	SLC16A10	0.927236	0.484123	0.767406	8
chr6:112254266-112254647	1	0	0	1	0	0	0	0	0	0	0	0	0	1	1	1	0	1	1	0	0	0	0	0	0	0	0	5' UTR (NM_001105207, exon 1 of 39)	258	LAMA4	0.11439	0.413293	1.25172	1
chr6:114342605-114342769	1	0	0	1	0	0	0	0	0	0	0	0	0	1	1	1	0	1	1	0	0	0	0	0	0	0	1	Intergenic	-279810	HS3ST5	3.67018	0.716436	2.96814	6
chr6:114342933-114343326	1	0	0	1	0	0	0	0	0	0	0	0	0	1	1	1	0	1	1	0	0	0	0	0	0	0	1	Intergenic	-280253	HS3ST5	3.67018	0.716436	2.96814	6
chr6:114343493-114343765	1	0	0	1	0	0	0	0	0	0	1	0	1	1	1	1	0	1	1	0	0	0	0	0	0	0	1	Intergenic	-280752	HS3ST5	3.67018	0.716436	2.96814	6
chr6:116461876-116462361	1	0	0	1	0	0	0	0	0	0	0	0	0	1	0	1	0	1	1	0	0	0	0	0	0	0	0	exon (NM_001010919, exon 2 of 3)	749	CALHM6	nd	nd	nd	#N/A
chr6:116764772-116765158	1	0	0	1	0	0	0	0	0	0	0	0	0	1	1	1	0	1	1	0	0	0	0	0	0	0	0	intron (NM_001085480, intron 2 of 3)	758	FAM162B	1.96248	0.266476	0.902562	6
chr6:116765232-116765405	1	0	0	1	0	0	0	0	0	0	0	0	0	1	1	1	0	1	1	0	0	0	0	0	0	0	0	intron (NM_001085480, intron 1 of 3)	404	FAM162B	1.96248	0.266476	0.902562	6
chr6:116876885-116877518	1	0	0	1	0	0	0	0	0	0	0	0	0	1	1	1	0	1	1	0	0	0	0	0	0	0	0	promoter-TSS (NM_173560)	-11	RFX6	0.0201721	0.00314767	0.0370216	4
chr6:117482292-117483030	1	0	0	1	0	0	0	0	0	0	0	0	0	1	1	1	0	1	1	0	0	0	0	0	0	0	0	promoter-TSS (NM_173674)	4	DCBLD1	2.03333	1.89066	2.3356	#N/A
chr6:122610129-122610559	1	0	0	1	0	0	0	0	0	0	0	0	0	1	1	1	0	1	1	0	0	0	0	1	0	0	0	5' UTR (NM_032471, exon 1 of 4)	112	PKIB	20.3397	2.39324	4.66696	6
chr6:122610761-122611039	1	0	0	1	0	0	0	0	0	0	0	0	0	1	1	1	0	1	1	0	0	0	0	1	0	0	0	intron (NM_181795, intron 1 of 4)	668	PKIB	20.3397	2.39324	4.66696	6
chr6:124961985-124962321	1	0	0	1	0	0	0	0	0	0	0	0	0	1	1	1	0	1	1	0	0	0	0	0	0	0	0	promoter-TSS (NM_001286398)	-392	RNF217	1.17044	1.40211	2.65804	10
chr6:125153624-125154058	1	0	0	1	0	0	0	0	0	0	0	0	0	1	1	1	0	1	1	0	0	0	0	0	0	0	0	promoter-TSS (NM_001292026)	108	TPD52L1	0.736052	0.229063	0.778412	6
chr6:125154780-125154831	1	0	0	1	0	0	0	0	0	0	0	0	0	1	1	1	0	1	1	0	0	0	0	0	0	0	0	intron (NM_001003395, intron 1 of 6)	532	TPD52L1	0.736052	0.229063	0.778412	6
chr6:12748973-12750269	1	0	0	1	0	0	0	0	0	0	0	0	1	1	1	1	0	1	1	0	0	0	0	0	0	0	1	intron (NM_030948, intron 3 of 14)	32816	PHACTR1	1.02399	1.68052	3.68762	1
chr6:127518896-127519114	1	0	0	1	0	0	0	0	0	0	0	1	1	1	1	1	0	1	1	0	0	0	1	0	0	0	1	5' UTR (NM_001012279, exon 1 of 12)	350	SOGA3	0.0956805	0.201281	0.193174	9
chr6:128883006-128883371	1	0	0	1	0	0	0	0	0	0	0	0	0	1	1	1	0	1	1	0	0	0	0	0	0	0	0	promoter-TSS (NM_000426)	48	LAMA2	0.710738	0.152992	1.98965	7
chr6:13013485-13013823	1	0	0	1	0	0	0	0	0	0	0	0	0	1	1	1	0	1	1	0	0	0	0	0	0	0	0	intron (NM_030948, intron 4 of 14)	281932	LOC100130357	nd	nd	nd	#N/A
chr6:13014582-13014895	1	0	0	1	0	0	0	0	0	0	0	0	0	1	0	1	0	1	1	0	0	0	0	0	0	0	0	intron (NM_030948, intron 4 of 14)	280847	LOC100130357	nd	nd	nd	#N/A
chr6:130365346-130366236	1	0	0	1	0	0	0	0	0	0	0	0	0	1	1	1	0	0	1	0	0	0	0	0	0	1	0	promoter-TSS (NM_001258276)	-366	SAMD3	0.349158	0.220389	0.437827	10
chr6:130366438-130366776	1	0	0	1	0	0	0	0	0	0	0	0	0	1	1	1	0	1	1	0	0	0	0	0	0	0	1	intron (NM_001258276, intron 1 of 1)	326	TMEM200A	4.33246	3.64823	8.30111	10
chr6:131950377-131950662	1	0	0	1	0	0	0	0	0	0	0	0	0	1	1	1	0	1	1	0	0	0	0	0	0	0	0	exon (NM_001901, exon 3 of 5)	858	CCN2	nd	nd	nd	#N/A
chr6:133242880-133243073	1	0	0	1	0	0	0	0	0	0	0	0	0	1	1	1	0	1	1	0	0	0	0	0	0	0	0	intron (NM_172103, intron 1 of 18)	1478	EYA4	0.0282755	0.977471	0.655885	11
chr6:133854365-133854728	1	0	0	1	0	0	0	0	0	0	0	0	0	1	1	1	0	1	1	0	0	0	0	0	0	0	0	TTS (NR_027030)	33400	LINC01312	1e-11	0	0.0253656	#N/A
chr6:133889766-133889916	1	0	0	1	0	0	0	0	0	0	0	0	0	1	1	1	0	1	1	0	0	0	0	0	0	0	0	promoter-TSS (NR_109982)	719	TCF21	0.0127867	0.00881547	0.0119218	#N/A
chr6:133895709-133895977	1	0	0	1	0	0	0	0	0	0	0	0	0	1	1	1	0	1	1	0	0	0	0	0	0	0	0	TTS (NM_198392)	6721	TCF21	0.0127867	0.00881547	0.0119218	#N/A
chr6:135182903-135182981	1	0	0	1	0	0	0	0	0	0	0	0	0	1	1	1	0	1	1	0	0	0	0	0	0	0	0	intron (NM_001130172, intron 1 of 14)	1627	MYB	1.14205	1.71229	0.62954	12
chr6:136550120-136550875	1	0	0	1	0	0	0	0	0	0	0	0	0	1	1	1	0	1	1	0	0	0	0	0	0	0	0	5' UTR (NM_001198617, exon 1 of 16)	321	MAP7	23.9487	0.653704	8.06963	4
chr6:136792823-136793237	1	0	0	1	0	0	0	0	0	0	0	0	0	1	1	1	0	1	1	0	0	0	0	0	0	0	0	promoter-TSS (NM_005923)	-512	MAP3K5	0.913236	0.161276	0.722354	6
chr6:136989608-136989896	1	0	0	1	0	0	0	0	0	0	0	0	0	1	1	1	0	1	1	0	0	0	0	0	0	0	0	intron (NR_027994, intron 2 of 2)	3479	NHEG1	0.00875169	0	0.0146661	#N/A
chr6:136990060-136990249	1	0	0	1	0	0	0	0	0	0	0	0	0	1	1	1	0	1	1	0	0	0	0	0	0	0	0	non-coding (NR_027994, exon 2 of 3)	3076	NHEG1	0.00875169	0	0.0146661	#N/A
chr6:137044427-137044698	1	0	0	1	0	0	0	0	0	0	0	0	0	1	1	1	0	1	1	0	0	0	0	0	0	1	0	promoter-TSS (NM_001278722)	-251	IL20RA	0.7532	0.0176985	0.127619	4
chr6:137488977-137489490	1	0	0	1	0	0	0	0	0	0	0	0	0	1	0	1	0	1	1	0	0	0	0	0	0	0	0	Intergenic	5160	OLIG3	0.645038	3.93736	0.292346	5
chr6:138107310-138107430	1	0	0	1	0	0	0	0	0	0	0	0	1	1	1	1	0	1	1	0	0	0	0	0	0	0	0	5' UTR (NM_022121, exon 1 of 3)	153	PERP	13.8306	13.2819	6.63657	12
chr6:138692197-138692433	1	0	0	1	0	0	0	0	0	0	0	0	0	1	1	1	0	0	1	0	0	0	0	0	0	0	0	intron (NR_033896, intron 1 of 3)	647	FLJ46906	nd	nd	nd	#N/A
chr6:143537342-143537579	1	0	0	1	0	0	0	0	0	0	0	0	0	1	1	1	0	1	1	0	0	0	0	0	0	0	0	Intergenic	24590	PHACTR2-AS1	nd	nd	nd	#N/A
chr6:144064109-144064175	1	0	0	1	0	0	0	0	0	0	0	0	0	1	1	1	0	1	1	0	0	0	0	0	0	0	0	intron (NM_001289040, intron 1 of 5)	456	PLAGL1	0.144437	2.72414	1.50859	11
chr6:144064230-144064452	1	0	0	1	0	0	0	0	0	0	0	0	0	1	1	1	0	1	1	0	0	0	0	0	0	0	0	intron (NM_001289040, intron 1 of 5)	257	PLAGL1	0.144437	2.72414	1.50859	11
chr6:144064568-144064724	1	0	0	1	0	0	0	0	0	0	0	0	0	1	1	1	0	1	1	0	0	0	0	0	0	0	0	promoter-TSS (NM_001289037)	-47	PLAGL1	0.144437	2.72414	1.50859	11
chr6:144150297-144150554	1	0	0	1	0	0	0	0	0	0	0	0	0	1	1	1	0	1	1	0	0	0	0	0	0	0	0	promoter-TSS (NM_003764)	-91	STX11	0.0967174	0.103942	0.209575	10
chr6:146028310-146028477	1	0	0	1	0	0	0	0	0	0	0	0	0	1	1	1	0	1	1	0	0	0	0	0	0	0	0	promoter-TSS (NM_001278067)	612	GRM1	0.192835	0.252821	1.33031	10
chr6:148747909-148748069	1	0	0	1	0	0	0	0	0	0	0	0	0	1	1	1	0	1	1	0	0	0	0	0	0	1	0	intron (NM_005715, intron 1 of 7)	854	UST	15.5086	4.4437	5.12396	8
chr6:151493696-151494239	1	0	0	1	0	0	0	0	0	0	0	0	0	1	1	1	0	1	1	0	0	0	0	0	0	0	0	promoter-TSS (NM_025059)	-72	CCDC170	0.056005	0.220203	1.06418	9
chr6:154039263-154039655	1	0	0	1	0	0	0	0	0	0	0	0	0	1	0	1	0	1	1	0	0	0	0	0	0	0	1	promoter-TSS (NM_001145284)	48	OPRM1	1e-11	0.00829161	0.414773	#N/A
chr6:154995920-154996070	1	0	0	1	0	0	0	0	0	0	0	0	0	1	1	1	0	1	1	0	0	0	0	0	0	0	0	Intergenic	-94294	TIAM2	2.47225	1.86577	1.41167	#N/A
chr6:159168617-159168895	1	0	0	1	0	0	0	0	0	0	0	0	0	1	1	1	0	1	1	0	0	0	0	0	0	0	0	promoter-TSS (NM_032532)	-641	FNDC1	0.0728612	0.125274	0.0831438	3
chr6:16238673-16238933	1	0	0	1	0	0	0	0	0	0	0	0	0	1	1	1	0	1	1	0	0	0	0	0	0	0	1	intron (NM_006877, intron 1 of 8)	223	GMPR	0.433795	0.860652	1.27734	1
chr6:168319095-168319438	1	0	0	1	0	0	0	0	0	0	0	0	0	1	1	1	0	1	1	0	0	0	0	0	0	0	0	intron (NM_001286351, intron 1 of 5)	487	DACT2	2.28528	0.383347	1.47606	6
chr6:17101949-17102099	1	0	0	1	0	0	0	0	0	0	0	0	0	1	1	1	0	1	1	0	0	0	0	0	0	0	0	promoter-TSS (NM_001190766)	-234	STMND1	0.112647	0.0925957	0.0754731	#N/A
chr6:18277252-18277616	1	0	0	1	0	0	0	0	0	0	0	0	0	1	1	1	0	1	1	0	0	0	0	0	0	1	0	Intergenic	-12866	DEK	106.037	79.5588	39.0436	12
chr6:21664569-21664949	1	0	0	1	0	0	0	0	0	0	1	0	0	1	1	1	0	1	1	0	0	0	0	0	0	0	0	Intergenic	-1685	CASC15	1.91842	2.39336	2.65629	#N/A
chr6:24910498-24910704	1	0	0	1	0	0	0	0	0	0	0	0	0	1	1	1	0	1	1	0	0	0	0	0	0	0	0	intron (NM_001286446, intron 1 of 13)	569	RIPOR2	nd	nd	nd	#N/A
chr6:25279763-25280255	1	0	0	1	0	0	0	0	0	0	1	0	0	1	1	1	0	1	1	0	0	0	0	1	0	1	0	intron (NM_017640, intron 1 of 36)	581	CARMIL1	nd	nd	nd	#N/A
chr6:26743447-26743889	1	0	0	1	0	0	0	0	0	0	0	0	0	1	1	1	0	1	1	0	0	0	0	0	0	0	0	Intergenic	-83916	ZNF322	1.15524	2.29894	1.96827	3
chr6:27158069-27158221	1	0	0	1	0	0	0	0	0	0	0	0	0	0	0	1	0	0	1	0	0	0	0	0	0	0	0	Intergenic	10519	MIR3143	6.5813	6.35407	2.3581	12
chr6:2903366-2903570	1	0	0	1	0	0	0	0	0	0	0	0	0	1	1	1	0	1	1	0	0	0	0	1	0	1	0	promoter-TSS (NM_004155)	-156	SERPINB9	13.0714	0.814964	29.0969	4
chr6:29792660-29793024	1	0	0	1	0	0	0	0	0	0	0	0	0	1	1	1	0	1	1	0	0	0	0	0	0	0	0	non-coding (NR_002139, exon 1 of 1)	231	HCG4	1e-11	0	0	#N/A
chr6:29888016-29888515	1	0	0	1	0	0	0	0	0	0	0	0	0	1	1	1	0	1	1	0	0	0	0	0	0	0	0	intron (NR_001434, intron 2 of 7)	506	HLA-H	1e-11	0	0	#N/A
chr6:30074441-30074965	1	0	0	1	0	0	0	0	0	0	0	0	0	1	1	1	0	1	1	0	0	0	0	0	0	0	0	intron (NM_170769, intron 1 of 4)	1146	RNF39	1e-11	0	0	#N/A
chr6:30127909-30127996	1	0	0	1	0	0	0	0	0	0	0	0	0	1	1	1	0	1	1	0	0	0	0	0	0	0	0	Intergenic	-8155	TRIM40	1e-11	0	0	#N/A
chr6:30357725-30357943	1	0	0	1	0	0	0	0	0	0	0	0	0	1	1	1	0	1	1	0	0	0	0	0	0	0	0	Intergenic	12705	RPP21	1e-11	0	0	#N/A
chr6:30358120-30358303	1	0	0	1	0	0	0	0	0	0	0	0	0	1	1	1	0	1	1	0	0	0	0	0	0	0	0	Intergenic	13083	RPP21	1e-11	0	0	#N/A
chr6:31271191-31271472	1	0	0	1	0	0	0	0	0	0	0	0	0	1	1	1	0	1	1	0	0	0	0	0	0	0	0	exon (NM_001243042, exon 3 of 8)	804	HLA-C	4.12953	1.86923	1.99059	8
chr6:31493883-31493995	1	0	0	1	0	0	0	0	0	0	0	0	0	1	1	1	0	1	1	0	0	0	0	1	0	1	0	promoter-TSS (NM_001289160).5	-942	MICB	1e-11	0	0	6
chr6:31497807-31498185	1	0	0	1	0	0	0	0	0	0	0	0	0	1	1	1	0	1	1	0	0	0	0	1	0	1	0	promoter-TSS (NM_001289161)	-54	MICB	1e-11	0	0	6
chr6:33117003-33117153	1	0	0	1	0	0	0	0	0	0	0	0	0	1	1	1	0	1	1	0	0	0	0	1	0	1	0	non-coding (NR_001435, exon 2 of 5).6	4562	HLA-DPB2	1e-11	0	0	6
chr6:34465971-34466144	1	0	0	1	0	0	0	0	0	0	0	0	0	1	1	1	0	1	1	0	0	0	0	0	0	0	0	promoter-TSS (NM_020804)	-3	PACSIN1	4.07086	0.415642	3.41301	4
chr6:35776489-35776915	1	0	0	1	0	0	0	0	0	0	0	0	0	1	1	1	0	1	1	0	0	0	0	0	0	0	0	non-coding (NR_104469, exon 1 of 2)	108	CLPSL2	2.03276	0.2571	0.499265	6
chr6:36387547-36387929	1	0	0	1	0	0	0	0	0	0	0	0	0	1	1	1	0	1	1	0	0	0	0	0	0	0	0	promoter-TSS (NM_001207040)	53	ETV7	0.590374	0.117637	0.123666	8
chr6:3750852-3751002	1	0	0	1	0	0	0	0	0	0	0	0	1	1	1	1	0	1	1	0	0	0	0	0	0	0	0	intron (NM_183373, intron 1 of 4)	1085	PXDC1	1.08	5.0695	10.0092	2
chr6:39048538-39048902	1	0	0	1	0	0	0	0	0	0	0	0	0	1	1	1	0	1	1	0	0	0	0	0	0	0	0	promoter-TSS (NM_002062)	-61	GLP1R	1.39316	0.480444	0.940834	8
chr6:39313904-39314553	1	0	0	1	0	0	0	0	0	0	0	0	0	1	1	1	0	1	1	0	0	0	0	0	0	0	0	TTS (NM_001135105)	231	KCNK17	1.4134	0.00660792	0.0707945	4
chr6:42142446-42142975	1	0	0	1	0	0	0	0	0	0	0	0	0	1	1	1	0	1	1	0	0	0	0	1	0	1	0	5' UTR (NM_001164446, exon 1 of 5)	266	C6orf132	9.4194	0.169646	1.20398	4
chr6:45422874-45423477	1	0	0	1	0	0	0	0	0	0	0	0	0	1	1	1	0	1	1	0	0	0	0	0	0	0	1	intron (NM_001278478, intron 1 of 5)	599	RUNX2	0.137128	0.487395	0.380715	3
chr6:46734934-46735620	1	0	0	1	0	0	0	0	0	0	0	0	0	1	1	1	0	1	1	0	0	0	0	1	0	1	0	5' UTR (NM_005084, exon 1 of 12)	137	PLA2G7	3.54884	1.85159	0.659534	12
chr6:49550466-49550789	1	0	0	1	0	0	0	0	0	0	0	1	0	1	1	1	0	1	1	0	0	0	0	0	0	0	0	5' UTR (NM_001145652, exon 1 of 1)	228	C6orf141	3.21452	1.79785	0.723445	12
chr6:5085312-5085569	1	0	0	1	0	0	0	0	0	0	0	0	0	1	1	1	0	1	1	0	0	0	0	0	0	0	0	promoter-TSS (NM_001145115)	-45	PPP1R3G	0.101757	0.152503	0.384043	1
chr6:5085838-5086225	1	0	0	1	0	0	0	0	0	0	0	0	0	1	1	1	0	1	1	0	0	0	0	0	0	0	0	exon (NM_001145115, exon 1 of 1)	546	PPP1R3G	0.101757	0.152503	0.384043	1
chr6:56246723-56247642	1	0	0	1	0	0	0	0	0	0	1	0	0	1	1	1	0	1	1	0	0	0	0	0	0	0	0	intron (NM_030820, intron 1 of 29)	397	COL21A1	0.968853	0.0431779	0.576493	4
chr6:6546674-6546960	1	0	0	1	0	0	0	0	0	0	0	0	0	1	1	1	0	1	1	0	0	0	0	0	0	0	0	intron (NR_026970, intron 3 of 7)	-41884	LY86	1e-11	0	0.0138927	#N/A
chr6:69866584-69866743	1	0	0	1	0	0	0	0	0	0	0	0	0	1	1	1	0	1	1	0	0	0	0	0	0	0	0	intron (NM_001858, intron 1 of 50)	108	COL19A1	0.00137383	0.0307624	0.168593	9
chr6:72182895-72183235	1	0	0	1	0	0	0	0	0	0	0	0	0	1	1	1	0	1	1	0	0	0	0	0	1	0	1	exon (NM_014989, exon 6 of 34)	-29746	RIMS1	0.745826	3.96382	8.97829	2
chr6:73388814-73389201	1	0	0	1	0	0	0	0	0	0	1	0	0	1	1	1	0	1	1	0	0	0	0	0	0	0	0	Intergenic	-5554	DDX43	0.08742	0.00410104	0.0547794	4
chr6:75201975-75202126	1	0	0	1	0	0	0	0	0	0	0	0	0	1	1	1	0	1	1	0	0	0	0	0	0	0	0	intron (NM_004370, intron 2 of 65)	3856	COL12A1	0.279059	2.26521	1.73222	2
chr6:75202327-75202549	1	0	0	1	0	0	0	0	0	0	0	0	0	1	1	1	0	1	1	0	0	0	0	0	0	0	0	intron (NM_004370, intron 2 of 65)	3469	COL12A1	0.279059	2.26521	1.73222	2
chr6:75349258-75349433	1	0	0	1	0	0	0	0	0	0	0	0	0	1	0	1	0	0	1	0	0	0	0	0	0	0	0	intron (NM_001289987, intron 5 of 6)	-33840	LOC101928540	nd	nd	nd	#N/A
chr6:7541343-7541833	1	0	0	1	0	0	0	0	0	0	0	0	0	1	1	1	0	1	1	0	0	0	0	1	0	1	0	promoter-TSS (NM_004415)	-49	DSP	15.8416	5.3039	7.03163	8
chr6:7542475-7542771	1	0	0	1	0	0	0	0	0	0	1	0	0	1	1	1	0	1	1	0	0	0	0	1	0	1	0	intron (NM_001008844, intron 1 of 23)	986	DSP	15.8416	5.3039	7.03163	8
chr6:7542888-7542939	1	0	0	1	0	0	0	0	0	0	0	0	0	1	1	1	0	1	1	0	0	0	0	1	0	1	0	intron (NM_001008844, intron 1 of 23)	1277	DSP	15.8416	5.3039	7.03163	8
chr6:77464258-77464549	1	0	0	1	0	0	0	0	0	0	0	0	0	1	1	1	0	1	1	0	0	0	0	0	0	0	0	Intergenic	-1001	HTR1B	0.444447	0.253945	3.52072	7
chr6:78910589-78911067	1	0	0	1	0	0	0	0	0	0	0	0	0	1	1	1	0	1	1	0	0	0	0	0	0	0	0	Intergenic	43284	IRAK1BP1	2.16945	2.62116	1.96836	#N/A
chr6:82363574-82364208	1	0	0	1	0	0	0	0	0	0	1	1	0	1	1	1	0	1	1	0	0	1	0	0	0	1	0	promoter-TSS (NM_001166392)	-353	TPBG	8.2599	14.0481	9.10098	3
chr6:84774632-84775119	1	0	0	1	0	0	0	0	0	0	0	0	0	1	1	1	0	1	1	0	0	0	0	0	0	0	0	Intergenic	-10640	TBX18	0.00408617	0.0511353	0.31486	9
chr6:86936962-86937568	1	0	0	1	0	0	0	0	0	0	0	0	0	1	1	1	0	1	1	0	0	0	0	0	0	0	0	promoter-TSS (NM_000865)	-41	HTR1E	0.034142	0.11826	0.415285	1
chr6:88166635-88166815	1	0	0	1	0	0	0	0	0	0	0	0	1	1	1	1	0	1	1	0	0	0	1	0	0	0	1	promoter-TSS (NM_016083)	-677	CNR1	0.305696	7.26808	28.4536	9
chr6:90611215-90611529	1	0	0	1	0	0	0	0	0	0	0	0	0	1	1	1	0	1	1	0	0	0	0	0	0	0	0	Intergenic	-24071	MAP3K7	13.1575	15.2643	13	#N/A
chr6:93416663-93416943	1	0	0	1	0	0	0	0	0	0	0	0	0	1	1	1	0	1	1	0	0	0	0	0	0	1	0	intron (NM_004440, intron 1 of 16)	2779	EPHA7	1.75052	2.94343	5.64924	1
chr7:100656016-100656123	1	0	0	1	0	0	0	0	0	0	0	0	0	1	0	1	0	0	1	0	0	0	0	0	0	0	1	intron (NM_016188, intron 1 of 13)	391	ACTL6B	0.728051	8.68529	25.9448	9
chr7:101308183-101308375	1	0	0	1	0	0	0	0	0	0	0	0	0	1	1	1	0	1	1	0	0	0	0	0	0	0	0	promoter-TSS (NR_110115)	-61	LOC101927746	nd	nd	nd	#N/A
chr7:101814190-101814382	1	0	0	1	0	0	0	0	0	0	0	0	0	1	0	1	0	1	1	0	0	0	0	0	0	0	0	Intergenic	-1618	CUX1	3.34696	8.1005	7.07252	3
chr7:103445526-103446254	1	0	0	1	0	0	0	0	0	0	0	0	0	1	1	1	0	1	1	0	0	0	0	0	0	0	0	non-coding (NR_110141, exon 1 of 4)	287	SLC26A5	0.0583978	0.0332895	0.126889	10
chr7:103989602-103989953	1	0	0	1	0	0	0	0	0	0	0	0	0	1	1	1	0	1	1	0	0	0	0	0	0	0	1	promoter-TSS (NM_173054)	-262	RELN	0.0594354	0.205869	5.42426	7
chr7:104328532-104328694	1	0	0	1	0	0	0	0	0	0	0	0	0	1	1	1	0	1	1	0	0	0	0	0	0	0	1	promoter-TSS (NM_199000)	-43	LHFPL3	0.488533	0.203408	2.79237	7
chr7:107661089-107661794	1	0	0	1	0	0	0	0	0	0	0	0	0	1	1	1	0	1	1	0	0	0	0	0	0	0	0	intron (NM_000441, intron 1 of 20)	356	SLC26A4-AS1	0.0049441	0.00309452	0.00799462	10
chr7:108001403-108001730	1	0	0	1	0	0	0	0	0	0	0	0	0	1	1	1	0	1	1	0	0	0	0	0	0	0	0	exon (NM_002291, exon 3 of 34)	1792	LAMB1	9.85623	15.4397	11.0292	3
chr7:114085371-114085911	1	0	0	1	0	0	0	0	0	0	0	0	0	1	1	1	0	1	1	0	0	0	0	0	0	0	0	promoter-TSS (NR_033766)	-669	FOXP2	0.0294298	1.34955	5.73116	9
chr7:115477442-115477592	1	0	0	1	0	0	0	0	0	0	0	0	0	1	1	1	0	1	1	0	0	0	0	0	0	0	0	Intergenic	-246162	LINC01392	1e-11	0	0	#N/A
chr7:116499608-116500206	1	0	0	1	0	0	0	0	0	0	0	0	0	1	1	1	0	1	1	0	0	0	0	0	0	0	0	promoter-TSS (NM_001206748)	-137	CAV2	0.172084	0.271977	0.644324	1
chr7:116524590-116524870	1	0	0	1	0	0	0	0	0	0	0	0	0	1	1	1	0	1	1	0	0	0	0	0	0	0	0	promoter-TSS (NM_001753)	-55	CAV1	0.895275	0.908414	1.64028	10
chr7:116671985-116672519	1	0	0	1	0	0	0	0	0	0	0	0	0	1	1	1	0	1	1	0	0	0	0	0	0	0	0	promoter-TSS (NM_001127500)	-153	MET	4.08522	0.354633	0.668256	6
chr7:117479627-117480013	1	0	0	1	0	0	0	0	0	0	0	0	0	1	1	1	0	1	1	0	0	0	0	0	0	0	0	promoter-TSS (NM_000492)	-143	CFTR	0.306213	0.05936	0.11977	6
chr7:120273701-120274006	1	0	0	1	0	0	0	0	0	0	0	0	0	1	1	1	0	1	1	0	0	0	0	0	0	0	1	5' UTR (NM_012281, exon 1 of 6)	186	KCND2	5.6302	0.923437	3.443	6
chr7:121328817-121330038	1	0	0	1	0	0	0	0	0	0	0	0	0	1	1	1	0	1	1	0	0	0	0	0	0	0	0	intron (NM_057168, intron 1 of 3)	392	WNT16	0.0821229	0.0491795	0.109826	10
chr7:122299847-122300542	1	0	0	1	0	0	0	0	0	0	0	0	0	1	1	1	0	1	1	0	0	0	0	1	0	0	0	Intergenic	-3463	FEZF1-AS1	9.22117	4.15064	10.2588	10
chr7:124033309-124033459	1	0	0	1	0	0	0	0	0	0	0	0	0	1	1	1	0	1	1	0	0	0	0	0	0	0	0	promoter-TSS (NM_001136002)	85	TMEM229A	0.605124	0.441769	0.32858	#N/A
chr7:12403577-12404106	1	0	0	1	0	0	0	0	0	0	1	0	0	1	1	1	0	1	1	0	0	0	0	0	0	1	0	5' UTR (NM_001135924, exon 1 of 29)	384	VWDE	4.24205	0.165638	1.67248	4
chr7:128135745-128136128	1	0	0	1	0	0	0	0	0	0	0	0	0	1	1	1	0	1	1	0	0	0	0	0	0	0	0	Intergenic	54076	MIR593	0.700682	0.593189	0.943043	10
chr7:128168492-128168993	1	0	0	1	0	0	0	0	0	0	0	0	0	1	0	1	0	1	1	0	0	0	0	0	0	0	0	Intergenic	-39129	MIR129-1	1e-11	0	0	#N/A
chr7:128201062-128201509	1	0	0	1	0	0	0	0	0	0	0	0	0	1	1	1	0	1	1	0	0	0	0	0	0	0	0	Intergenic	-6586	MIR129-1	1e-11	0	0	#N/A
chr7:128697310-128697881	1	0	0	1	0	0	0	0	0	0	0	0	0	1	0	1	0	1	1	0	0	0	0	0	0	0	0	Intergenic	-11465	FAM71F1	1.94045	0.176851	0.284381	6
chr7:128937719-128938103	1	0	0	1	0	0	0	0	0	0	0	0	0	1	1	1	0	1	1	0	0	0	0	0	0	0	0	promoter-TSS (NM_001098630)	-26	IRF5	0.331245	0.275768	1.01104	10
chr7:130733582-130733796	1	0	0	1	0	0	0	0	0	0	0	0	0	1	1	1	0	1	1	0	0	0	0	0	0	0	0	exon (NM_138693, exon 1 of 1)	344	KLF14	0.0247143	0.146292	0.139803	2
chr7:136869086-136869400	1	0	0	1	0	0	0	0	0	0	0	0	0	1	1	1	0	1	1	0	0	0	0	0	0	0	0	promoter-TSS (NM_001006628)	-3	CHRM2	0.0604348	0.0599206	1.20441	7
chr7:137343496-137343818	1	0	0	1	0	0	0	0	0	0	0	0	0	1	1	1	0	1	1	0	0	0	0	0	0	0	0	5' UTR (NM_002825, exon 1 of 5)	143	PTN	26.5585	52.5152	27.7198	3
chr7:137847092-137847324	1	0	0	1	0	0	0	0	0	0	0	0	1	1	1	1	0	1	1	0	0	0	0	0	0	0	1	promoter-TSS (NM_004717)	-345	DGKI	0.287226	2.986	2.91928	2
chr7:140062979-140063367	1	0	0	1	0	0	0	0	0	0	0	0	0	1	1	1	0	1	1	0	0	0	0	0	0	1	0	non-coding (NR_130117, exon 1 of 11)	548	PARP12	1.8931	0.614125	0.899156	8
chr7:140230066-140230283	1	0	0	1	0	0	0	0	0	0	0	0	0	1	1	1	0	1	1	0	0	0	0	0	0	0	0	Intergenic	52914	KDM7A-DT	nd	nd	nd	#N/A
chr7:150801119-150801370	1	0	0	1	0	0	0	0	0	0	0	0	0	1	0	1	0	1	1	0	0	0	0	0	0	0	1	promoter-TSS (NM_001101312)	115	TMEM176B	0.574564	0.375705	2.0481	7
chr7:151168123-151168387	1	0	0	1	0	0	0	0	0	0	0	0	0	1	1	1	0	1	1	0	0	0	0	0	0	0	0	promoter-TSS (NM_001098834)	-707	GBX1	0.119908	0.467068	3.99232	9
chr7:15685765-15686221	1	0	0	1	0	0	0	0	0	0	0	0	0	1	1	1	0	1	1	0	0	0	0	0	0	0	0	exon (NM_005924, exon 1 of 3)	690	MEOX2	0.12104	0.0753164	0.0701894	8
chr7:159144880-159145030	1	0	0	1	0	0	0	0	0	0	0	0	0	1	1	1	0	1	1	0	0	0	0	0	0	0	0	promoter-TSS (NM_003382)	2	VIPR2	0.818359	3.68685	0.866572	5
chr7:16420669-16421311	1	0	0	1	0	0	0	0	0	0	0	1	1	1	1	1	0	1	1	0	0	0	0	0	0	0	0	intron (NM_001101417, intron 1 of 8)	332	CRPPA	nd	nd	nd	#N/A
chr7:17298480-17299140	1	0	0	1	0	0	0	0	0	0	1	0	0	1	1	1	0	1	1	0	0	0	0	0	0	0	0	5' UTR (NM_001621, exon 1 of 11)	158	AHR	2.77718	0.551181	3.41263	6
chr7:20784668-20785007	1	0	0	1	0	0	0	0	0	0	0	0	0	1	0	1	0	1	1	0	0	0	0	0	0	1	0	exon (NM_182700, exon 2 of 2)	2051	SP8	3.58519	0.773548	1.1316	6
chr7:20787191-20787399	1	0	0	1	0	0	0	0	0	0	0	0	0	1	1	1	0	1	1	0	0	0	0	0	0	1	0	promoter-TSS (NM_182700)	-406	SP8	3.58519	0.773548	1.1316	6
chr7:20798891-20799105	1	0	0	1	0	0	0	0	0	0	0	0	0	1	0	1	0	1	1	0	0	0	0	0	0	1	0	Intergenic	-12109	SP8	3.58519	0.773548	1.1316	6
chr7:22356790-22357288	1	0	0	1	0	0	0	0	0	0	0	0	0	1	1	1	0	1	1	0	0	0	0	0	0	0	1	promoter-TSS (NM_012294)	-125	RAPGEF5	2.71248	0.873916	2.23303	6
chr7:22549646-22550498	1	0	0	1	0	0	0	0	0	0	0	0	0	1	1	1	0	0	1	0	0	0	0	0	0	0	0	Intergenic	-13265	LOC100506178	nd	nd	nd	#N/A
chr7:24283899-24284041	1	0	0	1	0	0	0	0	0	0	0	0	0	1	1	1	0	1	1	0	0	0	0	0	0	0	1	promoter-TSS (NM_000905)	-218	NPY	0.404682	0.754094	4.61189	1
chr7:24284224-24284439	1	0	0	1	0	0	0	0	0	0	0	0	0	1	1	1	0	1	1	0	0	0	0	0	0	0	1	intron (NM_000905, intron 1 of 3)	144	NPY	0.404682	0.754094	4.61189	1
chr7:26151961-26152199	1	0	0	1	0	0	0	0	0	0	0	0	0	1	1	1	0	1	1	0	0	0	0	0	0	1	0	promoter-TSS (NM_004289)	-147	NFE2L3	64.6107	3.74921	11.5908	6
chr7:28956077-28956930	1	0	0	1	0	0	0	0	0	0	0	0	0	1	1	1	0	1	1	0	0	0	0	0	0	1	0	exon (NM_014817, exon 1 of 1)	1909	TRIL	4.90418	10.2914	3.74331	5
chr7:29146174-29146300	1	0	0	1	0	0	0	0	0	0	0	0	0	1	1	1	0	1	1	0	0	0	0	0	0	1	0	promoter-TSS (NM_001293069)	300	CPVL	14.1796	11.6119	6.5126	12
chr7:29146451-29146611	1	0	0	1	0	0	0	0	0	0	0	0	0	1	1	1	0	1	1	0	0	0	0	0	0	1	0	promoter-TSS (NM_031311)	6	CPVL	14.1796	11.6119	6.5126	12
chr7:29194799-29194930	1	0	0	1	0	0	0	0	0	0	0	0	1	1	1	1	0	1	1	0	0	0	0	0	0	0	0	5' UTR (NM_001293071, exon 1 of 12)	360	CHN2	0.468714	2.56477	4.03891	2
chr7:29195093-29195408	1	0	0	1	0	0	0	0	0	0	0	0	1	1	1	1	0	1	1	0	0	0	0	0	0	0	0	intron (NM_004067, intron 1 of 12)	746	CHN2	0.468714	2.56477	4.03891	2
chr7:29563661-29564318	1	0	0	1	0	0	0	0	0	0	0	0	0	1	1	1	0	1	1	0	0	0	0	0	0	0	0	5' UTR (NM_175887, exon 1 of 2)	179	PRR15	5.13238	0.278434	1.27386	4
chr7:29807202-29807457	1	0	0	1	0	0	0	0	0	0	0	0	0	1	1	1	0	1	1	0	0	0	0	0	0	0	0	intron (NM_001080529, intron 1 of 8)	776	WIPF3	3.36999	0.408258	1.69365	6
chr7:30681857-30682145	1	0	0	1	0	0	0	0	0	0	0	0	0	1	1	1	0	1	1	0	0	0	0	0	0	0	0	exon (NM_001202475, exon 3 of 13)	524	CRHR2	0.442229	0.207789	0.74143	10
chr7:33904332-33904435	1	0	0	1	0	0	0	0	0	0	0	0	0	1	1	1	0	1	1	0	0	0	0	0	0	0	0	promoter-TSS (NM_133468)	-527	BMPER	0.0751574	0.0816464	0.424999	10
chr7:35186911-35187179	1	0	0	1	0	0	0	0	0	0	0	0	0	1	1	1	0	1	1	0	0	0	0	0	0	0	0	promoter-TSS (NR_002833)	-883	DPY19L2P1	0.0955071	0.300309	0.243495	3
chr7:35261878-35262028	1	0	0	1	0	0	0	0	0	0	0	0	0	1	1	1	0	1	1	0	0	0	0	0	0	0	0	Intergenic	-7853	TBX20	0.037505	0.166441	0.0868099	5
chr7:35537484-35537717	1	0	0	1	0	0	0	0	0	0	0	0	0	1	1	1	0	1	1	0	0	0	0	0	0	0	0	Intergenic	157561	HERPUD2	9.16829	17.3425	15.6599	3
chr7:38975963-38976409	1	0	0	1	0	0	0	0	0	0	0	0	0	1	1	1	0	1	1	0	0	0	0	0	0	0	0	Intergenic	-1823	POU6F2	0.136014	0.249455	0.629847	1
chr7:39414340-39414705	1	0	0	1	0	0	0	0	0	0	0	0	0	1	1	1	0	1	1	0	0	0	0	0	0	0	0	intron (NM_007252, intron 7 of 10)	-8177	POU6F2-AS1	1e-11	0.064029	0.0457256	#N/A
chr7:42227769-42228189	1	0	0	1	0	0	0	0	0	0	1	0	0	1	1	1	0	1	1	0	0	0	0	0	0	1	0	intron (NM_000168, intron 1 of 14)	9040	GLI3	2.91971	2.96537	2.35636	#N/A
chr7:42228353-42228714	1	0	0	1	0	0	0	0	0	0	1	0	0	1	1	1	0	1	1	0	0	0	0	0	0	1	0	intron (NM_000168, intron 1 of 14)	8485	GLI3	2.91971	2.96537	2.35636	#N/A
chr7:43112810-43113035	1	0	0	1	0	0	0	0	0	0	0	0	1	1	1	1	0	1	1	0	0	0	0	0	0	0	0	5' UTR (NM_001287059, exon 1 of 28)	324	HECW1	0.918658	0.347918	2.17534	7
chr7:44326050-44326179	1	0	0	1	0	0	0	0	0	0	0	0	0	0	0	1	0	1	1	0	0	0	0	0	0	0	1	promoter-TSS (NM_001220)	-484	CAMK2B	0.0415039	1.79184	10.4095	9
chr7:49774367-49774449	1	0	0	1	0	0	0	0	0	0	0	0	0	1	1	1	0	1	1	0	0	0	0	0	0	0	0	intron (NM_198570, intron 1 of 3)	747	VWC2	0.0931442	0.343284	1.00365	1
chr7:51317095-51317263	1	0	0	1	0	0	0	0	0	0	0	0	0	1	1	1	0	1	1	0	0	0	0	1	0	1	0	promoter-TSS (NM_015198)	-361	COBL	2.18587	0.412343	1.19776	6
chr7:64947409-64947591	1	0	0	1	0	0	0	0	0	0	0	0	0	1	1	1	0	1	1	0	0	0	0	0	0	0	0	Intergenic	43536	ZNF117	3.63958	9.70173	6.91416	3
chr7:6531014-6531397	1	0	0	1	0	0	0	0	0	0	0	0	0	1	1	1	0	1	1	0	0	0	0	0	0	0	0	intron (NM_001145118, intron 2 of 21)	20230	GRID2IP	0.650134	0.202817	0.948977	6
chr7:6855133-6855283	1	0	0	1	0	0	0	0	0	0	0	0	0	1	1	1	0	1	1	0	0	0	0	0	0	0	0	Intergenic	-28913	CCZ1B	1.02159	0.819308	0.810572	#N/A
chr7:72336217-72336265	1	0	0	1	0	0	0	0	0	0	0	0	0	1	1	1	0	1	1	0	0	0	0	0	0	0	0	intron (NM_031468, intron 2 of 6)	982	CALN1	2.66954	0.332207	1.7615	6
chr7:72336673-72337156	1	0	0	1	0	0	0	0	0	0	0	0	0	1	1	1	0	1	1	0	0	0	0	0	0	0	0	5' UTR (NM_001017440, exon 1 of 6)	308	CALN1	2.66954	0.332207	1.7615	6
chr7:73647891-73648369	1	0	0	1	0	0	0	0	0	0	0	0	0	1	1	1	0	1	1	0	0	0	0	0	0	0	0	Intergenic	-19714	VPS37D	4.04002	15.8068	26.4606	1
chr7:77416094-77416235	1	0	0	1	0	0	0	0	0	0	0	0	0	1	1	1	0	1	1	0	0	0	0	0	0	0	0	intron (NR_110073, intron 1 of 4)	235	GSAP	0.115392	0.142984	0.444477	10
chr7:77416399-77416636	1	0	0	1	0	0	0	0	0	0	0	0	0	1	1	1	0	1	1	0	0	0	0	0	0	0	0	promoter-TSS (NM_017439)	-118	GSAP	0.115392	0.142984	0.444477	10
chr7:8433533-8434865	1	0	0	1	0	0	0	0	0	0	0	0	0	1	1	1	0	1	1	0	0	0	0	0	0	0	1	5' UTR (NM_152745, exon 1 of 3)	244	NXPH1	0.0745937	0.393978	15.2499	9
chr7:85186370-85186599	1	0	0	1	0	0	0	0	0	0	0	0	0	1	1	1	0	1	1	0	0	0	0	0	0	0	0	Intergenic	-64554	SEMA3D	1.05027	0.501117	1.10452	10
chr7:85186790-85187007	1	0	0	1	0	0	0	0	0	0	0	0	0	1	1	1	0	1	1	0	0	0	0	0	0	0	0	Intergenic	-64968	SEMA3D	1.05027	0.501117	1.10452	10
chr7:86644791-86644964	1	0	0	1	0	0	0	0	0	0	0	0	0	1	1	1	0	1	1	0	0	0	0	0	0	0	0	intron (NM_000840, intron 1 of 5)	964	GRM3	1.19902	2.07744	1.8371	3
chr7:87600264-87600594	1	0	0	1	0	0	0	0	0	0	0	0	0	1	1	1	0	1	1	0	0	0	0	0	0	0	1	intron (NM_000927, intron 2 of 28)	-27984	RUNDC3B	0.223607	0.671836	5.48392	9
chr7:87600814-87601040	1	0	0	1	0	0	0	0	0	0	0	0	0	1	1	1	0	1	1	0	0	0	0	0	0	0	1	5' UTR (NM_000927, exon 2 of 29)	-27486	RUNDC3B	0.223607	0.671836	5.48392	9
chr7:88759304-88759538	1	0	0	1	0	0	0	0	0	0	0	0	0	1	1	1	0	1	1	0	0	0	0	0	0	0	0	promoter-TSS (NM_181646)	53	ZNF804B	0.00969197	0.0336142	0.749725	7
chr7:90321071-90321533	1	0	0	1	0	0	0	0	0	0	0	0	0	1	1	1	0	1	1	0	0	0	0	0	0	0	0	Intergenic	-13921	LOC101927446	nd	nd	nd	#N/A
chr7:92608674-92608889	1	0	0	1	0	0	0	0	0	0	0	0	0	1	1	1	0	0	1	0	0	0	0	0	0	0	0	3' UTR (NM_001259, exon 8 of 8)	-18388	FAM133B	1.92668	1.84264	1.39437	#N/A
chr7:93574682-93575148	1	0	0	1	0	0	0	0	0	0	0	0	0	1	1	1	0	1	1	0	0	0	0	0	0	0	0	promoter-TSS (NM_001164737)	-185	CALCR	0.363449	0.0465	1.95626	4
chr7:95596266-95597051	1	0	0	1	0	0	0	0	0	0	0	0	0	1	1	1	0	1	1	0	0	0	0	0	0	1	0	promoter-TSS (NM_002612)	-46	PDK4	0.0156039	0.14007	4.56798	9
chr8:100649194-100649419	1	0	0	1	0	0	0	0	0	0	0	0	0	1	1	1	0	1	1	0	0	0	0	0	0	0	0	exon (NM_152628, exon 2 of 14)	358	SNX31	0.0549888	0	0.0433752	#N/A
chr8:101492013-101492732	1	0	0	1	0	0	0	0	0	0	1	0	0	1	1	1	0	1	1	0	0	0	0	1	0	1	0	promoter-TSS (NM_024915)	-67	GRHL2	10.2169	0.26662	1.53858	4
chr8:101493845-101494083	1	0	0	1	0	0	0	0	0	0	1	0	0	1	1	1	0	1	1	0	0	0	0	1	0	1	0	intron (NM_024915, intron 1 of 15)	1524	GRHL2	10.2169	0.26662	1.53858	4
chr8:105318332-105318909	1	0	0	1	0	0	0	0	0	0	0	0	0	1	1	1	0	1	1	0	0	0	0	0	0	0	0	promoter-TSS (NM_012082)	-298	ZFPM2	0.0260171	0.570819	0.79327	11
chr8:106658155-106658244	1	0	0	1	0	0	0	0	0	0	0	0	0	1	1	1	0	1	1	0	0	0	0	0	0	0	0	intron (NM_181354, intron 1 of 13)	392	OXR1	4.5873	5.21591	6.13468	#N/A
chr8:108083368-108083843	1	0	0	1	0	0	0	0	0	0	0	0	0	1	1	1	0	1	1	0	0	0	0	0	0	1	0	promoter-TSS (NM_001282863)	79	RSPO2	0.377284	0.0542106	1.04198	4
chr8:109362325-109362755	1	0	0	1	0	0	0	0	0	0	0	0	0	1	1	1	0	1	1	0	0	0	0	0	0	0	0	promoter-TSS (NM_177531)	63	PKHD1L1	0.0475722	0.0605591	0.0665406	#N/A
chr8:109691424-109691675	1	0	0	1	0	0	0	0	0	0	0	0	0	1	1	1	0	1	1	0	0	0	0	0	0	0	1	5' UTR (NM_001099743, exon 1 of 8)	241	SYBU	0.104156	3.92053	8.18687	11
chr8:109974043-109974620	1	0	0	1	0	0	0	0	0	0	0	0	0	1	1	1	0	1	1	0	0	0	0	0	0	0	0	exon (NM_014379, exon 1 of 3)	398	KCNV1	0.0298478	0.0122056	0.134521	7
chr8:109975632-109975922	1	0	0	1	0	0	0	0	0	0	0	0	0	1	1	1	0	1	1	0	0	0	0	0	0	0	0	Intergenic	-1047	KCNV1	0.0298478	0.0122056	0.134521	7
chr8:115667569-115667742	1	0	0	1	0	0	0	0	0	0	0	0	0	1	1	1	0	1	1	0	0	0	0	0	0	0	0	intron (NM_001282903, intron 1 of 6)	356	TRPS1	1.66234	2.0497	6.19318	10
chr8:116938146-116938842	1	0	0	1	0	0	0	0	0	0	0	0	0	1	1	1	0	0	1	0	0	0	0	0	0	0	0	exon (NM_001025357, exon 1 of 2)	269	AARD	1.71858	0.171463	0.408396	6
chr8:118951711-118952404	1	0	0	1	0	0	0	0	0	0	0	0	0	1	1	1	0	1	1	0	0	0	0	0	0	0	0	promoter-TSS (NM_002546)	86	TNFRSF11B	0.242066	0.168539	0.355657	10
chr8:119208064-119208371	1	0	0	1	0	0	0	0	0	0	0	0	0	1	1	1	0	1	1	0	0	0	0	1	0	1	0	promoter-TSS (NM_052886)	-153	MAL2	33.9494	2.7239	14.3544	4
chr8:120124863-120125326	1	0	0	1	0	0	0	0	0	0	0	0	0	1	1	1	0	1	1	0	0	0	0	0	0	0	0	promoter-TSS (NM_021110)	-13	COL14A1	6.34252	0.327474	4.24154	4
chr8:12014884-12015413	1	0	0	1	0	0	0	0	0	0	0	0	0	1	0	1	0	1	1	0	0	0	0	0	0	0	0	Intergenic	-14397	DEFB134	0.119652	0.0107787	0.0160835	6
chr8:121640094-121640405	1	0	0	1	0	0	0	0	0	0	0	0	0	1	1	1	0	1	1	0	0	0	0	0	0	0	0	intron (NR_002835, intron 1 of 3)	904	HAS2-AS1	0.355251	0.13779	0.421939	10
chr8:122780198-122780646	1	0	0	1	0	0	0	0	0	0	0	0	0	1	1	1	0	1	1	0	0	0	0	0	0	0	0	Intergenic	-1240	ZHX2	4.71241	3.04397	3.26878	8
chr8:123160471-123160742	1	0	0	1	0	0	0	0	0	0	0	0	0	1	1	1	0	1	1	0	0	0	0	0	0	0	0	Intergenic	-18440	FAM83A	0.00558059	0.0211378	0.0267068	2
chr8:132481059-132481205	1	0	0	1	0	0	0	0	0	0	0	0	0	1	1	1	0	1	1	0	0	0	0	0	1	0	0	promoter-TSS (NM_004519)	-375	KCNQ3	0.416723	2.39354	3.32394	2
chr8:13276431-13276781	1	0	0	1	0	0	0	0	0	0	0	0	0	1	1	1	0	1	1	0	0	0	0	1	0	0	0	promoter-TSS (NM_001316668)	-58	DLC1	0.419529	0.548618	1.14412	1
chr8:138914018-138914688	1	0	0	1	0	0	0	0	0	0	0	0	0	1	1	1	0	1	1	0	0	0	0	0	0	0	0	promoter-TSS (NM_152888)	-347	COL22A1	1.06029	1.38752	3.1781	1
chr8:143770826-143770993	1	0	0	1	0	0	0	0	0	0	0	0	0	1	1	1	0	1	1	0	0	0	0	0	0	0	0	Intergenic	36770	FAM83H-AS1	0.0508633	0.0543986	0.0338326	12
chr8:144050433-144050801	1	0	0	1	0	0	0	0	0	0	0	0	0	1	1	1	0	1	1	0	0	0	0	0	0	0	0	TTS (NM_017570)	6763	MIR6846	2.33969	0	0.331698	#N/A
chr8:145051579-145051677	1	0	0	1	0	0	0	0	0	0	0	0	0	1	1	1	0	1	1	0	0	0	0	0	0	0	0	promoter-TSS (NM_023080)	-810	C8orf33	19.328	16.3085	15.7456	#N/A
chr8:17001367-17001941	1	0	0	1	0	0	0	0	0	0	0	0	0	1	1	1	0	1	1	0	0	0	0	0	0	0	0	intron (NM_019851, intron 1 of 2)	511	FGF20	0.261622	0.0508125	0.0647188	6
chr8:17577524-17577748	1	0	0	1	0	0	0	0	0	0	0	0	0	1	1	1	0	0	1	0	0	0	0	1	0	0	0	intron (NM_006207, intron 2 of 6)	1203	PDGFRL	0.650005	0.385725	0.808584	10
chr8:19314423-19314583	1	0	0	1	0	0	0	0	0	0	0	0	0	1	1	1	0	1	1	0	0	0	0	0	0	1	0	intron (NM_001174159, intron 1 of 9)	527	SH2D4A	1.77319	0.0582648	0.52621	4
chr8:19757842-19758029	1	0	0	1	0	0	0	0	0	0	0	0	0	1	1	1	0	1	1	0	0	0	0	0	0	0	0	Intergenic	-59471	INTS10	9.33704	6.47672	6.41142	#N/A
chr8:19939277-19939524	1	0	0	1	0	0	0	0	0	0	0	0	0	1	1	1	0	1	1	0	0	0	0	0	0	0	0	5' UTR (NM_000237, exon 1 of 10)	330	LPL	1.29518	11.4498	58.0428	9
chr8:19939762-19939912	1	0	0	1	0	0	0	0	0	0	0	0	0	1	1	1	0	1	1	0	0	0	0	0	0	0	0	intron (NM_000237, intron 1 of 9)	766	LPL	1.29518	11.4498	58.0428	9
chr8:22024275-22024824	1	0	0	1	0	0	0	0	0	0	0	0	0	1	1	1	0	1	1	0	0	0	0	0	0	0	1	promoter-TSS (NM_001286681)	-293	NPM2	1.48477	2.64166	11.989	1
chr8:23163464-23164169	1	0	0	1	0	0	0	0	0	0	0	0	0	1	1	1	0	1	1	0	0	0	0	0	0	0	0	exon (NM_003840, exon 1 of 9)	213	TNFRSF10D	7.59739	2.82864	1.97987	8
chr8:23403658-23403821	1	0	0	1	0	0	0	0	0	0	0	0	0	1	1	1	0	1	1	0	0	0	0	0	0	0	0	intron (NM_002318, intron 1 of 13)	469	LOXL2	5.9283	3.07476	3.23642	8
chr8:23403928-23404385	1	0	0	1	0	0	0	0	0	0	0	0	0	1	1	1	0	1	1	0	0	0	0	0	0	0	0	promoter-TSS (NM_002318)	52	LOXL2	5.9283	3.07476	3.23642	8
chr8:24914897-24915047	1	0	0	1	0	0	0	0	0	0	0	0	0	1	1	1	0	1	1	0	0	0	0	0	0	0	0	promoter-TSS (NM_001105541)	30	NEFM	2.5448	5.48598	10.4212	1
chr8:24941938-24942306	1	0	0	1	0	0	0	0	0	0	0	0	0	1	1	1	0	1	1	0	0	0	0	0	0	0	0	Intergenic	11745	MIR6841	nd	nd	nd	#N/A
chr8:25184792-25184937	1	0	0	1	0	0	0	0	0	0	0	0	0	1	1	1	0	1	1	0	0	0	0	0	0	0	0	promoter-TSS (NM_024940)	93	DOCK5	2.25263	1.29634	1.65045	8
chr8:25185103-25185178	1	0	0	1	0	0	0	0	0	0	0	0	0	1	1	1	0	1	1	0	0	0	0	0	0	0	0	intron (NM_024940, intron 1 of 51)	369	DOCK5	2.25263	1.29634	1.65045	8
chr8:26867219-26867437	1	0	0	1	0	0	0	0	0	0	0	0	0	1	1	1	0	0	1	0	0	0	0	0	0	0	0	Intergenic	-1923	ADRA1A	0.201924	0.105826	0.98465	7
chr8:32548830-32549298	1	0	0	1	0	0	0	0	0	0	0	1	0	1	1	1	0	0	1	0	0	0	0	0	0	0	1	intron (NM_013964, intron 1 of 11)	854	NRG1	0.355449	2.31352	3.56245	2
chr8:35235965-35236208	1	0	0	1	0	0	0	0	0	0	0	0	0	1	1	1	0	1	1	0	0	0	0	1	0	0	0	intron (NM_080872, intron 1 of 16)	630	UNC5D	15.1723	0.527005	4.49322	4
chr8:35236371-35236521	1	0	0	1	0	0	0	0	0	0	0	0	0	1	1	1	0	1	1	0	0	0	0	1	0	0	0	intron (NM_080872, intron 1 of 16)	989	UNC5D	15.1723	0.527005	4.49322	4
chr8:38757165-38757568	1	0	0	1	0	0	0	0	0	0	0	0	0	1	1	1	0	1	1	0	0	0	0	0	0	0	0	intron (NM_001146216, intron 1 of 12)	29181	TACC1	2.69967	3.84833	7.46579	1
chr8:38974297-38974784	1	0	0	1	0	0	0	0	0	0	0	0	0	1	1	1	0	1	1	0	0	0	0	0	0	0	0	TTS (NM_021623)	392	HTRA4	0.56556	0.0363356	0.125542	6
chr8:41701776-41702158	1	0	0	1	0	0	0	0	0	0	0	0	0	1	0	1	0	0	1	0	0	0	0	0	0	0	0	intron (NM_000037, intron 21 of 42)	-36681	ANK1	1.53561	1.55364	2.01503	#N/A
chr8:41766898-41767189	1	0	0	1	0	0	0	0	0	0	0	0	0	1	1	1	0	1	1	0	0	0	0	0	0	0	0	intron (NM_001142446, intron 1 of 42)	30578	ANK1	1.53561	1.55364	2.01503	#N/A
chr8:41895919-41896061	1	0	0	1	0	0	0	0	0	0	0	0	0	0	0	1	0	1	1	0	0	0	0	0	0	0	0	intron (NM_001142446, intron 1 of 42)	772	ANK1	1.53561	1.55364	2.01503	#N/A
chr8:47738121-47738302	1	0	0	1	0	0	0	0	0	0	0	0	0	1	1	1	0	1	1	0	0	0	0	0	0	0	0	promoter-TSS (NM_005195)	-48	CEBPD	1.66324	0.482318	7.29205	7
chr8:47738340-47738499	1	0	0	1	0	0	0	0	0	0	0	0	0	1	1	1	0	1	1	0	0	0	0	0	0	0	0	promoter-TSS (NM_005195)	-256	CEBPD	1.66324	0.482318	7.29205	7
chr8:48921689-48922065	1	0	0	1	0	0	0	0	0	0	0	1	0	1	1	1	0	0	1	0	0	0	0	0	0	0	0	promoter-TSS (NM_003068)	-437	SNAI2	0.386712	1.30654	0.558295	5
chr8:53251430-53251580	1	0	0	1	0	0	0	0	0	0	0	0	0	1	1	1	0	1	1	0	0	0	0	0	0	0	0	5' UTR (NM_001282904, exon 1 of 5)	129	OPRK1	0.164562	0.540706	0.74487	1
chr8:55844648-55844812	1	0	0	1	0	0	0	0	0	0	1	1	0	1	0	1	0	0	1	0	0	0	0	1	0	0	0	Intergenic	-35097	LYN	11.8512	1.74766	2.74193	6
chr8:55880135-55880285	1	0	0	1	0	0	0	0	0	0	0	0	0	1	1	1	0	1	1	0	0	0	0	1	0	0	0	intron (NM_001111097, intron 1 of 12)	383	LYN	11.8512	1.74766	2.74193	6
chr8:55880487-55880800	1	0	0	1	0	0	0	0	0	0	1	0	0	1	1	1	0	1	1	0	0	0	0	1	0	0	0	intron (NM_001111097, intron 1 of 12)	817	LYN	11.8512	1.74766	2.74193	6
chr8:56157022-56157538	1	0	0	1	0	0	0	0	0	0	0	0	0	1	1	1	0	1	1	0	0	0	0	0	0	0	0	Intergenic	-43298	MOS	0.0107954	0.012376	0	#N/A
chr8:59117531-59117644	1	0	0	1	0	0	0	0	0	0	0	0	1	1	1	1	0	1	1	0	0	0	0	0	0	0	1	intron (NM_014729, intron 1 of 8)	1620	TOX	6.51492	8.64483	14.984	1
chr8:59117838-59118112	1	0	0	1	0	0	0	0	0	0	0	0	1	1	1	1	0	1	1	0	0	0	0	0	0	0	1	intron (NM_014729, intron 1 of 8)	1233	TOX	6.51492	8.64483	14.984	1
chr8:60281376-60281560	1	0	0	1	0	0	0	0	0	0	0	0	0	1	1	1	0	1	1	0	0	0	0	0	0	1	0	promoter-TSS (NM_004056)	-73	CA8	1.60305	0.402843	0.476247	8
chr8:60923074-60923352	1	0	0	1	0	0	0	0	0	0	0	1	1	1	1	1	0	0	1	0	0	0	0	0	0	0	0	Intergenic	44535	LOC100130298	nd	nd	nd	#N/A
chr8:61287880-61288018	1	0	0	1	0	0	0	0	0	0	0	0	0	1	1	1	0	0	1	0	0	0	0	0	0	0	1	promoter-TSS (NM_173519)	-17	CLVS1	0.0536316	1.048	1.81138	9
chr8:61288174-61288324	1	0	0	1	0	0	0	0	0	0	0	0	0	1	0	1	0	0	1	0	0	0	0	0	0	0	1	intron (NM_173519, intron 1 of 5)	283	CLVS1	0.0536316	1.048	1.81138	9
chr8:64581548-64581900	1	0	0	1	0	0	0	0	0	0	0	0	0	1	1	1	0	1	1	0	0	0	0	0	0	0	0	exon (NM_152414, exon 1 of 1)	1486	BHLHE22	0.0172257	0.636536	0.0813322	11
chr8:66439042-66439192	1	0	0	1	0	0	0	0	0	0	0	0	0	1	1	1	0	1	1	0	0	0	0	0	0	0	0	intron (NM_144650, intron 1 of 13)	6634	ADHFE1	0.587041	1.51744	0.941793	3
chr8:66712360-66712679	1	0	0	1	0	0	0	0	0	0	0	0	0	1	1	1	0	1	1	0	0	0	0	0	0	1	0	5' UTR (NM_001033578, exon 1 of 17)	102	SGK3	0.749013	0.169326	0.291825	6
chr8:68330895-68331612	1	0	0	1	0	0	0	0	0	0	0	0	0	1	1	1	0	1	1	0	0	0	0	0	0	0	0	exon (NM_001195639, exon 1 of 7)	237	C8orf34-AS1	0.417831	1.84705	0.538944	5
chr8:6835156-6835848	1	0	0	1	0	0	0	0	0	0	0	0	0	1	1	1	0	1	1	0	0	0	0	0	0	0	0	promoter-TSS (NR_045217)	-52	GS1-24F4.2	0.346791	0.72618	0.405518	3
chr8:70034671-70034840	1	0	0	1	0	0	0	0	0	0	0	0	0	1	0	1	0	1	1	0	0	0	0	1	0	1	0	Intergenic	36571	PRDM14	35.1988	0.842003	12.8286	4
chr8:70071252-70072069	1	0	0	1	0	0	0	0	0	0	1	0	0	1	1	1	0	1	1	0	0	0	0	1	0	1	0	promoter-TSS (NM_024504)	-334	PRDM14	35.1988	0.842003	12.8286	4
chr8:71547786-71548240	1	0	0	1	0	0	0	0	0	0	0	0	0	1	1	1	0	1	1	0	0	0	0	0	0	0	0	Intergenic	-185781	EYA1	0.560549	2.06623	1.53707	3
chr8:71556816-71557071	1	0	0	1	0	0	0	0	0	0	0	0	0	1	1	1	0	1	1	0	0	0	0	0	0	0	0	Intergenic	-194712	EYA1	0.560549	2.06623	1.53707	3
chr8:71844375-71844611	1	0	0	1	0	0	0	0	0	0	0	0	0	1	1	1	0	1	1	0	0	0	0	0	0	0	0	promoter-TSS (NM_005098)	3	MSC	1.06718	0.0532034	0.193838	4
chr8:72004968-72005102	1	0	0	1	0	0	0	0	0	0	0	0	0	1	1	1	0	1	1	0	0	0	0	0	0	0	0	intron (NR_033652, intron 4 of 4)	70549	TRPA1	0.16154	0.0198794	0.142312	6
chr8:75404316-75404435	1	0	0	1	0	0	0	0	0	0	0	0	0	1	1	1	0	1	1	0	0	0	0	0	0	0	0	Intergenic	-125487	CASC9	1.67163	1.9352	2.5942	#N/A
chr8:75406917-75407321	1	0	0	1	0	0	0	0	0	0	0	0	0	1	1	1	0	1	1	0	0	0	0	0	0	0	0	Intergenic	-128230	CASC9	1.67163	1.9352	2.5942	#N/A
chr8:78804290-78804934	1	0	0	1	0	0	0	0	0	0	0	0	0	1	1	1	0	1	1	0	0	0	0	0	0	0	0	intron (NM_000880, intron 1 of 5)	911	IL7	0.182047	0.536417	0.857915	1
chr8:81732372-81732992	1	0	0	1	0	0	0	0	0	0	0	0	0	1	1	1	0	0	1	0	0	0	0	0	0	0	0	exon (NM_152284, exon 1 of 5)	229	CHMP4C	1.26649	0	0.15803	#N/A
chr8:90791624-90792016	1	0	0	1	0	0	0	0	0	0	0	0	0	1	1	1	0	1	1	0	0	0	0	1	0	1	0	5' UTR (NM_022351, exon 1 of 13)	127	NECAB1	5.16321	0.337353	2.39857	4
chr8:92095343-92095405	1	0	0	1	0	0	0	0	0	0	0	0	0	1	0	1	0	1	1	0	0	0	0	0	0	0	1	promoter-TSS (NM_001198629)	-112	RUNX1T1	1.57713	0.861857	4.56044	10
chr8:94640454-94641312	1	0	0	1	0	0	0	0	0	0	1	0	0	1	1	1	0	1	1	0	0	1	0	1	0	1	0	promoter-TSS (NM_001122827)	-253	ESRP1	40.8029	0.995129	11.0944	4
chr8:98064253-98064775	1	0	0	1	0	0	0	0	0	0	0	0	0	1	1	1	0	1	1	0	0	0	0	0	0	0	0	promoter-TSS (NM_001170806)	-8	ERICH5	1.80603	0.459856	1.25498	6
chr8:98064987-98065057	1	0	0	1	0	0	0	0	0	0	0	0	0	1	1	1	0	1	1	0	0	0	0	0	0	0	0	intron (NM_001170806, intron 1 of 1)	500	ERICH5	1.80603	0.459856	1.25498	6
chr8:98293730-98294313	1	0	0	1	0	0	0	0	0	0	0	0	0	1	1	1	0	1	1	0	0	0	0	0	0	0	0	exon (NM_024759, exon 1 of 12)	371	NIPAL2	0.66863	0.35786	1.91463	10
chr9:109167183-109167419	1	0	0	1	0	0	0	0	0	0	0	0	0	1	1	1	0	1	1	0	0	0	0	0	0	0	0	promoter-TSS (NM_014334)	-10	FRRS1L	0.593085	1.53218	9.18686	1
chr9:109499760-109500029	1	0	0	1	0	0	0	0	0	0	0	0	0	1	1	1	0	1	1	0	0	0	0	0	0	0	0	Intergenic	-1582	PTPN3	0.807995	0.575783	1.18146	10
chr9:111599315-111599509	1	0	0	1	0	0	0	0	0	0	0	0	0	1	1	1	0	1	1	0	0	0	0	0	0	0	0	promoter-TSS (NM_012212)	19	PTGR1	6.78717	4.24815	4.57881	8
chr9:113349478-113349948	1	0	0	1	0	0	0	0	0	0	0	0	0	1	1	1	0	1	1	0	0	0	0	0	0	0	0	exon (NM_017688, exon 1 of 6)	181	BSPRY	4.04945	0.189863	1.42918	4
chr9:113688004-113688154	1	0	0	1	0	0	0	0	0	0	0	0	0	1	0	1	0	1	1	0	0	0	0	0	0	0	0	Intergenic	93925	RGS3	2.57928	2.98934	3.32293	#N/A
chr9:115118499-115118920	1	0	0	1	0	0	0	0	0	0	0	0	0	1	1	1	0	1	1	0	0	0	0	1	0	0	0	promoter-TSS (NM_002160)	-453	TNC	0.989715	3.80615	85.225	7
chr9:117414287-117414534	1	0	0	1	0	0	0	0	0	0	0	0	0	1	1	1	0	1	1	0	0	0	0	0	0	0	0	intron (NM_014010, intron 1 of 21)	628	ASTN2	3.56202	3.11891	3.36565	#N/A
chr9:119368935-119369557	1	0	0	1	0	0	0	0	0	0	0	0	0	1	1	1	0	1	1	0	0	0	0	0	0	0	1	5' UTR (NM_014618, exon 1 of 8)	215	BRINP1	11.2716	0.943458	12.5405	4
chr9:128393234-128393384	1	0	0	1	0	0	0	0	0	0	0	0	0	1	1	1	0	1	1	0	0	0	0	0	0	0	0	promoter-TSS (NR_029837)	-595	MIR219A2	0.19753	3.89048	0.9854	11
chr9:131282825-131283179	1	0	0	1	0	0	0	0	0	0	0	0	0	1	1	1	0	1	1	0	0	0	0	0	0	0	0	Intergenic	-6483	FAM78A	1.76459	1.67747	1.05772	12
chr9:132410140-132410435	1	0	0	1	0	0	0	0	0	0	0	0	0	1	1	1	0	1	1	0	0	0	0	0	0	0	0	promoter-TSS (NM_001282957)	92	CFAP77	nd	nd	nd	#N/A
chr9:14315073-14315256	1	0	0	1	0	0	0	0	0	0	1	0	0	1	1	1	0	1	1	0	0	0	0	0	1	0	0	intron (NM_001190738, intron 1 of 8)	-1119	NFIB	0.633671	0.127564	2.42376	7
chr9:16870620-16870822	1	0	0	1	0	0	0	0	0	0	1	0	0	1	1	1	0	1	1	0	0	1	0	1	0	0	0	promoter-TSS (NM_017637)	67	BNC2	3.647	0.355035	1.68983	6
chr9:17906596-17907028	1	0	0	1	0	0	0	0	0	0	0	0	0	1	1	1	0	1	1	0	0	0	0	0	0	0	0	Intergenic	327858	SH3GL2	3.35253	0.963818	4.62469	6
chr9:19788885-19789230	1	0	0	1	0	0	0	0	0	0	0	0	0	1	1	1	0	1	1	0	0	0	0	0	0	0	0	Intergenic	-2039	SLC24A2	0.983433	0.13815	0.787909	6
chr9:21396185-21396352	1	0	0	1	0	0	0	0	0	0	0	0	0	1	1	1	0	1	1	0	0	0	0	0	0	0	0	Intergenic	-10872	IFNA2	1e-11	0	0	#N/A
chr9:21402435-21402634	1	0	0	1	0	0	0	0	0	0	0	0	0	1	1	1	0	1	1	0	0	0	0	0	0	0	0	Intergenic	-6612	IFNA8	1e-11	0	0	#N/A
chr9:21402968-21403080	1	0	0	1	0	0	0	0	0	0	0	0	0	0	1	1	0	1	1	0	0	0	0	0	0	0	0	Intergenic	-6123	IFNA8	1e-11	0	0	#N/A
chr9:21559379-21560179	1	0	0	1	0	0	0	0	0	0	0	0	0	1	1	1	0	1	1	0	0	0	0	0	0	0	0	promoter-TSS (NR_027054)	-81	MIR31HG	0.281238	0.0154518	0.319334	4
chr9:23821809-23822031	1	0	0	1	0	0	0	0	0	0	0	0	0	1	1	1	0	1	1	0	0	0	0	0	0	0	1	promoter-TSS (NM_001171197)	-75	ELAVL2	7.08519	15.8266	20.0125	3
chr9:29213652-29214381	1	0	0	1	0	0	0	0	0	0	0	0	0	1	1	1	0	1	1	0	0	0	0	0	0	0	1	Intergenic	-1017	LINGO2	0.988561	0.636343	4.88353	7
chr9:32782563-32782677	1	0	0	1	0	0	0	0	0	0	0	0	0	1	0	1	0	1	1	0	0	0	0	0	0	0	0	promoter-TSS (NM_212558)	-879	TMEM215	0.489968	0.0698558	0.175605	6
chr9:32783339-32783592	1	0	0	1	0	0	0	0	0	0	0	0	0	1	1	1	0	1	1	0	0	0	0	0	0	0	0	promoter-TSS (NM_212558)	-33	TMEM215	0.489968	0.0698558	0.175605	6
chr9:33524214-33524373	1	0	0	1	0	0	0	0	0	0	0	0	0	1	1	1	0	1	1	0	0	0	0	0	0	1	0	promoter-TSS (NM_001244752)	-119	ANKRD18B	0.860502	0.494701	0.336269	8
chr9:34701189-34701555	1	0	0	1	0	0	0	0	0	0	0	0	0	1	1	1	0	1	1	0	0	0	0	0	0	0	0	Intergenic	8795	CCL21	0.0496241	0.0573621	0.117966	10
chr9:35689582-35690145	1	0	0	1	0	0	0	0	0	0	0	0	0	1	1	1	0	0	1	0	0	0	0	1	0	0	0	5' UTR (NM_213674, exon 1 of 9)	192	TPM2	51.3109	11.2927	15.3823	6
chr9:38424444-38424598	1	0	0	1	0	0	0	0	0	0	0	0	0	0	1	1	0	1	1	0	0	0	0	1	0	0	0	promoter-TSS (NM_001007563)	-74	IGFBPL1	22.9689	13.8684	21.2109	8
chr9:38620474-38621359	1	0	0	1	0	0	0	0	0	0	1	0	0	1	1	1	0	1	1	0	0	0	0	0	0	0	0	promoter-TSS (NR_027294)	-171	FAM201A	1.74531	0.314565	0.966916	6
chr9:504975-505189	1	0	0	1	0	0	0	0	0	0	0	0	0	1	1	1	0	1	1	0	0	0	0	0	0	0	0	intron (NM_015158, intron 1 of 11)	387	KANK1	5.41698	1.78036	2.11642	8
chr9:69173782-69174402	1	0	0	1	0	0	0	0	0	0	0	0	0	1	1	1	0	1	1	0	0	0	0	0	0	1	0	promoter-TSS (NM_001170630)	37	TJP2	28.552	5.55015	7.86768	6
chr9:70043424-70043869	1	0	0	1	0	0	0	0	0	0	0	0	0	1	1	1	0	1	1	0	0	0	0	0	0	0	1	promoter-TSS (NM_153267)	66	MAMDC2	1e-11	0	0	6
chr9:70420308-70420691	1	0	0	1	0	0	0	0	0	0	0	1	1	1	1	1	0	0	1	0	0	0	0	0	0	0	0	Intergenic	-5843	KLF9	0.315828	1.26287	1.24408	2
chr9:73803-74070	1	0	0	1	0	0	0	0	0	0	0	0	0	1	0	1	0	1	1	0	0	0	0	0	0	0	0	intron (NR_121190, intron 1 of 2).2	1247	PGM5P3-AS1	1e-11	0.00716545	0.00869769	#N/A
chr9:74887088-74887529	1	0	0	1	0	0	0	0	0	0	0	0	0	1	1	1	0	1	1	0	0	0	0	0	0	1	0	promoter-TSS (NM_001177311)	38	TRPM6	0.413746	0.025433	0.161275	4
chr9:76458958-76459328	1	0	0	1	0	0	0	0	0	0	0	0	0	1	1	1	0	1	1	0	0	0	0	1	0	1	0	promoter-TSS (NM_001490)	-9	GCNT1	2.99937	0.213928	1.95636	4
chr9:83062738-83063369	1	0	0	1	0	0	0	0	0	0	0	0	0	1	1	1	0	1	1	0	0	0	0	0	0	0	0	promoter-TSS (NM_152573)	74	RASEF	0.92814	2.08676	0.773893	5
chr9:85522558-85523061	1	0	0	1	0	0	0	0	0	0	0	0	1	1	1	1	0	1	1	0	0	0	0	0	0	0	0	Intergenic	219219	AGTPBP1	26.134	32.2482	43.2287	#N/A
chr9:88991096-88991348	1	0	0	1	0	0	0	0	0	0	0	1	0	1	1	1	0	0	1	0	0	0	0	0	0	0	0	promoter-TSS (NM_005226)	-187	S1PR3	0.883079	3.46816	1.86219	5
chr9:90801373-90802128	1	0	0	1	0	0	0	0	0	0	0	0	0	1	1	1	0	1	1	0	0	0	0	0	0	0	0	promoter-TSS (NM_003177)	71	SYK	1.24032	0.0292966	0.412689	4
chr9:91948791-91949298	1	0	0	1	0	0	0	0	0	0	0	0	0	1	1	1	0	1	1	0	0	0	0	0	0	1	0	intron (NM_004560, intron 1 of 8)	1117	ROR2	1.45961	6.74291	2.50541	5
chr9:91949919-91950412	1	0	0	1	0	0	0	0	0	0	0	0	0	1	1	1	0	0	1	0	0	0	0	0	0	1	0	promoter-TSS (NM_004560)	-4	ROR2	1.45961	6.74291	2.50541	5
chr9:92808679-92809139	1	0	0	1	0	0	0	0	0	0	0	0	0	1	0	1	0	1	1	0	0	0	0	0	0	0	0	promoter-TSS (NR_026868)	-702	ANKRD19P	0.598891	0.58229	0.925563	10
chr9:94639124-94639270	1	0	0	1	0	0	0	0	0	0	0	0	0	1	1	1	0	1	1	0	0	0	0	1	0	0	0	exon (NM_000507, exon 1 of 7)	444	FBP1	2.60588	0.326237	0.525356	6
chr9:97222587-97222782	1	0	0	1	0	0	0	0	0	0	0	0	0	1	0	1	0	0	1	0	0	1	0	0	0	0	0	Intergenic	-15741	SUGT1P4-STRA6LP-CCDC180	nd	nd	nd	#N/A
chr9:97501420-97501685	1	0	0	1	0	0	0	0	0	0	0	0	0	1	0	1	0	1	1	0	0	0	0	0	0	0	0	promoter-TSS (NM_003275)	-86	TMOD1	0.122749	0.104375	1.0647	7
chr9:98709745-98709922	1	0	0	1	0	0	0	0	0	0	0	0	0	1	0	1	0	1	1	0	0	0	0	0	0	0	1	promoter-TSS (NM_005458)	-637	GABBR2	0.482473	1.59298	4.41904	1
chr9:98943942-98944143	1	0	0	1	0	0	0	0	0	0	0	0	0	1	1	1	0	1	1	0	0	0	0	0	0	0	0	5' UTR (NM_001855, exon 1 of 42)	330	COL15A1	0.0748941	0.0647839	0.358528	7
chrX:100928665-100929066	1	0	0	1	0	0	0	0	0	0	0	0	0	1	1	1	0	1	1	0	0	0	0	0	0	0	0	promoter-TSS (NM_212559)	43	XKRX	0.418096	0.174741	0.292944	8
chrX:100929308-100929611	1	0	0	1	0	0	0	0	0	0	0	0	0	1	1	1	0	0	1	0	0	0	0	0	0	0	0	promoter-TSS (NM_212559)	-551	XKRX	0.418096	0.174741	0.292944	8
chrX:106726640-106726716	1	0	0	1	0	0	0	0	0	0	0	0	0	1	1	1	0	1	1	0	0	0	0	0	0	0	0	promoter-TSS (NM_194463)	14	RNF128	0.264638	0.0850794	0.473014	6
chrX:106802496-106802766	1	0	0	1	0	0	0	0	0	0	0	0	0	1	1	1	0	1	1	0	0	0	0	0	0	1	0	promoter-TSS (NM_017752)	-58	TBC1D8B	0.491754	0.170671	0.261659	8
chrX:108437947-108438568	1	0	0	1	0	0	0	0	0	0	0	0	0	1	1	1	0	1	1	0	0	0	0	0	0	1	0	5' UTR (NM_033641, exon 1 of 45)	172	COL4A6	13.7567	15.6917	12.9725	#N/A
chrX:112081728-112082138	1	0	0	1	0	0	0	0	0	0	0	0	0	1	1	1	0	1	1	0	0	0	0	0	0	0	0	5' UTR (NM_012471, exon 1 of 11)	843	TRPC5	0.482037	0.215114	1.15881	7
chrX:114583867-114585116	1	0	0	1	0	0	0	0	0	0	0	0	0	1	1	1	0	1	1	0	0	0	0	0	0	0	0	5' UTR (NM_000868, exon 1 of 6)	414	HTR2C	1.13204	4.94203	5.79365	2
chrX:115560989-115562088	1	0	0	1	0	0	0	0	0	0	1	0	0	1	1	1	0	1	1	0	0	1	0	1	0	1	0	intron (NM_005032, intron 1 of 15)	689	PLS3	147.9	18.3319	53.7664	6
chrX:11665289-11665836	1	0	0	1	0	0	0	0	0	0	0	0	0	1	1	1	0	1	1	0	0	0	0	0	0	0	0	non-coding (NR_109776, exon 1 of 15)	138	ARHGAP6	0.184013	0.80148	0.863808	2
chrX:119399191-119399383	1	0	0	1	0	0	0	0	0	0	0	0	0	1	1	1	0	1	1	0	0	0	0	0	0	0	0	promoter-TSS (NM_145305)	-8	SLC25A43	3.46652	0.740247	1.67176	6
chrX:119757769-119758473	1	0	0	1	0	0	0	0	0	0	1	0	0	1	1	1	0	1	1	0	0	0	0	0	0	0	0	promoter-TSS (NM_001105576)	-492	SOWAHD	1.65008	0.15134	0.853407	6
chrX:120309504-120309813	1	0	0	1	0	0	0	0	0	0	0	0	0	1	0	1	0	1	1	0	0	0	0	0	0	0	1	intron (NM_001104544, intron 1 of 8)	1877	TMEM255A	0.362044	1.85532	4.59778	1
chrX:125203800-125204005	1	0	0	1	0	0	0	0	0	0	0	0	0	1	1	1	0	1	1	0	0	0	0	0	0	0	0	Intergenic	-116217	TEX13C	nd	nd	nd	#N/A
chrX:12791994-12792144	1	0	0	1	0	0	0	0	0	0	0	0	0	1	1	1	0	1	1	0	0	0	0	0	0	0	0	intron (NM_001039091, intron 1 of 6)	714	PRPS2	18.7601	6.16983	6.57265	8
chrX:129957395-129957576	1	0	0	1	0	0	0	0	0	0	0	0	0	1	0	1	0	1	1	0	0	0	0	0	0	0	0	Intergenic	-47702	BCORL1	0.433763	2.1328	1.83635	2
chrX:132488857-132489094	1	0	0	1	0	0	0	0	0	0	0	0	0	1	1	1	0	1	1	0	0	0	0	1	0	1	0	intron (NM_001170704, intron 1 of 8)	992	MBNL3	2.00153	0.896914	1.19325	8
chrX:132957419-132957524	1	0	0	1	0	0	0	0	0	0	0	0	0	1	1	1	0	1	1	0	0	0	0	1	0	0	0	intron (NM_001077188, intron 2 of 5)	3923	HS6ST2	2.92359	4.95249	7.96342	1
chrX:132958192-132958349	1	0	0	1	0	0	0	0	0	0	0	0	0	1	1	1	0	1	1	0	0	0	0	1	0	0	0	exon (NM_147175, exon 2 of 4)	3124	HS6ST2	2.92359	4.95249	7.96342	1
chrX:133415335-133416064	1	0	0	1	0	0	0	0	0	0	1	0	0	1	1	1	0	1	1	0	0	0	0	0	0	0	0	promoter-TSS (NM_001448)	-523	GPC4	53.0736	6.64566	17.2905	6
chrX:134550764-134550915	1	0	0	1	0	0	0	0	0	0	0	0	0	1	0	1	0	1	1	0	0	0	0	0	0	0	0	intron (NR_038998, intron 1 of 2)	816	LINC00629	1e-11	0	0.0791221	#N/A
chrX:137052492-137052669	1	0	0	1	0	0	0	0	0	0	0	0	0	0	1	1	0	1	1	0	0	0	0	0	0	0	0	Intergenic	-20907	GPR101	0.0076573	0.0391685	0.600796	9
chrX:137574361-137574863	1	0	0	1	0	0	0	0	0	0	1	0	0	1	1	1	0	1	1	0	0	1	0	0	0	1	0	Intergenic	8425	ZIC3	16.7317	3.90264	14.6282	6
chrX:20116563-20117183	1	0	0	1	0	0	0	0	0	0	0	0	0	1	1	1	0	1	1	0	0	0	0	0	0	0	0	promoter-TSS (NM_001168467)	123	MAP7D2	1.29512	0.764029	4.06519	10
chrX:23334980-23335066	1	0	0	1	0	0	0	0	0	0	0	0	0	1	1	1	0	1	1	0	0	0	0	0	0	0	1	exon (NM_173495, exon 1 of 3)	155	PTCHD1	0.760191	0.126944	3.39675	7
chrX:23335271-23335366	1	0	0	1	0	0	0	0	0	0	0	0	0	1	1	1	0	1	1	0	0	0	0	0	0	0	1	intron (NM_173495, intron 1 of 2)	451	PTCHD1	0.760191	0.126944	3.39675	7
chrX:30309100-30309432	1	0	0	1	0	0	0	0	0	0	0	0	0	1	1	1	0	1	1	0	0	0	0	0	0	0	0	exon (NM_000475, exon 1 of 2)	112	NR0B1	0.116398	0.105261	0.893874	7
chrX:3345346-3345519	1	0	0	1	0	0	0	0	0	0	0	0	0	1	1	1	0	1	1	0	0	0	0	0	0	0	0	intron (NM_015419, intron 1 of 6)	1210	MXRA5	0.485082	0.605399	1.29834	10
chrX:3345685-3346082	1	0	0	1	0	0	0	0	0	0	0	0	0	1	1	1	0	1	1	0	0	0	0	0	0	0	0	intron (NM_015419, intron 1 of 6)	759	MXRA5	0.485082	0.605399	1.29834	10
chrX:3346979-3347264	1	0	0	1	0	0	0	0	0	0	0	0	0	1	1	1	0	1	1	0	0	0	0	0	0	0	0	promoter-TSS (NM_015419)	-479	MXRA5	0.485082	0.605399	1.29834	10
chrX:36957953-36958210	1	0	0	1	0	0	0	0	0	0	0	0	0	1	1	1	0	1	1	0	0	0	0	0	0	0	0	Intergenic	-50277	FAM47C	0.00357305	0	0.0105806	#N/A
chrX:37685470-37686085	1	0	0	1	0	0	0	0	0	0	0	0	1	1	1	1	0	1	1	0	0	0	0	0	0	0	0	promoter-TSS (NM_021083)	-102	XK	0.96816	0.458118	2.0171	10
chrX:37905774-37906109	1	0	0	1	0	0	0	0	0	0	0	0	0	1	1	1	0	0	1	0	0	0	0	0	0	0	1	Intergenic	-58306	DYNLT3	2.53307	1.41187	5.31117	10
chrX:38220901-38220956	1	0	0	1	0	0	0	0	0	0	0	0	0	1	1	1	0	1	1	0	0	0	0	0	0	1	0	promoter-TSS (NM_001170752)	-5	SRPX	3.51796	1.61191	2.55078	8
chrX:40090501-40090618	1	0	0	1	0	0	0	0	0	0	0	0	0	1	1	1	0	1	1	0	0	0	0	0	0	0	0	intron (NM_001123383, intron 1 of 14)	6906	BCOR	12.2125	8.18579	11.9212	#N/A
chrX:40145401-40145548	1	0	0	1	0	0	0	0	0	0	0	0	0	1	1	1	0	1	1	0	0	0	0	0	0	0	0	intron (NM_001123383, intron 1 of 14)	31854	BCOR	12.2125	8.18579	11.9212	#N/A
chrX:45851186-45851327	1	0	0	1	0	0	0	0	0	0	1	0	1	1	1	1	0	1	1	0	0	1	0	0	0	0	0	intron (NR_125365, intron 1 of 2)	233	LINC02595	nd	nd	nd	#N/A
chrX:65406513-65406923	1	0	0	1	0	0	0	0	0	0	0	0	0	1	1	1	0	1	1	0	0	0	0	0	0	0	0	Intergenic	-82017	ZC3H12B	0.591921	2.32091	1.27422	5
chrX:79366842-79367000	1	0	0	1	0	0	0	0	0	0	0	0	0	1	1	1	0	1	1	0	0	0	0	0	0	1	0	intron (NM_004867, intron 1 of 5)	631	ITM2A	8.11779	0.956872	1.21615	6
chrX:79367178-79367334	1	0	0	1	0	0	0	0	0	0	0	0	0	1	1	1	0	0	1	0	0	0	0	0	0	1	0	5' UTR (NM_001171581, exon 1 of 5)	296	ITM2A	8.11779	0.956872	1.21615	6
chrX:91782031-91782224	1	0	0	1	0	0	0	0	0	0	0	0	0	1	1	1	0	1	1	0	0	0	0	0	0	0	0	Intergenic	-53333	PCDH11X	1.1945	0.304561	0.692027	6
chr1:100148049-100148199	1	0	0	1	0	0	0	0	0	0	0	0	0	0	0	0	0	0	0	0	0	0	0	0	0	0	0	TTS (NM_001256387)	14974	TRMT13	4.31513	4.54234	3.23234	#N/A
chr1:100200186-100200401	1	0	0	1	0	0	0	0	0	0	0	0	0	0	0	0	0	0	0	0	0	1	0	0	1	0	0	intron (NM_001918, intron 10 of 10)	-22021	LRRC39	0.192764	0.997986	1.48213	2
chr1:100462403-100462627	1	0	0	1	0	0	0	0	0	0	0	0	0	0	0	0	0	0	0	0	0	0	0	0	0	0	0	intron (NM_003672, intron 8 of 15)	-75657	GPR88	0.0656799	0.151948	0.654111	1
chr1:10068691-10068940	1	0	0	1	0	0	0	0	0	0	0	0	0	0	0	0	0	0	0	0	0	0	0	0	0	0	0	intron (NM_001105562, intron 1 of 27)	35833	UBE4B	18.0543	14.9616	11.603	#N/A
chr1:100820360-100820549	1	0	0	1	0	0	0	0	0	0	0	0	0	0	0	0	0	0	0	0	0	0	0	0	0	0	0	Intergenic	74724	EXTL2	13.6357	12.9327	8.93726	#N/A
chr1:100949538-100950085	1	0	0	1	0	0	0	0	0	0	0	0	0	0	0	0	0	0	0	0	0	1	0	0	0	0	0	intron (NM_001144884, intron 8 of 11)	53734	SLC30A7	5.66485	6.15551	5.89532	#N/A
chr1:101200648-101200808	1	0	0	1	0	0	0	0	0	0	0	0	0	0	0	0	0	0	0	0	0	0	0	0	0	0	0	Intergenic	35800	LOC101928370	nd	nd	nd	#N/A
chr1:1013380-1013749	1	0	0	1	0	0	0	0	0	0	0	0	0	1	1	1	0	0	0	0	0	0	0	1	0	1	0	promoter-TSS (NM_005101)	98	ISG15	26.4393	6.8337	14.0812	6
chr1:10152890-10153218	1	0	0	1	0	0	0	0	0	0	0	0	0	0	0	0	0	0	0	0	0	0	0	0	0	0	0	intron (NM_001105562, intron 21 of 27)	-57652	KIF1B	10.5904	23.4931	36.6761	1
chr1:1024760-1024944	1	0	0	1	0	0	0	0	0	0	0	0	0	0	0	0	0	0	0	0	0	0	0	0	0	0	0	intron (NM_198576, intron 2 of 35)	4729	AGRN	26.451	45.5548	51.7746	3
chr1:102497974-102498026	1	0	0	1	0	0	0	0	0	0	0	0	0	0	0	0	0	0	0	0	0	0	0	0	1	0	1	Intergenic	-500766	OLFM3	0.108086	0.673529	2.93387	9
chr1:10318162-10318532	1	0	0	1	0	0	0	0	0	0	0	0	0	0	0	0	0	0	0	0	0	1	0	0	0	0	0	intron (NM_015074, intron 20 of 46)	19381	RNU6-1	0.21839	0.134135	0.160534	8
chr1:10338111-10338285	1	0	0	1	0	0	0	0	0	0	0	0	0	0	0	0	0	0	0	0	0	0	0	0	0	0	0	intron (NM_015074, intron 29 of 46)	39232	RNU6-1	0.21839	0.134135	0.160534	8
chr1:10353446-10353638	1	0	0	1	0	0	0	0	0	0	0	1	1	0	0	0	0	0	0	0	0	0	0	0	0	0	0	intron (NM_015074, intron 36 of 46)	-45450	PGD	165.364	135.689	94.5775	#N/A
chr1:10377278-10377683	1	0	0	1	0	0	0	0	0	0	0	0	0	0	0	0	0	0	0	0	0	0	0	0	0	0	0	3' UTR (NM_015074, exon 47 of 47)	-21511	PGD	165.364	135.689	94.5775	#N/A
chr1:104057367-104057526	1	0	0	1	0	0	0	0	0	0	0	0	0	0	0	0	0	0	0	0	0	0	0	0	0	0	0	Intergenic	-15576	LOC100129138	nd	nd	nd	#N/A
chr1:1040825-1041271	1	0	0	1	0	0	0	0	0	0	0	0	0	0	0	0	0	0	0	0	0	0	0	0	0	0	0	intron (NM_198576, intron 4 of 35)	20925	AGRN	26.451	45.5548	51.7746	3
chr1:10507326-10507668	1	0	0	1	0	0	0	0	0	0	0	0	1	0	0	0	0	0	0	0	0	0	0	0	0	0	0	intron (NM_004565, intron 2 of 8)	32551	PEX14	10.4314	11.7276	9.64031	#N/A
chr1:105137573-105137767	1	0	0	1	0	0	0	0	0	0	0	0	0	0	0	0	0	0	0	0	0	0	0	0	0	0	0	Intergenic	481265	LINC01676	nd	nd	nd	#N/A
chr1:10518983-10519371	1	0	0	1	0	0	0	0	0	0	0	0	0	0	0	0	0	0	0	0	0	0	0	0	0	0	0	intron (NM_004565, intron 2 of 8)	44231	PEX14	10.4314	11.7276	9.64031	#N/A
chr1:10530387-10530608	1	0	0	1	0	0	0	0	0	0	0	0	0	0	0	0	0	0	0	0	0	0	0	0	0	0	0	intron (NM_004565, intron 2 of 8)	55552	PEX14	10.4314	11.7276	9.64031	#N/A
chr1:10541367-10541575	1	0	0	1	0	0	0	0	0	0	0	0	0	0	0	0	0	0	0	0	0	0	0	0	0	0	0	intron (NM_004565, intron 3 of 8)	66525	PEX14	10.4314	11.7276	9.64031	#N/A
chr1:10556517-10556610	1	0	0	1	0	0	0	0	0	0	0	0	0	0	0	0	0	0	0	0	0	0	0	0	0	0	0	intron (NM_004565, intron 3 of 8)	81618	PEX14	10.4314	11.7276	9.64031	#N/A
chr1:10649073-10649605	1	0	0	1	0	0	0	0	0	0	0	1	1	0	0	0	0	0	0	0	0	0	0	0	0	0	0	exon (NM_017766, exon 14 of 16)	147337	CASZ1	0.575141	1.86094	0.973301	5
chr1:10694486-10694721	1	0	0	1	0	0	0	0	0	0	0	0	0	0	1	0	0	0	0	0	0	0	0	0	0	0	0	intron (NM_001079843, intron 3 of 20)	102072	CASZ1	0.575141	1.86094	0.973301	5
chr5:12323682-12324136	1	0	0	1	0	0	0	0	0	0	1	0	0	0	0	0	0	0	0	0	0	1	0	0	0	1	0	Intergenic	-250948	LINC01194	1e-11	0	0	4
chr1:107056614-107056764	1	0	0	1	0	0	0	0	0	0	0	1	1	1	1	1	0	0	0	0	0	0	0	0	0	1	0	promoter-TSS (NM_018137)	44	PRMT6	28.6797	18.3387	9.10727	12
chr1:107057068-107057227	1	0	0	1	0	0	0	0	0	0	1	1	1	1	1	1	0	0	0	0	0	0	0	0	0	1	0	exon (NM_018137, exon 1 of 1)	503	PRMT6	28.6797	18.3387	9.10727	12
chr1:10714796-10714946	1	0	0	1	0	0	0	0	0	0	0	0	0	0	0	0	0	0	0	0	0	0	0	0	0	0	0	intron (NM_001079843, intron 2 of 20)	81805	CASZ1	0.575141	1.86094	0.973301	5
chr1:10721704-10721853	1	0	0	1	0	0	0	0	0	0	0	0	0	0	0	0	0	0	0	0	0	0	0	0	0	0	0	intron (NM_001079843, intron 2 of 20)	74897	CASZ1	0.575141	1.86094	0.973301	5
chr1:107254455-107254605	1	0	0	1	0	0	0	0	0	0	0	0	0	0	0	0	0	0	0	0	0	0	0	0	0	0	0	intron (NM_001312688, intron 2 of 7)	106461	NTNG1	0.210925	0.655328	0.691187	3
chr1:107867451-107867865	1	0	0	1	0	0	0	0	0	0	0	0	0	0	0	0	0	0	0	0	0	0	0	0	0	0	0	intron (NM_006113, intron 2 of 26)	-29565	MIR7852	1e-11	0	0	#N/A
chr1:1079698-1080388	1	0	0	1	0	0	0	0	0	0	0	0	1	1	0	0	0	0	0	0	0	0	0	0	0	0	0	Intergenic	-5736	RNF223	0.0673102	0.130127	0.251466	1
chr1:108199940-108200054	1	0	0	1	0	0	0	0	0	0	0	0	1	1	1	1	0	0	0	0	0	0	0	0	0	0	0	exon (NM_013386, exon 1 of 10)	361	SLC25A24	6.60588	6.64646	4.0012	12
chr1:108327730-108327918	1	0	0	1	0	0	0	0	0	0	0	0	0	0	0	0	0	0	0	0	0	0	0	0	0	0	0	Intergenic	-83743	NBPF4	1e-11	0	0	#N/A
chr1:108560274-108560424	1	0	0	1	0	0	0	0	0	0	0	0	0	1	1	1	0	0	0	0	0	0	0	0	0	0	0	promoter-TSS (NM_001010883)	0	FAM102B	7.06374	3.82992	8.00377	10
chr1:108561818-108561986	1	0	0	1	0	0	0	0	0	0	0	0	0	0	0	0	0	0	0	0	0	0	0	0	0	0	0	intron (NM_001010883, intron 1 of 10)	1553	FAM102B	7.06374	3.82992	8.00377	10
chr1:108570226-108570443	1	0	0	1	0	0	0	0	0	0	0	0	0	0	0	0	0	0	0	0	0	0	0	0	0	0	0	intron (NM_001010883, intron 1 of 10)	9986	FAM102B	7.06374	3.82992	8.00377	10
chr1:108661010-108661666	1	0	0	1	0	0	0	0	0	0	0	0	0	1	0	0	0	0	0	0	0	0	0	0	0	0	0	promoter-TSS (NM_001102592)	188	HENMT1	4.90898	0.236074	1.36361	4
chr1:10866392-10866548	1	0	0	1	0	0	0	0	0	0	0	0	0	0	0	0	0	0	0	0	0	0	0	0	0	0	0	Intergenic	-69794	CASZ1	0.575141	1.86094	0.973301	5
chr1:108681799-108682095	1	0	0	1	0	0	0	0	0	0	0	0	0	0	0	0	0	0	0	0	0	0	0	0	0	0	0	Intergenic	-10363	PRPF38B	13.8363	11.4287	10.1175	#N/A
chr1:108685652-108685808	1	0	0	1	0	0	0	0	0	0	0	0	0	0	0	0	0	0	0	0	0	0	0	0	0	0	0	Intergenic	-6580	PRPF38B	13.8363	11.4287	10.1175	#N/A
chr1:108692747-108693332	1	0	0	1	0	0	0	0	0	0	1	1	1	1	1	1	0	0	0	0	0	0	0	0	0	0	0	intron (NM_018061, intron 1 of 5)	727	nd	nd	nd	nd	#N/A
chr1:108709138-108709395	1	0	0	1	0	0	0	0	0	0	0	0	0	0	0	0	0	0	0	0	0	0	0	0	0	0	0	Intergenic	-3667	FNDC7	0.969549	0.0259768	0.121343	4
chr1:108712691-108712939	1	0	0	1	0	0	0	0	0	0	0	0	0	0	0	0	0	0	0	0	0	0	0	0	0	0	0	promoter-TSS (NM_001144937)	-119	FNDC7	0.969549	0.0259768	0.121343	4
chr1:108828463-108828684	1	0	0	1	0	0	0	0	0	0	0	0	1	0	0	0	0	0	0	0	0	0	0	0	0	0	0	intron (NM_152763, intron 10 of 15)	28530	AKNAD1	0.0117045	0.090553	0.0911447	2
chr1:10910105-10910214	1	0	0	1	0	0	0	0	0	0	0	0	0	0	0	0	0	0	0	0	0	0	0	0	0	0	0	Intergenic	71877	C1orf127	0.072095	0.0268978	0.0761988	10
chr1:109151228-109151536	1	0	0	1	0	0	0	0	0	0	0	1	0	0	0	0	0	0	0	0	0	0	0	0	0	0	1	intron (NM_001284352, intron 1 of 20)	-35167	KIAA1324	0.354796	1.54708	3.86904	1
chr1:109191430-109191666	1	0	0	1	0	0	0	0	0	0	0	0	0	0	0	0	0	0	0	0	0	0	0	0	0	0	1	intron (NM_001267048, intron 10 of 19)	4999	KIAA1324	0.354796	1.54708	3.86904	1
chr1:109201216-109201615	1	0	0	1	0	0	0	0	0	0	0	0	0	0	0	0	0	0	0	0	0	0	0	0	0	0	0	intron (NM_001267048, intron 19 of 19)	-12477	SARS	57.7506	54.4641	67.6591	#N/A
chr1:109239478-109239716	1	0	0	1	0	0	0	0	0	0	0	1	0	0	0	0	0	0	0	0	0	1	0	0	0	0	0	Intergenic	-10422	CELSR2	7.57222	27.7341	26.5689	3
chr1:109240961-109241021	1	0	0	1	0	0	0	0	0	0	0	0	1	0	0	0	0	0	0	0	0	0	0	0	0	0	0	Intergenic	-9028	CELSR2	7.57222	27.7341	26.5689	3
chr1:109498359-109498543	1	0	0	1	0	0	0	0	0	0	0	0	0	0	0	0	0	0	0	0	0	0	0	0	0	0	0	3' UTR (NM_182580, exon 3 of 3)	4372	CYB561D1	1.78062	3.10769	3.28691	3
chr1:109499762-109500171	1	0	0	1	0	0	0	0	0	0	0	1	1	0	0	0	0	0	0	0	0	0	0	0	0	0	0	3' UTR (NM_182580, exon 3 of 3)	5888	CYB561D1	1.78062	3.10769	3.28691	3
chr1:109509209-109509579	1	0	0	1	0	0	0	0	0	0	0	0	0	1	1	1	0	0	0	0	0	0	0	0	0	0	0	intron (NM_020703, intron 1 of 1)	320	AMIGO1	1.66446	7.21028	6.67101	2
chr1:109532382-109532596	1	0	0	1	0	0	0	0	0	0	0	0	0	0	0	0	0	0	0	0	0	0	0	0	0	0	1	Intergenic	-7383	GPR61	0.153933	0.547398	1.57642	1
chr1:109598743-109598974	1	0	0	1	0	0	0	0	0	0	0	0	0	0	0	0	0	0	0	0	0	0	0	0	0	0	0	promoter-TSS (NR_029583)	-34	MIR197	1e-11	0	0	#N/A
chr1:10961098-10961324	1	0	0	1	0	0	0	0	0	0	0	0	0	0	0	0	0	0	0	0	0	0	0	0	0	0	0	intron (NM_001170754, intron 5 of 12)	20826	C1orf127	0.072095	0.0268978	0.0761988	10
chr1:109640317-109640458	1	0	0	1	0	0	0	0	0	0	0	0	0	0	0	0	0	0	0	0	0	0	0	0	0	0	1	Intergenic	14961	AMPD2	8.32685	10.9685	13.8394	#N/A
chr1:109643330-109643691	1	0	0	1	0	0	0	0	0	0	0	0	0	0	0	0	0	0	0	0	0	0	0	0	0	0	0	Intergenic	-12565	GSTM4	2.32972	2.4683	2.98748	#N/A
chr1:109687477-109688017	1	0	0	1	0	0	0	0	0	0	0	0	0	1	0	0	0	0	0	0	0	0	0	1	0	1	0	promoter-TSS (NM_146421)	-49	GSTM1	1.11064	0.665348	0.715139	8
chr1:10973674-10973868	1	0	0	1	0	0	0	0	0	0	0	0	0	0	0	0	0	0	0	0	0	0	0	0	0	0	0	intron (NM_001170754, intron 2 of 12)	8266	C1orf127	0.072095	0.0268978	0.0761988	10
chr1:109773816-109773976	1	0	0	1	0	0	0	0	0	0	0	0	0	0	0	0	0	0	0	0	0	0	0	0	0	0	0	Intergenic	-9874	EPS8L3	1e-11	0.0103269	0.0254848	#N/A
chr1:109789237-109789387	1	0	0	1	0	0	0	0	0	0	0	0	0	0	0	0	0	0	0	0	0	0	0	0	0	0	0	Intergenic	-25290	EPS8L3	1e-11	0.0103269	0.0254848	#N/A
chr1:10980245-10980568	1	0	0	1	0	0	0	0	0	0	0	1	0	0	0	0	0	0	0	0	0	0	0	0	0	0	0	intron (NM_001170754, intron 1 of 12)	1630	C1orf127	0.072095	0.0268978	0.0761988	10
chr1:109923504-109923658	1	0	0	1	0	0	0	0	0	0	0	0	0	0	0	0	0	0	0	0	0	0	0	0	0	0	0	exon (NM_172212, exon 6 of 9)	12970	CSF1	1.00281	1.8338	1.49418	3
chr1:109960378-109960628	1	0	0	1	0	0	0	0	0	0	0	0	0	0	0	0	0	0	0	0	0	0	0	0	0	0	0	Intergenic	-24262	AHCYL1	26.8072	17.899	21.694	#N/A
chr1:110067310-110067704	1	0	0	1	0	0	0	0	0	0	0	0	0	0	0	0	1	1	1	0	0	0	0	0	0	0	0	intron (NM_006492, intron 1 of 3)	3193	ALX3	0.0631794	0.0708501	0.0599685	#N/A
chr1:110089641-110090018	1	0	0	1	0	0	0	0	0	0	0	0	0	0	0	0	0	0	0	0	0	0	0	0	0	0	0	intron (NR_126382, intron 1 of 3)	7142	LINC01397	0.142267	0.0247882	0	#N/A
chr1:110106191-110106390	1	0	0	1	0	0	0	0	0	0	0	0	0	0	0	0	0	0	0	0	0	0	0	0	0	0	0	intron (NR_126382, intron 1 of 3)	-6149	UBL4B	0.0944069	0.00778865	0.0850403	4
chr1:110116530-110116734	1	0	0	1	0	0	0	0	0	0	0	0	0	0	0	0	0	0	0	0	0	0	0	0	0	0	0	Intergenic	4192	UBL4B	0.0944069	0.00778865	0.0850403	4
chr1:110130542-110130738	1	0	0	1	0	0	0	0	0	0	0	0	0	0	0	0	0	0	0	0	0	0	0	0	0	0	0	Intergenic	18200	UBL4B	0.0944069	0.00778865	0.0850403	4
chr1:110346882-110347032	1	0	0	1	0	0	0	0	0	0	0	0	0	0	0	0	0	0	0	0	0	0	0	0	0	0	0	TTS (NM_022768)	7634	RBM15	18.9899	17.6766	12.8816	#N/A
chr1:110412607-110412757	1	0	0	1	0	0	0	0	0	0	0	0	0	0	0	0	0	0	0	0	0	0	0	0	0	0	0	intron (NR_102697, intron 2 of 2)	-4758	LAMTOR5	11.4451	13.3754	13.2102	#N/A
chr1:110433929-110434118	1	0	0	1	0	0	0	0	0	0	0	0	0	0	0	0	0	0	0	0	0	0	0	0	0	0	0	Intergenic	-17142	PROK1	0.00873233	0.0354358	0.0386964	2
chr1:11045466-11045878	1	0	0	1	0	0	0	0	0	0	0	0	0	0	0	0	0	0	0	0	0	0	0	0	0	0	0	intron (NM_139208, intron 3 of 4)	1567	MASP2	0.40477	1.21538	1.30359	3
chr1:110460399-110460551	1	0	0	1	0	0	0	0	0	0	0	0	0	0	0	0	0	0	0	0	0	0	0	0	0	0	0	Intergenic	9309	PROK1	0.00873233	0.0354358	0.0386964	2
chr1:110508148-110508237	1	0	0	1	0	0	0	0	0	0	0	0	0	0	0	0	0	0	0	0	0	0	0	0	0	0	0	Intergenic	10982	KCNA10	0.0215169	0	0	#N/A
chr1:110513498-110513749	1	0	0	1	0	0	0	0	0	0	0	0	0	0	0	0	0	0	0	0	0	0	0	0	0	0	0	Intergenic	5551	KCNA10	0.0215169	0	0	#N/A
chr1:110524569-110524753	1	0	0	1	0	0	0	0	0	0	0	0	0	0	0	0	0	0	1	0	0	0	0	0	0	0	0	Intergenic	-5486	KCNA10	0.0215169	0	0	#N/A
chr1:11053011-11053434	1	0	0	1	0	0	0	0	0	0	0	0	0	0	0	0	0	0	0	0	0	0	0	0	0	0	0	Intergenic	-5984	MASP2	0.40477	1.21538	1.30359	3
chr1:11053937-11054083	1	0	0	1	0	0	0	0	0	0	0	0	0	0	0	0	0	0	0	0	0	0	0	0	0	0	0	TTS (NM_003132)	6024	SRM	33.471	17.835	14.8868	8
chr1:110565785-110565951	1	0	0	1	0	0	0	0	0	0	0	0	0	0	0	0	0	0	0	0	0	0	0	0	0	0	1	Intergenic	40485	KCNA2	0.133337	1.70679	1.59037	2
chr1:110605997-110606237	1	0	0	1	0	0	0	0	0	0	0	0	0	1	1	1	0	0	0	0	0	0	0	0	0	0	1	intron (NM_001204269, intron 1 of 4)	236	KCNA2	0.133337	1.70679	1.59037	2
chr1:110615843-110615987	1	0	0	1	0	0	0	0	0	0	0	0	0	0	0	0	0	0	1	0	0	0	0	0	0	0	1	intron (NM_001204269, intron 1 of 4)	-9562	KCNA2	0.133337	1.70679	1.59037	2
chr1:110619468-110619617	1	0	0	1	0	0	0	0	0	0	0	0	0	0	0	0	0	0	0	0	0	0	0	0	0	0	1	intron (NM_001204269, intron 1 of 4)	11931	KCNA2	0.133337	1.70679	1.59037	2
chr1:110630839-110631055	1	0	0	1	0	0	0	0	0	0	0	0	0	0	0	0	0	0	0	0	0	0	0	0	0	0	1	intron (NM_001204269, intron 1 of 4)	527	KCNA2	0.133337	1.70679	1.59037	2
chr1:110783403-110783562	1	0	0	1	0	0	0	0	0	0	0	0	0	0	0	0	0	0	0	0	0	0	0	0	0	1	0	Intergenic	-87716	CD53	0.476822	0.0523987	0.283867	6
chr1:110830021-110830261	1	0	0	1	0	0	0	0	0	0	0	0	0	0	0	0	0	0	0	0	0	0	0	0	0	1	0	Intergenic	-41058	CD53	0.476822	0.0523987	0.283867	6
chr1:111197622-111197866	1	0	0	1	0	0	0	0	0	0	0	0	0	0	0	0	0	0	0	0	0	0	0	0	0	0	0	intron (NM_001271833, intron 4 of 11)	2959	DENND2D	0.136928	0.0823441	0.129774	10
chr1:111441671-111441857	1	0	0	1	0	0	0	0	0	0	0	0	0	0	0	0	0	0	0	0	0	0	0	0	0	0	0	intron (NM_024102, intron 9 of 9)	-7357	ATP5PB	nd	nd	nd	#N/A
chr1:111715030-111715132	1	0	0	1	0	0	0	0	0	0	0	0	0	0	0	0	0	0	0	0	0	0	0	0	0	0	0	3' UTR (NM_002884, exon 8 of 8)	24343	INKA2	nd	nd	nd	#N/A
chr1:111720625-111720795	1	0	0	1	0	0	0	0	0	0	0	0	0	0	0	0	0	0	0	0	0	0	0	0	0	0	0	Intergenic	18714	INKA2	nd	nd	nd	#N/A
chr1:111778610-111778760	1	0	0	1	0	0	0	0	0	0	0	0	0	0	0	0	0	0	0	0	0	0	0	0	0	0	0	intron (NM_004980, intron 5 of 7)	-22888	INKA2	nd	nd	nd	#N/A
chr1:1122233-1122387	1	0	0	1	0	0	0	0	0	0	0	0	0	0	0	0	0	0	0	0	0	0	0	0	0	0	0	Intergenic	-5954	C1orf159	2.2986	3.98405	3.32619	3
chr1:112239666-112239874	1	0	0	1	0	0	0	0	0	0	0	0	0	0	0	0	0	0	0	0	0	0	0	0	0	0	0	Intergenic	-156408	CTTNBP2NL	6.70922	13.5617	10.7212	3
chr1:112358849-112359067	1	0	0	1	0	0	0	0	0	0	0	0	0	0	0	0	0	0	0	0	0	0	0	0	0	0	0	Intergenic	-37220	CTTNBP2NL	6.70922	13.5617	10.7212	3
chr1:112390922-112391251	1	0	0	1	0	0	0	0	0	0	0	0	0	1	1	0	0	0	0	0	0	0	0	0	0	0	0	Intergenic	-5091	CTTNBP2NL	6.70922	13.5617	10.7212	3
chr1:112401998-112402157	1	0	0	1	0	0	0	0	0	0	0	0	0	0	0	0	0	0	0	0	0	0	0	0	0	0	0	intron (NM_018704, intron 1 of 5)	5900	CTTNBP2NL	6.70922	13.5617	10.7212	3
chr1:112466171-112466517	1	0	0	1	0	0	0	0	0	0	0	0	0	0	0	0	0	0	0	0	0	0	0	0	0	0	0	promoter-TSS (NM_001291880)	-197	WNT2B	0.217739	0.522072	0.738036	1
chr1:112524365-112524510	1	0	0	1	0	0	0	0	0	0	0	0	0	0	0	0	0	0	0	0	0	0	0	0	0	0	0	3' UTR (NM_001308264, exon 14 of 14)	15690	WNT2B	0.217739	0.522072	0.738036	1
chr1:112716350-112716601	1	0	0	1	0	0	0	0	0	0	0	0	0	0	0	1	0	0	0	0	0	0	0	0	0	0	0	Intergenic	-1148	PPM1J	4.79168	0.457745	1.48826	6
chr1:112743726-112743900	1	0	0	1	0	0	0	0	0	0	0	0	0	1	0	0	0	1	1	0	0	0	0	0	0	0	0	Intergenic	23246	TAFA3	nd	nd	nd	#N/A
chr1:112744099-112744492	1	0	0	1	0	0	0	0	0	0	0	0	0	1	0	0	0	1	1	0	0	0	0	0	0	0	0	Intergenic	23729	TAFA3	nd	nd	nd	#N/A
chr1:112758423-112758764	1	0	0	1	0	0	0	0	0	0	0	0	0	0	0	0	0	0	0	0	0	0	0	0	0	0	0	Intergenic	38027	TAFA3	nd	nd	nd	#N/A
chr1:112794817-112794877	1	0	0	1	0	0	0	0	0	0	0	0	0	0	0	0	0	0	0	0	0	0	0	1	0	1	0	Intergenic	55796	LINC01356	3.59511	0.279532	5.82258	4
chr5:12331091-12331376	1	0	0	1	0	0	0	0	0	0	1	0	0	0	0	0	0	0	0	0	0	0	0	0	0	1	0	Intergenic	-243623	LINC01194	1e-11	0	0	4
chr1:112881054-112881286	1	0	0	1	0	0	0	0	0	0	0	0	0	0	0	0	0	0	0	0	0	0	0	1	0	1	0	Intergenic	-30527	LINC01356	3.59511	0.279532	5.82258	4
chr1:112911573-112911794	1	0	0	1	0	0	0	0	0	0	0	0	0	0	0	0	0	0	0	0	0	0	0	0	0	0	0	TTS (NM_003051)	-11666	AKR7A2P1	3.57028	0.7445	0.994211	6
chr1:112955361-112955508	1	0	0	1	0	0	0	0	0	0	0	1	1	1	1	1	0	0	0	0	0	1	0	1	0	1	0	promoter-TSS (NR_103744)	628	SLC16A1	191.564	36.61	42.7687	8
chr1:112957459-112957677	1	0	0	1	0	0	0	0	0	0	0	0	0	1	0	0	0	0	0	0	0	0	0	0	0	0	0	non-coding (NR_103743, exon 1 of 3)	1153	SLC16A1-AS1	1.30578	0.457359	0.723367	8
chr1:11298891-11299041	1	0	0	1	0	0	0	0	0	0	0	0	0	0	0	0	0	0	0	0	0	0	0	0	0	0	0	Intergenic	25768	UBIAD1	7.2812	5.84358	4.74784	#N/A
chr1:113027585-113027898	1	0	0	1	0	0	0	0	0	0	1	0	0	0	0	0	0	0	0	1	0	1	0	0	0	0	0	intron (NR_103777, intron 2 of 2)	45360	LRIG2-DT	nd	nd	nd	#N/A
chr1:113158869-113159122	1	0	0	1	0	0	0	0	0	0	0	0	0	0	0	0	0	0	0	0	0	0	0	0	0	0	0	Intergenic	47257	LOC643441	nd	nd	nd	#N/A
chr1:113199860-113199984	1	0	0	1	0	0	0	0	0	0	0	0	0	0	0	0	0	0	0	0	0	0	0	0	0	0	0	intron (NR_038846, intron 2 of 2)	6331	LOC643441	nd	nd	nd	#N/A
chr1:11320257-11320469	1	0	0	1	0	0	0	0	0	0	0	0	0	0	0	0	0	0	0	0	0	0	0	0	0	0	0	Intergenic	47165	UBIAD1	7.2812	5.84358	4.74784	#N/A
chr1:113488854-113489267	1	0	0	1	0	0	0	0	0	0	0	0	0	0	0	0	0	0	0	0	0	0	0	0	0	0	0	intron (NM_152900, intron 1 of 20)	98208	MAGI3	2.40942	6.38875	6.50599	3
chr1:113575935-113576085	1	0	0	1	0	0	0	0	0	0	0	0	0	0	0	0	0	0	0	0	0	0	0	0	0	0	0	intron (NM_152900, intron 2 of 20)	183145	PHTF1	8.05705	10.834	7.95483	#N/A
chr1:113714967-113715149	1	0	0	1	0	0	0	0	0	0	0	0	0	0	0	0	0	0	0	0	0	0	0	0	0	0	0	intron (NM_006608, intron 6 of 17)	44097	PHTF1	8.05705	10.834	7.95483	#N/A
chr1:113905638-113905793	1	0	0	1	0	0	0	0	0	0	0	1	1	1	1	1	0	0	0	0	0	0	0	0	0	0	0	promoter-TSS (NM_001253853)	423	DCLRE1B	3.97779	6.75611	3.67258	12
chr1:113979254-113979648	1	0	0	1	0	0	0	0	0	0	1	1	0	0	0	0	0	0	0	0	0	1	0	1	0	1	0	promoter-TSS (NM_001286353)	60	OLFML3	29.4751	5.55631	13.7065	6
chr1:114033345-114033541	1	0	0	1	0	0	0	0	0	0	0	0	0	0	0	0	0	0	1	0	0	0	0	1	0	1	0	Intergenic	54052	OLFML3	29.4751	5.55631	13.7065	6
chr5:12332535-12332668	1	0	0	1	0	0	0	0	0	0	1	0	0	0	0	0	0	0	0	0	0	0	0	0	0	1	0	Intergenic	-242255	LINC01194	1e-11	0	0	4
chr1:114088605-114089053	1	0	0	1	0	0	0	0	0	0	0	0	0	0	0	0	0	0	0	0	0	0	0	0	0	0	0	TTS (NM_001270805)	63611	SYT6	6.73557	2.3076	3.79949	8
chr1:114473144-114473558	1	0	0	1	0	0	0	0	0	0	0	0	0	0	0	0	0	0	0	0	0	0	0	0	0	0	0	intron (NM_033020, intron 1 of 18)	37809	TRIM33	17.1396	21.2171	20.1589	#N/A
chr1:114716659-114717166	1	0	0	1	0	0	0	0	0	0	0	1	1	1	1	1	0	0	0	0	0	0	0	0	0	0	0	promoter-TSS (NM_002524)	-19	NRAS	42.7334	46.1562	36.7794	#N/A
chr1:114739020-114739185	1	0	0	1	0	0	0	0	0	0	0	0	0	0	0	0	0	0	0	0	0	0	0	0	0	0	0	intron (NM_001242893, intron 2 of 17)	18947	CSDE1	171.237	197.425	156.202	#N/A
chr1:114892330-114892708	1	0	0	1	0	0	0	0	0	0	0	0	0	0	0	0	0	0	0	0	0	0	0	0	0	0	0	intron (NR_104211, intron 15 of 32)	37716	SYCP1	0.173296	0.00551029	0.0473816	4
chr1:115052602-115052751	1	0	0	1	0	0	0	0	0	0	0	0	0	0	0	0	0	0	0	0	0	0	0	0	0	0	0	intron (NM_001308316, intron 6 of 6)	18731	TSHB	0.0217577	0.0668653	0.320328	1
chr1:115089439-115089716	1	0	0	1	0	0	0	0	0	0	0	0	0	1	1	1	0	0	0	0	0	0	0	0	0	0	0	promoter-TSS (NM_001308316)	-78	TSPAN2	4.74116	4.31893	7.47595	10
chr1:115113008-115113169	1	0	0	1	0	0	0	0	0	0	0	0	0	0	0	0	0	0	0	0	0	0	0	0	0	0	0	Intergenic	-23589	TSPAN2	4.74116	4.31893	7.47595	10
chr1:115147950-115148090	1	0	0	1	0	0	0	0	0	0	0	0	0	1	0	0	0	0	0	0	0	0	0	0	0	0	0	Intergenic	-58520	TSPAN2	4.74116	4.31893	7.47595	10
chr1:115148242-115148337	1	0	0	1	0	0	0	0	0	0	0	0	0	0	0	0	0	0	0	0	0	0	0	0	0	0	0	Intergenic	-58790	TSPAN2	4.74116	4.31893	7.47595	10
chr1:11521350-11521642	1	0	0	1	0	0	0	0	0	0	0	0	0	0	0	0	0	0	0	0	0	0	0	0	0	0	0	intron (NM_020780, intron 10 of 20)	42258	DISP3	nd	nd	nd	#N/A
chr1:115469751-115469995	1	0	0	1	0	0	0	0	0	0	0	0	0	0	0	0	0	0	0	0	0	0	0	0	0	0	0	Intergenic	-131637	NGF	0.722361	0.889948	0.509983	12
chr1:115641592-115641673	1	0	0	1	0	0	0	0	0	0	0	0	0	0	0	0	0	0	0	0	0	0	0	0	0	0	0	promoter-TSS (NM_001172411)	-320	VANGL1	3.81264	2.94415	2.29834	#N/A
chr1:115641847-115641988	1	0	0	1	0	0	0	0	0	0	0	0	0	1	1	1	0	0	0	0	0	0	0	0	0	0	0	promoter-TSS (NM_001172411)	-35	VANGL1	3.81264	2.94415	2.29834	#N/A
chr1:115649941-115650261	1	0	0	1	0	0	0	0	0	0	0	0	0	0	0	0	0	0	0	0	0	0	0	0	0	0	0	intron (NM_001172412, intron 1 of 7)	7472	VANGL1	3.81264	2.94415	2.29834	#N/A
chr1:1157477-1157711	1	0	0	1	0	0	0	0	0	0	1	0	1	1	1	0	0	0	0	0	0	0	0	0	0	0	0	Intergenic	-9510	MIR200B	0.2106	0	0.358593	#N/A
chr1:115771601-115772128	1	0	0	1	0	0	0	0	0	0	0	0	0	0	0	0	0	0	0	0	0	0	0	0	0	0	0	Intergenic	-3060	CASQ2	0.00405853	0.198962	0.013479	11
chr1:115828555-115828837	1	0	0	1	0	0	0	0	0	0	0	0	0	1	0	0	0	1	1	0	0	0	0	0	0	0	0	Intergenic	12016	NHLH2	1.18567	3.75749	0.959696	5
chr1:115839201-115839453	1	0	0	1	0	0	0	0	0	0	0	1	1	1	1	0	0	1	1	0	0	0	0	0	0	0	0	intron (NM_005599, intron 2 of 2)	1385	NHLH2	1.18567	3.75749	0.959696	5
chr1:115969610-115969761	1	0	0	1	0	0	0	0	0	0	0	0	0	0	0	0	0	0	0	0	0	0	0	0	0	0	0	intron (NR_125970, intron 1 of 4)	-6812	SLC22A15	0.928535	1.68524	2.41724	1
chr1:116020833-116020983	1	0	0	1	0	0	0	0	0	0	0	0	0	0	0	0	0	0	0	0	0	0	0	0	0	0	0	intron (NM_018420, intron 4 of 11)	-43632	LOC101928977	nd	nd	nd	#N/A
chr1:116152055-116152299	1	0	0	1	0	0	0	0	0	0	0	0	0	0	0	0	0	0	0	0	0	0	0	0	0	0	0	Intergenic	40422	MAB21L3	1e-11	0.0508349	0.0319534	#N/A
chr1:116168175-116168585	1	0	0	1	0	0	0	0	0	0	0	0	0	1	0	0	0	0	0	0	0	0	0	0	0	0	0	Intergenic	56625	MAB21L3	1e-11	0.0508349	0.0319534	#N/A
chr1:11635909-11636105	1	0	0	1	0	0	0	0	0	0	0	0	0	0	0	0	0	0	0	0	0	0	0	0	0	0	0	Intergenic	-18368	FBXO44	7.54912	7.32243	16.8871	10
chr1:116454126-116454276	1	0	0	1	0	0	0	0	0	0	0	0	0	0	0	0	0	0	0	0	0	0	0	0	0	0	0	intron (NR_125973, intron 3 of 3)	24625	LINC01762	nd	nd	nd	#N/A
chr1:116485346-116485513	1	0	0	1	0	0	0	0	0	0	0	0	0	0	0	0	0	0	0	0	0	0	0	0	0	0	0	Intergenic	-6604	LINC01762	nd	nd	nd	#N/A
chr1:11648907-11649116	1	0	0	1	0	0	0	0	0	0	0	0	0	0	0	0	0	0	0	0	0	0	0	0	0	0	0	intron (NM_012168, intron 5 of 5)	-5363	FBXO44	7.54912	7.32243	16.8871	10
chr1:116620302-116620480	1	0	0	1	0	0	0	0	0	0	0	0	0	0	0	0	0	0	0	0	0	0	0	0	0	0	0	intron (NM_001007237, intron 2 of 10)	46565	IGSF3	13.0509	8.3395	20.9327	10
chr1:116627408-116627596	1	0	0	1	0	0	0	0	0	0	0	0	0	0	0	0	0	1	1	0	0	0	0	0	0	0	0	intron (NM_001007237, intron 2 of 10)	39454	IGSF3	13.0509	8.3395	20.9327	10
chr1:11682548-11682737	1	0	0	1	0	0	0	0	0	0	0	0	0	0	0	0	0	0	0	0	0	1	0	0	0	0	0	intron (NM_001127325, intron 1 of 8)	-1429	MAD2L2	86.9471	39.2647	46.7536	8
chr1:116909878-116910240	1	0	0	1	0	0	0	0	0	0	1	1	0	1	1	1	0	0	0	0	0	0	0	0	0	0	0	5' UTR (NM_020440, exon 1 of 9)	136	PTGFRN	10.4304	14.7703	28.8346	1
chr1:116982752-116982955	1	0	0	1	0	0	0	0	0	0	0	0	0	0	0	0	0	0	0	0	0	0	0	0	0	0	0	intron (NM_020440, intron 7 of 8)	-18896	CD101	0.236254	0.775082	0.63151	3
chr1:11711260-11711365	1	0	0	1	0	0	0	0	0	0	0	0	0	0	0	0	0	0	0	0	0	0	0	0	0	0	0	intron (NM_198545, intron 3 of 6)	19589	DRAXIN	15.1488	12.2294	16.0144	#N/A
chr1:117269029-117269463	1	0	0	1	0	0	0	0	0	0	1	0	0	0	0	0	0	0	0	0	0	0	0	0	0	0	0	Intergenic	-26220	LINC01525	1e-11	0	0	#N/A
chr1:117346734-117346853	1	0	0	1	0	0	0	0	0	0	0	0	0	0	0	0	0	0	0	0	0	0	0	0	0	0	0	Intergenic	-20669	MAN1A2	6.9556	23.7103	23.2071	3
chr1:117358140-117358292	1	0	0	1	0	0	0	0	0	0	0	0	0	0	0	0	0	0	0	0	0	0	0	0	0	0	0	Intergenic	-9247	MAN1A2	6.9556	23.7103	23.2071	3
chr1:1173790-1174135	1	0	0	1	0	0	0	0	0	0	0	0	0	0	0	0	0	0	0	0	0	0	0	0	0	0	0	promoter-TSS (NM_001130045)	57	TTLL10	0.16003	0.0937059	0.173396	10
chr1:11749213-11749489	1	0	0	1	0	0	0	0	0	0	0	0	0	0	0	0	0	0	0	0	0	0	0	0	0	0	0	intron (NM_001040197, intron 5 of 5)	-12842	C1orf167	0.142235	0.00794443	0.138553	4
chr1:11762078-11762223	1	0	0	1	0	0	0	0	0	0	0	0	0	0	0	0	0	0	1	0	0	0	0	0	0	0	0	promoter-TSS (NM_001010881)	-42	C1orf167	0.142235	0.00794443	0.138553	4
chr1:1176531-1176682	1	0	0	1	0	0	0	0	0	0	0	0	0	0	0	0	0	0	0	0	0	0	0	0	0	0	0	intron (NM_001130045, intron 3 of 15)	2701	TTLL10	0.16003	0.0937059	0.173396	10
chr1:117672148-117672328	1	0	0	1	0	0	0	0	0	0	0	0	0	0	0	0	0	0	0	0	0	0	0	0	0	0	0	Intergenic	66256	TENT5C	nd	nd	nd	#N/A
chr1:117758740-117759134	1	0	0	1	0	0	0	0	0	0	0	0	0	0	0	0	0	0	0	0	0	0	0	0	0	0	0	Intergenic	152955	TENT5C	nd	nd	nd	#N/A
chr1:117842953-117843140	1	0	0	1	0	0	0	0	0	0	0	0	0	0	0	0	0	0	0	0	0	0	0	0	0	0	0	Intergenic	86632	GDAP2	4.27117	6.05457	5.48959	#N/A
chr1:117922752-117922984	1	0	0	1	0	0	0	0	0	0	0	0	0	0	0	0	0	0	0	0	0	0	0	0	0	0	0	intron (NM_017686, intron 1 of 13)	6811	GDAP2	4.27117	6.05457	5.48959	#N/A
chr1:118185032-118185382	1	0	0	1	0	0	0	0	0	0	0	1	0	1	1	1	0	0	0	0	0	0	0	0	0	1	0	promoter-TSS (NM_206996)	18	SPAG17	0.100172	0.483704	0.476642	2
chr1:118185532-118185663	1	0	0	1	0	0	0	0	0	0	0	0	0	1	1	0	0	0	0	0	0	0	0	0	0	1	0	promoter-TSS (NM_206996)	-373	SPAG17	0.100172	0.483704	0.476642	2
chr1:11883358-11883498	1	0	0	1	0	0	0	0	0	0	0	0	0	0	0	0	0	0	0	0	0	0	0	0	0	0	0	Intergenic	-24493	NPPB	0.168305	4.1022	1.37527	11
chr1:11907797-11907947	1	0	0	1	0	0	0	0	0	0	1	1	1	0	0	0	0	0	0	0	0	0	0	0	0	0	0	promoter-TSS (NR_002754)	-282	RNU5E-1	11.3819	11.9037	4.48328	12
chr1:119141073-119141223	1	0	0	1	0	0	0	0	0	0	1	1	1	1	1	1	0	0	0	0	0	0	0	0	0	0	0	promoter-TSS (NM_201263)	-476	WARS2	3.67088	4.34477	3.24946	#N/A
chr1:119173009-119173239	1	0	0	1	0	0	0	0	0	0	0	0	0	0	0	0	0	0	0	0	0	0	0	0	0	0	0	intron (NR_125975, intron 4 of 6)	-32452	WARS2	3.67088	4.34477	3.24946	#N/A
chr1:119340889-119341390	1	0	0	1	0	0	0	0	0	0	1	0	0	0	0	0	0	0	0	0	0	0	0	0	0	0	0	Intergenic	-27636	HAO2	0.0187813	0.0282897	0.00915139	12
chr1:119387936-119388125	1	0	0	1	0	0	0	0	0	0	0	0	0	0	0	0	0	0	0	0	0	0	0	0	0	0	0	intron (NM_001005783, intron 6 of 8)	19085	HAO2-IT1	1e-11	0	0.055232	#N/A
chr1:11944555-11945030	1	0	0	1	0	0	0	0	0	0	1	1	1	0	0	0	0	0	0	0	0	1	0	0	0	0	0	intron (NM_001316320, intron 2 of 19)	10126	PLOD1	13.0183	7.84287	16.9032	10
chr1:119450096-119450326	1	0	0	1	0	0	0	0	0	0	0	0	0	0	0	0	0	0	0	0	0	0	0	0	0	0	0	Intergenic	35091	HSD3B2	1e-11	0.0319581	0.00745782	#N/A
chr1:119475923-119476177	1	0	0	1	0	0	0	0	0	0	0	0	0	0	0	0	0	0	0	0	0	0	0	0	0	0	0	Intergenic	-31153	HSD3B1	1e-11	0	0.0305553	#N/A
chr1:119517868-119517950	1	0	0	1	0	0	0	0	0	0	0	0	0	0	0	0	0	0	0	0	0	0	0	0	0	0	0	Intergenic	10706	HSD3B1	1e-11	0	0.0305553	#N/A
chr1:119544262-119544412	1	0	0	1	0	0	0	0	0	0	0	0	0	0	0	0	0	0	0	0	0	0	0	0	0	0	0	Intergenic	-19543	HSD3BP4	0.0314676	0.0358207	0.135076	10
chr1:119582909-119583146	1	0	0	1	0	0	0	0	0	0	0	0	0	0	0	0	0	0	0	0	0	0	0	0	0	0	0	Intergenic	16263	LINC00622	0.111746	0.162206	0.4183	1
chr1:119611700-119612082	1	0	0	1	0	0	0	0	0	0	0	0	0	0	0	0	0	0	0	0	0	0	0	0	0	0	0	Intergenic	-12600	LINC00622	0.111746	0.162206	0.4183	1
chr1:119613882-119614098	1	0	0	1	0	0	0	0	0	0	0	0	0	0	0	0	0	0	0	0	0	0	0	0	0	0	0	Intergenic	-14699	LINC00622	0.111746	0.162206	0.4183	1
chr1:119659680-119659903	1	0	0	1	0	0	0	0	0	0	0	0	0	0	0	0	0	0	0	0	0	0	0	0	0	0	0	Intergenic	-12025	ZNF697	12.1341	12.5958	18.4523	#N/A
chr1:11967230-11967376	1	0	0	1	0	0	0	0	0	0	0	0	0	0	0	0	0	0	0	0	0	0	0	0	0	0	0	intron (NM_001316320, intron 17 of 19)	-12878	MFN2	34.3502	41.0735	36.0574	#N/A
chr1:119711806-119711956	1	0	0	1	0	0	0	0	0	0	0	0	0	1	1	1	0	0	0	0	0	0	0	0	0	1	0	promoter-TSS (NM_006623)	85	PHGDH	95.8505	17.975	21.567	6
chr1:119712612-119712915	1	0	0	1	0	0	0	0	0	0	1	0	0	1	1	1	0	0	0	0	0	0	0	0	0	1	0	intron (NM_006623, intron 1 of 11)	968	PHGDH	95.8505	17.975	21.567	6
chr1:119713720-119713878	1	0	0	1	0	0	0	0	0	0	0	0	0	1	0	0	0	0	0	0	0	0	0	0	0	1	0	intron (NM_006623, intron 1 of 11)	2003	PHGDH	95.8505	17.975	21.567	6
chr1:119871046-119871227	1	0	0	1	0	0	0	0	0	0	0	0	0	0	0	0	0	0	0	0	0	0	0	0	0	0	0	Intergenic	25387	ADAM30	1e-11	0	0.0067168	#N/A
chr1:12031393-12031553	1	0	0	1	0	0	0	0	0	0	0	0	0	0	0	0	0	0	0	0	0	0	0	0	0	0	0	intron (NM_021933, intron 9 of 9)	2315	MIR6729	1e-11	0.198206	0	#N/A
chr1:120354659-120355054	1	0	0	1	0	0	0	0	0	0	1	0	0	0	0	0	0	0	0	0	0	0	0	0	0	0	0	Intergenic	79252	PFN1P2	0.0123969	0.248785	0.23299	11
chr1:12067858-12068068	1	0	0	1	0	0	0	0	0	0	0	0	0	0	0	0	0	0	0	0	0	0	0	0	0	0	0	intron (NM_001281430, intron 1 of 13)	4586	TNFRSF8	5.62161	0.03018	0.504187	4
chr1:12078976-12079123	1	0	0	1	0	0	0	0	0	0	0	0	0	0	0	0	0	0	0	0	0	0	0	0	0	0	0	intron (NM_001281430, intron 1 of 13)	15673	TNFRSF8	5.62161	0.03018	0.504187	4
chr1:12079312-12079521	1	0	0	1	0	0	0	0	0	0	0	0	0	0	0	0	0	0	0	0	0	0	0	0	0	0	0	intron (NM_001281430, intron 1 of 13)	16040	TNFRSF8	5.62161	0.03018	0.504187	4
chr1:120942219-120942392	1	0	0	1	0	0	0	0	0	0	1	1	0	1	1	1	0	0	0	0	0	0	0	0	0	0	0	promoter-TSS (NR_125392)	-294	RNVU1-20	nd	nd	nd	#N/A
chr1:120955979-120956182	1	0	0	1	0	0	0	0	0	0	0	0	0	0	0	0	0	0	0	0	0	0	0	0	0	0	0	TTS (NR_024510)	13481	RNVU1-4	8.07356	3.42924	2.66118	8
chr1:121097181-121097328	1	0	0	1	0	0	0	0	0	0	0	0	0	0	0	0	0	0	0	0	0	0	0	0	0	0	0	TTS (NR_045213)	9910	FCGR1B	0.00345631	0.00380828	0	#N/A
chr1:121097557-121097826	1	0	0	1	0	0	0	0	0	0	0	0	0	1	1	1	0	1	0	0	0	0	0	0	0	0	0	TTS (NR_045213)	10347	FCGR1B	0.00345631	0.00380828	0	#N/A
chr1:121397004-121397145	1	0	0	1	0	0	0	0	0	0	0	0	0	1	0	0	0	1	1	0	0	0	0	0	0	0	0	intron (NR_104189, intron 2 of 3)	830	SRGAP2-AS1	0.013232	0.00957819	0.0355077	10
chr1:121586861-121587052	1	0	0	1	0	0	0	0	0	0	0	0	0	0	0	0	0	0	0	0	0	0	0	0	0	1	0	Intergenic	67845	EMBP1	1.22663	0.285988	0.798732	6
chr1:12166801-12166977	1	0	0	1	0	0	0	0	0	0	0	0	0	1	0	0	0	1	1	0	0	0	0	0	0	0	0	promoter-TSS (NR_107000)	-54	MIR7846	1e-11	0	0.178929	#N/A
chr1:12208872-12209081	1	0	0	1	0	0	0	0	0	0	0	0	0	0	0	0	0	0	0	0	0	0	0	0	0	0	0	3' UTR (NM_001066, exon 10 of 10)	17264	MIR4632	1e-11	0	0	#N/A
chr1:12540446-12540738	1	0	0	1	0	0	0	0	0	0	0	0	0	0	0	0	0	0	0	0	0	0	0	0	0	0	0	Intergenic	33346	SNORA59B	0.0169416	0	0	#N/A
chr1:12601357-12601507	1	0	0	1	0	0	0	0	0	0	0	0	0	0	0	0	0	0	0	0	0	0	0	1	0	1	0	intron (NM_004753, intron 1 of 5)	16299	DHRS3	13.0151	4.5392	8.47328	8
chr1:12615923-12616274	1	0	0	1	0	0	0	0	0	0	0	0	0	1	0	0	0	0	1	0	0	0	0	1	0	1	0	intron (NM_004753, intron 1 of 5)	1632	DHRS3	13.0151	4.5392	8.47328	8
chr13:42592952-42593102	1	0	0	1	0	0	0	0	0	0	1	0	0	0	0	0	0	0	0	0	0	0	0	0	0	0	0	intron (NM_003701, intron 2 of 4)	18872	TNFSF11	3.85641	0.0134603	0.0407015	4
chr1:12760519-12760669	1	0	0	1	0	0	0	0	0	0	0	0	0	0	0	0	0	0	0	0	0	0	0	0	0	0	0	intron (NM_152290, intron 3 of 3)	-14254	PRAMEF12	1e-11	0.0126158	0.0486355	#N/A
chr1:1293687-1294075	1	0	0	1	0	0	0	0	0	0	0	0	0	1	0	0	0	0	0	0	0	0	0	0	0	0	0	exon (NM_030649, exon 23 of 24)	2289	MIR6726	0.184231	1.0206	0.285598	5
chr1:1300089-1300273	1	0	0	1	0	0	0	0	0	0	0	0	0	0	0	0	0	0	0	0	0	0	0	0	0	0	0	exon (NM_030649, exon 7 of 24)	-4011	MIR6726	0.184231	1.0206	0.285598	5
chr1:1315599-1315749	1	0	0	1	0	0	0	0	0	0	0	0	0	0	0	0	0	0	0	0	0	0	0	0	0	0	0	intron (NM_001256463, intron 2 of 14)	-3108	MIR6727	1e-11	0	0	#N/A
chr1:1337789-1338025	1	0	0	1	0	0	0	0	0	0	0	0	0	0	0	0	0	0	0	0	0	0	0	0	0	0	0	intron (NM_004421, intron 14 of 14)	1801	MIR6808	3.14627	3.66393	2.36223	12
chr1:1353775-1353992	1	0	0	1	0	0	0	0	0	0	0	0	0	1	0	0	0	1	1	0	0	0	0	0	0	1	0	exon (NM_001282582, exon 10 of 11)	4663	MXRA8	3.49398	7.05143	19.1518	1
chr1:13571074-13571210	1	0	0	1	0	0	0	0	0	0	0	0	0	0	0	0	0	0	0	0	0	0	0	0	0	0	0	Intergenic	-12615	PDPN	26.1421	10.542	9.42571	8
chr1:136736-136862	1	0	0	1	0	0	0	0	0	0	0	0	0	0	0	0	0	0	0	0	0	1	0	0	0	0	0	non-coding (NR_039983, exon 3 of 3)	3767	LOC729737	nd	nd	nd	#N/A
chr1:13723777-13724171	1	0	0	1	0	0	0	0	0	0	0	0	0	0	0	0	0	0	0	0	0	0	0	0	0	0	0	intron (NM_001135610, intron 2 of 7)	19119	PRDM2	1.78507	4.61753	4.26858	3
chr1:13761053-13761185	1	0	0	1	0	0	0	0	0	0	0	0	0	0	0	0	0	0	0	0	0	0	0	0	0	0	0	intron (NM_001135610, intron 6 of 7)	11738	PRDM2	1.78507	4.61753	4.26858	3
chr1:13828897-13829087	1	0	0	1	0	0	0	0	0	0	0	0	0	0	0	0	0	1	0	0	0	0	0	0	0	0	0	Intergenic	79611	PRDM2	1.78507	4.61753	4.26858	3
chr1:13950737-13950941	1	0	0	1	0	0	0	0	0	0	0	0	0	0	0	0	0	0	0	0	0	0	0	0	0	0	0	Intergenic	201458	PRDM2	1.78507	4.61753	4.26858	3
chr1:14113924-14114155	1	0	0	1	0	0	0	0	0	0	0	0	0	0	0	0	0	0	0	0	0	0	0	0	0	0	0	Intergenic	364659	PRDM2	1.78507	4.61753	4.26858	3
chr21:23384720-23385056	1	0	0	1	0	0	0	0	0	0	1	0	0	0	0	0	0	0	0	0	0	0	0	1	0	1	0	promoter-TSS (NR_040254)	-53	D21S2088E	31.2562	0.168419	0.165304	4
chr1:143253014-143253262	1	0	0	1	0	0	0	0	0	0	0	0	0	0	0	0	0	0	0	0	0	0	0	0	0	0	0	Intergenic	169454	LSP1P5	nd	nd	nd	#N/A
chr1:1434437-1434767	1	0	0	1	0	0	0	0	0	0	1	1	1	0	0	0	0	0	0	0	0	0	0	0	0	0	0	promoter-TSS (NM_199121)	-29	LINC01770	nd	nd	nd	#N/A
chr1:143973015-143973161	1	0	0	1	0	0	0	0	0	0	0	0	0	0	0	0	0	0	0	0	0	0	0	0	0	0	0	intron (NR_120535, intron 1 of 7)	449	SRGAP2D	0.0224591	0.0361256	0.0923646	1
chr1:144451518-144451650	1	0	0	1	0	0	0	0	0	0	0	0	0	0	0	0	0	0	0	0	0	0	0	0	0	0	0	intron (NM_173638, intron 1 of 18)	5221	NBPF15	0.681257	2.2776	2.40752	3
chr1:145155912-145156112	1	0	0	1	0	0	0	0	0	0	0	0	0	1	0	0	0	0	0	0	0	0	0	0	0	1	0	Intergenic	60012	FAM72D	0.450708	0.302569	0.240439	#N/A
chr1:145215139-145215328	1	0	0	1	0	0	0	0	0	0	0	0	0	1	1	1	0	0	0	0	0	0	0	0	0	0	0	intron (NR_111957, intron 1 of 3)	837	LINC01145	nd	nd	nd	#N/A
chr1:145287270-145287332	1	0	0	1	0	0	0	0	0	0	0	0	0	1	1	1	0	0	0	0	0	0	0	0	0	0	0	Intergenic	6185	RNVU1-14	1e-11	0	0	#N/A
chr1:145287336-145287838	1	0	0	1	0	0	0	0	0	0	0	0	0	1	1	1	0	0	0	0	0	0	0	0	0	0	0	Intergenic	6471	RNVU1-14	1e-11	0	0	#N/A
chr1:145721204-145721579	1	0	0	1	0	0	0	0	0	0	0	0	0	1	0	0	0	0	0	0	0	0	0	0	0	0	0	intron (NM_007053, intron 1 of 5)	1946	CD160	0.0987018	0.445657	0.192514	5
chr1:145846281-145846436	1	0	0	1	0	0	0	0	0	0	0	0	0	1	0	0	0	0	0	0	0	0	0	0	0	0	0	intron (NM_001012758, intron 2 of 7)	726	NUDT17	1.69826	1.52596	3.23295	10
chr1:145872001-145872137	1	0	0	1	0	0	0	0	0	0	0	0	0	1	0	0	0	0	1	0	0	0	0	0	0	0	0	exon (NM_144698, exon 10 of 14)	-12988	PIAS3	6.68802	7.54488	6.97396	#N/A
chr1:145872709-145872815	1	0	0	1	0	0	0	0	0	0	0	0	0	1	0	0	0	0	1	0	0	0	0	0	0	0	0	exon (NM_144698, exon 10 of 14)	13104	ANKRD35	2.91571	0.48181	0.700324	6
chr1:145932501-145932691	1	0	0	1	0	0	0	0	0	0	0	0	0	0	0	0	0	0	0	0	0	0	0	0	0	0	0	TTS (NM_153713)	-5060	RBM8A	12.7537	22.0717	16.7684	3
chr1:145947637-145947922	1	0	0	1	0	0	0	0	0	0	0	0	0	0	0	0	0	0	0	0	0	0	0	0	0	0	0	exon (NM_153713, exon 2 of 6)	10239	LIX1L	2.39196	11.5567	12.5093	2
chr1:145964565-145964799	1	0	0	1	0	0	0	0	0	0	0	0	1	1	1	1	0	0	0	0	0	0	0	0	0	0	0	promoter-TSS (NM_032305)	-21	POLR3GL	2.81097	13.5971	16.1004	2
chr1:14598075-14598245	1	0	0	1	0	0	0	0	0	0	0	1	1	1	1	1	0	0	0	0	0	0	0	0	0	0	0	promoter-TSS (NM_201628)	-557	KAZN	0.931037	2.22802	2.94882	1
chr1:146369688-146370226	1	0	0	1	0	0	0	0	0	0	0	0	0	1	0	0	0	0	0	0	0	0	0	0	0	0	0	Intergenic	-6850	RNU1-4	1e-11	0	0	#N/A
chr1:146682735-146683068	1	0	0	1	0	0	0	0	0	0	0	0	0	0	0	0	0	0	0	1	0	1	0	0	0	0	0	intron (NR_103556, intron 14 of 45)	135413	HYDIN2	0.00959954	0.00803984	0.0174057	10
chr1:146948744-146948894	1	0	0	1	0	0	0	0	0	0	0	0	0	0	0	0	0	0	0	0	0	0	0	0	0	0	0	intron (NM_001278141, intron 3 of 36)	10274	NBPF12	0.608909	1.26256	0.947462	3
chr1:147224973-147225331	1	0	0	1	0	0	0	0	0	0	0	0	0	1	0	0	0	0	0	0	0	0	0	0	0	0	0	5' UTR (NM_001144830, exon 1 of 7)	486	FMO5	0.268647	0.440474	0.469621	3
chr1:147327183-147327389	1	0	0	1	0	0	0	0	0	0	0	0	0	0	0	0	0	0	0	0	0	0	0	0	0	0	0	Intergenic	84645	CHD1L	27.0225	23.7354	13.4372	12
chr1:147423476-147423747	1	0	0	1	0	0	0	0	0	0	0	0	0	0	0	0	0	0	0	0	0	0	0	0	0	0	0	intron (NR_038423, intron 3 of 3)	94263	LINC00624	0.421544	0.549592	0.286867	12
chr1:147495106-147495247	1	0	0	1	0	0	0	0	0	0	0	0	0	0	0	0	0	0	0	0	0	0	0	0	0	0	0	intron (NR_038423, intron 3 of 3)	22698	LINC00624	0.421544	0.549592	0.286867	12
chr1:147505000-147505220	1	0	0	1	0	0	0	0	0	0	1	1	0	0	0	0	0	0	0	0	0	1	0	0	0	0	0	intron (NR_038423, intron 3 of 3)	12765	LINC00624	0.421544	0.549592	0.286867	12
chr1:147541738-147542072	1	0	0	1	0	0	0	0	0	0	1	1	1	1	1	1	0	0	0	0	0	0	0	0	0	0	0	intron (NM_004326, intron 1 of 9)	404	BCL9	9.61032	14.3541	9.85292	#N/A
chr1:147567716-147568100	1	0	0	1	0	0	0	0	0	0	1	0	0	0	0	0	0	0	0	0	0	0	0	0	0	0	0	intron (NM_004326, intron 1 of 9)	26407	BCL9	9.61032	14.3541	9.85292	#N/A
chr1:147586503-147586677	1	0	0	1	0	0	0	0	0	0	0	0	0	1	0	0	0	0	0	0	0	0	0	0	0	0	0	intron (NM_004326, intron 1 of 9)	45089	BCL9	9.61032	14.3541	9.85292	#N/A
chr1:147586911-147587233	1	0	0	1	0	0	0	0	0	0	0	0	0	1	0	0	0	0	0	0	0	0	0	0	0	0	0	intron (NM_004326, intron 1 of 9)	45571	BCL9	9.61032	14.3541	9.85292	#N/A
chr1:147640789-147641090	1	0	0	1	0	0	0	0	0	0	0	0	0	0	0	0	0	0	0	0	0	0	0	0	0	0	0	Intergenic	29572	ACP6	1.775	1.64288	1.73898	#N/A
chr1:147669549-147670073	1	0	0	1	0	0	0	0	0	0	0	1	1	1	1	1	0	0	0	0	0	0	0	0	0	0	0	intron (NM_016361, intron 1 of 9)	701	ACP6	1.775	1.64288	1.73898	#N/A
chr7:99943950-99944971	1	0	0	1	0	0	0	0	0	0	1	0	0	0	0	0	0	0	0	1	0	0	0	0	0	1	0	Intergenic	-14841	GJC3	2.79348	0.0218593	0.247224	4
chr1:148013596-148013887	1	0	0	1	0	0	0	0	0	0	0	0	0	1	0	0	0	1	1	0	0	0	0	0	0	0	0	intron (NR_111936, intron 1 of 9)	1214	PDZK1P1	1e-11	0	0	#N/A
chr1:148086259-148086465	1	0	0	1	0	0	0	0	0	0	0	0	0	0	0	0	0	0	0	0	0	0	0	0	0	0	0	Intergenic	-47446	RNVU1-7	3.4666	1.37574	0.556922	8
chr1:148138247-148138662	1	0	0	1	0	0	0	0	0	0	0	0	0	0	0	0	0	0	0	0	0	0	0	0	0	0	0	intron (NR_046188, intron 2 of 24)	-2642	NBPF11	0.531925	0.861294	0.759979	3
chr1:148254926-148255136	1	0	0	1	0	0	0	0	0	0	0	0	0	0	0	0	0	0	0	0	0	0	0	0	0	0	0	Intergenic	-7960	LOC101927468	nd	nd	nd	#N/A
chr1:148264763-148265233	1	0	0	1	0	0	0	0	0	0	1	0	0	1	0	0	0	0	0	0	0	0	0	0	0	0	0	Intergenic	-17927	LOC101927468	nd	nd	nd	#N/A
chr1:148280513-148280671	1	0	0	1	0	0	0	0	0	0	0	0	0	1	1	1	0	1	0	0	0	0	0	0	0	0	0	Intergenic	-33521	LOC101927468	nd	nd	nd	#N/A
chr1:148302700-148302850	1	0	0	1	0	0	0	0	0	0	0	0	0	0	0	0	0	1	1	0	0	0	0	0	0	0	0	Intergenic	31779	MIR5087	nd	nd	nd	#N/A
chr1:148303095-148303233	1	0	0	1	0	0	0	0	0	0	0	0	0	0	0	0	0	1	1	0	0	0	0	0	0	0	0	Intergenic	31390	MIR5087	nd	nd	nd	#N/A
chr1:148334397-148334740	1	0	0	1	0	0	0	0	0	0	1	1	1	1	1	1	0	0	0	0	0	0	0	0	0	0	0	promoter-TSS (NR_049810)	-15	MIR5087	nd	nd	nd	#N/A
chr1:148334893-148335139	1	0	0	1	0	0	0	0	0	0	1	1	1	1	1	1	0	0	0	0	0	0	0	0	0	0	0	promoter-TSS (NR_049810)	-462	MIR5087	nd	nd	nd	#N/A
chr1:148345717-148345867	1	0	0	1	0	0	0	0	0	0	0	0	0	0	0	0	0	0	0	0	0	0	0	0	0	0	0	Intergenic	-11238	MIR5087	nd	nd	nd	#N/A
chr1:148353555-148353881	1	0	0	1	0	0	0	0	0	0	0	0	0	1	0	0	0	1	1	0	0	0	0	0	0	0	0	Intergenic	8815	RNVU1-1	1.34632	0.134393	2.20191	4
chr1:148371614-148371753	1	0	0	1	0	0	0	0	0	0	0	0	0	0	0	0	0	0	0	0	0	0	0	0	0	0	0	Intergenic	-9151	RNVU1-1	1.34632	0.134393	2.20191	4
chr1:148388516-148388964	1	0	0	1	0	0	0	0	0	0	1	0	1	1	0	0	0	0	0	0	0	0	0	0	0	0	0	TTS (NR_106967)	458	MIR6077	0.717225	0	0	#N/A
chr1:148458749-148458922	1	0	0	1	0	0	0	0	0	0	0	0	0	0	0	0	0	0	0	0	0	0	0	0	0	0	0	intron (NR_027468, intron 1 of 4)	1084	LINC01138	0.565089	0.975073	1.13795	3
chr1:148679522-148679864	1	0	0	1	0	0	0	0	0	0	0	0	0	1	1	1	0	0	0	0	0	0	0	0	0	0	0	Intergenic	-68863	NUDT4P2	0.0423335	0	0	#N/A
chr1:149124059-149124469	1	0	0	1	0	0	0	0	0	0	0	0	0	0	0	0	0	0	0	0	0	0	0	0	0	0	0	Intergenic	-41953	NBPF9	0.273105	1.35401	1.07515	2
chr1:149176260-149177102	1	0	0	1	0	0	0	0	0	0	1	1	1	1	1	1	0	0	0	0	0	0	0	0	0	0	0	Intergenic	-94370	NBPF9	0.273105	1.35401	1.07515	2
chr1:149206174-149206410	1	0	0	1	0	0	0	0	0	0	0	0	0	0	0	0	0	0	0	0	0	0	0	0	0	0	0	Intergenic	-123981	NBPF9	0.273105	1.35401	1.07515	2
chr1:149206509-149206805	1	0	0	1	0	0	0	0	0	0	0	0	0	0	0	0	0	0	0	0	0	0	0	0	0	0	0	Intergenic	-124346	NBPF9	0.273105	1.35401	1.07515	2
chr1:149558350-149558890	1	0	0	1	0	0	0	0	0	0	0	0	0	1	1	1	0	0	0	0	0	0	0	0	0	0	0	Intergenic	-25203	PPIAL4C	1e-11	0	0.0286286	#N/A
chr1:149607890-149608056	1	0	0	1	0	0	0	0	0	0	0	0	0	1	1	1	0	0	0	0	0	0	0	0	0	0	0	intron (NR_111950, intron 1 of 8)	961	LINC00869	0.165871	0.369051	0.517865	1
chr1:149708531-149708709	1	0	0	1	0	0	0	0	0	0	0	0	0	0	0	0	0	0	0	0	0	0	0	0	0	0	0	Intergenic	7195	LOC644634	nd	nd	nd	#N/A
chr1:149746980-149747343	1	0	0	1	0	0	0	0	0	0	0	0	0	1	0	0	0	1	1	0	0	0	0	0	0	0	0	Intergenic	-35532	FCGR1A	1e-11	0.0124669	0.0115406	#N/A
chr1:149747879-149748040	1	0	0	1	0	0	0	0	0	0	0	0	0	0	0	0	0	1	1	0	0	0	0	0	0	0	0	Intergenic	-34734	FCGR1A	1e-11	0.0124669	0.0115406	#N/A
chr1:149792603-149792747	1	0	0	1	0	0	0	0	0	0	0	1	1	1	1	1	0	0	0	0	0	0	0	0	0	0	0	TTS (NM_000566)	9981	FCGR1A	1e-11	0.0124669	0.0115406	#N/A
chr1:149792928-149793062	1	0	0	1	0	0	0	0	0	0	0	0	0	1	1	1	0	0	0	0	0	0	0	0	0	0	0	TTS (NM_000566)	10301	FCGR1A	1e-11	0.0124669	0.0115406	#N/A
chr1:149845427-149845770	1	0	0	1	0	0	0	0	0	0	1	0	0	1	0	0	0	0	0	0	0	0	0	0	0	0	0	Intergenic	-2848	HIST2H2AA4	0.0417729	0.152077	0	#N/A
chr1:149887751-149888606	1	0	0	1	0	0	0	0	0	0	1	1	1	1	1	1	0	0	0	0	0	0	0	0	0	0	0	promoter-TSS (NM_175065)	-263	HIST2H2AB	218.799	206.763	59.8574	12
chr1:149942334-149942498	1	0	0	1	0	0	0	0	0	0	0	0	0	0	0	0	0	0	0	0	0	0	0	0	0	0	0	3' UTR (NM_020205, exon 12 of 12)	-5518	MTMR11	0.829345	0.432201	1.27579	10
chr1:150017484-150017634	1	0	0	1	0	0	0	0	0	0	0	0	0	0	0	0	0	0	0	0	0	0	0	0	0	0	0	Intergenic	-6822	OTUD7B	6.10745	6.49419	3.77773	12
chr1:150371489-150371639	1	0	0	1	0	0	0	0	0	0	0	0	0	0	0	0	0	0	0	0	0	0	0	0	0	0	0	intron (NM_001297673, intron 1 of 10)	7453	RPRD2	4.90294	7.50477	6.33778	3
chr1:150428366-150428693	1	0	0	1	0	0	0	0	0	0	0	0	0	0	0	0	0	0	0	0	0	0	0	0	0	0	0	intron (NM_001297673, intron 2 of 10)	-58834	TARS2	11.7786	8.41007	9.71045	#N/A
chr1:150472621-150472928	1	0	0	1	0	0	0	0	0	0	0	0	0	0	0	0	0	0	0	0	0	0	0	0	0	0	0	exon (NM_015203, exon 11 of 11)	-14589	TARS2	11.7786	8.41007	9.71045	#N/A
chr1:1504795-1504896	1	0	0	1	0	0	0	0	0	0	0	0	0	0	0	0	0	0	0	0	0	0	0	0	0	0	0	Intergenic	-7297	ATAD3A	20.5394	10.2463	8.63908	8
chr1:1505058-1505239	1	0	0	1	0	0	0	0	0	0	0	0	0	0	0	0	0	0	0	0	0	0	0	0	0	0	0	Intergenic	-6994	ATAD3A	20.5394	10.2463	8.63908	8
chr1:15053348-15053484	1	0	0	1	0	0	0	0	0	0	0	0	0	0	0	0	0	0	0	0	0	0	0	0	0	0	0	intron (NM_001017999, intron 4 of 7)	99048	TMEM51-AS1	0.09104	0.113558	0.137147	#N/A
chr1:150537667-150537830	1	0	0	1	0	0	0	0	0	0	0	0	0	0	0	0	0	0	0	0	0	0	0	0	0	0	0	Intergenic	-11620	ADAMTSL4	0.781903	0.803639	1.39157	10
chr1:1505448-1505687	1	0	0	1	0	0	0	0	0	0	0	0	0	0	0	0	0	0	0	0	0	0	0	0	0	0	0	Intergenic	-6575	ATAD3A	20.5394	10.2463	8.63908	8
chr1:150641422-150641721	1	0	0	1	0	0	0	0	0	0	0	0	0	0	0	0	0	0	0	0	0	0	0	0	0	0	0	Intergenic	-11950	ENSA	36.5865	28.829	26.243	#N/A
chr1:15090560-15090710	1	0	0	1	0	0	0	0	0	0	0	0	0	0	0	0	0	0	0	0	0	0	0	0	0	0	0	intron (NM_201628, intron 8 of 14)	61829	TMEM51-AS1	0.09104	0.113558	0.137147	#N/A
chr1:150972054-150972425	1	0	0	1	0	0	0	0	0	0	0	0	0	1	0	0	0	0	0	0	0	0	0	0	0	0	0	intron (NM_181746, intron 1 of 10)	2763	CERS2	29.6051	22.7102	20.3266	#N/A
chr1:150981171-150981569	1	0	0	1	0	0	0	0	0	0	0	1	0	0	0	0	0	0	0	0	0	0	0	0	0	0	0	promoter-TSS (NM_003568)	-653	ANXA9	2.45027	3.49448	4.83825	#N/A
chr1:151024549-151024818	1	0	0	1	0	0	0	0	0	0	0	0	0	0	0	0	0	0	0	0	0	0	0	0	0	0	0	exon (NM_021222, exon 4 of 8)	-11869	BNIPL	0.948479	0.238248	0.420515	6
chr1:151047693-151047862	1	0	0	1	0	0	0	0	0	0	1	1	1	1	1	1	0	0	0	0	0	0	0	0	0	0	0	promoter-TSS (NM_017860)	-5	C1orf56	2.22752	3.31259	3.02971	#N/A
chr1:151071063-151071318	1	0	0	1	0	0	0	0	0	0	1	1	1	1	1	1	0	0	0	0	0	0	0	0	0	0	0	intron (NM_144618, intron 1 of 8)	587	GABPB2	0.921425	2.0186	1.56894	3
chr1:1511006-1511221	1	0	0	1	0	0	0	0	0	0	0	0	1	1	0	1	0	0	0	0	0	0	0	0	0	0	0	Intergenic	-1029	ATAD3A	20.5394	10.2463	8.63908	8
chr1:151133133-151133276	1	0	0	1	0	0	0	0	0	0	0	0	0	1	0	0	0	0	0	0	0	0	0	0	0	0	0	exon (NM_001178061, exon 20 of 20)	13459	SEMA6C	4.30715	12.8745	13.1719	3
chr1:151156123-151156268	1	0	0	1	0	0	0	0	0	0	0	0	0	0	0	0	0	0	0	0	0	0	0	0	0	0	0	promoter-TSS (NM_024575)	-433	TNFAIP8L2-SCNM1	nd	nd	nd	#N/A
chr1:151176033-151176224	1	0	0	1	0	0	0	0	0	0	0	0	0	0	0	0	0	0	0	0	0	0	0	0	0	0	0	promoter-TSS (NM_013353)	-58	TMOD4	1e-11	0	0	#N/A
chr1:15128579-15128839	1	0	0	1	0	0	0	0	0	0	0	0	0	0	0	0	0	0	0	0	0	0	0	0	0	0	0	intron (NR_027136, intron 1 of 4)	23755	TMEM51-AS1	0.09104	0.113558	0.137147	#N/A
chr1:151295153-151295330	1	0	0	1	0	0	0	0	0	0	0	1	0	0	0	0	0	0	0	0	0	1	0	0	0	0	0	intron (NM_002651, intron 10 of 12)	12930	ZNF687	16.645	12.717	10.2843	#N/A
chr1:151300742-151301198	1	0	0	1	0	0	0	0	0	0	0	0	0	0	0	0	0	0	0	0	0	0	0	0	0	0	0	intron (NM_002651, intron 9 of 12)	18658	ZNF687	16.645	12.717	10.2843	#N/A
chr1:151328124-151328256	1	0	0	1	0	0	0	0	0	0	1	1	1	1	1	1	0	0	0	0	0	0	0	0	0	0	0	promoter-TSS (NM_001198775)	-475	PI4KB	9.39687	13.2307	13.9289	#N/A
chr1:151340933-151341091	1	0	0	1	0	0	0	0	0	0	0	0	0	0	0	0	0	0	0	0	0	0	0	0	0	0	0	3' UTR (NM_000449, exon 11 of 11)	-5998	GBAT2	nd	nd	nd	#N/A
chr1:151443955-151444105	1	0	0	1	0	0	0	0	0	0	0	0	0	0	0	0	0	0	0	0	0	0	0	0	0	0	0	intron (NM_001194938, intron 1 of 17)	-1825	POGZ	8.3176	15.0682	12.4898	3
chr1:15153600-15153811	1	0	0	1	0	0	0	0	0	0	0	0	0	1	1	1	0	1	0	0	0	0	0	0	0	1	0	promoter-TSS (NM_018022)	-27	TMEM51	5.93433	2.25758	2.71745	8
chr1:15154142-15154244	1	0	0	1	0	0	0	0	0	0	0	0	0	1	1	1	0	1	0	0	0	0	0	0	0	1	0	intron (NM_018022, intron 1 of 2)	460	TMEM51	5.93433	2.25758	2.71745	8
chr1:151547143-151547639	1	0	0	1	0	0	0	0	0	0	1	0	0	0	0	0	0	0	0	0	0	0	0	0	0	0	0	intron (NM_001126337, intron 1 of 11)	1595	MIR554	0.367214	0	0.181474	#N/A
chr1:151593796-151593974	1	0	0	1	0	0	0	0	0	0	0	0	0	1	0	0	0	0	0	0	0	0	0	0	0	0	0	Intergenic	-18301	SNX27	20.4246	16.5465	15.753	#N/A
chr1:151612534-151612725	1	0	0	1	0	0	0	0	0	0	0	1	1	1	1	1	0	0	0	0	0	0	0	0	0	0	0	intron (NM_030918, intron 1 of 11)	444	SNX27	20.4246	16.5465	15.753	#N/A
chr1:151619217-151619400	1	0	0	1	0	0	0	0	0	0	0	0	0	0	0	0	0	0	0	0	0	0	0	0	0	0	0	intron (NM_030918, intron 1 of 11)	7123	SNX27	20.4246	16.5465	15.753	#N/A
chr1:151716227-151716397	1	0	0	1	0	0	0	0	0	0	0	0	1	1	0	1	0	0	0	0	0	0	1	0	0	0	1	promoter-TSS (NM_001172648)	4	CELF3	0.344635	30.135	63.9293	11
chr1:151721395-151721613	1	0	0	1	0	0	0	0	0	0	0	0	0	1	1	1	0	0	0	0	0	0	0	0	0	0	1	promoter-TSS (NM_001144956)	-33	RIIAD1	0.0824101	2.30905	5.99577	9
chr1:151728521-151728683	1	0	0	1	0	0	0	0	0	0	0	0	1	0	0	0	0	0	0	0	0	0	0	0	0	0	1	intron (NM_001144956, intron 3 of 4)	7065	RIIAD1	0.0824101	2.30905	5.99577	9
chr1:15179290-15179440	1	0	0	1	0	0	0	0	0	0	0	0	0	0	0	0	0	0	0	0	0	0	0	0	0	0	0	intron (NM_018022, intron 1 of 2)	-7741	C1orf195	0.353369	0.0899089	0.203867	6
chr1:151799279-151799433	1	0	0	1	0	0	0	0	0	0	0	0	0	0	0	0	0	0	0	0	0	0	0	0	0	0	0	TTS (NM_001004432)	6086	LINGO4	0.0271914	0.036154	0.0469917	#N/A
chr1:151830721-151830974	1	0	0	1	0	0	0	0	0	0	0	0	0	0	0	0	0	0	0	0	0	0	0	0	0	0	0	intron (NM_005060, intron 1 of 10)	1024	RORC	0.131878	0.0508772	0.0863617	8
chr1:151836589-151836730	1	0	0	1	0	0	0	0	0	0	0	0	0	0	0	0	0	0	0	0	0	0	0	0	0	0	0	Intergenic	-1809	C2CD4D-AS1	nd	nd	nd	#N/A
chr1:151860997-151861074	1	0	0	1	0	0	0	0	0	0	0	0	0	0	0	0	0	0	0	0	0	0	0	0	0	0	0	Intergenic	-7339	THEM5	2.03996	0.255428	0.317633	6
chr1:15186833-15187192	1	0	0	1	0	0	0	0	0	0	0	0	0	0	0	0	0	0	0	0	0	0	0	0	0	0	0	intron (NM_018022, intron 1 of 2)	-15389	C1orf195	0.353369	0.0899089	0.203867	6
chr1:151872630-151873020	1	0	0	1	0	0	0	0	0	0	0	0	0	0	0	0	0	0	0	0	0	0	0	0	0	0	0	3' UTR (NM_053055, exon 6 of 6)	-19128	THEM5	2.03996	0.255428	0.317633	6
chr1:15188249-15188468	1	0	0	1	0	0	0	0	0	0	0	0	0	0	0	0	0	0	0	0	0	0	0	0	0	0	0	intron (NM_018022, intron 1 of 2)	-16735	C1orf195	0.353369	0.0899089	0.203867	6
chr1:151936832-151937018	1	0	0	1	0	0	0	0	0	0	0	0	0	0	0	0	0	0	0	0	0	0	0	0	0	0	0	Intergenic	-27040	THEM4	3.22849	4.36847	4.44089	#N/A
chr1:15197160-15197492	1	0	0	1	0	0	0	0	0	0	0	0	0	0	0	0	0	0	0	0	0	0	0	0	0	0	0	intron (NM_018022, intron 1 of 2)	-25702	C1orf195	0.353369	0.0899089	0.203867	6
chr1:151992608-151992861	1	0	0	1	0	0	0	0	0	0	0	0	0	1	0	0	0	1	1	0	0	0	0	0	0	0	0	intron (NM_002966, intron 1 of 2)	1503	S100A10	9.10164	0.90104	14.2172	4
chr1:152013773-152013988	1	0	0	1	0	0	0	0	0	0	0	0	0	0	0	0	0	0	0	0	0	0	0	0	0	0	0	Intergenic	-4397	NBPF18P	nd	nd	nd	#N/A
chr1:152036957-152037165	1	0	0	1	0	0	0	0	0	0	0	0	0	1	1	0	0	1	1	0	0	0	0	1	0	0	0	promoter-TSS (NM_005620)	-26	S100A11	62.4722	1.939	17.6856	4
chr1:15206722-15206965	1	0	0	1	0	0	0	0	0	0	1	1	0	0	0	0	0	0	0	0	0	0	0	0	0	0	0	intron (NM_018022, intron 1 of 2)	-35220	C1orf195	0.353369	0.0899089	0.203867	6
chr1:15207118-15207282	1	0	0	1	0	0	0	0	0	0	1	1	0	0	0	0	0	0	0	0	0	0	0	0	0	0	0	intron (NM_018022, intron 1 of 2)	-35576	C1orf195	0.353369	0.0899089	0.203867	6
chr1:15247105-15247381	1	0	0	1	0	0	0	0	0	0	0	0	0	1	1	1	0	0	0	0	0	0	0	0	0	0	0	promoter-TSS (NM_052929)	-29	FHAD1	0.205792	0.242665	0.201353	#N/A
[truncated: 49,975 more rows]
