# Supplementary material for: Regulation of human cortical interneuron development by the chromatin remodeling protein CHD2
Source: Sci Rep. 2022 Sep 17;12:15636. doi: 10.1038/s41598-022-19654-y (PMC9482661; doi:10.1038/s41598-022-19654-y)
Supplement: Supplementary file 2 — Supplementary Information 2. [file 41598_2022_19654_MOESM2_ESM.xlsx]

## Sheet: Sheet1
Gene Symbol	Ave D0	Ave D15	Ave D35	Fold Day0_15	Fold Day15_35	clusters (12)
OTP	0.00262698	4.40125	3.62165	10.7103	-0.281265	11
NKX2-1	0.0623345	103.585	45.5249	10.6985	-1.18609	11
GRIA2	0.0038206	4.31609	24.1002	10.1417	2.48125	11
FAM198B	0.00584326	6.54183	10.5823	10.1287	0.693885	11
AC003986.5	0.00736439	7.27563	9.06811	9.94829	0.31773	11
SHH	0.0480271	46.5965	49.2785	9.92215	0.0807381	11
SFTA3	0.0187795	18.1208	3.50343	9.91427	-2.37081	11
SIX3-AS1	0.0203021	18.3776	12.1323	9.8221	-0.599093	11
DLX6-AS1	0.00492555	4.09977	10.4071	9.70104	1.34396	11
Six3os1_1	0.129173	100.363	16.1674	9.6017	-2.63406	11
ST18	0.0136169	10.5724	4.28469	9.60068	-1.30303	11
SKOR1	0.0155988	10.2038	2.39414	9.35346	-2.09154	11
NEUROD1	0.00717152	4.55803	0.401072	9.31191	-3.50648	11
ARX	0.0557814	30.9616	45.4667	9.11648	0.554331	11
LINC00643	0.00840112	4.63949	2.68489	9.10917	-0.789104	11
RP11-89K21.1	0.255739	134.287	13.3462	9.03643	-3.33082	11
CNGB1	0.00480532	2.42551	2.41561	8.97944	-0.00590367	11
Six3os1_2	0.263936	129.935	16.0176	8.94339	-3.02006	11
CNTN6	0.0144646	6.73582	3.72673	8.86318	-0.853943	11
MIR137HG	0.0023679	0.957969	2.03049	8.66023	1.08378	11
DDC	0.0367555	13.8712	9.33622	8.55991	-0.571176	11
FOXA1	0.067229	23.8572	17.4286	8.47113	-0.452972	11
Six3os1_4	0.215395	72.413	7.68091	8.39312	-3.2369	11
SIX6	0.356235	119.065	24.1696	8.3847	-2.30048	11
DLX1	0.0191604	6.21422	13.8624	8.3413	1.15754	11
CORIN	0.0415734	12.8955	21.0669	8.27699	0.708109	11
ASCL1	0.0470419	14.5683	5.41323	8.27467	-1.42827	11
SIX3	0.197519	58.9364	17.695	8.22102	-1.73581	11
DIO3OS	0.01022	2.8541	1.71682	8.1255	-0.733296	11
VAX1	0.0403665	10.9635	3.81629	8.08533	-1.52246	11
RP11-1070A24.1	0.0501099	12.498	0.688849	7.96239	-4.18137	11
FGF8	0.332761	81.5541	5.28425	7.93713	-3.94799	11
RP11-455O6.9	0.0229545	5.53548	2.30869	7.91379	-1.26163	11
Six3os1_5	0.207344	49.75	4.67793	7.90652	-3.41075	11
SALL4P7	0.0112401	2.55555	0.66332	7.82883	-1.94585	11
PAX2	0.00187032	0.413253	0.103981	7.7876	-1.9907	11
LUM	0.00776852	1.68134	19.6733	7.75775	3.54856	9
AC012354.6	0.0262589	5.66485	1.62083	7.75309	-1.80531	11
NR2F2-AS1	0.00195877	0.421221	0.375605	7.74848	-0.165361	11
RPL35AP31	0.0346964	7.42501	2.7968	7.74146	-1.40861	11
DIRAS2	0.0185817	3.80692	14.2164	7.6786	1.90086	11
VAX2	0.0195956	3.98293	3.13999	7.66716	-0.343073	11
DLX6	0.00339017	0.680145	2.56515	7.64834	1.91513	11
MIR7-3HG	0.155363	30.8836	57.8606	7.63506	0.905739	11
PDE1A	0.0433651	8.49875	16.1822	7.61457	0.92909	11
LINC00261	0.0229331	4.43652	6.31541	7.59585	0.509448	11
GPR50	0.732218	138.709	7.59375	7.56557	-4.1911	11
SCN3A	0.0411698	7.78066	21.2123	7.56216	1.44694	11
RP11-54O7.17	0.0281018	5.1601	1.99163	7.52059	-1.37345	11
SP9	0.022675	4.14724	3.85654	7.5149	-0.104843	11
LINC01210	0.00673033	1.21228	0.810604	7.49282	-0.580649	11
PRDM8	0.005177	0.926841	0.201148	7.48406	-2.20407	11
CRB1	0.011791	2.0779	1.22148	7.4613	-0.766494	11
DLX5	0.00626704	1.06646	3.02222	7.41083	1.50278	11
RP11-672L10.2	0.00288008	0.473733	0.46454	7.36182	-0.0282725	11
MIR99AHG	0.0168488	2.74607	4.60864	7.34858	0.746973	11
NKX2-8	0.0181776	2.91201	1.02988	7.32371	-1.49954	11
PDE7B	0.00199732	0.315307	3.86171	7.30255	3.61441	9
LMX1A	0.0164795	2.5989	2.42173	7.30108	-0.101864	11
RP11-739G5.1	0.0255664	4.00627	2.58846	7.29186	-0.630162	11
DCC	0.0574101	8.84601	6.08265	7.26758	-0.540327	11
SOX14	0.0227167	3.44712	4.73653	7.24549	0.458438	11
STMN4	0.11556	17.3643	67.9801	7.23134	1.96899	11
AF003625.3	0.587919	86.9623	5.30915	7.20863	-4.03384	11
MYO16	0.0189951	2.65285	4.26635	7.12577	0.685459	11
TTC6	0.0223724	3.10177	6.21737	7.11523	1.00321	11
MKRN3	0.0160687	2.21916	1.96902	7.10962	-0.172535	11
RTL1	0.00278652	0.384393	0.707421	7.10798	0.879988	11
RP5-1119A7.17	0.0057149	0.788151	2.56308	7.1076	1.70133	11
TTR	0.0270651	3.65291	21.2405	7.07647	2.5397	11
FOXG1-AS1	0.0135881	1.82372	2.06376	7.06839	0.178393	11
MMRN1	0.1594	20.8872	13.518	7.03382	-0.627732	11
C8orf4	0.0695054	9.02336	17.8934	7.0204	0.987691	11
SPON1	1.15045	148.135	219.112	7.00857	0.564753	11
PLCL1	0.0381078	4.70437	6.86305	6.94777	0.544848	11
NIM1K	0.00621059	0.757649	2.01206	6.93065	1.40907	11
NTN1	0.935726	113.711	311.037	6.92508	1.45171	11
DACH1	0.216768	26.3398	11.6423	6.92495	-1.17787	11
GPR50-AS1	0.0427232	4.99585	0.294371	6.86957	-4.08502	11
ZIC1	0.324656	37.7973	20.1483	6.86322	-0.907626	11
MKRN3-AS1	0.0198552	2.27349	1.85792	6.83924	-0.291218	11
MLC1	0.0462974	5.2989	26.1788	6.83862	2.30464	11
RFX4	0.0626599	7.12456	32.7538	6.82911	2.20079	11
LINC01579	0.00346854	0.387612	0.255069	6.80414	-0.603724	11
LINC01579	0.00346854	0.387612	0.255069	6.80414	-0.603724	11
DLK1	1.73892	191.854	73.2424	6.78567	-1.38925	11
IGFBP5	1.40422	154.566	124.314	6.78231	-0.314237	11
EBF3	0.0905131	9.94034	3.40788	6.77903	-1.54442	11
RP11-1070A24.2	0.0224761	2.45422	0.0348429	6.77073	-6.13826	11
CTD-3018O17.5	0.23829	24.9368	42.3699	6.70941	0.764764	11
HTR2A	0.0020775	0.214826	0.866543	6.69218	2.0121	11
BSX	0.0140769	1.45104	2.96783	6.68761	1.03232	11
NAV2-AS5	0.00653046	0.666385	0.864739	6.67303	0.375908	11
AMER2	0.0737598	7.20931	9.13712	6.61088	0.341878	11
RP11-227D2.3	0.0189981	1.83167	0.254154	6.59115	-2.84938	11
RP11-1055B8.3	0.0104249	0.993545	1.61923	6.57448	0.704647	11
STMN2	3.18814	295.875	660.397	6.53613	1.15835	11
PROX1-AS1	0.00124422	0.115323	0.221212	6.53429	0.939753	11
RP11-266O8.1	0.0571554	5.26845	3.09583	6.52634	-0.767053	11
PHYHIPL	0.0878965	8.07992	10.6355	6.52239	0.396481	11
AC133680.1	0.0200066	1.8231	0.516945	6.50977	-1.81831	11
CTD-2314G24.2	0.0113048	1.02839	3.42358	6.50731	1.73512	11
RP11-71N10.1	0.0492363	4.46748	0.639443	6.50359	-2.80457	11
FGF5	0.00392943	0.355334	0.0362236	6.49871	-3.29417	11
ELFN1-AS1	0.0113631	1.01689	0.365377	6.48367	-1.47671	11
FGF10	0.0987041	8.8245	0.953632	6.48226	-3.21001	11
CELF3	0.344635	30.135	63.9293	6.45023	1.08503	11
SLIT1	0.264163	22.6935	67.0848	6.4247	1.56371	11
NKX2-4	0.130489	11.0927	2.19427	6.40953	-2.3378	11
RXRG	0.0170757	1.43274	5.40265	6.39069	1.91489	11
CPA4	0.00590838	0.492211	1.67605	6.38037	1.76771	11
LINC01551	0.07486	6.22026	6.88763	6.37664	0.147033	11
RP11-275H4.1	0.0135176	1.11764	1.04293	6.36948	-0.0998167	11
SOX5	0.280088	22.7449	6.23395	6.34352	-1.86732	11
VWC2L	0.00669028	0.543088	1.07773	6.34298	0.988744	11
RP11-1055B8.10	0.0337388	2.73866	2.65579	6.34292	-0.0443281	11
ELAVL4	0.11565	9.33043	23.901	6.33411	1.35706	11
MPPED1	0.146007	11.6287	1.60985	6.31552	-2.8527	11
NRG1-IT1	0.00663013	0.526114	0.442092	6.3102	-0.251029	11
CDH12	0.00993345	0.774777	0.916068	6.28534	0.241673	11
CDH10	0.153987	11.903	10.9556	6.27238	-0.119663	11
RGR	0.00553569	0.427267	0.0395823	6.27023	-3.43221	11
ONECUT3	0.023817	1.838	3.45839	6.27	0.91196	11
ZFHX4-AS1	0.0253585	1.94482	2.02963	6.26103	0.0615748	11
RP11-410N8.3	0.0249123	1.90558	3.26331	6.25723	0.776102	11
AC092171.2	0.0783477	5.98794	2.73272	6.25602	-1.13172	11
NR2F1	0.184769	14.0067	33.2022	6.24425	1.24516	11
RP11-437F6.1	0.0587529	4.42206	0.850291	6.23391	-2.37869	11
RAX	0.284773	21.1603	2.16358	6.2154	-3.28986	11
NYAP2	0.00953522	0.705341	2.54864	6.20891	1.85333	11
HES4	1.83339	135.372	79.6821	6.20627	-0.764598	11
RP13-514E23.1	0.0957949	6.96197	7.3159	6.1834	0.0715411	11
LAMB4	0.00160178	0.115276	0.0892843	6.16928	-0.368614	11
NCALD	0.347275	24.9093	21.908	6.16446	-0.185226	11
SVOP	0.112822	7.97113	16.1473	6.14266	1.01844	11
KLHL1	0.00563213	0.397622	3.55829	6.14157	3.16172	9
LGI3	0.0233126	1.63125	13.3405	6.12873	3.03176	9
LMX1B	0.0380059	2.63083	4.88741	6.11315	0.893553	11
DCX	1.094	74.6515	131.753	6.09249	0.819592	11
IGFBP3	2.31455	157.917	7.19025	6.09229	-4.45698	11
ISL1	0.0728307	4.9511	19.7578	6.08706	1.9966	11
SAMD5	0.0201892	1.36421	5.26208	6.07833	1.94757	11
NEUROG3	0.0674404	4.54144	0.195527	6.07339	-4.53771	11
BAHCC1	0.151638	10.0182	5.28858	6.04584	-0.921664	11
RP11-116O11.1	0.00627474	0.406669	0.120882	6.01815	-1.75026	11
SLC40A1	0.0243638	1.56291	3.59805	6.00335	1.20298	11
NR2F2	0.0355018	2.27145	2.2801	5.99957	0.0054834	11
DDC-AS1	0.00632774	0.404671	0.140421	5.99891	-1.52699	11
NTRK2	0.0163361	1.0403	19.4478	5.99278	4.22454	9
CISTR	0.040235	2.54535	0.0980739	5.98327	-4.69785	11
CNTFR	1.36977	86.4356	41.1482	5.97962	-1.0708	11
ADGRG1	0.301933	18.6827	23.9209	5.95133	0.356567	11
CBLN2	0.00630456	0.388153	2.8941	5.94409	2.89842	9
TSHZ1	0.0184138	1.13151	1.91442	5.94132	0.75866	11
PGM5	0.00626171	0.383864	0.0893808	5.93789	-2.10256	11
ZBTB16	0.0779952	4.67706	1.95448	5.90607	-1.25882	11
SCD5	0.899889	53.8433	41.6669	5.90288	-0.369865	11
NELL1	0.0239104	1.42891	7.8129	5.90113	2.45095	9
MEG8	0.00535681	0.314693	0.10586	5.87643	-1.57179	11
RP11-85B7.2	0.0183389	1.07638	0.777922	5.87514	-0.46849	11
COL3A1	0.0700506	4.08883	83.5387	5.86715	4.35268	9
RP11-244O19.1	0.0156138	0.907575	1.05366	5.86112	0.215328	11
RP11-214K3.22	0.0444253	2.55781	2.73096	5.84739	0.0944969	11
CDKN2C	0.0207856	1.18741	0.647043	5.83608	-0.875881	11
OR7E2P	0.0131526	0.747723	0.0613054	5.82908	-3.60842	11
RP11-262H14.5	0.0187083	1.05154	2.05034	5.81268	0.96336	11
PWRN4	0.11115	6.14228	5.03058	5.7882	-0.288051	11
NXF4	0.00310701	0.171667	0.0293149	5.78794	-2.54991	11
AC010980.2	0.0223117	1.23106	1.23971	5.78596	0.0101035	11
AKAP6	0.0606231	3.33124	9.36476	5.78005	1.49118	11
ARPP21	0.00111356	0.0610067	0.874774	5.77571	3.84187	9
LINC01251	0.0231236	1.24718	0.57242	5.75316	-1.12352	11
EPHB3	0.662094	35.3286	12.0076	5.73766	-1.55689	11
CNTFR-AS1	0.0497568	2.65369	1.0304	5.73696	-1.36479	11
SOX6	0.0625007	3.31994	3.46686	5.73114	0.062472	11
P2RX3	0.183128	9.62549	1.99578	5.71594	-2.26991	11
RP11-368I23.2	0.0331954	1.71857	2.37807	5.69408	0.468584	11
CNGA3	0.0052796	0.270363	3.0011	5.67832	3.47252	9
DLX2	0.0590036	3.01879	6.0659	5.67702	1.00675	11
F5	0.00821633	0.415553	3.86163	5.66039	3.21611	9
DIO3	0.243939	12.3213	29.6348	5.65848	1.26614	11
TXLNB	0.0818462	4.13291	5.24846	5.6581	0.344737	11
HELT	0.0189059	0.952725	0.122399	5.65515	-2.96047	11
SPAG6	0.0452253	2.27598	7.2759	5.65321	1.67664	11
CREB5	0.107797	5.42391	2.87374	5.65295	-0.916405	11
AL132709.8	0.00837412	0.421289	0.216403	5.65273	-0.961089	11
RP11-214K3.19	0.0658743	3.31148	1.88945	5.65162	-0.809515	11
TSHR	0.010574	0.529367	0.191386	5.64568	-1.46778	11
GRIK3	0.7233	35.9103	15.5817	5.63366	-1.20454	11
LRP1B	0.0115602	0.568989	6.23375	5.62117	3.45363	9
C1orf158	0.00856275	0.420907	0.820282	5.61928	0.96262	11
RP11-580I1.2	0.0135074	0.663068	0.569145	5.61734	-0.22036	11
MEG3	0.0154976	0.760395	0.29416	5.61663	-1.37015	11
EPHA3	0.426479	20.9228	17.5524	5.61646	-0.253407	11
CASQ2	0.00405853	0.198962	0.013479	5.61539	-3.8837	11
MIR181A1HG	0.0287495	1.40502	1.11617	5.61091	-0.332033	11
FGF14	0.011191	0.545034	2.81799	5.60593	2.37025	9
AC004945.1	0.0233183	1.13442	1.14792	5.60434	0.0170719	11
DYNLRB2	0.00767627	0.371654	0.981285	5.59741	1.40071	11
GUCY1A3	0.0198359	0.944868	2.48963	5.57393	1.39775	11
CTD-2089N3.2	0.0192803	0.916853	2.39039	5.57149	1.38248	11
ADCYAP1	0.018123	0.861591	1.07807	5.57111	0.323375	11
MORN5	0.0136821	0.643793	3.586	5.55624	2.47771	9
IMPDH1P4	0.0076166	0.358185	0.0241715	5.55541	-3.88933	11
RP4-813D12.3	0.0271156	1.27392	0.404383	5.55401	-1.65548	11
FAM222A-AS1	0.0210451	0.987434	1.05793	5.55213	0.099492	11
RGS20	0.225876	10.5634	1.31203	5.5474	-3.00921	11
OR9A3P	0.0133174	0.622737	0.410413	5.54724	-0.601547	11
RP11-1136G4.2	0.0420805	1.96537	0.949526	5.54551	-1.04952	11
ZEB1	0.690823	32.2146	18.4235	5.54325	-0.806167	11
AC005481.5	0.121436	5.59706	3.46807	5.5264	-0.690536	11
FOXP2	0.0294298	1.34955	5.73116	5.51906	2.08635	9
CHL1	0.0266866	1.21339	26.7269	5.50679	4.46118	9
GHRH	0.122129	5.54215	2.87215	5.50397	-0.948315	11
SLITRK1	0.145532	6.56674	3.92912	5.49577	-0.740972	11
RP11-69E9.1	0.0243598	1.09522	0.329784	5.49058	-1.73163	11
AC093620.5	0.140511	6.31685	2.89046	5.49045	-1.12791	11
ABCA10	0.00681534	0.304117	0.108764	5.4797	-1.48342	11
RP11-214K3.24	0.00830159	0.368106	0.269456	5.47059	-0.45007	11
FOXG1	0.260041	11.527	18.0897	5.47014	0.650151	11
RHOJ	0.018185	0.796243	5.04725	5.45239	2.66422	9
RP11-214K3.21	0.0621197	2.70272	1.84606	5.44322	-0.549964	11
ATP6V1B1	0.026401	1.1435	0.506675	5.43672	-1.17432	11
CAMK2B	0.0415039	1.79184	10.4095	5.43205	2.53839	9
SLC30A4	0.0158269	0.681049	1.23087	5.42731	0.853846	11
SCRG1	0.131818	5.66356	1.24721	5.42509	-2.18301	11
INSM1	0.231071	9.86413	10.1042	5.41578	0.0346982	11
CNTNAP4	0.0456907	1.93939	4.36999	5.40756	1.17203	11
SCN3B	0.144207	6.06856	13.9178	5.39514	1.19751	11
ADAM12	0.105764	4.42928	1.03934	5.38815	-2.0914	11
IMPG2	0.0235687	0.984394	0.914527	5.38429	-0.106209	11
HDC	0.0935206	3.89461	2.20945	5.38005	-0.817788	11
CTD-2027I19.3	0.0306895	1.27745	0.864786	5.37938	-0.562848	11
MACROD2-AS1	0.00656524	0.272151	0.216889	5.37342	-0.327454	11
DNAH12	0.00434736	0.178429	0.304733	5.35906	0.7722	11
AC007740.1	0.0310012	1.26921	0.890173	5.35546	-0.511769	11
BMP3	0.0567629	2.32358	0.151884	5.35526	-3.9353	11
SST	0.359157	14.6842	502.211	5.35351	5.09595	9
RP11-463J10.2	0.0221034	0.900419	0.445497	5.34826	-1.01518	11
RP11-420J11.1	0.00598252	0.243345	0.0471419	5.3461	-2.36792	11
RP11-679B19.1	0.0312017	1.26914	0.939319	5.34608	-0.434163	11
SMCR2	0.0207317	0.8427	0.0966321	5.34511	-3.12444	11
NEUROD4	0.0324133	1.31622	0.270275	5.34367	-2.2839	11
ASXL3	0.0631487	2.54639	4.09444	5.33356	0.685213	11
ELAVL3	0.305513	12.1796	26.8587	5.31709	1.14093	11
LYST	0.0348649	1.38154	3.27314	5.30836	1.2444	11
RP11-164C12.2	0.00984069	0.388272	0.133799	5.30217	-1.537	11
ENOX1-AS1	0.00299049	0.11729	0.185879	5.29356	0.664283	11
GALR1	0.0203873	0.797394	0.779642	5.28955	-0.0324808	11
RP11-597D13.9	0.00417803	0.162378	0.108274	5.28039	-0.584668	11
GSX2	0.00607097	0.235355	0.260764	5.27677	0.147909	11
MAPT	0.0323009	1.2454	10.0638	5.26889	3.0145	9
RP11-490G2.2	0.00620887	0.23737	0.759572	5.25666	1.67805	9
RP5-963E22.4	0.556772	21.2635	10.1465	5.25515	-1.0674	11
LINC00511	0.178381	6.78854	0.741582	5.25007	-3.19442	11
RP11-442N1.2	0.00296169	0.111689	0.135698	5.23693	0.280904	11
BMP7-AS1	0.0268181	1.00957	0.210605	5.2344	-2.26114	11
SYBU	0.104156	3.92053	8.18687	5.23423	1.06226	11
TRIM67	0.0162708	0.610808	4.01501	5.23037	2.71661	9
LRRC74B	0.0020278	0.0753153	0.12507	5.21496	0.731717	11
GOLGA7B	0.0251286	0.933278	4.25704	5.2149	2.18947	9
BHLHE22	0.0172257	0.636536	0.0813322	5.20761	-2.96834	11
IRX5	0.146932	5.42434	2.08463	5.20622	-1.37966	11
RP11-497E19.1	0.00485132	0.178024	0.236491	5.19755	0.40971	11
NNAT	61.9541	2268.19	1350.82	5.1942	-0.747708	11
SMIM18	0.116386	4.23896	12.9805	5.18672	1.61456	9
RPL21P109	0.0492138	1.78406	0.926927	5.17996	-0.944633	11
HEY1	0.738102	26.6885	6.93359	5.17626	-1.94455	11
AC092684.1	0.0163639	0.590074	0.0278738	5.1723	-4.40391	11
MAGEE2	0.0104796	0.377785	0.259948	5.1719	-0.539342	11
GREB1L	0.606926	21.673	8.40706	5.15823	-1.36622	11
ZNF467	0.140362	4.96319	4.26829	5.14405	-0.217611	11
ALK	0.0613546	2.1559	3.72305	5.13497	0.788196	11
LHFPL5	0.00394592	0.13855	0.617533	5.1339	2.15611	9
ACKR3	0.982514	34.4782	5.58193	5.13306	-2.62685	11
AP000654.4	0.00942791	0.330769	0.0893629	5.13274	-1.88808	11
RAI1-AS1	0.0480757	1.67847	0.578153	5.12569	-1.53762	11
EFCC1	0.209408	7.29428	35.1445	5.12237	2.26846	9
KCNQ1DN	0.0106897	0.370849	0.0812944	5.11654	-2.1896	11
NR5A1	0.118746	4.11307	8.05476	5.11427	0.969627	11
EYA4	0.0282755	0.977471	0.655885	5.11143	-0.575611	11
NPAS3	0.073054	2.50597	6.62274	5.10026	1.40206	9
MGAM	0.00543874	0.185401	0.0751364	5.09123	-1.30306	11
FAM228A	0.010124	0.344832	0.98145	5.09005	1.50902	9
CFAP54	0.0236187	0.803681	1.81971	5.08862	1.17901	11
LINC00982	0.029041	0.974766	0.989589	5.06889	0.0217738	11
FGL2	0.00548409	0.183545	0.911581	5.06473	2.31224	9
CACNG2	0.0109372	0.3651	1.40491	5.06098	1.94412	9
RP11-106M3.2	0.00785372	0.261932	0.403889	5.05967	0.624768	11
AC007563.1	0.00372691	0.124096	0.0490481	5.05733	-1.33919	11
CXXC4	0.795936	26.3809	22.7027	5.0507	-0.216632	11
DBX1	0.108418	3.57119	0.562003	5.04172	-2.66776	11
LRP2	0.289955	9.54804	5.38944	5.0413	-0.825069	11
DLL4	0.0730052	2.39878	0.610223	5.03816	-1.9749	11
NKX6-1	0.056273	1.84637	4.13881	5.0361	1.16453	11
LGR5	0.0441086	1.44592	0.979024	5.03479	-0.562577	11
TMPRSS11A	0.00294526	0.0965368	0.089834	5.03461	-0.103819	11
WHAMMP3	0.00630919	0.206764	0.430088	5.03438	1.05665	11
NR4A3	0.0367547	1.19909	2.00195	5.02787	0.73947	11
SCML4	0.00324819	0.10565	0.836704	5.02352	2.98542	9
C4orf22	0.00260917	0.084392	0.12423	5.01544	0.557837	11
TEKT1	0.00617418	0.198736	1.01088	5.00846	2.34669	9
RP3-525N10.2	0.0673169	2.15244	6.79323	4.99886	1.65813	9
KIAA0895	0.192461	6.15112	8.37243	4.99821	0.444796	11
LHX2	0.457433	14.5972	3.70554	4.99598	-1.97793	11
MEIS1	0.0571181	1.81839	2.55076	4.99257	0.488265	11
AC073635.5	0.0208352	0.663166	0.335346	4.99228	-0.983718	11
SNAP25	0.13865	4.3991	18.342	4.98769	2.05987	9
LRRD1	0.00154073	0.048702	0.0834929	4.9823	0.777673	11
GBP2	0.00179064	0.0565944	0.140572	4.98211	1.31258	9
LINC00920	0.027063	0.85204	0.257766	4.97653	-1.72486	11
MAPK10	1.01539	31.7287	20.903	4.96569	-0.602077	11
NAMA	0.00920047	0.286539	0.138147	4.96088	-1.05252	11
MDGA1	0.144958	4.49469	2.94491	4.95452	-0.609998	11
ABCA6	0.00320874	0.0991962	0.0624174	4.95021	-0.668337	11
NRCAM	0.983879	30.2478	34.26	4.9422	0.179696	11
CTD-2651B20.3	0.0242286	0.742925	0.629453	4.93843	-0.239117	11
AC064875.2	0.0123836	0.37933	0.495756	4.93695	0.386175	11
CCDC7	0.0299148	0.91259	1.97363	4.93103	1.11281	11
SNHG24	0.0143117	0.436417	0.238032	4.93044	-0.874551	11
HCRT	0.120299	3.64134	18.1027	4.91977	2.31366	9
SYT4	1.01775	30.7807	64.2357	4.91857	1.06135	11
FOXD2-AS1	0.0139739	0.419843	0.288072	4.90905	-0.54342	11
MIR7-3	0.106297	3.19244	6.88689	4.90848	1.10919	11
ZIC4	0.0301075	0.90028	1.25926	4.90218	0.484136	11
RP11-23N2.4	0.0189354	0.566003	0.471866	4.90165	-0.262433	11
ZEB2	0.321748	9.57704	4.94491	4.89558	-0.953636	11
RP11-976B16.1	0.00918542	0.272818	0.176283	4.89245	-0.630044	11
C1QTNF7	0.00832876	0.246687	0.256973	4.88844	0.0589344	11
ALMS1P	0.0139747	0.41278	0.345631	4.88449	-0.256139	11
DENND6B	0.333393	9.84142	14.3218	4.88357	0.541277	11
MIR3663HG	0.00497947	0.146603	0.118646	4.87978	-0.305247	11
RP11-484P15.1	0.0588947	1.73199	2.4577	4.87815	0.504875	11
AC004540.4	0.81502	23.9572	10.1246	4.87748	-1.2426	11
SLIT2-IT1	0.114434	3.35687	3.19115	4.87454	-0.0730422	11
SLC32A1	0.117964	3.44502	17.6292	4.86809	2.35538	9
ADAMTS9	0.255179	7.42479	6.47179	4.86277	-0.198185	11
ACTA2	0.439137	12.719	2.57078	4.85617	-2.30671	11
AC009967.3	0.0141716	0.408057	0.393213	4.8477	-0.053462	11
SEZ6L	0.0996709	2.85392	27.3241	4.83963	3.25916	9
RP11-353N14.2	0.0197113	0.563759	0.493609	4.83799	-0.19171	11
RP11-1G11.2	0.0296462	0.841418	0.899408	4.8269	0.096152	11
RP11-1275H24.3	0.17423	4.93771	2.06549	4.82478	-1.25736	11
ZNF474	0.049217	1.39352	3.47587	4.82343	1.31865	9
RIIAD1	0.0824101	2.30905	5.99577	4.80833	1.37664	9
VWA3B	0.00140757	0.0394375	0.303687	4.80829	2.94494	9
DCLK2	0.316844	8.84745	24.7052	4.80342	1.48148	9
SPATA13	0.0331781	0.921704	0.336959	4.796	-1.45173	11
RP11-885B4.2	0.0212594	0.588177	0.532533	4.79008	-0.143381	11
RP11-531A24.3	0.0283456	0.783624	1.09733	4.78896	0.485763	11
ZEB2-AS1	0.0173962	0.478579	0.210172	4.78191	-1.18719	11
RP11-214K3.23	0.0434295	1.19454	1.37533	4.78164	0.203318	11
LINC00403	0.129351	3.55738	11.1225	4.78145	1.64459	9
ST8SIA4	0.0806845	2.20499	7.5086	4.77234	1.76777	9
FFAR2	0.00522944	0.142417	0.0162136	4.76732	-3.13484	11
HOPX	0.00295652	0.0804159	0.18337	4.76551	1.18921	9
ULBP2	0.00866113	0.234789	0.841674	4.76067	1.84189	9
LMO1	0.206723	5.59344	6.44894	4.75797	0.205325	11
RP11-541G9.2	0.0405843	1.09796	0.239844	4.75777	-2.19466	11
FGF9	0.0565994	1.52594	1.68989	4.75276	0.147236	11
ADAMTS9-AS1	0.00745565	0.200644	0.161737	4.75016	-0.310989	11
RP11-531F16.4	0.0167151	0.448565	0.647629	4.74609	0.529851	11
ADGRF1	0.000942171	0.0252766	0.00439485	4.74567	-2.52392	11
BRS3	0.0041242	0.110574	1.10999	4.74475	3.32746	9
CAMK2A	0.0586071	1.56731	10.5617	4.74107	2.75248	9
ARHGAP24	0.0394231	1.05371	2.55231	4.74029	1.27633	9
ANKRD1	0.88582	23.6434	9.98507	4.73828	-1.2436	11
RP11-108E14.1	0.0894421	2.38419	1.47044	4.7364	-0.697248	11
RP11-238F2.1	0.0179235	0.473903	0.0273958	4.72466	-4.11256	11
KY	0.0220072	0.580012	0.476501	4.72004	-0.283603	11
RP11-778J15.1	0.0527112	1.38684	1.18039	4.71755	-0.232534	11
PWRN2	0.0120992	0.315301	0.222933	4.70374	-0.500118	11
EBF2	0.0195163	0.508445	0.113755	4.70334	-2.16016	11
ZFHX4	0.332902	8.64089	4.8201	4.69801	-0.842118	11
TNRC18	0.627464	16.2474	12.0761	4.69453	-0.428055	11
FGF10-AS1	0.00593351	0.15334	0.0377156	4.69171	-2.0235	11
RP11-85O21.5	0.0204407	0.528197	0.0638194	4.69156	-3.04901	11
SOX1	0.249093	6.41556	7.51685	4.68682	0.228554	11
RP11-492I2.1	0.0337684	0.868689	0.222911	4.68509	-1.96237	11
DCDC1	0.0352934	0.904823	0.775969	4.68017	-0.221637	11
DCDC1	0.0352934	0.904823	0.775969	4.68017	-0.221637	11
RP11-588K22.2	0.00893603	0.228642	1.22817	4.67731	2.42535	9
UBL5P4	0.0476189	1.21483	0.461869	4.67308	-1.3952	11
RP11-109D9.4	0.0123068	0.313955	0.187232	4.67303	-0.745734	11
CTD-2062F14.3	0.0414501	1.05623	0.588166	4.6714	-0.844624	11
MSTN	0.0039823	0.101285	0.480475	4.66867	2.24605	9
CDK5R2	0.111595	2.8279	9.34466	4.66339	1.72441	9
OR9A1P	0.0123639	0.312416	0.173017	4.65926	-0.852549	11
UNCX	0.0568154	1.43173	1.50463	4.65533	0.0716548	11
LINC00384	0.00170646	0.0430012	0.0438673	4.6553	0.0287686	11
DAO	0.00289417	0.0728527	0.188882	4.65376	1.37443	9
CNTN5	0.00757724	0.190514	1.07711	4.65208	2.49919	9
RP11-629F19.1	0.0240185	0.603533	0.708107	4.65121	0.230534	11
RP11-1124B17.1	0.00637417	0.159912	0.0419437	4.6489	-1.93075	11
ZNF33BP1	0.00647549	0.161935	0.216031	4.64428	0.415823	11
MAP2	3.10668	77.6741	141.43	4.64399	0.86458	11
LSAMP	0.709282	17.7292	19.6552	4.64362	0.148785	11
MYL4	0.0144009	0.359947	0.319416	4.64355	-0.172349	11
UBE2QL1	0.26565	6.60421	9.17307	4.63579	0.474019	11
AP001172.3	0.0254305	0.631445	1.11484	4.63403	0.82011	11
AC012507.3	0.00496162	0.122884	0.564348	4.63034	2.19929	9
RP11-326I11.4	0.102758	2.54364	2.97029	4.62957	0.223707	11
SCRT1	0.0859873	2.12735	4.70068	4.62879	1.14381	9
KIAA0087	0.00273002	0.0675008	0.100698	4.62792	0.577053	11
AL133244.1	0.0460312	1.1333	0.144664	4.62178	-2.96975	11
POU3F2	0.122274	3.01019	3.28425	4.62167	0.12571	11
ANGPTL1	0.181774	4.47178	1.32263	4.62063	-1.75744	11
IL7R	0.00192803	0.0473516	0.210579	4.61822	2.15288	9
RP11-435O5.6	0.282748	6.92924	0.748806	4.61511	-3.21003	11
MPEG1	0.044308	1.08576	0.197778	4.61499	-2.45675	11
RP11-549L6.3	0.04877	1.19458	0.608983	4.61437	-0.972032	11
RTN4RL1	0.0837026	2.04908	4.28536	4.61356	1.06444	9
RP11-272L14.2	0.0518183	1.26494	0.472335	4.60946	-1.42119	11
NPPB	0.168305	4.1022	1.37527	4.60725	-1.57668	11
NEUROG2	0.0103017	0.250511	0.201221	4.60393	-0.316094	11
GLIS3	0.063521	1.54381	4.14212	4.60312	1.42387	9
NHLH1	0.168166	4.07464	1.64055	4.59872	-1.3125	11
ATP13A4	0.00967479	0.234354	0.626343	4.59832	1.41826	9
RP11-566K11.4	0.0120569	0.291965	0.23649	4.59787	-0.304014	11
CBX8	0.508135	12.2503	8.54639	4.59146	-0.51943	11
FSTL5	0.135241	3.23399	4.20845	4.57971	0.379973	11
C1orf228	0.118314	2.82469	3.28993	4.5774	0.219967	11
CTD-2553L13.7	0.0133683	0.31896	0.229777	4.57649	-0.473145	11
RP11-517P14.7	0.00572786	0.136315	0.316105	4.5728	1.21347	9
CNR1	0.305696	7.26808	28.4536	4.5714	1.96897	9
LINC01206	0.00352606	0.0837072	0.0511514	4.56922	-0.710578	11
MIR124-2HG	0.338758	8.03587	12.1608	4.56813	0.59771	11
ERAP2	0.00468968	0.111062	0.0975192	4.56573	-0.187605	11
SMCR5	0.0329398	0.776223	0.289314	4.55857	-1.42384	11
AC069257.6	0.0766196	1.80483	2.04726	4.55801	0.18183	11
RALYL	0.0563999	1.32761	6.888	4.55699	2.37526	9
RP11-267M23.6	0.031157	0.731747	0.283403	4.55372	-1.36849	11
HYDIN	0.0292887	0.687281	0.984895	4.55248	0.519071	11
RP11-262H14.3	0.00326977	0.07623	0.014547	4.5431	-2.38964	11
LHX5-AS1	0.426411	9.93535	11.9275	4.54225	0.263645	11
CDH11	1.11074	25.7819	4.85005	4.53677	-2.41029	11
NOG	0.234041	5.43001	3.97357	4.53612	-0.450519	11
RAI1	0.373016	8.61578	7.57018	4.52967	-0.186653	11
RP11-379L18.1	0.0925942	2.13591	3.45938	4.52778	0.695664	11
ELOVL2	0.567008	13.072	6.1431	4.52697	-1.08944	11
H3F3BP1	0.0568782	1.3098	0.392795	4.52533	-1.7375	11
LINC00461	0.0953882	2.1958	7.32992	4.52479	1.73905	9
PKMP3	0.147302	3.38631	4.45683	4.52287	0.396303	11
C3orf20	0.00340093	0.0781766	0.123868	4.52274	0.663992	11
PHACTR3	0.260739	5.99221	11.6912	4.52241	0.964266	9
TWIST1	0.102979	2.36351	4.61925	4.52051	0.966724	9
PALMD	0.00414469	0.0950564	1.11566	4.51945	3.55297	9
TPPP3	0.191447	4.37491	20.8974	4.51424	2.256	9
TF	0.00530145	0.121136	0.203518	4.5141	0.748531	11
RP11-509J21.4	0.0165509	0.377883	0.397316	4.51296	0.0723485	11
BMP7	2.68388	61.2678	26.6556	4.51274	-1.20069	11
FGF7	0.00337631	0.076982	0.273436	4.511	1.82861	9
DNAH7	0.0318751	0.722834	1.64487	4.50316	1.18623	9
TTC9B	0.281867	6.38079	22.1844	4.50065	1.79774	9
CTB-133G6.2	0.0322113	0.728554	1.84175	4.4994	1.33797	9
KCNC1	0.110734	2.5024	1.81671	4.49815	-0.461981	11
AC144833.1	0.00571694	0.129045	0.372001	4.49649	1.52743	9
CDH18	0.0787523	1.77726	6.88005	4.49619	1.95276	9
DMTN	0.0990618	2.23478	9.82581	4.49566	2.13644	9
AC005014.5	0.00377623	0.0850804	0.0782739	4.49381	-0.120296	11
IER5L	0.689209	15.5012	12.8953	4.4913	-0.265533	11
RANP4	0.0521661	1.17165	2.65267	4.48928	1.17891	9
PACRG	0.0492648	1.10411	6.55452	4.48618	2.56961	9
COL19A1	0.00137383	0.0307624	0.168593	4.48489	2.4543	9
RN7SKP267	0.0394318	0.881037	0.261918	4.48177	-1.75009	11
RP11-258B16.1	0.00468855	0.104437	0.0566289	4.47735	-0.883027	11
CCDC146	0.0922569	2.04558	2.95246	4.47071	0.529409	11
RP11-54O7.11	0.0252145	0.557965	0.815771	4.46785	0.547989	11
FLJ16779	0.143578	3.17599	1.10447	4.4673	-1.52386	11
SNHG23	0.0233074	0.511652	0.205285	4.4563	-1.31754	11
ZFPM2	0.0260171	0.570819	0.79327	4.4555	0.474778	11
LINC01562	0.00494197	0.108422	0.118654	4.45543	0.130104	11
TUSC7	0.0209979	0.460047	0.857176	4.45347	0.89781	9
GNAT3	0.010081	0.220446	0.0319923	4.45072	-2.78463	11
ABCC9	0.00505461	0.110294	0.245703	4.44761	1.15556	9
A3GALT2	0.0109854	0.239606	0.215525	4.44701	-0.152807	11
CLIP4	0.0870491	1.89832	3.48039	4.44675	0.874529	9
OR52H2P	0.0129631	0.282286	0.0855068	4.44468	-1.72305	11
TAGLN3	2.53898	55.2062	58.5855	4.44251	0.085712	11
GPR17	0.0819377	1.78061	0.741946	4.44171	-1.26299	11
ZNF503-AS2	0.051723	1.11533	0.693209	4.43053	-0.686114	11
ZNF503	0.132586	2.8563	3.05235	4.42915	0.0957693	11
LINC01599	0.0119925	0.258237	0.126368	4.42849	-1.03106	11
SLIT2	1.40327	30.204	30.2407	4.42787	0.00175523	11
RP5-826L7.1	0.0194231	0.41734	2.62238	4.42538	2.65158	9
SSPO	0.0832578	1.78737	1.03979	4.42411	-0.781551	11
PRSS23	1.19223	25.5803	4.64626	4.4233	-2.46089	11
CPB2-AS1	0.0646771	1.38701	1.19008	4.42258	-0.220918	11
RP11-57B24.2	0.0324797	0.695312	0.23925	4.42005	-1.53914	11
OR2C1	0.0167567	0.358324	0.161802	4.41846	-1.14704	11
KCNH7	0.203773	4.35508	5.27423	4.41767	0.276263	11
FOXD2	0.0352041	0.752353	0.730087	4.4176	-0.0433412	11
SELPLG	0.0142085	0.303273	0.447292	4.41579	0.560602	11
RPL9P30	0.0203552	0.434372	0.245852	4.41547	-0.82114	11
RP11-313C15.1	0.0271556	0.57889	0.658006	4.41397	0.184812	11
RP11-88E10.5	0.213989	4.55081	0.449928	4.41052	-3.33836	11
AC003986.6	0.00683383	0.145264	0.124798	4.40984	-0.219078	11
RP11-1055B8.4	0.632827	13.3736	10.6717	4.40143	-0.325593	11
AC008067.2	0.00540551	0.113967	0.474515	4.39804	2.05784	9
RP5-884C9.3	0.206803	4.35155	0.640464	4.3952	-2.76434	11
BTG2	1.72623	36.3156	13.8626	4.39489	-1.38939	11
ARHGAP19-SLIT1	0.0140732	0.295676	0.336276	4.393	0.185625	11
GABRG3	0.037925	0.796787	4.18126	4.39297	2.39167	9
MEIS2	0.0642438	1.34828	2.70503	4.39142	1.00452	9
MAP6	1.52585	31.9723	54.2688	4.38914	0.763301	11
MTND2P5	0.0229762	0.480838	0.364133	4.38734	-0.401085	11
RP11-1109F11.3	0.155651	3.25601	1.54838	4.38672	-1.07234	11
NDST4	0.0784449	1.63566	3.48483	4.38205	1.09122	9
ILDR2	0.537209	11.183	5.84397	4.37969	-0.936292	11
KLHDC1	0.0306587	0.636827	1.29504	4.37653	1.02402	9
RP11-435O5.4	0.315259	6.53677	1.91467	4.37397	-1.77148	11
RTN1	0.878431	18.2108	54.5738	4.37372	1.58342	9
RP11-739P1.2	0.0375687	0.777517	1.87027	4.37127	1.2663	9
GAD2	0.0626539	1.29653	7.92529	4.37111	2.61181	9
SMIM17	0.0865925	1.79076	2.3862	4.37019	0.414142	11
ZBTB20	0.166229	3.43577	9.60052	4.36939	1.48248	9
C10orf107	0.0280836	0.579216	1.00223	4.3663	0.791035	9
GXYLT1P5	0.00716801	0.147703	0.131922	4.36498	-0.163014	11
RP11-167N4.2	0.00827469	0.170232	0.184726	4.36265	0.117889	11
RP11-18B3.2	0.0427356	0.876216	0.268094	4.35778	-1.70855	11
AMER3	0.182302	3.71757	8.53737	4.34996	1.19943	9
KCNJ3	0.0740878	1.50798	6.07817	4.34724	2.01102	9
HHAT	0.209956	4.27341	1.47283	4.34723	-1.5368	11
CXCR4	0.672379	13.6446	26.8712	4.34292	0.977724	9
SLC45A2	0.00707502	0.143551	0.216183	4.34269	0.590688	11
PSD2	0.108604	2.20059	14.8104	4.34075	2.75064	9
ANKFN1	0.00505419	0.102397	0.378415	4.34055	1.8858	9
KCNA4	0.019638	0.397696	0.649253	4.33995	0.707116	11
ZBTB7C	0.0639634	1.29479	2.00419	4.33933	0.630305	11
NCAM1-AS1	0.0191409	0.387339	0.443557	4.33887	0.195523	11
SMOC1	1.21704	24.6025	7.33787	4.33736	-1.74537	11
ENKUR	0.142118	2.85669	4.95375	4.32919	0.794178	9
SRGAP3-AS1	0.0272987	0.548103	0.937863	4.32754	0.774929	9
PFN1P2	0.0123969	0.248785	0.23299	4.32685	-0.0946312	11
FSHR	0.00368576	0.0739557	0.0513466	4.32663	-0.526395	11
DPF3	0.018655	0.374155	0.444126	4.326	0.247335	11
RP11-88H9.2	0.01295	0.259721	0.882648	4.32594	1.76487	9
RP1-65J11.1	0.0172865	0.346174	0.30048	4.32378	-0.204227	11
DNAJC27-AS1	0.0490572	0.981706	1.57144	4.32275	0.678724	11
OR7E13P	0.0513576	1.02749	0.163522	4.3224	-2.65157	11
CCDC92	0.0338757	0.677106	0.662607	4.32106	-0.0312271	11
DACT3	0.444871	8.88542	12.3615	4.31998	0.476341	11
SPINK7	0.0145477	0.289405	0.150614	4.31423	-0.942234	11
DUSP8	0.00262264	0.0520748	0.180796	4.31149	1.79571	9
EN2	0.0034981	0.0692414	0.248049	4.30699	1.84092	9
TTLL11-IT1	0.011289	0.223411	0.186183	4.30671	-0.262982	11
CSMD3	0.00562605	0.111263	1.31131	4.30571	3.55896	9
GRP	0.0271611	0.536972	0.506801	4.30523	-0.0834286	11
MIR920	0.158347	3.12784	1.75504	4.304	-0.833668	11
RP11-958F21.3	0.0176227	0.347104	0.216222	4.29986	-0.682853	11
MIR219A2	0.19753	3.89048	0.9854	4.29981	-1.98117	11
VWA3A	0.0253738	0.499507	2.87254	4.2991	2.52375	9
VWA3A	0.0253738	0.499507	2.87254	4.2991	2.52375	9
PCDH10	0.533437	10.4989	8.93601	4.29878	-0.23254	11
LINC01105	0.0240833	0.473929	0.73382	4.29856	0.630757	2
TUSC5	0.00330257	0.0649071	0.0659541	4.29671	0.0230871	11
PROX1	0.152809	2.98682	2.64505	4.28881	-0.175313	11
CLVS1	0.0536316	1.048	1.81138	4.28841	0.789455	9
RP11-12L8.1	0.016426	0.320008	0.101438	4.28405	-1.65751	11
LA16c-429E7.1	0.053982	1.05067	1.07011	4.28269	0.0264388	11
RP11-491F9.5	0.0065003	0.126499	0.88372	4.28247	2.80447	9
SERPINB7	0.00450362	0.087619	0.0216082	4.28209	-2.01966	11
AC007091.1	0.0836057	1.62529	2.53558	4.28095	0.641614	2
KCND3	0.14185	2.75648	7.47571	4.28039	1.43939	9
NCAM1	0.906531	17.5485	43.2104	4.27485	1.30003	9
ZNF804A	0.0173194	0.335221	1.64525	4.27465	2.29512	9
FRZB	2.82206	54.5768	8.23567	4.27347	-2.72833	11
RP11-508N22.12	0.0361927	0.699905	0.726495	4.27339	0.0537939	11
FLRT3	0.383475	7.41443	6.78189	4.27313	-0.128649	11
SELL	0.0042909	0.0827082	0.627919	4.26868	2.92448	9
CDH6	0.588331	11.3102	11.1426	4.26485	-0.0215377	11
RP11-140A10.3	0.0433767	0.833708	1.29782	4.26455	0.638482	2
RP11-642D21.1	0.0165866	0.317443	0.471671	4.2584	0.571282	2
HINT1P1	0.0309097	0.589893	0.0980927	4.25432	-2.58823	11
TNFRSF9	0.00918744	0.174719	0.215475	4.24923	0.302479	11
KRT77	0.0119253	0.226475	0.0181989	4.24726	-3.63743	5
AC008269.2	0.271879	5.16121	2.35978	4.24667	-1.12905	11
CNTN4	0.150307	2.84982	5.62634	4.24488	0.981327	9
CPE	10.8861	206.081	165.357	4.24265	-0.317629	11
RP11-159D12.11	0.195819	3.70526	0.800868	4.24198	-2.20994	11
RP11-478J18.2	0.0134193	0.253513	0.142112	4.23968	-0.835028	11
RPL21P32	0.0729517	1.3774	0.789398	4.23887	-0.803128	11
PLAGL1	0.144437	2.72414	1.50859	4.23729	-0.852596	11
SDPR	0.0146549	0.276329	0.0880242	4.23693	-1.65041	11
ZNF536	0.0741976	1.39838	5.75978	4.23624	2.04226	9
LINC00893	0.0905818	1.70575	1.59531	4.23504	-0.0965634	11
42625	0.0112232	0.211121	0.252323	4.23351	0.257204	11
RP11-688H10.1	0.0544773	1.02317	0.388063	4.23125	-1.39868	11
MIR3659	0.113516	2.13113	0.175974	4.23065	-3.59818	5
SPATA4	0.00949082	0.178179	0.388383	4.23065	1.12415	9
SLC16A6	0.08832	1.65627	0.779813	4.22906	-1.08674	11
RP11-1081M5.1	0.0189193	0.353033	0.125668	4.22187	-1.49019	11
LINC00973	0.0121454	0.226232	0.112799	4.21933	-1.00405	11
LINC01197	0.00167103	0.0310758	0.0869107	4.21698	1.48374	9
LINC01197	0.00167103	0.0310758	0.0869107	4.21698	1.48374	9
SNORA25	0.0913491	1.698	2.65733	4.2163	0.646142	2
RP11-48B3.3	0.0556443	1.03426	0.494649	4.21622	-1.06412	11
RP11-349A8.3	0.0254189	0.472264	0.463133	4.21562	-0.0281662	11
LRRC37A5P	0.0151264	0.280571	0.366598	4.21322	0.385833	2
ANXA1	0.135179	2.49792	14.875	4.20779	2.57408	9
PNMA2	2.79234	51.5638	70.6908	4.20681	0.455164	2
AZIN2	0.11561	2.13483	1.50385	4.20678	-0.505461	11
GAD1	0.0482184	0.888628	15.4364	4.20392	4.11861	9
RP11-434B12.1	0.0222889	0.410357	1.05109	4.20249	1.35694	9
KIRREL3-AS2	0.0227491	0.418654	0.582364	4.20188	0.476164	2
RP11-278H7.1	0.0196976	0.362492	0.157294	4.20186	-1.20449	11
RP11-505P4.6	0.0624706	1.14635	0.479636	4.19772	-1.25703	11
DRC7	0.018175	0.332832	0.553081	4.19477	0.732697	2
RP1-228P16.3	0.0223998	0.40993	0.0357503	4.19382	-3.51935	5
TEKT2	0.47826	8.74825	9.73032	4.19313	0.153493	11
LINC01305	0.013481	0.246576	0.48228	4.19303	0.967843	9
AMY2B	0.0872917	1.59376	2.84551	4.19044	0.836254	9
RP11-679B19.2	0.0354509	0.64703	0.717565	4.18994	0.149277	11
ELFN1	2.15417	39.3121	18.1481	4.18977	-1.11515	11
RP11-149I9.2	0.0322759	0.588492	0.910175	4.18849	0.629122	2
ATP5F1P5	0.0463734	0.845106	3.53298	4.18776	2.06368	9
DOCK10	0.247752	4.50149	4.31889	4.18343	-0.0597401	11
PHOX2B	0.0074133	0.134501	0.0720306	4.18136	-0.900934	11
ARMC3	0.0434446	0.788107	2.47178	4.18114	1.64908	9
C6orf118	0.207805	3.76016	3.18779	4.17749	-0.238241	11
AC074389.6	0.0410784	0.742157	0.335467	4.17527	-1.14555	11
HAR1A	0.00620821	0.112151	1.08049	4.17512	3.26817	9
PRSS37	0.0320002	0.578075	0.378203	4.17511	-0.612096	11
LINC00404	0.137248	2.47312	4.98462	4.17147	1.01115	9
TFF3	0.547165	9.85391	65.4775	4.17065	2.73223	9
LINC00609	0.0192763	0.347008	0.27152	4.17007	-0.353908	11
REEP1	0.605757	10.8954	27.49	4.16884	1.33519	9
AC012370.3	0.00540311	0.0968542	0.03385	4.16395	-1.51666	11
RP3-343K2.4	0.0220335	0.394232	0.0965122	4.16128	-2.03026	11
RP11-277J6.2	0.204883	3.66103	0.41291	4.15938	-3.14835	5
RPL29P3	0.0252542	0.451095	0.487045	4.15884	0.110623	2
CHL1-AS2	0.0134497	0.240149	3.90835	4.15829	4.02456	9
FAM81B	0.0231378	0.413127	1.38202	4.15827	1.74212	9
HMP19	0.0737642	1.31536	108.716	4.15639	6.36897	9
RP1-272E8.1	0.0152381	0.271554	0.254098	4.15549	-0.09585	11
RP13-565O16.2	0.0313999	0.559219	0.153049	4.15458	-1.86942	11
AC015933.2	0.132672	2.35738	1.7298	4.15125	-0.446582	11
LINC00276	0.00303635	0.0539363	0.0283267	4.15085	-0.929097	11
LINC00473	0.00534401	0.0946663	12.8631	4.14686	7.08617	9
WDR93	0.0169557	0.299956	0.453446	4.14491	0.596181	2
RP11-214K3.20	0.167607	2.94851	2.08666	4.13684	-0.498788	11
HSD17B3	0.0285118	0.501419	0.133509	4.13638	-1.90908	11
WNT7A	0.0153001	0.269011	4.4962	4.13605	4.06297	9
HGFAC	0.0411619	0.723479	0.920469	4.13557	0.347418	2
RN7SL308P	0.0378386	0.664016	0.416491	4.13329	-0.672933	11
AC079610.2	0.0200432	0.351541	0.249591	4.13251	-0.494128	11
CCDC13-AS1	0.0163752	0.287091	0.319964	4.13192	0.156405	2
PGBD4P3	0.0397833	0.69733	0.370949	4.13161	-0.910618	11
RP5-1184F4.7	0.0129479	0.226496	0.238636	4.1287	0.0753244	2
CRYBA1	0.130775	2.2873	0.465833	4.12849	-2.29576	11
CITED1	0.496779	8.67076	5.87962	4.12548	-0.560436	11
AC104820.2	0.00379152	0.0658746	0.0591192	4.11887	-0.156096	11
RP11-227G15.11	0.0201973	0.350725	0.581122	4.1181	0.728501	2
LINC00092	0.055245	0.956862	0.220516	4.1144	-2.11743	11
RP11-219G17.4	0.0593672	1.02672	0.770319	4.11223	-0.414513	11
RP11-180I4.4	0.00492373	0.0847871	0.0380696	4.10602	-1.15521	11
KLRD1	0.000645717	0.0111147	0.0336356	4.10542	1.59752	9
AC006461.1	0.265679	4.56569	2.08238	4.10307	-1.1326	11
ZNF471	0.148996	2.55994	2.70089	4.10276	0.0773266	2
MIR5002	0.115856	1.98468	0.767035	4.0985	-1.37154	11
FAM186A	0.00417245	0.0714635	0.0476991	4.09824	-0.583244	11
GPR85	0.0882131	1.50786	7.90426	4.09536	2.39013	9
CLEC5A	0.00555359	0.0946839	0.106137	4.09163	0.164739	2
PFN1P3	0.0290643	0.495328	0.216685	4.09106	-1.19278	11
BEGAIN	0.548924	9.34058	5.68397	4.08884	-0.716615	11
UNC5C	0.195899	3.33256	3.35188	4.08844	0.00834175	2
ARID5B	0.143758	2.43821	6.08764	4.0841	1.32006	9
PTCHD4	0.357671	6.06506	2.9468	4.08382	-1.04137	11
SNORD42	0.165266	2.79932	1.38683	4.08222	-1.01329	11
FLJ33581	0.00491745	0.0832475	0.0376025	4.08142	-1.14658	11
COMMD3	0.1857	3.1435	2.79456	4.08133	-0.169747	2
TAL2	0.241409	4.07326	0.77132	4.07663	-2.40078	11
RP11-339B9.1	0.00546864	0.0922261	0.0603124	4.07592	-0.612719	11
RP11-95P13.1	0.0249181	0.419131	0.252687	4.07213	-0.730048	11
ITGB3	0.0264173	0.444107	0.44861	4.07135	0.0145544	2
AC000095.11	0.023992	0.403156	0.996541	4.07071	1.30559	9
KCNH1	0.0702084	1.17557	1.22378	4.06557	0.0579912	2
PYGO1	0.41881	7.0121	6.15061	4.06548	-0.189118	2
RP11-102N12.3	0.158384	2.65099	3.01504	4.06504	0.185643	2
RP11-157F20.1	0.0803014	1.34371	0.187707	4.06465	-2.83967	5
CFAP70	0.065759	1.09909	1.38749	4.06298	0.336166	2
RP11-112L18.1	0.0422926	0.706677	0.139065	4.06257	-2.34529	11
POU3F3	0.151338	2.5267	13.6906	4.06141	2.43786	9
NTRK1	0.0505814	0.843106	4.64538	4.05904	2.46201	9
PPP1R42	0.0156678	0.261069	0.595883	4.05855	1.1906	9
PCDH9	0.164328	2.73674	7.0731	4.05781	1.36988	9
AC015923.1	0.0445949	0.742609	0.763172	4.05765	0.0394056	2
ID4	5.34134	88.8789	133.863	4.05657	0.590847	2
RP11-214K3.18	0.135621	2.25119	1.44308	4.05304	-0.641535	11
RP11-166D19.1	0.136812	2.26967	17.3038	4.05222	2.93054	9
RP11-1275H24.1	0.317648	5.26461	2.12178	4.05083	-1.31105	11
WDR63	0.121201	2.00296	2.95049	4.04666	0.558821	2
TNRC18P1	0.0288333	0.475949	0.633942	4.045	0.413544	2
CAPN9	0.0886623	1.45976	0.339091	4.04127	-2.10598	11
LINC00269	0.0109305	0.179524	0.0900229	4.03774	-0.995811	11
RP11-16N11.2	0.101992	1.67508	0.835027	4.03769	-1.00433	11
SNAP25-AS1	0.0085477	0.140227	0.20217	4.03608	0.527808	2
PRTG	3.43196	56.2019	9.43356	4.03352	-2.57475	5
RP11-553L6.5	0.178915	2.92766	6.71778	4.03241	1.19823	9
A2M	0.151535	2.47549	6.77806	4.02999	1.45316	9
RP11-329B9.5	0.0254305	0.415359	0.792017	4.02973	0.931173	9
ANKRD55	0.00398659	0.0650824	0.45697	4.02904	2.81176	9
MYOF	0.278575	4.5313	3.86417	4.02379	-0.229768	2
RP11-6K23.1	0.013353	0.216594	0.70824	4.01976	1.70925	9
GAPDHP46	0.0113059	0.182831	0.0696149	4.01536	-1.39304	11
RP11-552E10.1	0.0238095	0.384195	0.993855	4.01223	1.3712	9
GRIK1-AS1	0.0168993	0.271772	0.119387	4.00736	-1.18675	11
KIF26B	0.00474407	0.0761236	0.423309	4.00415	2.47529	9
RP11-90E9.1	0.0234126	0.373516	0.0829245	3.99581	-2.1713	5
LINC00158	0.0171672	0.27344	0.232288	3.99349	-0.23531	2
SRGAP3-AS2	0.0484191	0.768946	0.421824	3.98923	-0.866239	11
RP11-342M21.2	0.0737432	1.16703	0.236707	3.98419	-2.30167	5
HMX1	0.0765102	1.20909	1.16413	3.98212	-0.0546717	2
RSPH4A	0.510124	8.0335	6.73165	3.97711	-0.255069	2
RFTN2	0.469154	7.38066	2.64057	3.97562	-1.4829	11
ZNF540	0.0726903	1.14075	3.86224	3.97208	1.75945	9
RP11-162G10.5	0.0141451	0.221969	0.25462	3.97198	0.19799	2
GOLGA8VP	0.00660514	0.103606	0.107011	3.97138	0.0466499	2
RP11-457M11.7	0.00897241	0.140569	0.149811	3.96964	0.0918613	2
RN7SKP47	0.0356215	0.557204	0.0606765	3.96739	-3.199	5
C8orf46	0.0280492	0.438541	0.551152	3.96668	0.329738	2
KCNJ5	0.0365647	0.568548	9.43426	3.95876	4.05256	9
RPL5P30	0.0766779	1.19112	1.45837	3.95737	0.292035	2
RP11-39K24.4	0.0076465	0.118678	0.123115	3.95611	0.0529566	2
APBA1	0.060483	0.938112	2.77848	3.95516	1.56646	9
RP11-87O11.1	0.034225	0.529915	0.351014	3.95264	-0.594234	2
CASC1	0.0588805	0.911388	1.81344	3.9522	0.992595	9
NME5	0.267232	4.1323	3.56541	3.95078	-0.21288	2
CCDC184	0.637027	9.84813	33.6198	3.95042	1.77139	9
AC005009.1	0.0417772	0.645546	0.47088	3.94973	-0.455159	2
AP000857.3	0.0279062	0.430923	0.371293	3.94877	-0.214873	2
HNRNPA1P5	0.012294	0.189651	0.151475	3.94732	-0.324274	2
RP4-665N4.4	0.0151501	0.233708	0.120469	3.94731	-0.956045	11
RP11-296E23.2	0.064028	0.985938	0.372167	3.94472	-1.40555	11
NOL4	0.243722	3.74935	7.10619	3.94333	0.922437	9
RAB7B	0.0727153	1.11825	0.348963	3.94284	-1.6801	11
HIVEP3	0.0416902	0.640949	0.552055	3.94243	-0.215398	2
LINC00648	0.145893	2.24282	1.10561	3.94234	-1.02047	11
AC159540.1	0.0108531	0.166832	0.129463	3.94221	-0.365859	2
PDC	0.033911	0.521002	0.584011	3.94146	0.164705	2
PAG1	0.0814592	1.24854	5.04796	3.93802	2.01546	9
FOXD1	0.103842	1.59157	0.654044	3.93799	-1.28299	11
OR52B5P	0.0122952	0.188315	0.0779791	3.93699	-1.27199	11
MOK	0.172798	2.64409	2.68183	3.93561	0.0204438	2
WNT5B	0.739296	11.3121	3.35883	3.93557	-1.75183	11
RP13-685P2.8	0.0459634	0.702717	0.218833	3.93439	-1.68312	11
TFEC	0.00135269	0.0205867	0.0481942	3.9278	1.22715	9
PTCH1	1.92756	29.2807	4.19945	3.9251	-2.80168	5
CTC-490E21.10	0.0484807	0.735775	0.7168	3.92378	-0.0376945	2
BTNL10	0.0134452	0.203829	0.0799097	3.9222	-1.35092	11
APOBR	0.00621538	0.0939913	0.0423989	3.91861	-1.1485	11
RP11-57A1.1	0.0696278	1.05249	0.0238918	3.918	-5.46115	5
RP11-16B9.1	0.0292829	0.441979	0.537705	3.91585	0.282838	2
RP11-1105G2.4	0.0227953	0.343784	0.140855	3.9147	-1.28729	11
RP5-1070G24.2	0.0549817	0.828873	0.413627	3.91413	-1.00282	11
SULF1	2.51535	37.9031	327.524	3.91348	3.11121	9
SPEF2	0.0637077	0.958592	1.23033	3.91138	0.360059	2
HMGCLL1	0.0994899	1.4969	5.45863	3.91128	1.86656	9
KCNK3	0.110271	1.65742	6.0722	3.90981	1.87328	9
RP11-1109F11.5	0.0865635	1.30069	1.12544	3.90937	-0.208785	2
C9orf50	0.0289731	0.43501	0.302063	3.90826	-0.526201	2
RP11-274B21.9	0.0177396	0.266068	0.420751	3.90674	0.661174	2
RP11-598O12.1	0.0543861	0.815331	0.308562	3.90607	-1.40182	11
HMGN2P46	0.00363574	0.0544825	0.0472598	3.90547	-0.205179	2
Y_RNA	0.118019	1.76543	1.0735	3.90293	-0.717704	2
ZNF75BP	0.00779268	0.116548	0.0827941	3.90266	-0.493321	2
ITGB8	0.789572	11.7944	18.7676	3.90088	0.670147	2
HNRNPA1P25	0.0244631	0.36516	0.269324	3.89985	-0.439185	2
CYP17A1	0.00331898	0.049503	0.0790141	3.8987	0.674595	2
TAS2R38	0.0102221	0.152312	0.077952	3.89726	-0.966368	11
S100A3	0.0244781	0.36436	0.135489	3.8958	-1.42719	11
RN7SKP139	0.0797834	1.18633	1.43811	3.89428	0.277664	2
YBX1P3	0.0128535	0.191087	0.16397	3.89399	-0.220793	2
C17orf82	0.0687	1.02071	0.131098	3.89311	-2.96084	5
RP11-567C20.2	0.0138415	0.20547	0.305469	3.89185	0.572099	2
YAF2	0.15166	2.25077	2.03165	3.89151	-0.147769	2
MIR340	0.106991	1.58781	1.51768	3.89147	-0.065172	2
RGPD1	0.00172843	0.0255786	0.0208283	3.8874	-0.296393	2
RGPD1	0.00172843	0.0255786	0.0208283	3.8874	-0.296393	2
SHC2	1.66495	24.617	34.2461	3.8861	0.476286	2
CLEC18B	0.0110716	0.163688	0.736954	3.88601	2.17063	9
CBFA2T3	0.0448781	0.663408	0.744088	3.88581	0.165577	2
NRSN1	0.0333266	0.492089	3.92831	3.88417	2.99692	9
CSRP3	0.00810098	0.119553	0.0862363	3.88341	-0.471278	2
RERG	0.0921289	1.35797	3.44392	3.88165	1.3426	9
ONECUT2	0.157718	2.32427	3.70562	3.88136	0.672935	2
CD36	0.0137264	0.202216	7.6752	3.88087	5.24624	9
RP11-22L13.1	0.016551	0.243268	0.169829	3.87756	-0.518463	2
LA16c-380A1.1	0.0755924	1.11091	1.62057	3.87736	0.544759	2
PTX3	1.36946	20.1112	3.02553	3.87631	-2.73274	5
ISLR2	0.209579	3.06456	27.2681	3.87012	3.15346	9
CFAP43	0.0811896	1.18532	3.00319	3.86784	1.34121	9
KCNS2	0.0258618	0.37732	0.960755	3.86689	1.34838	9
RP11-489G11.3	0.0156738	0.228602	0.0976758	3.86641	-1.22676	11
MIR4774	0.153851	2.24293	0.45203	3.86578	-2.3109	5
NOVA1	0.704656	10.2714	10.4633	3.86557	0.0267085	2
S1PR1	0.574078	8.36722	1.14736	3.86543	-2.86643	5
ARRDC3	6.16246	89.7393	54.0337	3.86416	-0.73188	2
NKX2-5	0.0223272	0.324069	0.0898376	3.85943	-1.85091	5
PCDH17	0.318379	4.61659	12.7368	3.85801	1.4641	9
TMEM169	1.74641	25.3053	13.5479	3.85698	-0.901376	2
RP11-1263C18.1	0.107948	1.56295	3.85915	3.85586	1.30401	9
AC019070.1	0.0342387	0.495389	0.475632	3.85486	-0.058718	2
CDKN1C	0.0851175	1.23078	0.684605	3.85397	-0.846224	2
ARHGAP15	0.0278924	0.403238	0.0469261	3.85369	-3.10317	5
OR2B8P	0.012661	0.182772	0.131613	3.85158	-0.473742	2
RP11-217B7.2	0.272991	3.92774	1.39487	3.84677	-1.49357	11
RPS2P1	0.0144653	0.207572	0.139106	3.84294	-0.577428	2
SOX9	2.52742	36.2664	4.35404	3.8429	-3.05821	5
CTD-2006O16.2	0.124286	1.78334	0.350406	3.84285	-2.34748	5
C2orf72	0.683584	9.79503	10.5795	3.84086	0.111143	2
SFTPC	0.00733267	0.105022	0.801978	3.84021	2.93288	9
DLX3	0.0643261	0.92126	0.189768	3.84013	-2.27937	5
ABCD2	0.01649	0.236069	0.691907	3.83955	1.55137	9
EGR3	0.0387138	0.554001	0.399962	3.83897	-0.470027	2
DCT	0.0184207	0.262826	0.732042	3.83471	1.47782	9
RPL21P54	0.0255949	0.36516	0.597581	3.8346	0.710607	2
MIR670HG	0.010553	0.150397	1.52591	3.83305	3.34282	9
ZBTB46-AS1	0.0219209	0.312375	0.236732	3.8329	-0.400026	2
AC005498.3	0.0424764	0.603854	0.317157	3.82947	-0.929004	2
RP11-1081M5.2	0.00546779	0.077603	0.0845524	3.82708	0.123733	2
LONRF2	0.211193	2.99735	10.4469	3.82705	1.80131	9
RP11-14I17.3	0.0205702	0.291748	0.496899	3.8261	0.768228	2
PTHLH	0.0103821	0.146763	0.226214	3.82132	0.624202	2
RBM24	0.240163	3.38922	5.50705	3.81886	0.700327	2
RP11-85O21.4	0.0258175	0.364085	0.043265	3.81785	-3.073	5
RP11-392B6.1	0.0888248	1.25249	0.853021	3.8177	-0.55415	2
LINC01422	0.0271262	0.382404	0.150365	3.81734	-1.34663	11
ZNF436-AS1	0.272896	3.84301	4.74964	3.81581	0.305584	2
CH17-437K3.1	0.00626181	0.0880566	0.199193	3.81378	1.17766	9
RP11-613D13.8	0.0170161	0.238932	0.131921	3.81163	-0.856931	2
MIR499A	0.0957693	1.34467	0.993585	3.81154	-0.436536	2
RN7SL815P	0.0403196	0.564329	0.623872	3.80698	0.144715	2
CACNG3	0.00378363	0.0529027	0.405364	3.8055	2.9378	9
MIR135A1	0.261777	3.65908	2.42224	3.80507	-0.595136	2
SPHK1	0.530656	7.4142	0.847219	3.80444	-3.12949	5
RP11-296E23.1	0.0337584	0.471306	0.292113	3.80335	-0.69014	2
RP11-98D18.1	0.211747	2.95466	3.56314	3.80258	0.270156	2
LINC01185	0.00576278	0.080368	0.117131	3.80178	0.543434	2
RP13-20L14.1	0.0642058	0.891921	1.19938	3.79614	0.427299	2
RP11-231L11.1	0.0589646	0.818863	0.227917	3.7957	-1.84511	5
NTN4	0.457863	6.33596	3.54775	3.79058	-0.83666	2
RP5-874C20.8	0.0632901	0.875198	1.22083	3.78956	0.480177	2
LINC00472	0.276864	3.82757	1.96898	3.78918	-0.958985	2
PROS1	0.560223	7.74285	6.90073	3.78879	-0.166116	2
RP11-348N5.9	0.0327456	0.452531	0.332776	3.78864	-0.443465	2
MIR1285-1	0.278187	3.84171	3.67677	3.78762	-0.0633109	2
MPZ	3.24388	44.7845	3.32447	3.78721	-3.7518	5
FANK1	0.117048	1.61578	2.98201	3.78706	0.884053	2
ARHGEF26-AS1	0.025456	0.35131	0.298792	3.78666	-0.233604	2
SLC18A3	0.0337024	0.465027	3.94049	3.78639	3.08299	9
C15orf32	0.00653825	0.090212	0.150693	3.78634	0.740226	2
DPYD	0.12863	1.77392	3.16588	3.78563	0.835669	2
VN2R17P	0.0275504	0.379505	0.264709	3.78397	-0.519708	2
AP000462.1	0.167277	2.29755	2.77774	3.77978	0.273815	2
RGS4	0.0602178	0.827066	8.85564	3.77974	3.42052	9
C2orf73	0.00860698	0.118111	0.282814	3.77849	1.25971	9
ANKRD20A4	0.00249181	0.034191	0.0395118	3.77835	0.208668	2
RP4-811H24.9	0.0333781	0.457682	0.191242	3.77737	-1.25894	2
ZSWIM2	0.00494835	0.0677824	0.156689	3.77589	1.20892	9
C20orf203	0.0251955	0.344844	1.75208	3.7747	2.34506	9
CLEC18C	0.00238738	0.0326075	0.110943	3.7717	1.76654	9
CLEC18C	0.00238738	0.0326075	0.110943	3.7717	1.76654	9
RN7SKP37	0.0401218	0.547927	0.426278	3.77153	-0.36219	2
RP11-303E16.5	0.157122	2.13967	3.18703	3.76743	0.574829	2
LINC01505	0.00441574	0.0600912	0.0974004	3.76643	0.696775	2
RP11-1275H24.2	0.439693	5.97207	4.77499	3.76366	-0.322734	2
Y_RNA	0.10034	1.36281	0.639979	3.76362	-1.09049	2
RP4-575N6.4	0.202382	2.74113	0.214329	3.75962	-3.67687	5
U51244.2	0.0312639	0.423444	0.0465815	3.7596	-3.18434	5
NDP	0.0574485	0.77654	0.311847	3.75672	-1.31622	2
WLS	0.717453	9.68381	33.8992	3.75462	1.8076	9
SLC7A9	0.0269736	0.36405	0.581992	3.75451	0.676866	2
HINT2P1	0.0246903	0.332503	0.377155	3.75135	0.181788	2
LINC01586	0.0532472	0.716987	1.1493	3.75117	0.680739	2
MORF4L1P4	0.0239604	0.322605	0.147131	3.75104	-1.13267	2
MIR604	0.126341	1.70039	0.733542	3.75048	-1.21292	2
RP11-303E16.8	0.0151264	0.203543	0.234053	3.7502	0.201499	2
KIFAP3	1.19134	16.0169	31.9588	3.74893	0.99662	9
RP11-57B24.1	0.0635239	0.85342	0.434557	3.74789	-0.97371	2
CNTN3	0.0731198	0.982158	1.4547	3.74762	0.566698	2
TGFB2	0.187108	2.51297	9.54323	3.74746	1.92508	9
FLJ33360	0.00399721	0.0535758	0.101649	3.74451	0.923948	2
RP11-339B21.8	0.00674319	0.0903156	0.63855	3.74347	2.82175	9
MAF	1.38932	18.6004	11.4737	3.74289	-0.696999	2
RNA5SP118	0.216227	2.89231	4.00004	3.7416	0.467793	2
CCDC30	0.105894	1.4154	2.1148	3.74052	0.579316	2
TET2	0.646181	8.63572	13.6302	3.74031	0.658422	2
GLRB	0.222281	2.96834	4.50039	3.7392	0.600396	2
Y_RNA	0.106297	1.41788	0.180926	3.73756	-2.97027	5
RP11-85O21.2	0.0432013	0.574799	0.0492953	3.73391	-3.54354	5
PLEKHG1	0.702573	9.34056	5.5399	3.73279	-0.75365	2
FAM167A	0.587897	7.80619	8.40719	3.73098	0.107005	2
ADGB	0.00453526	0.0601753	0.266572	3.72991	2.14728	9
LIM2	0.0236605	0.312693	0.239804	3.72419	-0.382887	2
TBX2	0.00971287	0.128313	0.0633089	3.72363	-1.01919	2
DNER	1.35507	17.8661	55.3942	3.72078	1.63251	9
HADHAP1	0.0864935	1.14013	0.758192	3.72047	-0.588566	2
ZBTB20-AS1	0.0286814	0.377794	0.456746	3.71941	0.273791	2
GXYLT1P6	0.00984318	0.129533	0.149919	3.71805	0.210861	2
CTD-2011F17.2	0.0394318	0.518554	0.312629	3.71706	-0.730044	2
FZD1	0.638913	8.3963	6.10673	3.71606	-0.459353	2
SYNE1	0.144097	1.89333	3.85626	3.71582	1.02627	9
SOX9-AS1	0.0496757	0.652388	0.134491	3.71512	-2.27822	5
SOX9-AS1	0.0496757	0.652388	0.134491	3.71512	-2.27822	5
EFCAB1	0.020219	0.265445	0.530102	3.71463	0.997858	9
RP11-356O9.2	0.0211242	0.277142	0.39625	3.71366	0.515784	2
FAM13C	0.174044	2.28176	3.80756	3.71262	0.738721	2
RP11-166B2.1	0.102777	1.34592	1.10549	3.711	-0.28391	2
EFCAB6-AS1	0.0147131	0.192196	0.0897467	3.7074	-1.09864	2
RP11-384F7.2	0.777285	10.152	28.4519	3.70717	1.48677	9
RP11-488C13.6	0.0977213	1.27379	1.35349	3.70431	0.0875628	2
CTD-3105H18.18	0.0389829	0.50799	0.356435	3.70389	-0.511161	2
RP11-266L9.3	0.012269	0.159817	0.260984	3.70333	0.707543	2
RP11-57C19.6	0.0441234	0.574494	0.476144	3.70268	-0.270894	2
RFWD2P1	0.00516455	0.0672421	0.0330524	3.70265	-1.02461	2
PLCE1-AS2	0.00275044	0.0357467	0.0134136	3.70008	-1.41411	5
AC144831.1	0.0438785	0.569936	0.928417	3.69921	0.703974	2
VSX1	0.0179158	0.232563	0.0706713	3.69832	-1.71843	5
AF127936.9	0.104277	1.35303	0.584116	3.6977	-1.21187	2
ADAMTS6	0.319865	4.14672	1.90887	3.69644	-1.11925	2
HOXC13	0.033924	0.439625	0.122424	3.69589	-1.84439	5
NBPF8	0.137746	1.78438	1.93752	3.69534	0.118788	2
KALRN	0.542699	7.02744	5.00311	3.69477	-0.490174	2
TMEM196	0.144979	1.87698	13.3692	3.6945	2.83243	9
RP11-661G16.1	0.0433538	0.560828	0.303342	3.69333	-0.886611	2
SCN7A	0.0570947	0.737207	1.35449	3.69064	0.877604	2
RP11-314C16.1	0.0485728	0.626577	0.90746	3.68927	0.534342	2
LHX5	0.480148	6.1924	4.80511	3.68895	-0.365929	2
CUBN	0.0335996	0.433212	0.678754	3.68856	0.647816	2
PDCD1LG2	0.00950365	0.122471	0.0313565	3.68781	-1.9656	5
TLE6	0.3512	4.5254	4.68405	3.68768	0.0497101	2
CLDN2	0.00672197	0.0865921	0.169685	3.68728	0.970554	9
ENO1P2	0.0602033	0.775155	0.501553	3.68657	-0.628083	2
PHBP7	0.0143536	0.184626	0.197514	3.68512	0.097351	2
RP11-710F7.3	0.00668176	0.0859252	0.0448247	3.68478	-0.938786	2
RP11-544L8__B.4	0.00526654	0.0676874	0.0626889	3.68396	-0.110677	2
FNDC5	0.779232	10.0135	5.72351	3.68374	-0.806969	2
LL22NC03-2H8.5	0.0105699	0.135795	0.0856344	3.68339	-0.665163	2
AC004057.1	0.0933725	1.19863	0.652633	3.68225	-0.877048	2
RP11-193M21.1	0.0127929	0.163995	0.656246	3.68024	2.00058	9
LINGO1-AS2	0.0179126	0.229478	0.35472	3.67931	0.628326	2
RNF219-AS1	0.00521646	0.0668276	0.0600874	3.6793	-0.153382	2
RP11-93L14.1	0.0153735	0.196842	0.0487882	3.67852	-2.01243	5
KCNA2	0.133337	1.70679	1.59037	3.67813	-0.101921	2
PRMT8	0.193348	2.47493	1.92836	3.67812	-0.360011	2
AC061961.2	0.13525	1.73011	4.68102	3.67716	1.43596	9
AFF2-IT1	0.104531	1.33574	0.434326	3.67564	-1.62079	5
SGCZ	0.0312329	0.397927	0.575549	3.67137	0.532436	2
AC018647.3	0.00394456	0.0502225	0.076433	3.6704	0.605863	2
TMTC2	1.1602	14.7463	6.30394	3.66791	-1.22603	2
RN7SL801P	0.0386883	0.491144	0.057687	3.66618	-3.08983	5
C15orf65	0.499036	6.32745	5.0641	3.66441	-0.32132	2
ROPN1L	0.0572522	0.725803	1.14579	3.66418	0.658699	2
MFAP1P1	0.0280897	0.355496	0.226673	3.66172	-0.649223	2
KB-1507C5.3	0.0657794	0.832374	0.446349	3.66152	-0.89906	2
AL133245.2	0.0169334	0.214237	0.201632	3.66126	-0.0874823	2
FSIP2	0.250245	3.16271	4.16237	3.65975	0.396244	2
RP11-553A10.1	0.316868	4.00381	1.85076	3.65942	-1.11326	2
LINC00925	0.109496	1.38271	2.06643	3.65855	0.579635	2
RP11-616M22.11	0.0220035	0.277577	0.246966	3.65709	-0.168577	2
RP1-301L19.1	0.00251636	0.0317313	0.186465	3.6565	2.55492	9
AQP1	0.0249033	0.313684	0.539627	3.6549	0.782651	2
SNAP91	0.403825	5.07663	18.9917	3.65207	1.90343	9
RP1-272E8.2	0.0128533	0.16152	0.0823524	3.6515	-0.971832	2
NKX6-2	0.347365	4.3649	21.979	3.65142	2.33211	9
RP11-107D24.2	0.0281539	0.352921	0.209897	3.64794	-0.749662	2
TBX18	0.00408617	0.0511353	0.31486	3.6455	2.62232	9
RP11-436I9.3	0.0129677	0.162231	0.0770716	3.64506	-1.07378	2
CTD-3105H18.14	0.00450933	0.0563316	0.0420366	3.64296	-0.422298	2
TUB-AS1	0.0111213	0.138905	0.217495	3.6427	0.646886	2
RP11-627D16.1	0.0208498	0.260372	2.30265	3.64246	3.14465	9
RP11-688I9.4	0.0198552	0.247779	0.395654	3.64146	0.675183	2
GALP	0.110353	1.37519	1.67617	3.63944	0.285538	2
RP11-381P6.1	0.161781	2.01596	1.25996	3.63935	-0.678085	2
FGF14-AS1	0.0435317	0.541384	0.840204	3.63651	0.634087	2
BMPR1B	0.224413	2.79018	1.72077	3.63613	-0.697305	2
FGF17	0.0853067	1.05895	4.35592	3.63384	2.04034	9
MN1	0.891599	11.0663	5.38878	3.63364	-1.03814	2
RP11-794C22.2	0.0350095	0.433833	0.44659	3.63132	0.0418116	2
MIR1302-3	0.0814352	1.00843	1.3075	3.63031	0.374698	2
RP11-9G1.3	0.0606995	0.751522	1.31722	3.63006	0.80961	2
CTNNA3	0.0918779	1.13734	0.388157	3.6298	-1.55095	5
ATP5C1P1	0.0125565	0.155158	0.0417021	3.62723	-1.89554	5
LEMD1-AS1	0.0167141	0.206487	0.220944	3.62691	0.0976343	2
SOX3	8.46067	104.516	20.7159	3.62681	-2.33492	5
C8orf34	0.131842	1.6269	0.73361	3.62524	-1.14904	2
CTSS	0.00546691	0.0673813	0.133842	3.62355	0.990111	9
ALB	0.0102527	0.126325	0.083649	3.62306	-0.594722	2
LRMP	0.00683322	0.0841519	0.143382	3.62236	0.768792	2
GFRA1	0.509694	6.26577	7.02011	3.61979	0.164002	2
RSPH1	0.0819399	1.00674	2.87545	3.61899	1.51409	9
COMP	0.00753554	0.0925333	0.203161	3.61819	1.13458	9
RP5-1024N4.4	0.0206778	0.253821	0.118485	3.61766	-1.0991	2
IBA57-AS1	0.301536	3.69954	2.18923	3.61694	-0.756927	2
TCEA3	0.0428166	0.525298	1.43051	3.6169	1.44532	9
ANKRD44	0.143315	1.7581	3.76699	3.61675	1.0994	9
IRX1	0.760918	9.32745	6.24133	3.61567	-0.57963	2
NLRP9	0.00312255	0.0382604	0.0826923	3.61506	1.1119	9
EBF1	0.0338125	0.413955	1.57156	3.61385	1.92465	9
KLHL35	0.491151	6.00952	4.43696	3.61301	-0.437679	2
MTND2P26	0.0109213	0.13353	0.159368	3.61194	0.255203	2
GLRA2	0.0691412	0.845211	9.18396	3.61169	3.44173	9
POU4F1	0.0762009	0.930934	0.902205	3.6108	-0.0452237	2
PRRX1	0.0155966	0.190105	0.358843	3.60749	0.916561	2
GBP3	0.0027638	0.0336511	0.113616	3.60593	1.75544	9
DTX4	7.91681	96.3787	23.6202	3.60572	-2.0287	5
EMP1	0.0533819	0.649572	3.08217	3.60507	2.24638	9
RNA5SP37	0.0913542	1.11155	0.530407	3.60496	-1.0674	2
EPHA5	0.0174839	0.212675	2.62727	3.60455	3.62684	9
MIR4450	0.179752	2.18617	0.268023	3.60433	-3.02798	5
CTB-46B19.1	0.0225557	0.274326	0.166746	3.60433	-0.718242	2
RP1-167F1.2	0.293279	3.55667	2.52659	3.60018	-0.493338	2
CTC-543D15.1	0.00980189	0.118804	0.089158	3.59938	-0.414153	2
METTL21EP	0.00981205	0.118804	0.117665	3.59789	-0.0139014	2
MZT1P1	0.0474954	0.574068	0.080902	3.59536	-2.82697	5
SNORA70	0.089191	1.07571	1.14162	3.59224	0.0857949	2
SMPD3	0.62474	7.53395	15.8357	3.59208	1.07171	9
KLHL41	0.02649	0.319425	0.771409	3.59196	1.27202	9
RN7SKP234	0.153358	1.8485	1.52872	3.59138	-0.274037	2
CTD-2376I20.1	0.0213209	0.256815	0.249249	3.59039	-0.0431402	2
AC004053.1	0.00793797	0.0954606	0.123689	3.58806	0.373743	2
RP1-47A17.1	0.0220881	0.265613	0.31355	3.58799	0.239371	2
TRIM74	0.00763974	0.0918068	0.0588842	3.587	-0.640719	2
CYP4A11	0.00300356	0.0360522	0.0362146	3.58534	0.0064848	2
RP11-713N11.6	0.015662	0.187527	0.212521	3.58176	0.180508	2
MALAT1	58.5652	700.64	733.608	3.58056	0.0663348	2
RP11-547D23.1	0.0321615	0.384728	0.182257	3.58043	-1.07787	2
LRRIQ1	0.179406	2.14478	3.67701	3.57952	0.777705	2
RP11-335E14.1	0.034521	0.412313	0.0517384	3.57819	-2.99443	5
CCDC33	0.0279031	0.333181	0.29471	3.57781	-0.177011	2
RP11-678G15.1	0.0282642	0.337456	0.258725	3.57765	-0.383279	2
MAPK11	1.01892	12.1636	17.9613	3.57747	0.562318	2
ACTL6B	0.728051	8.68529	25.9448	3.57646	1.5788	9
RP5-999L4.2	0.0296545	0.353699	0.138946	3.5762	-1.348	5
MAGEC3	0.00829603	0.098892	0.128989	3.57536	0.383323	2
CTD-2540M10.1	0.316656	3.77174	5.35352	3.57424	0.505256	2
LINC01287	0.00335069	0.0399091	0.0619473	3.57419	0.634323	2
RP1-20C7.6	0.0913546	1.08593	0.95783	3.57131	-0.181085	2
RP11-401P9.5	0.00668128	0.0793594	0.123715	3.5702	0.640553	2
CAPN6	2.58654	30.7191	4.68822	3.57004	-2.71203	5
RP11-323I15.5	0.0175558	0.208346	0.108853	3.56896	-0.936608	2
TG	0.00423441	0.0501854	0.0550175	3.56703	0.132623	2
PTPRN2	2.73511	32.4152	41.3465	3.567	0.351096	2
RP11-288C17.1	0.0101702	0.120529	0.189889	3.56696	0.655779	2
B4GALNT1	0.291409	3.45195	6.08074	3.56629	0.816836	2
AC007277.3	0.00791163	0.0937095	0.423648	3.56615	2.1766	9
CDKN2B	0.0605711	0.717022	0.721754	3.56532	0.00949031	2
UBQLN3	0.0096557	0.11419	0.0587522	3.56391	-0.958719	2
GLYCTK-AS1	0.292479	3.4538	3.16677	3.56178	-0.125175	2
AC000036.4	0.00585027	0.0690374	0.0621567	3.5608	-0.151467	2
AC005559.3	0.0129025	0.15224	0.0822935	3.56063	-0.887498	2
RP11-699C17.1	0.0263804	0.311258	0.49198	3.56057	0.660489	2
RP11-830F9.5	0.0188241	0.221913	0.174064	3.55934	-0.350372	2
CTC-506B8.1	0.0210195	0.247602	0.197312	3.55822	-0.327541	2
GEMIN8P3	0.0164945	0.1941	0.147945	3.55674	-0.391733	2
KAT2B	0.333962	3.92944	5.00582	3.55657	0.349282	2
ABCA5	0.637651	7.50225	4.66406	3.55648	-0.685738	2
GRIK1	0.243322	2.85962	2.53287	3.55489	-0.175054	2
MYBPC3	0.00546181	0.064184	0.0822116	3.55476	0.357129	2
DRC1	0.0803126	0.941819	4.96681	3.55175	2.3988	9
RP11-506H21.5	0.107439	1.25886	2.50412	3.55052	0.992192	2
KRT8P15	0.0400866	0.469555	0.470312	3.5501	0.00232191	2
LHX8	0.158259	1.85291	19.6363	3.54943	3.40566	9
LINC01289	0.00617509	0.0722237	0.0386852	3.54794	-0.900688	2
SKINTL	0.034751	0.406133	0.184259	3.54682	-1.14022	2
LPP-AS1	0.0473209	0.552907	0.297192	3.54649	-0.89564	2
NR2E1	0.0120419	0.140663	0.502794	3.54612	1.83772	9
SEMA3C	0.136842	1.59843	7.55393	3.54607	2.24057	9
PTPRO	0.437582	5.1109	29.5862	3.54595	2.53327	9
WNT5A	0.475133	5.54936	4.69286	3.54592	-0.241854	2
AC010729.1	0.540183	6.30588	4.01857	3.54518	-0.650014	2
UNC13C	0.0172881	0.201739	0.842205	3.54464	2.06168	9
RP11-329N22.1	0.0588489	0.686158	0.0652297	3.54345	-3.39494	5
MBNL2	0.852501	9.93818	11.5515	3.54321	0.217022	2
SLC25A6P5	0.017271	0.201292	0.0274051	3.54286	-2.87677	5
RP11-65J3.14	0.0121865	0.141988	0.0653684	3.54241	-1.11911	2
ZNF25	0.499677	5.81785	21.0949	3.54142	1.85833	9
ZFPM2-AS1	0.00527965	0.0614249	0.188247	3.54031	1.61573	9
LINC00271	0.033187	0.385968	0.354484	3.53979	-0.122762	2
RN7SKP160	0.102373	1.1906	1.04093	3.53979	-0.193822	2
RP11-5P18.10	0.0165964	0.192731	1.14514	3.53765	2.57087	9
ALDOB	0.00935207	0.10854	0.387108	3.5368	1.83451	9
NRAP	0.00392665	0.0455358	0.022477	3.53563	-1.01855	2
BEAN1	0.0397565	0.460846	0.694013	3.53502	0.590679	2
ATXN1	0.248684	2.87941	7.78956	3.53339	1.43577	9
RP11-212D3.2	0.0628362	0.726482	0.184354	3.53126	-1.97845	5
PRDM1	0.0690999	0.798497	0.440879	3.53053	-0.856905	2
RP11-356O9.1	0.0152277	0.175952	0.191549	3.53041	0.122537	2
DOK6	0.1127	1.30184	3.87709	3.53	1.57442	9
RP11-446H18.5	0.0183312	0.211674	0.188547	3.52947	-0.166917	2
RAB28P5	0.19796	2.28441	2.64602	3.52854	0.212	2
KDM6B	0.42476	4.90084	3.453	3.52831	-0.505178	2
RSPH14	0.0718729	0.828402	0.658869	3.52681	-0.330339	2
SPINK9	0.0280141	0.322207	0.259799	3.52376	-0.310593	2
AC003989.3	0.135633	1.5588	0.659654	3.52265	-1.24065	5
ASB4	0.00253721	0.0291352	0.514843	3.52145	4.1433	9
RP11-556O9.2	0.0733481	0.842173	2.04572	3.52128	1.28042	9
UNC80	0.136734	1.56764	2.55476	3.51915	0.704594	2
ZNF436	0.969883	11.1179	12.1034	3.51894	0.122524	2
ADGRA1	0.100627	1.1528	3.98521	3.51806	1.78951	9
RP11-474C8.5	0.0113755	0.130204	0.0686568	3.51677	-0.923304	2
GPM6A	0.89927	10.2721	54.5647	3.51384	2.40923	9
SLC8A1	0.395789	4.51515	6.36343	3.51197	0.495029	2
SOX2-OT	0.35539	4.04328	4.11922	3.50805	0.0268459	2
AC009495.3	0.0234704	0.266417	0.451041	3.50477	0.759569	2
ENO4	0.165751	1.87988	1.77862	3.50355	-0.0798804	2
FEZF2	0.53701	6.09053	5.20648	3.50355	-0.22626	2
NAALAD2	0.800696	9.07417	2.94563	3.50244	-1.62319	5
CTC-563A5.4	0.0684889	0.775044	0.527575	3.50034	-0.554901	2
WI2-8325B5.1	0.0241236	0.272698	0.0761539	3.49879	-1.84031	5
AP001429.1	0.153408	1.73275	1.43744	3.49762	-0.269563	2
IGF2	0.197306	2.22691	5.05281	3.49653	1.18205	9
FZD5	16.8029	189.613	21.128	3.49628	-3.16583	5
SDHDP2	0.0241679	0.272626	0.0802653	3.49576	-1.76408	5
RP11-95H11.1	0.0211473	0.238321	0.0986435	3.49436	-1.27261	5
AP000892.4	0.0482785	0.544035	0.750652	3.49425	0.464446	2
LINC00689	0.0126569	0.142561	0.0702769	3.49359	-1.02046	2
RP11-930O11.3	0.0621447	0.69966	0.391825	3.49295	-0.836447	2
RP11-758P17.3	0.0385897	0.433911	0.530616	3.49111	0.29027	2
RP11-700H6.1	0.0166353	0.18673	0.126484	3.48864	-0.562001	2
ADGRA1-AS1	0.0171229	0.19216	0.907896	3.4883	2.24022	9
AC008280.1	0.0288253	0.322916	0.541172	3.48575	0.74493	2
CHST5	0.0136659	0.153071	0.175397	3.48555	0.196422	2
AGGF1P3	0.047426	0.531029	0.404373	3.48504	-0.393104	2
RARRES2P1	0.0979805	1.09597	1.19418	3.48356	0.123813	2
CTD-2530H12.8	0.170744	1.9094	3.21166	3.48321	0.750202	2
PPP1R14C	0.287948	3.21557	21.5821	3.4812	2.74669	9
RP11-297P16.3	0.0249343	0.278356	0.300207	3.48073	0.109027	2
HDAC1P1	0.00777721	0.0867143	0.0652625	3.47895	-0.410015	2
AP001187.11	0.0284494	0.317138	0.0484231	3.47864	-2.71134	5
CFAP44	0.168474	1.87712	1.35689	3.47792	-0.468212	2
PASD1	0.00263804	0.0293857	0.0212373	3.47758	-0.468516	2
RNU6-312P	0.110991	1.23558	1.89777	3.47667	0.619115	2
LRRN3	0.474591	5.27957	23.9436	3.47566	2.18115	9
CYP46A1	0.103599	1.15227	1.22339	3.4754	0.0864039	2
SLC9C2	0.0047534	0.0528597	0.174603	3.47514	1.72384	9
RP11-63N3.1	0.017676	0.196456	0.318918	3.47434	0.698979	2
PDE11A	0.0551244	0.612456	0.323421	3.47384	-0.921195	2
PCDH19	0.194549	2.16084	3.97001	3.47338	0.87755	2
RAB11FIP3	0.00252825	0.0280789	0.00834174	3.47328	-1.75107	5
IL5	0.00736779	0.0817613	0.0109776	3.47211	-2.89685	5
RP11-34F13.2	0.0294378	0.326262	0.122411	3.47029	-1.41429	5
RP11-1055B8.9	0.687734	7.62023	3.15051	3.46991	-1.27425	5
IRX3	0.69756	7.70523	2.18841	3.46545	-1.81595	5
RP11-53O19.2	0.0190153	0.209696	0.209302	3.46306	-0.00270996	2
RGAG4	0.69435	7.64766	5.82748	3.46128	-0.392147	2
RP11-91I20.4	0.0332812	0.366277	0.494517	3.46016	0.433087	2
RP11-482D24.3	0.0576935	0.633643	1.13787	3.45719	0.844588	2
PPM1AP1	0.0815213	0.893802	0.877325	3.45471	-0.0268437	2
RP1-225E12.3	0.00593351	0.0649683	0.0734569	3.45278	0.177163	2
APLP1	9.78726	107.151	149.03	3.4526	0.475959	2
TPTE2P5	0.0364641	0.399175	0.611502	3.45247	0.615338	2
MIR4500HG	0.00706205	0.0772865	0.463248	3.45206	2.58349	9
AC108448.2	0.0160053	0.175138	0.597266	3.45188	1.76988	9
NKAIN4	4.52141	49.4609	26.9098	3.45145	-0.878159	2
LINC01268	0.0167132	0.182601	0.384256	3.44964	1.07337	9
AC108463.2	0.168935	1.84501	0.699898	3.44909	-1.39841	5
ITIH2	0.0171647	0.187454	0.233336	3.44902	0.315871	2
RP11-723O4.3	0.0355132	0.387547	0.375981	3.44794	-0.0437122	2
WI2-85898F10.1	0.0139603	0.152247	0.178081	3.44701	0.226125	2
RP11-154D6.1	0.0177431	0.193493	0.109731	3.44695	-0.818304	2
KB-1458E12.1	0.0268797	0.29311	0.0795371	3.44685	-1.88175	5
VCAM1	0.0454032	0.495009	0.645285	3.44659	0.382482	2
RP11-25O10.2	0.15406	1.67738	0.609008	3.44464	-1.46168	5
RP11-69H7.4	0.0192314	0.209313	0.0851575	3.44413	-1.29746	5
CTD-2366F13.2	0.0257922	0.280718	0.545048	3.44412	0.957262	2
CTC-203F4.2	0.0462158	0.502909	0.507411	3.44384	0.0128557	2
EIF4E2P1	0.0465727	0.506756	0.271362	3.44374	-0.901075	2
BTBD9-AS1	0.0602039	0.654379	0.282672	3.4422	-1.211	5
RP11-143I21.1	0.0104306	0.113352	0.139262	3.44192	0.296993	2
RP11-259K5.1	0.00928766	0.100882	0.188011	3.44121	0.898151	2
KLHDC8A	0.495857	5.38427	9.11475	3.44076	0.759451	2
AF127577.11	0.0850128	0.922134	0.240413	3.43922	-1.93946	5
HAND2	0.00654505	0.070939	0.0364174	3.4381	-0.961951	2
DPY19L2P2	0.193451	2.09671	2.87896	3.43809	0.457424	2
IFIT1B	0.0113976	0.123478	0.0439243	3.43745	-1.49117	5
RP11-312P12.3	0.0323598	0.350502	0.281491	3.43715	-0.316334	2
RP11-574K11.31	0.00200974	0.0217393	0.0315234	3.43522	0.536119	2
RP11-522L3.6	0.0364258	0.393554	0.232544	3.43353	-0.759056	2
TLR4	0.109525	1.18332	0.443645	3.43351	-1.41537	5
MEGF9	0.655704	7.0833	12.0484	3.4333	0.766345	2
PDGFC	0.423563	4.56983	9.93912	3.43149	1.12098	9
FOXC1	0.0414283	0.446882	0.496694	3.43121	0.152462	2
PDE10A	0.47767	5.1499	10.2957	3.43046	0.999427	2
SDHCP2	0.0233211	0.251279	0.176867	3.42958	-0.506622	2
CFAP221	0.0688292	0.741577	1.01823	3.4295	0.457391	2
MOV10L1	0.00676523	0.0728626	0.137261	3.42897	0.913669	2
ZNF560	0.00824279	0.0885387	0.475825	3.4251	2.42605	9
RP11-49G2.3	0.0143085	0.153378	0.212003	3.42214	0.466994	2
RP11-488L18.6	0.084896	0.909622	0.990895	3.4215	0.123465	2
AK8	0.0984888	1.05469	1.15688	3.42071	0.133423	2
RP11-365O16.3	0.0121546	0.129943	0.24988	3.41831	0.943356	2
NRN1	0.0748808	0.799166	6.14438	3.41583	2.9427	9
ZDHHC11B	0.227712	2.42622	4.51932	3.41343	0.897393	2
RP11-37O16.4	0.0171312	0.182497	0.275797	3.41317	0.595738	2
RP11-295K2.3	0.046385	0.4939	0.883136	3.41249	0.838418	2
PRDM16	0.13467	1.43266	0.799813	3.4112	-0.840962	2
RP11-460I19.2	0.125588	1.3359	0.808801	3.41104	-0.72396	2
TNFRSF19	0.268614	2.85677	9.15642	3.41078	1.6804	9
SCUBE3	1.26846	13.4864	6.15188	3.41036	-1.13241	2
RPL23AP72	0.0268797	0.28558	0.119025	3.4093	-1.26263	5
RP11-415J8.3	0.204797	2.17301	1.1685	3.40742	-0.895032	2
FAM92B	0.0308853	0.327654	1.94129	3.40718	2.56677	9
RP11-405M12.3	0.0202488	0.214564	0.12556	3.4055	-0.77303	2
RP5-1039K5.17	0.0430609	0.456261	0.863178	3.40541	0.919798	2
C19orf67	0.0983408	1.04063	0.664697	3.40352	-0.646685	2
RP11-735A19.3	0.01662	0.175727	0.179485	3.40234	0.0305294	2
CASC18	0.00452154	0.0477711	0.0499409	3.40125	0.0640836	2
snoU13	0.108058	1.14124	0.165165	3.40072	-2.78862	5
MIR30C2	0.103397	1.09111	0.330295	3.39953	-1.72397	5
FAM222A	1.29218	13.6351	15.0671	3.39945	0.144078	2
RMDN2-AS1	0.014504	0.153029	0.0544782	3.39929	-1.49005	5
LINC00342	0.226041	2.38451	1.81295	3.39903	-0.395354	2
RP11-430E17.1	0.270923	2.85544	1.57245	3.39776	-0.860699	2
UFL1-AS1	0.0623357	0.656893	0.16667	3.39753	-1.97866	5
RP11-231E19.1	0.0125234	0.13173	0.194466	3.39489	0.561933	2
RP3-453P22.2	0.0316665	0.333084	0.169266	3.39486	-0.976594	2
Y_RNA	0.105098	1.10497	0.176123	3.39421	-2.64935	5
SRGAP3	0.59456	6.25031	9.80115	3.39403	0.649023	2
TAGAP	0.0113675	0.119434	0.155517	3.39322	0.380861	2
PWWP2AP1	0.0100844	0.105922	0.0390914	3.3928	-1.43808	5
HGSNAT	0.817642	8.58754	8.98709	3.3927	0.0656098	2
LINC00901	0.0242786	0.254641	0.356853	3.3907	0.486867	2
P2RX6	0.0373018	0.390589	0.882343	3.38833	1.17569	9
SLC26A10	0.136255	1.42563	1.28262	3.38722	-0.152508	2
MYT1L	0.0186969	0.195432	4.73615	3.38579	4.59898	9
RP11-16C18.3	0.0199554	0.208484	0.0762967	3.38509	-1.45024	5
RP9P	0.226136	2.36226	8.25555	3.3849	1.8052	9
AL391384.1	0.14483	1.51253	2.2034	3.38453	0.542766	2
RP13-516M14.2	0.00994928	0.103882	0.0956573	3.38421	-0.118997	2
BNIP3P15	0.0388461	0.405539	0.0578786	3.384	-2.80874	5
BTG1P1	0.091517	0.955295	0.312088	3.38383	-1.61399	5
WDR78	0.192408	2.0082	3.67527	3.38366	0.871948	2
CTD-2547L24.3	0.0122007	0.127138	0.154289	3.38136	0.279238	2
RAB9B	0.469354	4.88817	9.54042	3.38055	0.964759	2
SCART1	0.0276797	0.288257	0.431582	3.38045	0.582281	2
AC019118.3	0.0240869	0.250734	0.141126	3.37983	-0.829167	2
RP5-884C9.2	2.34114	24.3637	2.9292	3.37945	-3.05616	5
AFF2	1.15592	12.0229	9.5967	3.37868	-0.325179	2
CTD-3018O17.6	0.0123739	0.128663	0.0480985	3.37822	-1.41953	5
DGKI	0.287226	2.986	2.91928	3.37796	-0.0326011	2
SV2C	0.0356062	0.369938	3.44913	3.37708	3.22088	9
RN7SKP16	0.195441	2.02818	0.660908	3.37538	-1.61766	5
RP11-379F4.9	0.119718	1.24228	0.593831	3.37528	-1.06487	2
LRRC4C	0.384818	3.99145	7.14449	3.37466	0.839918	2
MIR5699	0.254688	2.6414	2.77911	3.3745	0.0733219	2
NKAIN2	0.0795921	0.824849	4.18823	3.37343	2.34414	9
RNF152	0.440826	4.56801	8.67454	3.37328	0.925223	2
RP3-521E19.3	0.0135262	0.140148	0.268136	3.37312	0.936014	2
RP11-370B11.3	0.0261581	0.270882	0.353584	3.37233	0.384388	2
CCDC37	0.100904	1.04249	1.45839	3.36898	0.484349	2
PIH1D2	0.2761	2.85237	1.87733	3.3689	-0.603477	2
FAM71F2	0.0531959	0.54922	0.500905	3.36799	-0.132845	2
INSM2	0.0462638	0.477581	0.941936	3.36779	0.979884	2
RP11-806K15.1	0.0573896	0.592414	0.886136	3.36774	0.580923	2
CA10	0.144313	1.48961	5.20637	3.36766	1.80534	9
EDNRB-AS1	0.0773702	0.798332	0.172705	3.36714	-2.20868	5
AC003101.1	0.0244838	0.252392	0.11927	3.36577	-1.08144	2
RP11-382D8.5	0.00809659	0.083464	0.181989	3.36577	1.12462	9
RP11-490E15.2	0.0821574	0.846698	0.413016	3.36538	-1.03565	2
ZRANB2-AS2	0.0405259	0.417288	0.577328	3.36413	0.468349	2
OR51A10P	0.0124694	0.128292	0.02124	3.36296	-2.59457	5
RP11-522L3.4	0.019553	0.200933	0.182276	3.36125	-0.140589	2
CD300C	0.0155306	0.159384	0.258387	3.35932	0.697028	2
LINGO1-AS1	0.0213877	0.219096	0.14457	3.35671	-0.599795	2
UNC93B3	0.0170199	0.174254	0.226095	3.3559	0.375737	2
ERAS	0.0269826	0.276147	0.525008	3.35533	0.926904	2
RP11-309M23.1	0.0790657	0.809166	0.346173	3.35531	-1.22494	5
EBF4	0.576212	5.89306	9.52033	3.35435	0.691994	2
CYP8B1	0.00267418	0.027287	0.0251028	3.35104	-0.120366	2
TTC3	3.72173	37.9621	57.412	3.35051	0.596792	2
XKR4	0.148145	1.50753	4.13145	3.3471	1.45446	9
RP11-820K3.3	0.0581281	0.591327	0.719198	3.34665	0.282434	2
SSXP10	0.0620695	0.630986	0.232537	3.34565	-1.44015	5
KRT18P61	0.018299	0.185971	0.0684552	3.34524	-1.44185	5
HLCS-IT1	0.0220035	0.223519	0.242295	3.3446	0.116364	2
TP53AIP1	0.0133074	0.13518	0.37819	3.34459	1.48423	9
AC009014.3	0.298661	3.03228	0.894581	3.34382	-1.76112	5
RIN2	0.269519	2.73476	2.49809	3.34296	-0.130585	2
AC006116.13	0.0236515	0.23967	0.275565	3.34105	0.201341	2
RPL23AP30	0.0466598	0.472633	0.2807	3.34047	-0.751692	2
AL390335.1	0.318496	3.22372	1.27438	3.33938	-1.33893	5
TRIM73	0.00421814	0.0426749	0.0366712	3.33871	-0.218738	2
RP11-269G24.2	0.0399931	0.404602	0.577877	3.33868	0.514259	2
CTD-2541M15.3	0.138276	1.39884	1.40591	3.33861	0.00726567	2
CTD-2027I19.2	0.142784	1.44347	1.21487	3.33763	-0.248736	2
B3GALT2	0.368073	3.72029	8.16173	3.33735	1.13346	9
RP11-195E2.1	0.0503093	0.507445	0.156879	3.33436	-1.6936	5
ZNF491	0.448679	4.52173	3.09722	3.33312	-0.5459	2
RP11-553D4.2	0.0552548	0.556692	0.595122	3.33271	0.0963047	2
TLL1	0.167508	1.68551	0.375259	3.33089	-2.16723	5
LRRK2	0.0493406	0.496434	0.666364	3.33076	0.424707	2
CYP2G1P	0.00930966	0.0936179	0.0582733	3.32998	-0.683948	2
AP000279.1	0.201446	2.02103	1.87933	3.32663	-0.104875	2
AC092675.3	0.0197	0.197451	0.554336	3.32523	1.48927	9
CCDC144CP	0.0968687	0.968435	0.513363	3.32155	-0.915675	2
GREM2	0.011107	0.11102	0.421358	3.32128	1.92423	9
LINC01258	0.0111326	0.111171	0.0251461	3.31993	-2.14438	5
DBX2	0.0870147	0.868092	0.0195099	3.31852	-5.47557	5
RPL23AP53	0.239725	2.38964	1.60882	3.31734	-0.570787	2
NRGN	0.445428	4.43834	1.0864	3.31675	-2.03046	5
SLC43A2	0.0175073	0.174262	0.194994	3.31523	0.162171	2
RP4-625H18.2	0.055889	0.555868	0.804338	3.31411	0.533058	2
PITX1	0.0132414	0.13169	0.32395	3.31402	1.29863	9
SCG2	0.338002	3.36083	120.163	3.31371	5.16004	9
DPYD-AS2	0.0120048	0.11934	0.144385	3.31339	0.274841	2
RGAG1	0.0822629	0.8177	1.44797	3.31326	0.824392	2
RP5-1116H23.3	0.135258	1.34413	1.23459	3.31288	-0.122641	2
RP11-769N19.2	0.049026	0.487174	0.259837	3.31282	-0.906833	2
TMEM121	0.926589	9.20565	6.17527	3.31252	-0.576018	2
CRB2	4.14438	40.9871	19.8944	3.30594	-1.04281	2
AC004593.3	0.044417	0.439265	0.297819	3.30591	-0.560656	2
CACYBPP3	0.0179809	0.177675	0.261212	3.3047	0.555977	2
R3HDM2P1	0.053851	0.531979	0.447981	3.30433	-0.247933	2
KIAA2022	0.207306	2.04589	7.33289	3.3029	1.84165	9
OR9A4	0.0209716	0.20692	0.102219	3.30256	-1.0174	2
RP4-710M3.2	0.22223	2.19047	0.903524	3.30111	-1.27761	5
FGF14-IT1	0.0340885	0.335395	0.615107	3.29851	0.874976	2
LHX9	0.0100167	0.0984377	0.962712	3.2968	3.28982	9
UBA7	0.0669498	0.657412	0.685287	3.29565	0.0599104	2
MIR151B	0.121799	1.19556	0.388785	3.29511	-1.62064	5
KCNK18	0.0101159	0.0992423	0.136842	3.29433	0.46348	2
CBX4	1.78752	17.5284	21.7945	3.29367	0.314266	2
TMOD2	1.23335	12.0883	33.5115	3.29295	1.47105	9
CRIP2	1.12762	11.0407	44.2441	3.29147	2.00266	9
UPP2	0.023542	0.230494	0.292234	3.29142	0.342397	2
TTLL9	0.0997482	0.976067	1.21158	3.29062	0.311843	2
MIR7156	0.194731	1.9047	1.77127	3.29001	-0.104777	2
COL2A1	5.66714	55.4132	23.292	3.28954	-1.2504	5
RP11-687M24.7	0.024699	0.241044	0.0437404	3.28677	-2.46226	5
RP11-197K3.1	0.0187843	0.183255	0.092002	3.28625	-0.994119	2
OR2L8	0.0124429	0.12139	0.221077	3.28625	0.864906	2
CTD-2275D10.2	0.0363182	0.354275	0.28006	3.28611	-0.339137	2
HHIP-AS1	0.140141	1.36546	0.93025	3.28443	-0.553696	2
FOXA2	0.5525	5.37947	8.23718	3.28342	0.614686	2
CUEDC1	1.66272	16.1737	11.2624	3.28203	-0.522131	2
RP11-783L4.1	0.00962427	0.0934915	0.273897	3.28009	1.55073	9
TOM1L2	0.609398	5.9126	8.45318	3.27834	0.515702	2
DNAH6	0.0422981	0.410265	0.557873	3.27789	0.443381	2
SPATA17	0.130615	1.26618	1.99986	3.2771	0.659413	2
RN7SKP239	0.0792126	0.767123	0.176339	3.27566	-2.1211	5
CFAP47	0.058422	0.56541	1.861	3.27472	1.71871	9
C6orf58	0.0528384	0.51135	0.368078	3.27465	-0.474298	2
LRRC10B	0.573956	5.55202	8.56533	3.274	0.625495	2
RP11-242F11.2	0.0528249	0.510604	1.47427	3.27291	1.52972	9
RP11-195C7.1	0.100157	0.966044	1.01786	3.26982	0.0753751	2
CFAP44-AS1	0.0329562	0.31765	0.15764	3.26882	-1.01081	2
ZADH2	0.546268	5.26156	4.29687	3.26781	-0.292205	2
LINC00535	0.0718642	0.691771	0.422838	3.26695	-0.710189	2
C9orf9	0.363392	3.49507	4.80595	3.26572	0.459501	2
RN7SL237P	0.0407411	0.391364	0.490853	3.26396	0.326781	2
NMNAT1P1	0.0133377	0.127882	0.0196086	3.26123	-2.70525	5
MYBPH	0.00622607	0.0596758	0.0905826	3.26075	0.602088	2
AL513327.1	0.303731	2.91084	0.981991	3.26057	-1.56765	5
GRID1	0.0866265	0.828715	2.91071	3.258	1.81242	9
NPR3	0.00473702	0.0453105	0.466423	3.25779	3.36372	9
RP11-247C2.2	0.227912	2.17899	2.25575	3.25711	0.0499436	2
HPX	0.0545631	0.521397	0.979575	3.25638	0.909774	2
OR11M1P	0.025113	0.239886	0.0191924	3.25584	-3.64374	5
ABCA1	4.93163	47.0511	19.6881	3.25409	-1.25691	5
MIR6780B	0.148009	1.41188	0.217432	3.25386	-2.69898	5
C1GALT1P1	0.127849	1.21943	1.58433	3.25369	0.37767	2
CTD-2631K10.1	0.0236995	0.226047	0.196318	3.25369	-0.203431	2
RP11-62I21.1	0.0144245	0.137462	0.134871	3.25243	-0.0274511	2
SRGAP3-AS3	0.104388	0.994561	0.323032	3.2521	-1.62238	5
RP11-360F5.3	0.178656	1.69837	1.01901	3.24889	-0.736979	2
GIPR	0.250862	2.38126	4.3951	3.24676	0.884173	2
RPS10P14	0.0232746	0.220424	0.113508	3.24345	-0.957488	2
RHOU	1.60975	15.2185	4.4372	3.24092	-1.77811	5
SNORA57	0.0829269	0.783755	0.365471	3.24049	-1.10064	2
RP11-577N1.1	0.0219066	0.207017	0.343482	3.24031	0.730488	2
DAP3P1	0.0831443	0.785164	0.6312	3.2393	-0.314897	2
CTA-747E2.10	0.0216933	0.204846	0.105716	3.23922	-0.954348	2
DPY19L1P2	0.252653	2.38467	1.90837	3.23856	-0.321444	2
ADGRB3	0.417153	3.93467	11.7936	3.2376	1.58369	9
USP32P3	0.148906	1.40311	0.735182	3.23615	-0.932456	2
RP5-991C6.4	0.0248065	0.233486	0.649945	3.23455	1.47698	9
PPP1R8P1	0.089071	0.838275	0.799507	3.2344	-0.0683143	2
KCNB1	0.341984	3.21774	5.71435	3.23405	0.828544	2
Y_RNA	0.104056	0.97878	0.16131	3.23362	-2.60115	5
ATOH8	0.249983	2.34824	2.21637	3.23168	-0.0833839	2
RP11-444D3.1	0.28928	2.71725	1.23265	3.23161	-1.14038	5
SIM2	0.0427304	0.400807	1.43553	3.22957	1.8406	9
RP11-49K24.4	0.0584193	0.54789	0.460341	3.22937	-0.251183	2
C14orf39	0.257286	2.41014	1.28765	3.22767	-0.904379	2
RP11-479G22.8	0.101055	0.945934	1.00516	3.22659	0.0876186	2
EYS	0.100292	0.938359	0.916366	3.22594	-0.034216	2
SLC28A2	0.0202818	0.189738	0.0907228	3.22575	-1.06447	2
TFP1	0.0249045	0.232958	0.415091	3.22559	0.833357	2
WDR11-AS1	0.0458108	0.428384	0.50474	3.22514	0.236638	2
TMEM232	0.146809	1.37183	1.69672	3.22409	0.306648	2
YIPF7	0.0123972	0.115829	0.214159	3.22392	0.88668	2
RP11-526I2.5	0.0482557	0.450516	0.227093	3.22281	-0.988296	2
CDH2	11.128	103.89	63.1838	3.2228	-0.717435	2
RP11-2E11.9	0.55916	5.22	16.0578	3.22272	1.62115	9
RP11-389G6.3	0.0117213	0.109374	0.56382	3.22206	2.36596	9
RP11-474I16.8	0.0613089	0.57196	0.154955	3.22175	-1.88406	5
RP11-763F8.1	0.0299682	0.279541	0.975702	3.22156	1.80338	9
CACNG4	1.43033	13.3301	28.1889	3.22027	1.08044	2
AF011889.2	0.0357029	0.332643	0.246207	3.21986	-0.434105	2
SFTPD-AS1	0.0209831	0.195193	0.0836998	3.2176	-1.2216	5
ELOVL2-AS1	0.0445534	0.414435	0.497436	3.21754	0.263367	2
RP11-366L5.1	0.0216511	0.20137	0.195095	3.21733	-0.0456716	2
NMBR	0.0294991	0.274193	0.196125	3.21645	-0.483419	2
BICC1	0.379287	3.52306	2.23466	3.21547	-0.656775	2
CPLX4	0.00317012	0.029445	0.0348936	3.21542	0.244938	2
CTC-559E9.9	0.0122262	0.113269	0.194243	3.21171	0.778105	2
SLC6A16	0.259305	2.40143	1.25024	3.21117	-0.941684	2
RP11-138H11.1	0.0603084	0.55801	0.372674	3.20986	-0.582377	2
FAM204BP	0.01668	0.154286	0.187074	3.20942	0.277999	2
ASS1P10	0.028331	0.261963	0.272881	3.20891	0.058905	2
FAM182B	0.0335564	0.310235	0.427122	3.2087	0.461284	2
ATE1-AS1	0.275902	2.55064	1.30615	3.20863	-0.96554	2
RPL7AP14	0.014808	0.136752	0.043445	3.20711	-1.6543	5
AC104389.28	0.00428583	0.0395796	0.0590927	3.20711	0.578222	2
EMCN	0.00222847	0.0205172	0.0164742	3.20271	-0.316619	2
RP11-52L5.6	0.00643831	0.0592408	0.0106213	3.20184	-2.47963	5
CTD-2260A17.2	0.175429	1.61392	1.75916	3.20161	0.124318	2
AC091878.1	0.114104	1.0497	2.85335	3.20156	1.44267	9
STON1-GTF2A1L	0.00537287	0.0494163	0.0621901	3.20122	0.331699	2
CCDC81	0.130567	1.20068	1.55313	3.20099	0.37132	2
MTND5P26	0.0399782	0.367378	0.268888	3.19998	-0.450263	2
RP11-91A15.1	0.0165685	0.152192	0.0501745	3.19938	-1.60086	5
AFF3	0.170312	1.56332	2.54722	3.19836	0.704311	2
RNU6-79P	0.109195	1.00166	0.507067	3.19741	-0.982138	2
NUP210P3	0.0301358	0.27623	0.133443	3.19632	-1.04965	2
RP11-269G24.7	0.101589	0.930914	1.50913	3.1959	0.696998	2
INA	7.45014	68.2448	176.698	3.19538	1.37249	9
RPS17P2	0.0275443	0.251888	0.273239	3.19296	0.117381	2
CPLX2	0.575215	5.26009	19.4089	3.19291	1.88356	9
VSTM2L	2.41603	22.0788	141.373	3.19195	2.67877	9
AC108025.2	0.2279	2.08238	0.326969	3.19176	-2.671	5
LSAMP-AS1	0.167334	1.52791	0.89158	3.19076	-0.777124	2
RP11-410N8.1	0.063156	0.576016	0.395471	3.18912	-0.542536	2
FAM161B	0.271512	2.47377	4.66715	3.18763	0.915827	2
RP11-443O13.3	0.068792	0.626733	0.781491	3.18754	0.318378	2
RP11-266K4.14	0.0345937	0.314739	0.343446	3.18557	0.125926	2
PCSK1N	4.10001	37.2984	164.824	3.18542	2.14374	9
DNM1P46	0.0029386	0.0267261	0.049163	3.18505	0.879327	2
LINC00930	0.0207315	0.188456	0.159965	3.18433	-0.236479	2
RP11-196G18.3	0.0131909	0.119869	0.0698955	3.18384	-0.778188	2
RP5-1171I10.5	0.0497927	0.451954	0.582292	3.18217	0.365568	2
EIF3KP1	0.0359279	0.326089	1.00765	3.18209	1.62765	9
RP11-617J18.1	0.00998939	0.0906552	0.44531	3.18192	2.29635	9
RP11-473C19.1	0.0228373	0.207231	0.28579	3.18178	0.463712	2
RP11-789C17.1	0.0201995	0.183156	0.329512	3.18068	0.847263	2
CTD-2588E21.1	0.0522391	0.473583	0.135673	3.18042	-1.80348	5
AC024569.1	0.164945	1.49469	0.241965	3.17979	-2.62698	5
GGTA2P	0.0613038	0.555064	0.517677	3.17861	-0.100602	2
AC007461.2	0.0285125	0.258002	0.0706911	3.17771	-1.86778	5
RP11-550I24.3	0.0262953	0.237537	0.0193219	3.17528	-3.61985	5
PNOC	0.0055861	0.0504343	1.10796	3.17449	4.45735	9
CMA1	0.0614145	0.554185	0.309678	3.17372	-0.839599	2
PLCH2	0.00108375	0.00977276	0.0539291	3.17274	2.46423	9
KCTD16	0.0463707	0.418123	2.36024	3.17264	2.49693	9
LIPI	0.0136193	0.122631	0.0498068	3.1706	-1.29991	5
RP11-70C1.1	0.0260707	0.234603	0.262184	3.16972	0.160359	2
RP1-137D17.1	0.00435482	0.0391869	0.0129769	3.16969	-1.59443	5
SYTL4	0.0639084	0.574955	0.388149	3.16937	-0.566836	2
ANTXR2	1.11089	9.98707	3.00655	3.16834	-1.73195	5
SLC26A3	0.0033229	0.0298653	0.0473945	3.16795	0.666252	2
IL6STP1	0.0229182	0.205976	0.298408	3.16792	0.534808	2
NSF	0.00233444	0.0209733	0.035604	3.1674	0.76349	2
PABPC5-AS1	0.408017	3.66458	4.5609	3.16695	0.315672	2
PDK4	0.0156039	0.14007	4.56798	3.16617	5.02734	9
CHRD	0.179888	1.61244	1.47576	3.16407	-0.12779	2
SYNE3	0.00967748	0.0867355	0.360473	3.16392	2.0552	9
LINC01003	0.995702	8.92183	8.13488	3.16355	-0.133219	2
PCBP4	7.61577	68.1851	71.9886	3.16239	0.0783129	2
SKIDA1	1.9596	17.5281	6.54858	3.16104	-1.42042	5
VHLL	0.0351362	0.313829	0.712422	3.15895	1.18275	9
RP11-734K2.4	0.108868	0.971992	0.557933	3.15837	-0.800854	2
CATSPERG	0.125579	1.12067	2.02843	3.15769	0.856006	2
RP11-830F9.6	0.0514639	0.458861	0.248596	3.15643	-0.884254	2
DTNA	1.17941	10.5099	6.94515	3.15561	-0.597673	2
RP11-61E11.2	0.108302	0.96485	0.997073	3.15525	0.0473936	2
RP11-45A16.4	0.048172	0.428953	0.569169	3.15455	0.408037	2
GUCY1A2	0.30729	2.73606	5.58744	3.15443	1.03009	2
RP11-58K22.4	0.082333	0.733054	0.0913153	3.15438	-3.00499	5
RP11-313C15.2	0.0387671	0.345158	0.476284	3.15435	0.464564	2
RP11-445F12.1	0.00466826	0.041552	0.174045	3.15396	2.06647	9
MIR4459	0.170274	1.51556	0.301544	3.15392	-2.32941	5
MIR7974	0.142254	1.26616	0.65539	3.15392	-0.950036	2
MIR5008	0.119554	1.06411	1.40029	3.15392	0.396077	2
TTLL11	0.291032	2.58879	2.74092	3.15303	0.0823874	2
TNFSF15	0.0266164	0.236704	0.0264305	3.15269	-3.16281	5
FABP7	7.93087	70.5042	23.7935	3.15216	-1.56714	5
RASGEF1B	0.509996	4.53268	3.84833	3.15181	-0.236132	2
RP11-178D12.2	0.0155437	0.137804	0.0753811	3.14822	-0.870347	2
RP1-130L23.1	0.117571	1.04199	0.375191	3.14774	-1.47365	5
INSRR	0.0530944	0.470532	3.03723	3.14766	2.69039	9
RP5-942I16.1	0.0162635	0.144045	0.140418	3.14681	-0.0367918	2
RN7SKP146	0.0336469	0.297719	0.318924	3.14541	0.0992619	2
LPL	1.29518	11.4498	58.0428	3.1441	2.3418	9
CTD-3028N15.3	0.0348271	0.307833	0.0503729	3.14387	-2.61143	5
MTND1P3	0.0486421	0.429587	0.189789	3.14267	-1.17856	5
DPYSL5	5.99951	52.9824	55.4515	3.1426	0.0657108	2
HHIP	0.0907531	0.800692	0.373259	3.14123	-1.10107	5
RP11-431K24.1	0.00571617	0.0503967	0.0519943	3.14021	0.0450243	2
HNRNPDLP2	0.0155577	0.137103	0.0924654	3.13956	-0.568278	2
SLX1A	0.00949082	0.0835172	0.0756382	3.13747	-0.142958	2
RP11-677M14.2	0.0266877	0.234464	0.11635	3.13512	-1.01089	2
RNU6-780P	0.108058	0.948605	0.689208	3.134	-0.460867	2
IFNW1	0.0058168	0.0510636	0.046244	3.134	-0.143029	2
CTD-2547L16.3	0.0104413	0.0915757	0.0467063	3.13266	-0.971347	2
SUPT20HL1	0.00429261	0.0376091	0.0342199	3.13115	-0.136244	2
KCNMB1	0.103019	0.901656	0.363479	3.12967	-1.3107	5
CNTN4-AS1	0.0142486	0.124668	0.190317	3.1292	0.610319	2
MIR345	0.238536	2.0868	0.706094	3.12901	-1.56336	5
RP11-665G4.1	0.0507564	0.443767	0.960677	3.12814	1.11425	2
MAML2	1.13969	9.9597	8.8232	3.12746	-0.1748	2
REV3L-IT1	0.0915972	0.800034	0.512733	3.12669	-0.641854	2
RP11-456K23.1	0.106821	0.932904	0.552733	3.12653	-0.755147	2
SNRPFP2	0.139718	1.22011	2.29443	3.12642	0.911123	2
RP11-384L8.1	0.210448	1.83764	5.31884	3.12631	1.53326	9
PTPRB	0.0289995	0.252981	0.182756	3.12493	-0.469114	2
ARHGEF26	0.0021302	0.0185793	0.00630326	3.12463	-1.55953	5
CCDC175	0.0250721	0.21829	0.443714	3.12209	1.02339	2
RP11-48B3.4	0.115479	1.00391	0.523224	3.11993	-0.940127	2
APOC4-APOC2	0.00614438	0.0534019	0.0500708	3.11955	-0.092921	2
PEG10	29.9218	260.056	620.477	3.11955	1.25456	9
RP11-589C21.6	0.120758	1.0493	0.237814	3.11924	-2.14153	5
SAMD15	0.607118	5.27393	4.80472	3.11883	-0.134426	2
RP11-318C24.2	0.0875881	0.760334	0.489427	3.11783	-0.63554	2
NEUROD2	0.00561827	0.048764	0.0611579	3.11762	0.326725	2
RP11-461G12.2	0.010276	0.0891807	0.0153223	3.11745	-2.5411	5
NXF3	0.00331613	0.0287574	0.0252692	3.11636	-0.186553	2
CSRNP3	1.52584	13.2172	33.2063	3.11474	1.32904	9
IGF2-AS	0.00821189	0.0711102	0.229089	3.11427	1.68778	9
GAPDHP62	0.0236127	0.204447	0.0899991	3.1141	-1.18375	5
C6orf49	0.0340581	0.294788	0.124295	3.11361	-1.24591	5
RP11-344N10.5	0.112032	0.969536	0.758068	3.11339	-0.354967	2
SYF2P2	0.0192763	0.1667	0.27961	3.11235	0.746167	2
LIMCH1	0.404678	3.49772	8.77346	3.11157	1.32673	9
RP11-496N12.6	0.011787	0.101819	0.0546938	3.11074	-0.896556	2
CTD-2384B9.1	0.0385592	0.333034	0.191471	3.11052	-0.798543	2
CTD-2071N1.1	0.0272661	0.235374	0.21247	3.10978	-0.1477	2
AL049758.2	0.0593448	0.511429	0.527918	3.10734	0.0457793	2
COPZ2	0.0632068	0.544131	1.0012	3.1058	0.879711	2
MAGI2-AS1	0.0238095	0.204861	0.483013	3.10504	1.23742	9
CORO2B	1.9226	16.5404	15.5973	3.10487	-0.0847021	2
RP11-408O19.5	0.0383077	0.329559	0.146064	3.10483	-1.17393	5
LINC00523	0.0035288	0.0303573	0.00526169	3.10479	-2.52844	5
ABC7-42404400C24.1	0.00776336	0.066786	0.116431	3.10479	0.801863	2
ABC7-42404400C24.1	0.00776336	0.066786	0.116431	3.10479	0.801863	2
AGR2	0.00790022	0.0679588	0.143041	3.1047	1.07369	2
RIMBP2	0.0850062	0.730733	3.63833	3.1037	2.31586	9
AC004980.9	0.0320348	0.275378	0.284372	3.1037	0.0463686	2
Y_RNA	0.111268	0.956409	0.170071	3.10359	-2.49149	5
RP4-564M11.2	0.56259	4.83445	3.55591	3.1032	-0.443135	2
KIAA1683	0.0585047	0.502658	0.758663	3.10295	0.593883	2
RP11-62E14.2	0.0507756	0.436213	0.457561	3.10282	0.0689316	2
RP11-234K24.6	0.0517094	0.444043	0.121925	3.1022	-1.8647	5
TSHZ2	0.243556	2.09074	5.02637	3.10169	1.2655	9
GPR22	0.254392	2.18288	1.08665	3.10111	-1.00634	2
ANKS1B	0.413349	3.54647	2.99548	3.10095	-0.243599	2
MAP3K19	0.00978724	0.0839561	0.171132	3.10066	1.0274	2
AC092667.2	0.00918487	0.0787179	0.0422449	3.09936	-0.897915	2
HNRNPA1P24	0.0113538	0.0972232	0.0164218	3.09813	-2.56569	5
DLL3	6.34993	54.3629	15.7412	3.09781	-1.78808	5
MXD1	0.554664	4.7437	7.60642	3.09633	0.681205	2
SPINK13	0.0294843	0.25189	0.411676	3.09477	0.708715	2
FER1L6	0.0171617	0.146419	0.0859411	3.09283	-0.768679	2
TKTL2	0.00440569	0.0375405	0.0477267	3.09101	0.34635	2
LL0XNC01-237H1.3	0.0186049	0.158496	0.118864	3.09069	-0.41513	2
GRIA1	0.251174	2.13976	12.4444	3.09069	2.53998	9
NLRP1	1.5428	13.1377	25.7768	3.09008	0.972364	2
LTBP1	8.95593	76.1732	8.5375	3.08837	-3.1574	5
SDR9C7	0.00672864	0.0572262	0.0908148	3.08829	0.666252	2
ODF3B	0.539705	4.5781	6.42693	3.08451	0.489379	2
CDC42P4	0.019961	0.169303	0.356705	3.08435	1.07512	2
TOX2	0.640241	5.42784	13.0152	3.08369	1.26175	9
CTD-2265D6.2	0.00829819	0.0703474	0.0632806	3.08363	-0.152733	2
VSTM2A-OT1	0.00385479	0.0326787	0.363206	3.08363	3.47437	9
ASB18	0.0172334	0.146089	0.0241691	3.08357	-2.59561	5
TBC1D9	1.45983	12.375	17.8399	3.08356	0.52768	2
GS1-124K5.7	0.0773765	0.655276	0.588443	3.08213	-0.155201	2
GABRG2	0.200614	1.69869	10.7001	3.08193	2.65513	9
RPL21P123	0.0291795	0.246973	0.218317	3.08133	-0.177933	2
CELF4	0.272958	2.30964	13.6513	3.08091	2.5633	9
AP000462.2	0.127173	1.07598	1.55793	3.0808	0.533978	2
RP11-493E12.3	0.0165804	0.140181	0.233034	3.07973	0.733254	2
IL20RB-AS1	0.0399931	0.337924	0.405993	3.07888	0.264754	2
MIR149	0.388829	3.28404	7.55302	3.07826	1.20158	9
C14orf105	0.00831965	0.0702277	0.116105	3.07744	0.725319	2
SEPT7-AS1	0.0949537	0.800535	1.509	3.07567	0.914556	2
NCKAP5	0.184303	1.55096	1.72566	3.07301	0.153985	2
KCNK10	0.30578	2.57046	3.00273	3.07146	0.224249	2
GS1-166A23.2	0.116961	0.982872	0.710507	3.07098	-0.468155	2
GOLGA2P4	0.0150371	0.126337	0.23604	3.07067	0.901762	2
SLC22A14	0.00933588	0.0784219	0.0784912	3.0704	0.00127386	2
PYURF	0.00858476	0.0720546	0.0128005	3.06924	-2.49289	5
ZC3H12C	2.00598	16.8317	10.974	3.06881	-0.617092	2
RP11-496B10.3	0.0829023	0.695259	0.589304	3.06807	-0.238538	2
CPEB2	0.315553	2.64347	8.3439	3.06648	1.65829	9
AC007966.1	0.0787326	0.65829	0.835178	3.06369	0.343361	2
RAB36	0.896381	7.48656	5.31861	3.06212	-0.493253	2
AJ006998.2	0.0112381	0.0938485	0.103552	3.06194	0.141943	2
CAMK2N1	1.92005	16.0291	26.9749	3.06148	0.750927	2
CFAP61	0.0238295	0.198887	0.407252	3.06112	1.03398	2
CNRIP1	1.09644	9.14751	13.3861	3.06055	0.549282	2
MIR320D1	0.247418	2.06341	3.11028	3.06001	0.592011	2
RP11-18B3.3	0.332129	2.76941	0.704595	3.05976	-1.97471	5
RP11-343J3.2	0.83594	6.96988	2.14329	3.05966	-1.70131	5
TSPAN18	2.30699	19.2251	8.0343	3.05891	-1.25875	5
SCN11A	0.0873623	0.726371	0.362894	3.05562	-1.00116	2
KIAA1549L	0.429674	3.5665	5.2856	3.0532	0.567556	2
ACTA2-AS1	0.0252755	0.209798	0.120178	3.05319	-0.803837	2
RP11-425A23.1	0.0623872	0.517775	0.496469	3.053	-0.0606237	2
LINC01124	0.00560984	0.0465554	0.109804	3.05291	1.23791	9
RP11-1114A5.4	0.327591	2.71224	2.95304	3.04952	0.122714	2
RP11-656G20.1	0.0114196	0.0945454	0.0847423	3.0495	-0.157925	2
RP11-543C4.1	0.0451746	0.373861	1.51871	3.04892	2.02228	9
RP11-96A15.1	0.0516636	0.42704	0.329078	3.04715	-0.37594	2
AC115115.3	0.0307051	0.25362	0.526368	3.04612	1.0534	2
RP11-435O5.5	0.711499	5.87653	0.921649	3.04603	-2.67267	5
ANKRD6	1.53511	12.6651	8.92933	3.04445	-0.504239	2
ABAT	2.91698	24.0364	37.1545	3.04267	0.628313	2
RP11-118E18.2	0.0822667	0.677258	0.554718	3.04132	-0.28795	2
RP3-512E2.2	0.0120193	0.0989112	0.153321	3.04078	0.632352	2
RP11-480N24.4	0.0340895	0.280341	0.361347	3.03978	0.366202	2
RP11-521C20.2	0.0272786	0.224286	0.334995	3.0395	0.578798	2
SMARCD3	1.74083	14.2939	18.027	3.03755	0.334759	2
PTP4A2P2	0.117192	0.962226	0.746974	3.03751	-0.365318	2
BIRC7	0.163549	1.34195	0.92175	3.03654	-0.541889	2
TPT1P10	0.0462314	0.37933	0.428041	3.03651	0.174296	2
RP11-622C24.2	0.00350542	0.0287586	0.0395381	3.03634	0.45925	2
MARK2P9	0.0200432	0.164339	0.0978292	3.03549	-0.748337	2
CEACAM7	0.0177219	0.145304	0.0225389	3.03547	-2.68858	5
RP11-184I16.3	0.0829377	0.679804	0.337932	3.03502	-1.00839	2
CTC-278L1.1	0.0141416	0.115846	0.200929	3.0342	0.79447	2
RP11-161M6.2	1.42628	11.6723	6.15808	3.03276	-0.922538	2
FAM19A2	0.20552	1.6802	2.05195	3.03128	0.288367	2
RP11-383C6.2	0.0326688	0.266998	0.165642	3.03084	-0.688757	2
SLURP1	0.0438896	0.35867	0.50238	3.03071	0.48612	2
HIGD1AP6	0.125665	1.02692	0.568246	3.03068	-0.853737	2
RP11-405A12.2	0.0156519	0.127786	0.603793	3.02932	2.24033	9
RARB	0.224073	1.82734	1.13888	3.0277	-0.68213	2
CADM1	3.09768	25.2578	29.3313	3.02747	0.215713	2
UBE3AP2	0.00517605	0.0421969	0.0165221	3.02721	-1.35274	5
NAALADL2	0.0601578	0.49038	0.290131	3.02707	-0.757192	2
RP11-483C6.1	0.333333	2.71534	2.27218	3.0261	-0.25706	2
CYCSP4	0.0339519	0.276293	0.0526328	3.02464	-2.39217	5
MIR124-3	0.532166	4.32682	1.84239	3.02336	-1.23173	5
RP4-533D7.4	0.267133	2.17048	0.915341	3.02238	-1.24563	5
COL12A1	0.279059	2.26521	1.73222	3.021	-0.387022	2
MIR4648	1.92169	15.5975	3.13455	3.02087	-2.31498	5
BSN-AS1	0.0253638	0.205708	0.262414	3.01976	0.35125	2
KCNJ9	0.192902	1.56355	8.42149	3.01888	2.42925	9
YPEL2	0.752565	6.09659	2.46611	3.01811	-1.30577	5
WNT5A-AS1	0.839909	6.8034	4.72603	3.01795	-0.525627	2
RP11-343H5.6	0.0653223	0.528411	0.399069	3.01601	-0.405023	2
PTCHD3P2	0.116063	0.938822	0.695431	3.01594	-0.432946	2
MIR125B1	0.127705	1.03255	1.58099	3.01532	0.614619	2
CYP4F3	0.00199383	0.0160745	0.00293126	3.01116	-2.45518	5
AC080125.1	0.152355	1.22791	1.42953	3.01069	0.219337	2
SSBP2	2.69751	21.7277	17.516	3.00984	-0.310862	2
CCDC108	0.0418117	0.336611	0.430153	3.0091	0.35377	2
RP11-400K9.2	0.0214783	0.172898	0.156726	3.00897	-0.141675	2
C7orf57	0.0517878	0.416803	1.14892	3.00868	1.46284	9
SLC44A5	0.771875	6.21064	5.03944	3.0083	-0.301478	2
RP11-624L4.2	0.00842434	0.0677498	0.0671572	3.00758	-0.0126743	2
TANC2	0.647517	5.20709	6.42258	3.00749	0.302674	2
MBIP	5.2689	42.3005	11.8456	3.0051	-1.83633	5
RN7SKP253	0.0384338	0.308488	0.22473	3.00477	-0.457021	2
RP11-864I4.4	0.0303735	0.243779	0.183319	3.00469	-0.411218	2
ITIH3	0.0135902	0.108929	0.117953	3.00275	0.114825	2
RP11-315E17.1	0.00992291	0.0795192	0.800579	3.00247	3.33167	9
WDR31	0.217125	1.73905	1.62211	3.00171	-0.100432	2
RP11-830F9.7	0.110348	0.883569	0.471827	3.00129	-0.905083	2
RN7SL606P	0.0383552	0.307113	0.195308	3.00128	-0.653018	2
PDCL3P5	0.095788	0.765967	0.612108	2.99937	-0.323496	2
PHC2	8.97329	71.7138	29.342	2.99854	-1.28928	5
TUBA1A	89.0405	711.531	1036.62	2.99839	0.542883	2
SBF1P1	0.018429	0.147224	0.280822	2.99797	0.931637	2
ZNF521	4.75187	37.9604	15.7826	2.99793	-1.26616	5
TTC34	0.00658246	0.0525725	0.0388467	2.99761	-0.436516	2
RNU6-277P	0.112038	0.894635	1.35471	2.99731	0.598616	2
RP11-39K24.13	0.0151068	0.120564	0.218283	2.99652	0.856405	2
LRRC73	0.224482	1.79088	4.281	2.99599	1.25728	9
HYMAI	0.0963106	0.768105	0.436117	2.99554	-0.816587	2
RP11-449L23.2	0.0460173	0.366714	0.176257	2.99441	-1.05697	5
KIAA1407	0.403465	3.21475	5.01844	2.99419	0.642532	2
NUDT19P3	0.0631719	0.502549	0.205337	2.99191	-1.29127	5
MEOX1	0.00863559	0.0686741	0.0680223	2.9914	-0.0137585	2
MRPL50P2	0.0242404	0.192583	0.0412902	2.98999	-2.22161	5
PARD3B	0.619686	4.91373	3.18482	2.98721	-0.625605	2
GNG2	3.16382	25.0786	51.7482	2.98672	1.04505	2
RASSF9	0.0307983	0.243972	0.218686	2.9858	-0.157855	2
LINC01567	0.040216	0.318405	0.437863	2.98502	0.459616	2
NXPE4	0.00519559	0.0411046	0.0700553	2.98394	0.769193	2
OR7E7P	0.13825	1.09372	1.09705	2.98389	0.00438558	2
TLE4	5.4706	43.2517	14.7552	2.98299	-1.55153	5
HOXA2	0.0138975	0.109826	0.068437	2.98232	-0.682371	2
RP11-474D1.3	0.00496528	0.0392361	0.0829453	2.98223	1.07998	2
RP11-434E6.4	0.0244363	0.19308	0.0117813	2.9821	-4.03462	5
TENM2	0.35544	2.80789	9.23576	2.98181	1.71775	9
RP11-407G23.4	0.095419	0.753084	0.897512	2.98046	0.25312	2
RP11-285J16.1	0.0923145	0.728048	1.13619	2.9794	0.642096	2
C1orf189	0.0290389	0.228972	0.675978	2.97911	1.5618	9
CFAP53	0.232007	1.82905	2.88796	2.97886	0.658954	2
RP11-834C11.4	0.229489	1.80907	0.47918	2.97875	-1.91661	5
E2F3P2	0.0164392	0.129558	0.29998	2.97839	1.21126	9
EPX	0.0471858	0.371866	0.617363	2.97836	0.731336	2
RP11-124D2.7	0.0475318	0.374335	0.686038	2.97737	0.87396	2
MIR4474	0.149793	1.17937	0.223352	2.97697	-2.40062	5
SOSTDC1	0.117527	0.925195	0.412921	2.97676	-1.16389	5
RP11-266K4.13	0.0244799	0.192677	0.327727	2.97651	0.766312	2
RP11-415J8.5	0.141676	1.11425	0.469833	2.9754	-1.24585	5
RP4-769N13.7	0.0604045	0.475033	0.295106	2.9753	-0.686793	2
RP1-56J10.8	0.0469231	0.368864	0.298805	2.97472	-0.303887	2
MIR581	0.121707	0.956742	0.596096	2.97472	-0.682585	2
MGLL	0.0614454	0.482989	0.661234	2.97461	0.45317	2
CTD-2530H12.4	0.320009	2.51452	3.19558	2.9741	0.345796	2
RP11-708L7.7	0.0330987	0.259915	0.301066	2.97319	0.212039	2
RP11-159H22.1	0.0402798	0.315845	0.380043	2.97109	0.266944	2
RP11-129I19.2	0.0326688	0.256032	0.115709	2.97034	-1.14583	5
AC003088.1	0.0466952	0.36595	0.220204	2.9703	-0.732807	2
CRNDE	1.73736	13.6124	5.39014	2.96995	-1.33653	5
ALS2CR12	0.0529639	0.414921	0.530328	2.96976	0.354048	2
RP11-8P11.4	0.00675364	0.0528988	0.0845136	2.9695	0.675947	2
ENOX1	0.381489	2.98569	8.06539	2.96835	1.43368	9
SNORA18	0.0891898	0.697373	0.395235	2.96698	-0.81922	2
RP11-3B12.5	0.0382032	0.298318	0.690591	2.96508	1.21098	9
PDZRN4	0.0500739	0.390824	2.28861	2.96439	2.54988	9
CTC-366B18.4	0.0496323	0.387172	0.723373	2.96362	0.901766	2
ACTRT2	0.016586	0.129372	0.0120881	2.96349	-3.41987	5
PTCH2	0.182903	1.42629	1.06546	2.96311	-0.420797	2
RP11-531A21.4	0.0308738	0.240488	0.04719	2.96151	-2.34941	5
RN7SL87P	0.040569	0.315502	0.179777	2.9592	-0.811438	2
DNAAF1	0.0553644	0.430522	1.38843	2.95905	1.68929	9
MKRN5P	0.181925	1.4139	1.80109	2.95826	0.349188	2
PLCXD3	0.0238201	0.185122	3.98662	2.95823	4.42862	9
CYP2E1	0.00611201	0.0474975	0.121782	2.95813	1.35838	9
PMP22	0.895611	6.95557	6.99505	2.95723	0.00816585	2
RP11-304L19.12	0.00917393	0.0711374	0.0729334	2.955	0.0359722	2
NRP1	0.315779	2.44648	7.98166	2.95372	1.70598	9
FILIP1L	0.412378	3.19197	3.5406	2.95241	0.149544	2
RP11-408J6.1	0.0818142	0.633188	1.04532	2.95221	0.723235	2
PODN	0.0311977	0.241449	0.522647	2.95221	1.11412	2
OLIG1	0.649775	5.02747	2.73435	2.95182	-0.878633	2
AKNAD1	0.0117045	0.090553	0.0911447	2.9517	0.00939663	2
NEBL-AS1	0.100349	0.776336	2.82402	2.95166	1.863	9
EPHA5-AS1	0.0465422	0.359979	0.868869	2.9513	1.27123	9
RP11-731J8.2	0.00655164	0.0505997	1.99489	2.9492	5.30103	9
RP11-370I10.11	0.0510405	0.394117	0.783574	2.94891	0.991445	2
LRRC27	0.360426	2.78212	2.75348	2.94841	-0.0149311	2
EFNB2	4.28285	33.0443	28.8064	2.94776	-0.198011	2
RPH3AL	0.00690723	0.0532587	0.0211151	2.94684	-1.33474	5
SNORA67	0.109195	0.840972	0.185999	2.94515	-2.17676	5
ZNF781	0.233441	1.79776	1.25057	2.94507	-0.523617	2
RP11-147L13.8	0.0120739	0.0929335	0.555578	2.94431	2.57972	9
NPM1P41	0.01406	0.108167	0.0206705	2.94359	-2.38762	5
RP11-605F22.2	0.0140706	0.108167	0.91228	2.9425	3.07622	9
RP11-70D24.2	0.159245	1.22394	1.02396	2.94221	-0.257378	2
RP11-966I7.2	0.125834	0.967102	0.754617	2.94215	-0.357924	2
PIK3R3	4.07209	31.2819	13.0168	2.94149	-1.26496	5
GATA2	0.0390202	0.299707	0.852171	2.94126	1.50759	9
ECM1P2	0.014657	0.112508	0.0236673	2.94036	-2.24905	5
CMB9-22P13.1	0.0396023	0.303959	1.35428	2.94022	2.15558	9
SCARNA21	22.3373	171.371	360.591	2.9396	1.07324	2
MIR6749	0.16287	1.2487	0.789862	2.93863	-0.660757	2
RP11-768G7.3	0.0220354	0.168942	0.418207	2.93863	1.30769	9
RP11-392O17.1	0.0288244	0.22088	0.109863	2.9379	-1.00755	5
CTC-303L1.1	0.0113462	0.0869166	0.122412	2.93742	0.494047	2
RP3-453C12.8	0.0650911	0.498581	0.351471	2.93729	-0.504421	2
MIR6083	0.110225	0.84427	0.164353	2.93725	-2.3609	5
REV3L	1.45773	11.1654	9.6269	2.93724	-0.213898	2
PIGZ	0.119195	0.912921	2.42321	2.93717	1.40836	9
RP5-837I24.4	0.0175321	0.134264	0.0846431	2.937	-0.66561	2
RP11-58E21.3	0.00394623	0.0302034	0.0115944	2.93616	-1.38128	5
SNORA70	0.0990906	0.758412	0.3163	2.93616	-1.26169	5
ATP13A5	0.00360888	0.0276063	0.0536311	2.93537	0.958072	2
RP11-617F23.1	0.625433	4.78205	7.91464	2.9347	0.726894	2
RPL21P43	0.145172	1.10922	1.06087	2.93371	-0.0642989	2
CATIP	0.0641062	0.489311	0.374672	2.93222	-0.385125	2
VGF	4.20285	32.0786	341.072	2.93217	3.4104	9
RP11-22A3.2	0.0384522	0.293454	0.0909113	2.932	-1.6906	5
DNAJC19P7	0.0653376	0.498389	0.258299	2.93129	-0.948231	2
LINC00202-1	0.0213977	0.163127	0.269085	2.93047	0.722068	2
NEGR1	0.444218	3.38406	8.17166	2.92942	1.27187	9
OR8T1P	0.0127275	0.0969512	0.17567	2.92931	0.85754	2
ST8SIA2	0.723432	5.50305	7.6078	2.9273	0.46725	2
RP11-1J11.1	0.0119557	0.0909093	0.0381629	2.92673	-1.25226	5
RP3-403A15.1	0.0633019	0.481264	0.508133	2.92651	0.0783782	2
OR52T1P	0.0119681	0.0908201	0.182048	2.92382	1.00323	2
MIR3657	0.0960518	0.72889	0.780643	2.92382	0.0989626	2
RP11-234P3.2	0.148844	1.12854	0.353899	2.92259	-1.67305	5
SLC6A13	0.0136056	0.103151	0.138414	2.92249	0.424223	2
IQCA1-AS1	0.0242864	0.184016	0.0707538	2.92162	-1.37895	5
FEN1P1	0.050258	0.380713	0.290138	2.92128	-0.391963	2
C2orf71	0.00160647	0.012157	0.178228	2.91982	3.87387	9
RP11-757O6.1	0.0206429	0.156215	0.0351623	2.91982	-2.15143	5
RP11-373N22.3	0.160132	1.21158	1.25826	2.91956	0.0545384	2
AC005625.1	0.0742618	0.561652	0.651156	2.91899	0.213325	2
Metazoa_SRP	0.122012	0.92272	0.965485	2.91887	0.0653603	2
RP11-395N6.4	0.0342894	0.25929	0.203641	2.91873	-0.348539	2
SSFA2	1.65165	12.4877	19.8257	2.91854	0.666859	2
VN1R5	0.0109074	0.0823887	0.0670914	2.91714	-0.296318	2
IGSF11	0.666935	5.03599	1.24014	2.91666	-2.02177	5
RP11-561B11.2	0.00291368	0.0219579	0.0404616	2.91382	0.881814	2
RP11-930O11.2	0.135157	1.01786	0.316251	2.91283	-1.6864	5
RP5-1086K13.1	0.0251955	0.189722	0.0782754	2.91265	-1.27726	5
ACA64	0.0871168	0.65577	0.133156	2.91217	-2.30007	5
RNF165	0.873627	6.57189	6.11014	2.91122	-0.105102	2
LRRC48	0.150392	1.12843	1.69014	2.90752	0.582828	2
KB-1517D11.4	0.0178311	0.133766	0.342838	2.90724	1.35782	9
FAM26D	0.00587458	0.0440682	0.090558	2.90718	1.0391	2
RNA5SP85	0.0944375	0.708425	0.290745	2.90718	-1.28486	5
XXbac-BPGBPG55C20.1	0.0202143	0.151608	0.0900001	2.9069	-0.752347	2
RFX3	1.66358	12.4677	11.4232	2.90583	-0.126235	2
HNRNPA1P44	0.0135109	0.101253	0.0648247	2.90577	-0.643346	2
RP11-525K10.3	0.0195206	0.146283	0.114117	2.90569	-0.35824	2
FSIP2-AS1	0.078163	0.585702	0.584323	2.90561	-0.00339944	2
PATE1	0.00478623	0.0358626	0.022051	2.90552	-0.701634	2
LLNLR-276E7.1	0.016454	0.12328	0.0794381	2.90543	-0.634034	2
ABCA9	0.0140994	0.105569	0.041798	2.90448	-1.33668	5
MIR6855	0.174518	1.30653	0.256375	2.90429	-2.34941	5
EDDM3A	0.011027	0.0825527	0.0344281	2.90428	-1.26173	5
RP11-375I20.6	0.072448	0.541895	0.715585	2.903	0.401108	2
CTD-2587M2.1	0.0559597	0.41852	0.649897	2.90284	0.634916	2
AC114763.1	0.0283009	0.211472	0.0689842	2.90154	-1.61613	5
NBPF20	0.0152561	0.113972	0.071198	2.90122	-0.67877	2
RP11-351J23.1	0.100444	0.75	0.368522	2.9005	-1.02514	5
SIGLEC14	0.0223298	0.16667	0.0178093	2.89995	-3.22629	5
RP11-794A8.1	0.0303477	0.226346	0.521623	2.89887	1.20448	9
RP11-134K1.3	0.0244363	0.18213	0.107037	2.89787	-0.766854	2
MIR4688	0.143085	1.06645	0.239782	2.89787	-2.15302	5
CTC-441N14.4	0.00734927	0.0547727	0.121702	2.89778	1.15183	2
CTD-2215E18.3	0.0282432	0.210491	0.214035	2.89778	0.0240884	2
RP11-454H13.1	0.0581506	0.433294	0.184473	2.89748	-1.23194	5
RP11-307O13.1	0.00520903	0.0388079	0.350957	2.89726	3.17687	9
RP11-109D24.1	0.005861	0.0436321	0.108031	2.89617	1.30798	9
RP11-439E19.10	0.227386	1.69245	1.35095	2.8959	-0.325145	2
RAB40B	0.457594	3.40221	2.62943	2.89433	-0.371721	2
HIC1	0.0384637	0.285259	0.734777	2.89071	1.36503	9
RP11-409C19.2	0.0230496	0.170907	0.32876	2.8904	0.943825	2
RP3-405J10.4	0.0365417	0.270842	0.105706	2.88984	-1.3574	5
CTD-2194D22.1	0.0273194	0.202458	0.0401335	2.88962	-2.33474	5
MIR1343	0.133786	0.991352	0.820868	2.88947	-0.272247	2
RP11-159H10.3	0.219298	1.62475	1.35704	2.88925	-0.259759	2
FGD5P1	0.00301987	0.0223713	0.0786706	2.8891	1.81417	9
RP11-629N8.3	0.0595253	0.440525	0.369708	2.88765	-0.252841	2
NAT16	0.0906191	0.670247	2.49848	2.88681	1.89829	9
RP11-127I20.7	0.10581	0.781895	0.917224	2.8855	0.230299	2
SETBP1	0.868117	6.4087	10.4527	2.88407	0.705769	2
LA16c-306A4.2	0.0123449	0.0911314	0.0623182	2.88403	-0.548294	2
TMEM156	0.00463546	0.0342035	0.128795	2.88336	1.91286	9
RP11-216B9.6	0.158052	1.16578	1.4734	2.88283	0.337846	2
YTHDF1P1	0.00721509	0.0531819	0.0420396	2.88185	-0.339186	2
RPL21P44	0.0495079	0.364892	0.529916	2.88174	0.538294	2
RP11-269M20.3	0.0286586	0.211178	0.13358	2.88142	-0.660757	2
RP11-151G12.2	0.01777	0.130873	0.0824562	2.88065	-0.666466	2
PTPRT	0.641709	4.72594	5.17121	2.88061	0.1299	2
RPL7P17	0.0794825	0.585225	0.564449	2.88028	-0.0521489	2
CYP1A2	0.00428618	0.0315481	0.0262748	2.87979	-0.263874	2
LINC00543	0.0063375	0.0466468	0.0294072	2.87979	-0.66561	2
RP11-629G13.1	0.170856	1.25751	1.0022	2.87971	-0.327392	2
TVP23CP2	0.0375084	0.275983	0.174962	2.87929	-0.65754	2
PCSK2	0.270895	1.99143	4.03952	2.878	1.02038	2
RP11-722G7.1	0.00748838	0.0550332	0.0518736	2.87758	-0.0853015	2
ZDHHC8P1	0.00701461	0.0515456	0.245066	2.87742	2.24925	9
LINC01372	0.163661	1.20225	1.76146	2.87695	0.551032	2
ESAM	0.0396959	0.291571	0.34456	2.87679	0.240907	2
RP11-751H17.1	0.020864	0.153163	0.0662126	2.87598	-1.20989	5
TYR	0.00387396	0.0284066	0.101967	2.87435	1.8438	9
NEAT1	0.532608	3.90421	9.31179	2.87388	1.25403	9
IGHEP2	0.0186119	0.13642	0.134321	2.87376	-0.0223733	2
RPH3AL	0.00769436	0.0563901	0.0460787	2.87357	-0.291341	2
RAET1G	0.0462817	0.339164	0.194939	2.87347	-0.798959	2
BCL2	0.917268	6.72054	3.83241	2.87316	-0.810324	2
CTC-367J11.1	0.0640215	0.468263	0.154839	2.87069	-1.59655	5
ARHGEF17	1.78053	13.0206	6.72636	2.87042	-0.952902	2
ANK2	5.77564	42.2285	38.8178	2.87016	-0.1215	2
RP1-67A8.3	0.192934	1.4105	1.10753	2.87002	-0.348862	2
SNORD56	0.325551	2.37818	0.490745	2.8689	-2.27681	5
BRD7P4	0.076284	0.557165	0.41218	2.86865	-0.434831	2
RNU6-548P	0.101599	0.741566	1.12302	2.86769	0.598735	2
RNU6-48P	0.109195	0.79701	0.509351	2.86769	-0.645939	2
MTTP	0.202105	1.47474	1.16298	2.86728	-0.342628	2
DNM1P51	0.00661375	0.0482596	0.490426	2.86728	3.34515	9
CTC-301O7.4	0.477573	3.48429	1.23469	2.86707	-1.49671	5
TTC29	0.0244751	0.178512	0.725591	2.86663	2.02314	9
NALCN	0.139749	1.01916	5.40026	2.86646	2.40566	9
RP11-370B6.1	0.160933	1.17359	0.659242	2.8664	-0.832048	2
DCHS2	0.238742	1.74089	9.23132	2.8663	2.40671	9
PPP1R26P1	0.0611163	0.445562	0.283777	2.866	-0.650869	2
TMEM72-AS1	0.0318278	0.231915	0.323319	2.86524	0.479362	2
AC073283.4	0.0784551	0.571635	1.60742	2.86515	1.49158	9
CCDC176	0.114024	0.830766	1.50576	2.86511	0.857973	2
AC002368.4	0.208562	1.51951	0.134072	2.86506	-3.50252	5
RP11-73M18.11	0.0246162	0.179332	0.198021	2.86496	0.143017	2
GGTA1P	0.00249679	0.0181748	0.0192443	2.86379	0.0824965	2
CD47	3.0456	22.1578	45.4703	2.86302	1.03711	2
LPAR1	1.29375	9.41049	7.41312	2.86271	-0.34419	2
RNA5SP343	0.105029	0.763621	0.346533	2.86207	-1.13986	5
AC092597.3	0.0194407	0.141079	0.234807	2.85936	0.734971	2
MYO1G	0.074925	0.543417	0.303623	2.85854	-0.839776	2
CHGB	1.0069	7.29998	30.4417	2.85798	2.06008	9
RP11-768G7.1	0.0856581	0.621002	1.46471	2.85794	1.23794	9
RP11-136K14.2	0.0548814	0.397845	0.0268813	2.85782	-3.88753	5
DUSP15	1.0719	7.76612	8.03863	2.85702	0.0497551	2
Y_RNA	0.204328	1.47977	2.5928	2.85641	0.809133	2
RP11-154D6.2	0.00949853	0.0687615	0.0440749	2.85582	-0.641643	2
RP11-478B11.2	0.0663466	0.480272	0.588159	2.85576	0.292355	2
GRK5	0.51833	3.75188	5.75181	2.85567	0.616404	2
DSCAM	0.0621591	0.449791	3.83408	2.85522	3.09155	9
RP11-386M24.6	0.0506195	0.366168	0.274169	2.85474	-0.417441	2
RP11-144C15.1	0.229686	1.66018	1.53679	2.8536	-0.111412	2
AMOT	4.32026	31.2201	13.2676	2.85328	-1.23457	5
FJX1	10.4368	75.4025	27.4592	2.85293	-1.45732	5
TMPRSS11D	0.0315278	0.227775	0.304099	2.85291	0.41693	2
RP11-768G7.2	0.0952976	0.687761	0.939239	2.8514	0.449586	2
SLIT3	0.170155	1.22799	2.46952	2.85138	1.00793	2
CTB-111F10.1	0.0221568	0.15984	0.165318	2.85081	0.0486154	2
NEURL1-AS1	0.0116775	0.0842422	0.0880902	2.85081	0.0644389	2
CEP112	0.451786	3.25917	2.93067	2.85079	-0.153274	2
RNU6-125P	0.319335	2.30225	1.82366	2.8499	-0.336209	2
ATP9A	4.41773	31.8324	69.9102	2.84912	1.135	2
BMS1P9	0.0654473	0.471352	0.425748	2.8484	-0.146805	2
NT5C1A	0.0105625	0.0760662	0.83278	2.8483	3.45261	9
RP11-502I4.3	0.242727	1.74566	0.408304	2.84637	-2.09605	5
IDS	0.0459773	0.330582	0.367217	2.84601	0.151625	2
NECAP1P2	0.0315295	0.226596	0.42891	2.84535	0.920553	2
CRIP1	0.0840263	0.603869	0.778603	2.84532	0.366653	2
ACKR1	0.111319	0.799962	2.27742	2.84523	1.5094	9
RP1-122P22.4	0.0346424	0.248877	0.228485	2.84482	-0.123336	2
DIRAS3	0.0350883	0.251968	8.63869	2.84418	5.0995	9
RP5-1065J22.2	0.0419648	0.301343	0.254141	2.84416	-0.245777	2
CRTAC1	0.35819	2.57192	1.51184	2.84405	-0.766539	2
RP11-223I10.1	0.173973	1.24793	4.39686	2.8426	1.81693	9
MYL6P1	0.0262164	0.188042	0.410879	2.84251	1.12766	2
DACT3-AS1	0.0827866	0.593687	0.661154	2.84223	0.155284	2
LINC01522	0.0549388	0.393699	0.368989	2.8412	-0.0935139	2
RP11-158D2.2	0.00582155	0.041711	0.0643484	2.84095	0.625477	2
SNORA63	0.273276	1.95481	2.24937	2.8386	0.202491	2
LINC01544	0.00452504	0.0323306	0.0273063	2.8369	-0.243665	2
GALNT16	0.755497	5.39703	5.64683	2.83667	0.065275	2
EFCAB12	0.0519998	0.371345	0.376243	2.83618	0.0189028	2
ALG9-IT1	0.0173626	0.12396	0.0505828	2.83582	-1.29316	5
TGFB2-AS1	0.166916	1.19164	5.24539	2.83575	2.1381	9
BMI1	1.00145	7.14837	6.20223	2.83552	-0.204829	2
CCT4P2	0.037462	0.267355	0.188734	2.83526	-0.502402	2
HOXA5	0.00684985	0.0488706	0.0335239	2.83482	-0.543779	2
RP11-12D24.6	0.216389	1.54343	1.7491	2.83444	0.180466	2
RP11-446F17.3	0.0203198	0.144904	0.0947835	2.83414	-0.612388	2
MIR548L	0.135859	0.968834	1.06488	2.83414	0.136368	2
RP4-665J23.1	0.114213	0.814029	1.16731	2.83336	0.520039	2
ERBB4	0.0598365	0.426452	2.43579	2.83329	2.51393	9
PLXNA2	0.274142	1.95225	5.96179	2.83215	1.61061	9
RP11-68I18.10	0.129154	0.919606	1.007	2.83192	0.130969	2
PDCD4-AS1	1.53087	10.8902	2.91865	2.8306	-1.89965	5
RP1-283K11.2	0.0354513	0.252181	0.163331	2.83055	-0.626666	2
CTB-174D11.1	0.0185406	0.131822	0.126668	2.82983	-0.0575391	2
AC003005.2	0.0521437	0.370486	0.445208	2.82885	0.265059	2
RRAD	0.0618417	0.439249	1.97513	2.82839	2.16883	9
C11orf63	0.102239	0.725314	2.02658	2.82666	1.48237	9
CLCF1	0.30709	2.17782	1.14886	2.82615	-0.922682	2
C10orf113	0.0380582	0.269891	0.239109	2.8261	-0.174707	2
EEF1B2P4	0.0335743	0.23788	0.150185	2.8248	-0.663492	2
SNRPGP10	0.359262	2.54433	2.25719	2.82418	-0.172757	2
RP11-519C12.1	0.0432899	0.306516	0.266378	2.82386	-0.202488	2
RP11-778H2.1	0.0483833	0.342272	0.125492	2.82256	-1.44755	5
MIR34A	0.208461	1.47442	1.1674	2.8223	-0.336847	2
LINC00582	0.0188242	0.133082	0.0863174	2.82165	-0.624594	2
RP11-555K12.1	0.0144634	0.102252	0.0954416	2.82165	-0.0994434	2
CDR1	28.7276	203.082	570.607	2.82156	1.49043	9
PMP2	0.0392376	0.277327	3.24439	2.82128	3.54829	9
SMAD3	1.74818	12.3556	5.40422	2.82124	-1.193	5
RP5-1000K24.2	0.072231	0.51046	0.698975	2.82111	0.453443	2
RP11-855A2.5	0.818433	5.78365	2.52126	2.82104	-1.19784	5
STXBP5-AS1	0.0793359	0.560253	3.74921	2.82003	2.74243	9
RP4-575N6.5	0.0595483	0.420499	0.0294281	2.81997	-3.83683	5
RP11-383C5.3	0.00260554	0.0183877	0.0189501	2.81909	0.0434622	2
NEURL1	0.376687	2.6579	10.5413	2.81885	1.98769	9
GNG8	0.651977	4.59892	11.7517	2.8184	1.35351	9
RP11-999E24.3	1.97214	13.9017	8.62774	2.81743	-0.68821	2
CTC-435M10.12	0.312029	2.19741	1.97778	2.81605	-0.151922	2
RP13-33H18.1	0.127874	0.900514	1.20204	2.81603	0.416665	2
MEF2C	0.153389	1.0801	4.63053	2.81589	2.10002	9
ABCG1	1.78919	12.5975	8.0842	2.81576	-0.639961	2
GATA6	0.00893826	0.0629277	0.351417	2.81563	2.48142	9
IQUB	0.0871453	0.613135	0.820322	2.81471	0.419986	2
TRAPPC13P1	0.120377	0.846753	1.17355	2.81438	0.470871	2
ALDH5A1	1.48445	10.4418	11.6747	2.81437	0.161013	2
GUSBP9	0.119666	0.840362	0.525021	2.812	-0.678635	2
RP11-222A5.1	0.0124246	0.0872474	0.0726276	2.81191	-0.264593	2
RP11-386G11.8	0.0278624	0.195646	0.270857	2.81185	0.46929	2
RP11-513D5.5	0.0902895	0.63392	0.416096	2.81167	-0.607384	2
APOA1	0.269683	1.89232	11.7086	2.81082	2.62933	9
SEC31B	0.497676	3.49062	3.39711	2.8102	-0.0391713	2
RP3-329A5.8	0.201393	1.4119	0.751083	2.80955	-0.910588	2
CPEB2-AS1	0.0263383	0.184598	0.217519	2.80915	0.236758	2
LINC01508	0.0284326	0.199159	0.511786	2.8083	1.36162	9
POLR2J4	0.0699161	0.489707	0.432631	2.80822	-0.17878	2
IFI27	0.00281742	0.0197262	0.00900009	2.80767	-1.1321	5
MACROD2-IT1	0.0116373	0.0814787	0.103626	2.80767	0.346887	2
PRRT4	0.307623	2.15184	5.74494	2.80634	1.41672	9
[truncated: 23,628 more rows]
