# Supplementary material for: Regulation of human cortical interneuron development by the chromatin remodeling protein CHD2
Source: Sci Rep. 2022 Sep 17;12:15636. doi: 10.1038/s41598-022-19654-y (PMC9482661; doi:10.1038/s41598-022-19654-y)
Supplement: Supplementary file 3 — Supplementary Information 3. [file 41598_2022_19654_MOESM3_ESM.xlsx]

## Sheet: D0_unique
Category	ID	Name	Source	p-value	q-value Bonferroni	q-value FDR B&H	q-value FDR B&Y	Hit Count in Query List	Hit Count in Genome	Hit in Query List
GO: Molecular Function	GO:0001067	regulatory region nucleic acid binding		1.611e-16	4.623e-13	4.623e-13	3.948e-12	346	1036	ZNF93,ACTB,JDP2,EOMES,PARP1,AEBP1,AHR,EBF4,ALX3,YBX3,CBX4,BARX2,LMO4,BHLHE40,ZNF835,ARRB1,CDK13,ASCL2,ZFHX3,ATF1,ATOH1,BCL6,HESX1,PRDM1,BMI1,LDB1,KLF9,FOXH1,PHOX2B,RUNX2,RUNX1,RUNX3,ZNF501,LRRFIP1,CDK9,CDX2,CDX4,MSC,CEBPD,CEBPG,OVOL2,ZNF462,HAND1,POU2F3,ONECUT2,TBX4,OSR2,RFX6,BATF2,NFE2L3,ZNF516,NKX2-5,ST18,TCF7L1,CUX1,MXD3,ZNF536,ZFP42,ZBTB20,SCRT1,IRF2BP1,ZNF658,DACH1,DBP,SOX7,FERD3L,RNF10,MAFB…
GO: Molecular Function	GO:0000976	transcription regulatory region sequence-specific DNA binding		1.023e-14	2.935e-11	1.467e-11	1.253e-10	301	898	ZNF93,ACTB,JDP2,EOMES,PARP1,AEBP1,AHR,EBF4,ALX3,YBX3,BARX2,LMO4,BHLHE40,ASCL2,ZFHX3,ATF1,ATOH1,BCL6,HESX1,PRDM1,BMI1,LDB1,KLF9,PHOX2B,RUNX2,RUNX1,RUNX3,LRRFIP1,CDK9,CDX2,CDX4,MSC,CEBPD,CEBPG,ZNF462,HAND1,POU2F3,ONECUT2,TBX4,OSR2,RFX6,BATF2,NFE2L3,ZNF516,NKX2-5,ST18,CUX1,MXD3,ZNF536,ZFP42,SCRT1,IRF2BP1,ZNF658,DACH1,DBP,FERD3L,MAFB,DLX2,DLX4,DLX5,DMRT1,USP3,NR2E3,E2F1,NR1H3,E2F2,LHX6,BCL6B,HEYL,MLX…
GO: Molecular Function	GO:0000977	RNA polymerase II transcription regulatory region sequence-specific DNA binding		4.724e-14	1.355e-10	4.518e-11	3.858e-10	286	853	ACTB,JDP2,EOMES,PARP1,AEBP1,AHR,EBF4,ALX3,YBX3,BARX2,BHLHE40,ASCL2,ZFHX3,ATF1,ATOH1,BCL6,HESX1,PRDM1,BMI1,KLF9,PHOX2B,RUNX2,RUNX1,RUNX3,LRRFIP1,CDK9,CDX2,CDX4,MSC,CEBPD,CEBPG,ZNF462,HAND1,POU2F3,ONECUT2,TBX4,OSR2,RFX6,BATF2,NFE2L3,NKX2-5,ST18,CUX1,MXD3,ZNF536,ZFP42,SCRT1,IRF2BP1,DACH1,DBP,FERD3L,MAFB,DLX2,DLX4,DLX5,DMRT1,USP3,NR2E3,NR1H3,E2F2,LHX6,BCL6B,HEYL,MLXIPL,KLF16,MIXL1,EGR3,EGR4,PRDM12,PR…
GO: Molecular Function	GO:0015318	inorganic molecular entity transmembrane transporter activity		6.628e-13	1.902e-09	3.812e-10	3.255e-09	345	1089	KCNH7,MRS2,ASIC2,ASIC1,SLC24A3,PKD1L2,DYSF,AMIGO1,SLC12A5,ADRA2A,ADRB1,SLC24A4,BIN1,DPP10,ANK3,ANXA3,ANXA6,SLC43A1,KCNAB2,SLC26A9,TMC4,CACHD1,AQP4,AQP5,AQP6,AQP7,ANO8,KCNK5,ATP1A2,ATP1A3,ATP12A,SLC4A4,SLC41A1,VAMP8,ATP2A3,ATP2B4,ATP5F1D,ATP5MC2,ATP6V1B1,RGS9,CEACAM1,BMP4,NIPA1,CACNA1A,CACNA1B,CACNA1D,CACNA1F,CACNB2,CACNB3,CACNB4,CALM1,HAP1,CAPN1,CLIC3,CASQ2,CAV1,SLC7A7,SLC7A6,SHISA7,ZACN,SLC16A5,…
GO: Molecular Function	GO:1990837	sequence-specific double-stranded DNA binding		7.275e-13	2.087e-09	3.812e-10	3.255e-09	307	948	ZNF93,ACTB,JDP2,EOMES,PARP1,AEBP1,AHR,EBF4,ALX3,BEND3,YBX3,BARX2,LMO4,BHLHE40,ASCL2,MCM9,ZFHX3,ATF1,ATOH1,BCL6,HESX1,PRDM1,BMI1,LDB1,KLF9,PHOX2B,RUNX2,RUNX1,RUNX3,LRRFIP1,CDK9,CDX2,CDX4,MSC,CEBPD,CEBPG,ZNF462,HAND1,POU2F3,ONECUT2,TBX4,OSR2,RFX6,BATF2,NFE2L3,ZNF516,NKX2-5,ST18,CUX1,MXD3,ZNF536,ZFP42,SCRT1,IRF2BP1,ZNF658,DACH1,DBP,FERD3L,MAFB,DLX2,DLX4,DLX5,DMRT1,USP3,NR2E3,E2F1,NR1H3,E2F2,LHX6,BCL…
GO: Molecular Function	GO:0015267	channel activity		9.538e-13	2.737e-09	3.812e-10	3.255e-09	240	705	KCNH7,ASIC2,ASIC1,SLC24A3,PKD1L2,DYSF,AMIGO1,ADRB1,SLC24A4,BIN1,DPP10,ANK3,ANXA3,ANXA6,KCNAB2,SLC26A9,TMC4,CACHD1,AQP4,AQP5,AQP6,AQP7,ANO8,KCNK5,VAMP8,ATP2B4,ATP5MC2,RGS9,BCL2,BMP4,CACNA1A,CACNA1B,CACNA1D,CACNA1F,CACNB2,CACNB3,CACNB4,CALM1,HAP1,CAPN1,CLIC3,CASQ2,CAV1,SHISA7,ZACN,KCNQ4,CACNA2D2,CALHM1,CFTR,CHRNA1,CHRNA3,CHRNA7,CHRNG,NRXN2,CLIC1,SLC24A2,CNGA3,CNR1,AKAP7,CLDN4,CRHBP,CRHR1,NOS1AP,TRP…
GO: Molecular Function	GO:0001228	DNA-binding transcription activator activity, RNA polymerase II-specific		9.721e-13	2.789e-09	3.812e-10	3.255e-09	177	483	EOMES,PARP1,EBF4,BARX2,ATF1,ATOH1,KLF9,FOXH1,PHOX2B,RUNX2,RUNX1,CDX4,CEBPD,CEBPG,OVOL2,POU2F3,ONECUT2,TBX4,OSR2,RFX6,CREB5,NKX2-5,ST18,IRF2BP1,DBP,MAFB,DLX2,DLX5,DMRT1,NR2E3,NR1H3,E2F2,HEYL,MIXL1,EGR4,ELF3,ELF4,ELF5,LEF1,STAG1,ESR1,ESR2,ESRRG,ETV1,ETV6,NKX6-3,FOXD1,FOXO3,FLI1,MACC1,BATF,KLF1,CTCF,NR5A2,GMEB1,STAG2,GATA4,GBX1,NR6A1,SIX4,GLI2,CREB3L3,SOX21,NR4A1,FOXA1,FOXA2,TLX2,HOXA1,HOXB1,HOXC4,H…
GO: Molecular Function	GO:0022803	passive transmembrane transporter activity		1.128e-12	3.236e-09	3.812e-10	3.255e-09	240	706	KCNH7,ASIC2,ASIC1,SLC24A3,PKD1L2,DYSF,AMIGO1,ADRB1,SLC24A4,BIN1,DPP10,ANK3,ANXA3,ANXA6,KCNAB2,SLC26A9,TMC4,CACHD1,AQP4,AQP5,AQP6,AQP7,ANO8,KCNK5,VAMP8,ATP2B4,ATP5MC2,RGS9,BCL2,BMP4,CACNA1A,CACNA1B,CACNA1D,CACNA1F,CACNB2,CACNB3,CACNB4,CALM1,HAP1,CAPN1,CLIC3,CASQ2,CAV1,SHISA7,ZACN,KCNQ4,CACNA2D2,CALHM1,CFTR,CHRNA1,CHRNA3,CHRNA7,CHRNG,NRXN2,CLIC1,SLC24A2,CNGA3,CNR1,AKAP7,CLDN4,CRHBP,CRHR1,NOS1AP,TRP…
GO: Molecular Function	GO:0001216	DNA-binding transcription activator activity		1.196e-12	3.431e-09	3.812e-10	3.255e-09	177	484	EOMES,PARP1,EBF4,BARX2,ATF1,ATOH1,KLF9,FOXH1,PHOX2B,RUNX2,RUNX1,CDX4,CEBPD,CEBPG,OVOL2,POU2F3,ONECUT2,TBX4,OSR2,RFX6,CREB5,NKX2-5,ST18,IRF2BP1,DBP,MAFB,DLX2,DLX5,DMRT1,NR2E3,NR1H3,E2F2,HEYL,MIXL1,EGR4,ELF3,ELF4,ELF5,LEF1,STAG1,ESR1,ESR2,ESRRG,ETV1,ETV6,NKX6-3,FOXD1,FOXO3,FLI1,MACC1,BATF,KLF1,CTCF,NR5A2,GMEB1,STAG2,GATA4,GBX1,NR6A1,SIX4,GLI2,CREB3L3,SOX21,NR4A1,FOXA1,FOXA2,TLX2,HOXA1,HOXB1,HOXC4,H…
GO: Molecular Function	GO:0043565	sequence-specific DNA binding		3.021e-12	8.667e-09	8.667e-10	7.401e-09	371	1199	ZNF93,ACTB,FOXB2,JDP2,FOXI3,EVX2,EOMES,PARP1,MTA3,AEBP1,NR0B1,AHR,SOX14,EBF4,ALX3,BEND3,YBX3,BARX2,LMO4,BHLHE40,ASCL2,MCM9,GATAD1,ZFHX3,TNKS,ATF1,ATOH1,EDF1,BCL2,BCL6,HESX1,PRDM1,BMI1,LDB1,KLF9,FOXH1,PHOX2B,RUNX2,RUNX1,RUNX3,CBFB,LRRFIP1,CDK9,CDX2,CDX4,MSC,CEBPD,CEBPG,FOXN3,OVOL2,ZNF462,DMRT3,HAND1,POU2F3,ONECUT2,TBX4,OSR2,RFX6,BATF2,NFE2L3,ZNF516,NKX2-5,ST18,TCF7L1,CUX1,MXD3,ZNF536,ZFP42,SCRT1,I…
GO: Molecular Function	GO:0005216	ion channel activity		3.561e-12	1.022e-08	9.287e-10	7.93e-09	220	641	KCNH7,ASIC2,ASIC1,SLC24A3,PKD1L2,DYSF,AMIGO1,ADRB1,SLC24A4,BIN1,DPP10,ANK3,ANXA3,ANXA6,KCNAB2,SLC26A9,TMC4,CACHD1,ANO8,KCNK5,VAMP8,ATP2B4,RGS9,BMP4,CACNA1A,CACNA1B,CACNA1D,CACNA1F,CACNB2,CACNB3,CACNB4,CALM1,HAP1,CAPN1,CLIC3,CASQ2,CAV1,SHISA7,ZACN,KCNQ4,CACNA2D2,CALHM1,CFTR,CHRNA1,CHRNA3,CHRNA7,CHRNG,CLIC1,SLC24A2,CNGA3,CNR1,AKAP7,CLDN4,CRHBP,CRHR1,NOS1AP,TRPM6,PIEZO1,DLG1,GRIN3A,DMD,PCSK9,SHANK1,…
GO: Molecular Function	GO:0015075	ion transmembrane transporter activity		5.063e-12	1.452e-08	1.21e-09	1.034e-08	357	1150	ABCA1,KCNH7,MRS2,ASIC2,ASIC1,SLC24A3,PKD1L2,DYSF,SLC25A25,AMIGO1,SLC12A5,ADRA2A,ADRB1,SLC24A4,ABCD1,BIN1,DPP10,ANK3,ANXA3,ANXA6,SLC43A1,KCNAB2,SLC26A9,TMC4,CACHD1,AQP6,ANO8,KCNK5,ATP1A2,ATP1A3,ATP12A,SLC4A4,SLC41A1,VAMP8,ATP2A3,ATP2B4,ATP5F1D,ATP5MC2,ATP6V1B1,RGS9,CEACAM1,BMP4,NIPA1,CACNA1A,CACNA1B,CACNA1D,CACNA1F,CACNB2,CACNB3,CACNB4,CALM1,HAP1,CAPN1,CLIC3,CASQ2,CAV1,SLC7A7,SLC7A6,SHISA7,ZACN,SL…
GO: Molecular Function	GO:0046873	metal ion transmembrane transporter activity		6.922e-11	1.986e-07	1.528e-08	1.304e-07	212	630	KCNH7,MRS2,ASIC2,ASIC1,SLC24A3,PKD1L2,DYSF,AMIGO1,SLC12A5,ADRA2A,SLC24A4,BIN1,DPP10,ANK3,ANXA6,KCNAB2,CACHD1,KCNK5,ATP1A2,ATP1A3,ATP12A,SLC4A4,SLC41A1,ATP2A3,ATP2B4,BMP4,NIPA1,CACNA1A,CACNA1B,CACNA1D,CACNA1F,CACNB2,CACNB3,CACNB4,CALM1,HAP1,CASQ2,CAV1,KCNQ4,SLC6A5,CACNA2D2,CALHM1,CHRNA7,SLC24A2,CNR1,AKAP7,CRHR1,SMIM6,NOS1AP,TRPM6,ATP2C2,DLG1,GRIN3A,DMD,SLC4A9,PCSK9,SLC12A6,DRD2,KCNK7,GAL,CACNG7,CA…
GO: Molecular Function	GO:0005261	cation channel activity		9.705e-11	2.784e-07	1.989e-08	1.698e-07	183	528	KCNH7,ASIC2,ASIC1,SLC24A3,PKD1L2,DYSF,AMIGO1,ADRB1,SLC24A4,BIN1,DPP10,ANK3,ANXA3,ANXA6,KCNAB2,CACHD1,KCNK5,ATP2B4,RGS9,BMP4,CACNA1A,CACNA1B,CACNA1D,CACNA1F,CACNB2,CACNB3,CACNB4,CALM1,HAP1,CAPN1,CASQ2,CAV1,SHISA7,KCNQ4,CACNA2D2,CALHM1,CHRNA1,CHRNA3,CHRNA7,CHRNG,SLC24A2,CNGA3,CNR1,AKAP7,CRHBP,CRHR1,NOS1AP,TRPM6,PIEZO1,DLG1,GRIN3A,DMD,PCSK9,SHANK1,DRD2,KCNK7,GAL,CACNG7,CACNG6,CATSPER4,SLC4A11,STOM,P…
GO: Molecular Function	GO:0022857	transmembrane transporter activity		1.396e-10	4.006e-07	2.544e-08	2.173e-07	399	1340	ABCA1,KCNH7,MRS2,ASIC2,ASIC1,ACTB,SLC24A3,PKD1L2,DYSF,SLC25A25,AMIGO1,SLC12A5,ADRA2A,ADRB1,SLC24A4,ABCD1,BIN1,DPP10,ANK3,ANXA3,ANXA6,SLC43A1,KCNAB2,SLC26A9,TMC4,CACHD1,AQP4,AQP5,AQP6,AQP7,SLC7A14,ABCC6,ANO8,KCNK5,ATP1A2,ATP1A3,ATP12A,SLC4A4,SLC41A1,VAMP8,ATP2A3,ATP2B4,ATP5F1D,ATP5MC2,SLC46A2,ATP6V1B1,RGS9,BCL2,CEACAM1,BMP4,NIPA1,CACNA1A,CACNA1B,CACNA1D,CACNA1F,CACNB2,CACNB3,CACNB4,CALM1,HAP1,CAPN…
GO: Molecular Function	GO:0003690	double-stranded DNA binding		1.419e-10	4.071e-07	2.544e-08	2.173e-07	323	1048	ZNF93,ACTB,JDP2,ADAR,EOMES,PARP1,AEBP1,NR0B1,AHR,EBF4,ALX3,BEND3,YBX3,BARX2,LMO4,BHLHE40,ASCL2,MCM9,ZFHX3,ATF1,ATOH1,BCL6,HESX1,PRDM1,BMI1,LDB1,KLF9,PHOX2B,RUNX2,RUNX1,RUNX3,LRRFIP1,CDK9,CDX2,CDX4,MSC,CEBPD,CEBPG,ZNF462,HAND1,POU2F3,ONECUT2,TBX4,OSR2,RFX6,BATF2,NFE2L3,ZNF516,NKX2-5,ST18,CUX1,MXD3,ZNF536,ZFP42,SCRT1,IRF2BP1,ZNF658,DACH1,DBP,FERD3L,MAFB,DLX2,DLX4,DLX5,DMRT1,USP3,NR2E3,E2F1,NR1H3,E2…
GO: Molecular Function	GO:0005215	transporter activity		7.405e-10	2.124e-06	1.25e-07	1.067e-06	437	1505	ABCA1,KCNH7,MRS2,ASIC2,ASIC1,ACTB,SLC24A3,PKD1L2,DYSF,XKR4,SLC25A25,AMIGO1,SLC12A5,GRAMD1B,ADRA2A,ADRB1,SLC24A4,OSBPL6,ABCD1,BIN1,DPP10,ANK3,ANXA3,ANXA6,SLC43A1,GRAMD1A,KCNAB2,SLC26A9,TMC4,CACHD1,APOD,APOE,AQP4,AQP5,AQP6,AQP7,SLC7A14,ABCC6,ANO8,PLEKHA3,KCNK5,ATP1A2,ATP1A3,ATP12A,SLC4A4,SLC41A1,VAMP8,ATP2A3,ATP2B4,ATP5F1D,ATP5MC2,SLC46A2,ATP6V1B1,RGS9,BCL2,CEACAM1,BMP4,CPNE1,NIPA1,CACNA1A,CACNA1B,…
GO: Molecular Function	GO:0022836	gated channel activity		9.184e-10	2.635e-06	1.464e-07	1.25e-06	169	491	KCNH7,ASIC2,ASIC1,DYSF,AMIGO1,BIN1,ANK3,ANXA3,ANXA6,KCNAB2,TMC4,CACHD1,ANO8,KCNK5,ATP5MC2,RGS9,CACNA1A,CACNA1B,CACNA1D,CACNA1F,CACNB2,CACNB3,CACNB4,CALM1,HAP1,CAPN1,CLIC3,CASQ2,CAV1,SHISA7,ZACN,KCNQ4,CACNA2D2,CALHM1,CFTR,CHRNA1,CHRNA3,CHRNA7,CHRNG,CLIC1,CNGA3,CNR1,AKAP7,CRHBP,CRHR1,NOS1AP,PIEZO1,DLG1,GRIN3A,DMD,SHANK1,DRD2,KCNK7,GAL,CACNG7,CACNG6,CATSPER4,STOM,FGF14,KCNV1,CATSPER1,CACNG4,GABRA2,G…
GO: Molecular Function	GO:0000987	cis-regulatory region sequence-specific DNA binding		1.277e-09	3.665e-06	1.929e-07	1.647e-06	197	594	ACTB,JDP2,AHR,BHLHE40,ASCL2,ZFHX3,ATOH1,HESX1,PRDM1,BMI1,PHOX2B,RUNX2,RUNX1,LRRFIP1,CDK9,CDX4,CEBPD,CEBPG,HAND1,POU2F3,ONECUT2,RFX6,BATF2,NFE2L3,ZNF516,NKX2-5,ST18,ZNF536,ZFP42,DACH1,MAFB,DLX2,DLX4,DLX5,DMRT1,USP3,NR2E3,E2F1,NR1H3,E2F2,HEYL,MLXIPL,KLF16,MIXL1,ELF3,ELF4,EMX1,LEF1,ZNF219,ESR1,ESR2,ETV1,ETV6,IKZF1,RFX8,NKX6-3,FOXD1,TBPL2,FOXO3,FLI1,BATF,KLF1,CTCF,NR5A2,GMEB1,FOXP1,GATA4,GATA6,NR6A1,…
GO: Molecular Function	GO:0022890	inorganic cation transmembrane transporter activity		2.281e-09	6.545e-06	3.273e-07	2.795e-06	264	847	KCNH7,MRS2,ASIC2,ASIC1,SLC24A3,PKD1L2,DYSF,AMIGO1,SLC12A5,ADRA2A,ADRB1,SLC24A4,BIN1,DPP10,ANK3,ANXA3,ANXA6,KCNAB2,CACHD1,KCNK5,ATP1A2,ATP1A3,ATP12A,SLC4A4,SLC41A1,ATP2A3,ATP2B4,ATP5F1D,ATP5MC2,ATP6V1B1,RGS9,BMP4,NIPA1,CACNA1A,CACNA1B,CACNA1D,CACNA1F,CACNB2,CACNB3,CACNB4,CALM1,HAP1,CAPN1,CASQ2,CAV1,SHISA7,KCNQ4,SLC6A5,CACNA2D2,CALHM1,ATP6V1F,CHRNA1,CHRNA3,CHRNA7,CHRNG,SLC24A2,CNGA3,CNR1,AKAP7,COX4…
GO: Molecular Function	GO:0008324	cation transmembrane transporter activity		2.841e-09	8.15e-06	3.881e-07	3.314e-06	277	898	KCNH7,MRS2,ASIC2,ASIC1,SLC24A3,PKD1L2,DYSF,AMIGO1,SLC12A5,ADRA2A,ADRB1,SLC24A4,BIN1,DPP10,ANK3,ANXA3,ANXA6,KCNAB2,CACHD1,KCNK5,ATP1A2,ATP1A3,ATP12A,SLC4A4,SLC41A1,ATP2A3,ATP2B4,ATP5F1D,ATP5MC2,ATP6V1B1,RGS9,BMP4,NIPA1,CACNA1A,CACNA1B,CACNA1D,CACNA1F,CACNB2,CACNB3,CACNB4,CALM1,HAP1,CAPN1,CASQ2,CAV1,SHISA7,KCNQ4,SLC6A5,CACNA2D2,CALHM1,ATP6V1F,CHRNA1,CHRNA3,CHRNA7,CHRNG,SLC24A2,CNGA3,CNR1,AKAP7,COX4…
GO: Molecular Function	GO:0022839	ion gated channel activity		3.885e-09	1.115e-05	5.067e-07	4.327e-06	163	478	KCNH7,ASIC2,ASIC1,DYSF,AMIGO1,BIN1,ANK3,ANXA3,ANXA6,KCNAB2,CACHD1,ANO8,KCNK5,RGS9,CACNA1A,CACNA1B,CACNA1D,CACNA1F,CACNB2,CACNB3,CACNB4,CALM1,HAP1,CAPN1,CLIC3,CASQ2,CAV1,SHISA7,ZACN,KCNQ4,CACNA2D2,CALHM1,CFTR,CHRNA1,CHRNA3,CHRNA7,CHRNG,CLIC1,CNGA3,CNR1,AKAP7,CRHBP,CRHR1,NOS1AP,DLG1,GRIN3A,DMD,SHANK1,DRD2,KCNK7,GAL,CACNG7,CACNG6,CATSPER4,STOM,FGF14,KCNV1,CATSPER1,CACNG4,GABRA2,GABRA3,GABRA4,GABRB1,…
GO: Molecular Function	GO:0000978	RNA polymerase II cis-regulatory region sequence-specific DNA binding		7.369e-09	2.114e-05	9.192e-07	7.849e-06	190	580	ACTB,JDP2,AHR,BHLHE40,ASCL2,ZFHX3,ATOH1,HESX1,PRDM1,BMI1,PHOX2B,RUNX2,RUNX1,LRRFIP1,CDK9,CDX4,CEBPD,CEBPG,HAND1,POU2F3,ONECUT2,RFX6,BATF2,NFE2L3,NKX2-5,ST18,ZNF536,ZFP42,DACH1,MAFB,DLX2,DLX4,DLX5,USP3,NR2E3,NR1H3,HEYL,MLXIPL,KLF16,MIXL1,ELF3,ELF4,EMX1,LEF1,ZNF219,ESR1,ESR2,ETV1,ETV6,IKZF1,RFX8,NKX6-3,FOXD1,TBPL2,FOXO3,FLI1,BATF,KLF1,CTCF,NR5A2,GMEB1,FOXP1,GATA4,GATA6,NR6A1,SIX4,GLI1,GLI2,TOX3,KDM…
GO: Molecular Function	GO:0098772	molecular function regulator		1.343e-08	3.854e-05	1.606e-06	1.371e-05	529	1905	GDF5,AGAP5,ABR,IFNL4,PLEKHG5,ELFN2,UCN2,AMIGO1,EOMES,PLEKHG1,ADPRH,ADRB1,AHSG,AKT1,SEMA6A,DOCK6,PREX1,ALK,RASAL1,DPP10,ARHGAP23,ANXA3,KCNAB2,BIRC3,APOE,AREG,PPP4R4,ARF1,ARHGAP6,ARHGDIA,ARRB1,TRIB3,STC2,SOCS1,VAMP8,ATP2B4,AVP,RGS11,RGS9,CCND1,BCL2,BCR,FGF18,FGF16,SOCS2,CFLAR,BMI1,BMP1,BMP4,BMP6,ARHGEF7,BST2,BTC,EIF2B5,C3,CACNB2,CACNB3,WASL,CALCA,CALM1,NOL3,KALRN,CAST,SEMA5A,ARTN,CAV1,SERPINH1,CCK,…
GO: Molecular Function	GO:0030020	extracellular matrix structural constituent conferring tensile strength		5.048e-08	0.0001448	5.793e-06	4.947e-05	26	42	COL1A1,COL1A2,COL2A1,COL4A1,COL4A2,COL4A3,COL4A6,COL6A1,COL6A2,COL8A1,COL9A2,COL9A3,COL11A2,COL12A1,COL13A1,COL15A1,COL16A1,COL19A1,COL23A1,COL24A1,COL6A5,COL27A1,COL22A1,COL18A1,COL14A1,COL21A1
GO: Molecular Function	GO:0004672	protein kinase activity		5.701e-08	0.0001636	6.291e-06	5.372e-05	377	1315	ABL2,CLK4,ACTB,ACVR1B,LMTK3,ADAM8,ADAR,ADCY2,ADCY3,ADCY5,ADCY9,ADORA2A,ADRA1A,ADRA2A,ADRA2B,GRK2,ALPK3,AHSG,AKT1,C1QTNF2,STK24,ALK,AMHR2,ADCY4,CDC42BPA,MAP4K3,DGKD,APOE,ARRB1,TRIB3,CDK13,MARK4,SOCS1,PDE5A,PNCK,RAP2C,ATP2B4,TNK1,AVP,AXL,CCND1,TNFRSF11A,DYRK4,BCR,CDKL1,FGF18,FGF16,CEACAM1,NRP2,BMP4,BMPR1B,SQSTM1,BUB1B,DDR1,RPS6KA4,CALCA,CALM1,KALRN,CAMK2A,CAMK2B,ADCK2,CAV1,MAP3K6,CCK,CCND2,UNC119,C…
GO: Molecular Function	GO:0000981	DNA-binding transcription factor activity, RNA polymerase II-specific		6.395e-08	0.0001835	6.795e-06	5.803e-05	452	1615	ZNF93,HDX,FOXB2,JDP2,FOXI3,MYSM1,EVX2,EOMES,GFI1B,PARP1,MTA3,AEBP1,NR0B1,AHR,ZNF398,ZNF616,SOX14,EBF4,ALX3,LCORL,YBX3,BARX2,ZNF317,BHLHE40,ZNF835,ASCL2,ZNF747,GATAD1,ZFHX3,ATF1,ATOH1,ZNF582,BCL6,HESX1,PRDM1,SP8,ZFP36L1,KLF9,ZNF860,FOXH1,PHOX2B,ZNF569,RUNX2,RUNX1,RUNX3,CBFB,ZNF501,LRRFIP1,CDX2,CDX4,MSC,CEBPD,CEBPG,ZNF233,FOXN3,OVOL2,ZNF462,DMRT3,HAND1,POU2F3,ONECUT2,TBX4,OSR2,RFX6,ZNF385A,GTF2IRD1…
GO: Molecular Function	GO:0022843	voltage-gated cation channel activity		7.346e-08	0.0002108	7.527e-06	6.428e-05	92	245	KCNH7,DYSF,AMIGO1,BIN1,ANK3,ANXA3,KCNAB2,CACHD1,KCNK5,RGS9,CACNA1A,CACNA1B,CACNA1D,CACNA1F,CACNB2,CACNB3,CACNB4,CAPN1,CAV1,KCNQ4,CACNA2D2,CALHM1,CNR1,AKAP7,CRHBP,CRHR1,NOS1AP,DLG1,GRIN3A,DMD,DRD2,CACNG7,CACNG6,CATSPER4,FGF14,KCNV1,CATSPER1,CACNG4,GAS6,GRIA3,GRIA4,GRIN2A,GRIN2C,GRIN2D,GRM7,HTR1B,RNF207,KCNA1,KCNA2,KCNA4,KCNA7,KCNC2,KCNC3,KCND2,KCNE1,KCNH1,KCNJ1,KCNJ3,KCNJ5,KCNJ6,KCNJ9,KCNK1,KCNK2,…
GO: Molecular Function	GO:0016773	phosphotransferase activity, alcohol group as acceptor		9.57e-08	0.0002746	9.467e-06	8.084e-05	408	1444	ABL2,CLK4,ACTB,ACVR1B,LMTK3,ADAM8,ADAR,ADCY2,ADCY3,ADCY5,ADCY9,ADORA2A,ADRA1A,ADRA2A,ADRA2B,GRK2,ALPK3,AHSG,PIP5K1B,AKT1,C1QTNF2,ALDOA,STK24,ALK,AMHR2,ADCY4,CDC42BPA,MAP4K3,DGKD,APOE,ARRB1,TRIB3,CDK13,MARK4,SOCS1,PDE5A,PNCK,RAP2C,ATP2B4,TNK1,AVP,AXL,CCND1,TNFRSF11A,DYRK4,BCR,CDKL1,FGF18,FGF16,CEACAM1,NRP2,SOCS2,BMP4,BMPR1B,SQSTM1,BUB1B,DDR1,RPS6KA4,CALCA,CALM1,KALRN,CAMK2A,CAMK2B,ADCK2,CAV1,PAPSS…
GO: Molecular Function	GO:0005201	extracellular matrix structural constituent		1.503e-07	0.0004312	1.437e-05	0.0001227	71	178	AEBP1,ACAN,SRPX,CD4,CTHRC1,COL1A1,COL1A2,COL2A1,COL4A1,COL4A2,COL4A3,COL4A6,COL6A1,COL6A2,COL8A1,COL9A2,COL9A3,COL11A2,MXRA5,COL12A1,COL13A1,COL15A1,COL16A1,COL19A1,HAPLN1,COL23A1,VCAN,COL24A1,OPTC,NPNT,EDIL3,HMCN1,PCOLCE2,ELN,COL6A5,FBLN2,FBN1,HMCN2,SBSPON,SPON1,SCARA3,FBN3,CHADL,HSPG2,TNC,COL27A1,IGFBP6,LAMA2,LAMA3,LAMA4,LAMA5,LAMB1,LAMB3,LAMC2,LTBP1,LTBP2,MUC3A,BMPER,COL22A1,PRELP,RELN,EMID1,T…
GO: Molecular Function	GO:0005102	signaling receptor binding		3.558e-07	0.001021	3.293e-05	0.0002812	496	1815	GDF5,ABCA1,IFNL4,ACTN1,ACTN3,ADAM8,UCN2,FZD7,ADORA2A,PARP1,ADRA2A,ADRB1,ADRB3,GRK2,NLGN4X,NR0B1,AHR,C1QTNF2,SEMA6A,ARRDC3,GPRASP2,APOE,AREG,ARRB1,STC2,SOCS1,ATP1A3,AVP,AVPR1A,ADAM23,FADD,VWDE,FGF18,FGF16,BID,SOCS2,CFLAR,BMP1,BMP4,BMP6,DST,BTC,SQSTM1,C3,FOXH1,CALCA,CALM1,NOL3,HAP1,CALR,CAMK2A,RAET1G,CASP8,SEMA5A,CASR,ARTN,CAV1,CAV2,MAP7,SHISA7,CCK,CCKBR,CD4,CD8A,CD9,CD44,CD70,CD81,CDH5,IL27,CMTM3,…
GO: Molecular Function	GO:0005244	voltage-gated ion channel activity		5.968e-07	0.001712	5.351e-05	0.0004569	106	304	KCNH7,DYSF,AMIGO1,BIN1,ANK3,ANXA3,KCNAB2,CACHD1,KCNK5,RGS9,CACNA1A,CACNA1B,CACNA1D,CACNA1F,CACNB2,CACNB3,CACNB4,CAPN1,CLIC3,CAV1,KCNQ4,CACNA2D2,CALHM1,CFTR,CLIC1,CNR1,AKAP7,CRHBP,CRHR1,NOS1AP,DLG1,GRIN3A,DMD,DRD2,KCNK7,CACNG7,CACNG6,CATSPER4,FGF14,KCNV1,CATSPER1,CACNG4,GAS6,GRIA3,GRIA4,GRIN2A,GRIN2C,GRIN2D,GRM7,HTR1B,RNF207,KCNA1,KCNA2,KCNA4,KCNA7,KCNC2,KCNC3,KCND2,KCNE1,KCNH1,KCNJ1,KCNJ3,KCNJ5,K…
GO: Molecular Function	GO:0022832	voltage-gated channel activity		7.139e-07	0.002048	6.207e-05	0.00053	106	305	KCNH7,DYSF,AMIGO1,BIN1,ANK3,ANXA3,KCNAB2,CACHD1,KCNK5,RGS9,CACNA1A,CACNA1B,CACNA1D,CACNA1F,CACNB2,CACNB3,CACNB4,CAPN1,CLIC3,CAV1,KCNQ4,CACNA2D2,CALHM1,CFTR,CLIC1,CNR1,AKAP7,CRHBP,CRHR1,NOS1AP,DLG1,GRIN3A,DMD,DRD2,KCNK7,CACNG7,CACNG6,CATSPER4,FGF14,KCNV1,CATSPER1,CACNG4,GAS6,GRIA3,GRIA4,GRIN2A,GRIN2C,GRIN2D,GRM7,HTR1B,RNF207,KCNA1,KCNA2,KCNA4,KCNA7,KCNC2,KCNC3,KCND2,KCNE1,KCNH1,KCNJ1,KCNJ3,KCNJ5,K…
GO: Molecular Function	GO:0005089	Rho guanyl-nucleotide exchange factor activity		8.102e-07	0.002324	6.658e-05	0.0005685	40	86	ABR,PLEKHG5,PLEKHG1,PREX1,BCR,ARHGEF7,KALRN,ARHGEF2,NGEF,ARHGEF6,PLEKHG4,PLEKHG3,ARHGEF4,ARHGEF26,RIPOR2,ARHGEF17,TIAM2,DOCK1,ECT2L,EPS8,NET1,FGD1,ARHGEF16,ARHGEF37,FGD5,ARHGEF38,EPS8L1,RGL2,RASGRF1,RASGRF2,ARHGEF10L,PLEKHG6,PREX2,MCF2L2,FGD4,MCF2L,DOCK9,VAV2,EPS8L2,ARHGEF5
GO: Molecular Function	GO:0005262	calcium channel activity		8.122e-07	0.00233	6.658e-05	0.0005685	77	205	SLC24A3,PKD1L2,DYSF,SLC24A4,BIN1,ANXA6,CACHD1,BMP4,CACNA1A,CACNA1B,CACNA1D,CACNA1F,CACNB2,CACNB3,CACNB4,CALM1,HAP1,CASQ2,CACNA2D2,CALHM1,CHRNA7,SLC24A2,CNR1,CRHR1,NOS1AP,TRPM6,GRIN3A,DMD,DRD2,CACNG7,CACNG6,CATSPER4,PKDREJ,TRPV2,FGF14,CATSPER1,CACNG4,GAS6,GPM6A,CRACR2A,GRIN2A,GRIN2C,GRIN2D,GRM7,HRC,HTR1B,ITPR2,ITPR3,KCNE1,TPCN1,PHPT1,NOS1,OPRM1,P2RY6,PDE2A,PDE4B,PDE4D,PACSIN3,AHNAK,PLCG2,REM2,MCUB…
GO: Molecular Function	GO:0016301	kinase activity		8.935e-07	0.002563	7.12e-05	0.000608	445	1621	ABL2,CLK4,ACTB,ACTN3,ACVR1B,LMTK3,ADAM8,ADAR,ADCY2,ADCY3,ADCY5,ADCY9,ADORA2A,ADRA1A,ADRA2A,ADRA2B,GRK2,ALPK3,AHSG,AK1,PIP5K1B,AK4,AKT1,C1QTNF2,ALDOA,STK24,ALK,AMHR2,ADCY4,CDC42BPA,MAP4K3,DGKD,APOE,LMO4,ARRB1,TRIB3,CDK13,MARK4,SOCS1,PDE5A,PNCK,RAP2C,ATP2B4,TNK1,AVP,AXL,CCND1,TNFRSF11A,DYRK4,BCR,CDKL1,FGF18,FGF16,CEACAM1,NRP2,SOCS2,BMP4,BMPR1B,LDB1,IER3,SQSTM1,BUB1B,DDR1,RPS6KA4,CALCA,CALM1,KALRN,C…
GO: Molecular Function	GO:0046983	protein dimerization activity		9.384e-07	0.002692	7.276e-05	0.0006213	429	1557	ACP3,JDP2,ACTN1,ACTN3,ADCY2,DSCAML1,ADCY5,ADORA2A,ADRA1A,ADRA2A,ADRB1,ADRB3,NLGN4X,NR0B1,AHR,AKT1,SOX14,ABCD1,ALDH1A3,ANXA9,EBF4,BIN1,ANXA6,AOX1,DGKD,APOE,BHLHE40,ARF1,PDLIM4,STC2,ASCL2,ATF1,ATIC,ATOH1,BECN1,CADM3,AVPR1B,AXL,MTMR1,BCL2,CEACAM1,BID,BIK,CFLAR,BMP4,BMP6,DST,LDB1,BST2,SQSTM1,CPNE1,CAMK2A,CAMK2B,CAPN2,CAPNS1,CARS1,HIP1R,CASP8,CRPPA,CASQ2,CASR,CAV1,CAV2,RUNX1,RUNX1T1,CD4,CD8A,AIFM1,CD7…
GO: Molecular Function	GO:0008092	cytoskeletal protein binding		1.244e-06	0.003569	9.392e-05	0.000802	304	1061	ABL2,ACTA1,ACTB,ACTC1,ACTN1,ACTN3,DYSF,ERMN,ADORA2A,MAD1L1,ALDOA,KIF17,KLC3,BIN1,KLHL1,ANK1,ANK3,ANXA6,APOE,PDLIM4,SPTBN4,UNC5C,MARK4,BECN1,AXL,RAB11A,CEACAM1,PROM1,DST,RAB29,CACNA1D,CACNB2,WASL,CALM1,HAP1,CAMK2B,CAPG,CAPN1,CAPN2,CAPN6,HIP1R,PSTPIP2,KIFC2,TMSB10,ARHGEF2,CDH1,CDH2,CDH5,CDH6,CDH7,CDH8,CDH12,CDH13,AURKB,MAGI1,DLG5,CENPE,KIF3B,SUN2,CCR5,ABCG2,CNN1,CNN2,MAPK8IP1,SPEF1,PFN3,CSRP2,RAB11…
GO: Molecular Function	GO:0042803	protein homodimerization activity		2.007e-06	0.005759	0.0001477	0.001261	292	1019	ACP3,ACTN1,ACTN3,DSCAML1,ADRA2A,ADRB3,NLGN4X,NR0B1,AHR,AKT1,ABCD1,ALDH1A3,ANXA9,ANXA6,AOX1,DGKD,APOE,BHLHE40,ARF1,PDLIM4,STC2,ATIC,BECN1,CADM3,AVPR1B,MTMR1,BCL2,CEACAM1,BMP4,DST,LDB1,BST2,SQSTM1,CPNE1,CAMK2A,CAMK2B,CARS1,HIP1R,CRPPA,CASQ2,CASR,CAV2,RUNX1,RUNX1T1,CD4,CD8A,CD79B,CDA,MAP3K13,CDH1,CDH2,CDH5,CDH6,CDH7,CDH8,CDH12,CDH13,LRRFIP1,NRN1L,CEACAM5,CEBPD,CEBPG,PLEKHB1,CHRNA7,CER1,TBC1D22A,HAND…
GO: Molecular Function	GO:0015085	calcium ion transmembrane transporter activity		2.307e-06	0.006618	0.0001655	0.001413	86	241	SLC24A3,PKD1L2,DYSF,ADRA2A,SLC24A4,BIN1,ANXA6,CACHD1,ATP1A2,ATP2A3,ATP2B4,BMP4,CACNA1A,CACNA1B,CACNA1D,CACNA1F,CACNB2,CACNB3,CACNB4,CALM1,HAP1,CASQ2,CACNA2D2,CALHM1,CHRNA7,SLC24A2,CNR1,CRHR1,SMIM6,NOS1AP,TRPM6,ATP2C2,GRIN3A,DMD,DRD2,CACNG7,CACNG6,CATSPER4,PKDREJ,TRPV2,FGF14,CATSPER1,CACNG4,GAS6,GPM6A,CRACR2A,GRIN2A,GRIN2C,GRIN2D,GRM7,HRH1,HRC,HSPA2,HTR1B,ITPR2,ITPR3,KCNE1,TPCN1,PHPT1,NOS1,OPRM1,P…
GO: Molecular Function	GO:0042802	identical protein binding		4.758e-06	0.01365	0.0003329	0.002843	531	1997	GDF5,ACP3,ACTB,NMRAL1,MIF4GD,ACTG1,ACTN1,ACTN3,DSCAML1,ADORA2A,PARP1,ESYT2,ADRA2A,ADRB3,NLGN4X,CASKIN1,MAD1L1,NR0B1,AHCY,AHR,AKT1,C1QTNF2,SEMA6A,ABCD1,C1QTNF5,ALDH1A3,ANXA9,ALDOA,ALK,BIN1,CDC42BPA,PPFIBP2,ANXA6,AOX1,APBA2,APEH,DGKD,APOE,FAS,AQP4,BHLHE40,AQP5,ARF1,PDLIM4,SCUBE2,STC2,ATF1,ATIC,SLC4A4,BECN1,CADM3,AVPR1B,FADD,MTMR1,BCAT1,BCL2,BCL6,CEACAM1,NRP2,BLMH,BMP1,BMP4,DST,LDB1,BST2,SQSTM1,CLDN…
GO: Molecular Function	GO:0050839	cell adhesion molecule binding		8.695e-06	0.02494	0.0005939	0.005072	161	525	ACTN1,ACTN3,ADAM8,ESYT2,NLGN4X,ALDOA,STK24,ANK3,ARVCF,ATIC,ADAM23,PROM1,DST,CALR,CAPG,CAST,CASR,CD9,CD81,CDH1,CDH2,CDH5,CDH6,CDH7,CDH8,CDH12,CDH13,LRRFIP1,NRXN2,CLIC1,TJP2,CNN2,COL4A3,COL16A1,CLDN7,TENM4,ISG15,CCN2,CTNNA1,BZW1,CTNND2,IST1,DBN1,DDX6,DLG1,NPNT,DSP,EDIL3,S1PR3,EEF2,HMCN1,EPHA2,MARK2,EMP2,ENO1,FBN1,FGF1,FGF2,GPNMB,FLNA,PDLIM5,NPTN,SEPTIN9,PPP1R13L,ARHGEF16,GFAP,GFRA1,MMP24,GCN1,SFN,G…
GO: Molecular Function	GO:0003779	actin binding		1.051e-05	0.03015	0.0006881	0.005876	141	451	ABL2,ACTN1,ACTN3,ERMN,ALDOA,BIN1,KLHL1,ANXA6,PDLIM4,SPTBN4,CEACAM1,DST,CACNB2,WASL,CAMK2B,CAPG,HIP1R,PSTPIP2,TMSB10,CCR5,CNN1,CNN2,PFN3,CTNNA1,CROCC,AIF1L,DBN1,ACE,VILL,DMD,DNASE1,SPATA32,ARPC1B,ARPC2,TLNRD1,KLHL5,EEF2,EPB41,EPB41L1,DMTN,EPS8,NCALD,ANTXR1,FLNA,FLNC,PDLIM5,AVIL,IQGAP2,JMY,PPP1R9B,GSN,KPTN,FAM107A,TNS4,SYNPO,GCSAM,SHANK3,SHROOM1,KCNMA1,ESPNL,LCP1,ABLIM1,MARCKS,MAP2,MYOM3,MSN,MYO1F,…
GO: Molecular Function	GO:0042165	neurotransmitter binding		1.055e-05	0.03028	0.0006881	0.005876	78	221	ACP3,ADRB1,ANXA9,BEGAIN,ANXA3,NIPSNAP1,RGS9,CAPN1,SHISA7,DLGAP2,CHAT,CHRM2,CHRNA1,CHRNA3,CHRNA7,CHRNG,GABBR2,CRHBP,CRHR1,CRHR2,LYPD1,DLG1,GRIN3A,SHANK1,DRD1,DRD2,DRD5,CACNG7,ZNF219,CACNG4,GABBR1,GABRA2,GABRA3,GABRA4,GABRB1,GABRB2,GABRB3,GABRG2,GABRG3,GNMT,GRIA3,GRIA4,GRID1,GRIK2,GRIK3,GRIK4,GRIN2A,GRIN2C,GRIN2D,GRM1,SLC5A7,HRH1,SHISA6,HTR1B,HTR1E,HTR2A,HTR2B,HTR2C,HTR3A,HTR7,SHANK3,OPRM1,P2RY11,R…
GO: Molecular Function	GO:0008083	growth factor activity		1.403e-05	0.04024	0.0008943	0.007636	62	167	GDF5,AREG,FGF18,FGF16,BMP1,BMP4,BMP6,BTC,ARTN,BMP8A,GDF15,EPGN,GDF3,CSF3,CCN2,HDGFL3,FGF20,FGF19,INHBE,EREG,FGF1,FGF2,FGF6,FGF8,FGF9,FGF11,FGF12,FGF14,MACC1,LEFTY1,CSPG5,ADA2,GDNF,GH1,GH2,NRG1,IL6,IL7,IL9,IL12A,JAG2,MDK,KITLG,NGF,NODAL,PDGFB,OSGIN1,PPBP,PTN,DKK1,PDGFC,TDGF1,TFF1,TGFA,TGFB3,LEFTY2,THBS4,THPO,IL34,GDF6,VEGFA,FGF23
GO: Molecular Function	GO:0005245	voltage-gated calcium channel activity		2.359e-05	0.06768	0.001459	0.01246	39	93	DYSF,BIN1,CACHD1,CACNA1A,CACNA1B,CACNA1D,CACNA1F,CACNB2,CACNB3,CACNB4,CACNA2D2,CALHM1,CNR1,CRHR1,NOS1AP,DMD,DRD2,CACNG7,CACNG6,CATSPER4,FGF14,CATSPER1,CACNG4,GAS6,GRM7,HTR1B,KCNE1,TPCN1,NOS1,OPRM1,PDE4B,AHNAK,REM2,RRAD,RYR1,CACNA2D3,STAC,MARCKSL1,WNT3A
GO: Molecular Function	GO:0019900	kinase binding		2.39e-05	0.06856	0.001459	0.01246	261	925	ACTB,SLC12A5,PARP1,ADRA2A,AHSG,AKT1,ADCY4,FAS,KIAA1614,RND3,ARHGDIA,ARRB1,TRIB3,CADPS,CDK13,UNC5C,SOCS1,BECN1,ATP2B4,AVPR1A,AVPR1B,CCND1,CEACAM1,SOCS2,ARHGEF7,SQSTM1,TAX1BP1,CACNB2,CACNB3,CACNB4,CALM1,NOL3,CAMK2B,CASQ2,CASR,CAV1,CAV2,CCKBR,CCND2,CD4,CD6,CD8A,CD44,MAP3K13,CDC25B,CDH2,CDH5,AURKB,CDK9,CDKN2A,CDKN2B,CDKN2C,CENPE,MAPKAPK2,SOCS6,CHRNA7,AKAP7,SH3BP5,MAPK8IP1,PRKD2,BCAR1,GDF3,PITPNM1,TRA…
GO: Molecular Function	GO:0004713	protein tyrosine kinase activity		2.755e-05	0.07904	0.00163	0.01392	81	237	ABL2,CLK4,ADRA1A,ADRA2A,AHSG,ALK,RAP2C,TNK1,AXL,DYRK4,NRP2,DDR1,CAV1,UNC119,LILRA5,SH3BP5,PKDCC,EPGN,AATK,ACE,DVL2,EFNA3,EFNA4,EFNA5,EPHA2,TNK2,EPHA1,EPHA7,EPHB6,ERBB2,ERBB3,EREG,FES,FGFR2,FLT1,FLT4,CAMKK2,GAS6,AFAP1L2,HCK,NRG1,INSRR,ITGB3,JAK3,LCK,LTK,LYN,MATK,MET,MST1R,NEDD9,NGF,NTRK1,NTRK3,ROR1,ROR2,PAK2,PDGFB,PDGFRA,PDGFRL,PRKCD,MAP2K6,EIF2AK2,RELN,EPHA10,GGNBP2,NCF1,STYK1,RYK,EPHA6,SRC,SRMS,…
GO: Molecular Function	GO:0048018	receptor ligand activity		2.784e-05	0.07989	0.00163	0.01392	151	497	GDF5,IFNL4,UCN2,SEMA6A,AREG,STC2,AVP,FGF18,FGF16,BMP1,BMP4,BMP6,BTC,CALCA,SEMA5A,ARTN,CCK,CD70,IL27,CMTM3,CRLF1,TAC4,CER1,BMP8A,TAFA5,GDF15,EPGN,GDF3,CRHR2,CARTPT,CSF3,CMTM5,CCN2,HDGFL3,FGF20,FGF19,TNFSF15,INHBE,EDN2,GAL,EFNA5,EBI3,EPHA7,EREG,CCL26,FBN1,CDC42EP2,FGF1,FGF2,FGF6,FGF8,FGF9,FGF11,FGF12,FGF14,GPNMB,SEMA6B,MACC1,FLT3LG,IL23A,LEFTY1,CSPG5,IL17C,GAS6,CCL27,ADA2,GDNF,GH1,GH2,GRP,TAFA2,HCR…
GO: Molecular Function	GO:0005509	calcium ion binding		2.989e-05	0.08575	0.001715	0.01465	212	734	ACTN1,ACTN3,PKD1L2,DYSF,SLC25A25,ADAM8,ESYT2,ACAN,EFCAB12,PCDH19,ANXA9,MCFD2,COL20A1,ANXA3,ANXA6,PLA2G4C,SCUBE2,CADPS,PCDHGB4,ATP2A3,BMP1,DST,CPNE1,C1R,C1S,BAIAP3,CACNA1B,CALM1,NOL3,CALR,CAPN1,CAPN2,CAPNS1,CASQ2,CASR,RUNX1,CDH1,CDH2,CDH5,CDH6,CDH7,CDH8,CDH12,CDH13,CPNE6,OTOF,MYL6B,CABP1,PGS1,S100A16,PAMR1,PITPNM1,SMIM6,SNED1,VCAN,NCAN,PITPNM3,SCUBE3,PCDHA9,AIF1L,CABYR,DHH,SPOCK3,CALML4,DNASE1L2,C…
GO: Molecular Function	GO:0016247	channel regulator activity		3.375e-05	0.09683	0.001887	0.01612	57	154	AMIGO1,DPP10,KCNAB2,VAMP8,ATP2B4,BCL2,CACNB2,CACNB3,CALM1,CAV1,CFTR,CHRNA7,NRXN2,DLG1,PCSK9,CACNG7,CACNG6,FGF12,HPCAL4,FLNA,KCNV1,CACNG4,KCNMB4,GRM3,GRM7,SNF8,KCNE1,KCNK2,KCNS1,KCNS3,PHPT1,FXYD5,NOS1,NPY,PACSIN3,FXYD3,PRKCZ,PRKG1,REM2,PRSS8,PTPN3,MCUB,RRAD,KCNIP3,KCNIP2,KCNIP1,SGK1,LRRC52,NEDD4L,TNNI3,KCNE5,SGK3,TMPRSS3,ANKRD36C,BSND,KCNAB1,WNK2
GO: Molecular Function	GO:0008509	anion transmembrane transporter activity		3.421e-05	0.09815	0.001887	0.01612	118	374	ABCA1,SLC24A3,SLC25A25,SLC12A5,SLC24A4,ABCD1,SLC43A1,SLC26A9,AQP6,ANO8,SLC4A4,VAMP8,CEACAM1,CLIC3,SLC7A7,SLC7A6,SLC16A5,SLC16A3,SLC6A5,CFTR,CHRNA7,CLIC1,SLC24A2,MPC2,CLDN4,SLC32A1,RTBDN,SLC4A9,SLC12A6,MFSD10,SLC4A11,SLC43A2,ABCC4,SLC10A7,SLC37A3,SLC34A2,PDPN,GABRA2,GABRA3,GABRA4,SLC16A10,GABRB1,GABRB2,GABRB3,GABRG2,GABRG3,ANO9,SLC38A5,SLC16A12,SLC9A7,STK39,SLC27A5,ADAMTS8,SLC7A3,HK1,SLCO3A1,SFXN1…
GO: Molecular Function	GO:0016772	transferase activity, transferring phosphorus-containing groups		3.859e-05	0.1107	0.002089	0.01784	489	1859	ABL2,CLK4,ACTB,ACTN3,ACVR1B,LMTK3,ADAM8,ADAR,ADCY2,ADCY3,ADCY5,ADCY9,ADORA2A,ADRA1A,ADRA2A,ADRA2B,GRK2,ALPK3,AHSG,AK1,PIP5K1B,AK4,AKT1,C1QTNF2,ALDOA,STK24,ALK,AMHR2,ADCY4,CDC42BPA,MAP4K3,DGKD,APOE,LMO4,ARRB1,TRIB3,CDK13,MARK4,SOCS1,PDE5A,TNKS,PNCK,RAP2C,ATP2B4,TNK1,AVP,AXL,CCND1,TNFRSF11A,DYRK4,BCR,CDKL1,FGF18,FGF16,CEACAM1,NRP2,SOCS2,BMP4,BMPR1B,LDB1,IER3,SQSTM1,BUB1B,DDR1,RPS6KA4,CALCA,CALM1,KA…
GO: Molecular Function	GO:0005088	Ras guanyl-nucleotide exchange factor activity		4.037e-05	0.1158	0.002145	0.01831	55	148	ABR,PLEKHG5,PLEKHG1,ADRB1,PREX1,BCR,ARHGEF7,KALRN,ARHGEF2,RCC1,NGEF,ARHGEF6,SH3BP5,PLEKHG4,PLEKHG3,RALGPS1,ARHGEF4,ARHGEF26,RIPOR2,RAPGEF5,ARHGEF17,TIAM2,DOCK1,ECT2L,RASGRP1,EPS8,NET1,FGD1,RAB3IP,ARHGEF16,ARHGEF37,FGD5,DENND5B,ALS2CL,RASGEF1B,ARHGEF38,EPS8L1,RGL2,RAB3IL1,RASGRF1,RASGRF2,ARHGEF10L,PLEKHG6,DENND2D,PREX2,MCF2L2,FGD4,DENND5A,MCF2L,DOCK9,VAV2,EPS8L2,DENND1B,ARHGEF5,RGL3
GO: Molecular Function	GO:0016595	glutamate binding		4.467e-05	0.1282	0.00233	0.0199	38	92	ANXA3,RGS9,CAPN1,SHISA7,CRHBP,DLG1,GRIN3A,SHANK1,CACNG7,CACNG4,GAD2,GRIA3,GRIA4,GRID1,GRIK2,GRIK3,GRIK4,GRIN2A,GRIN2C,GRIN2D,GRM1,GRM3,GRM4,GRM7,GRM8,SHISA6,SHANK3,OPRM1,RELN,RASGRF1,RASGRF2,NLGN1,SLC1A1,SLC1A3,RPH3A,SHANK2,GSG1L,NETO2
GO: Molecular Function	GO:0004674	protein serine/threonine kinase activity		4.557e-05	0.1308	0.002335	0.01994	256	913	CLK4,ACTB,ACVR1B,LMTK3,ADAM8,ADRA2A,ADRA2B,GRK2,ALPK3,AKT1,C1QTNF2,STK24,ALK,AMHR2,CDC42BPA,MAP4K3,APOE,ARRB1,TRIB3,CDK13,MARK4,PDE5A,PNCK,ATP2B4,CCND1,TNFRSF11A,DYRK4,BCR,CDKL1,FGF18,FGF16,BMP4,BMPR1B,SQSTM1,BUB1B,RPS6KA4,CALM1,KALRN,CAMK2A,CAMK2B,ADCK2,CAV1,MAP3K6,CCND2,CD40,CD81,MAP3K13,DCLK1,CDK2,CDK3,AURKB,CDK6,CDK9,CDKN2A,CDKN2B,CDKN2C,MAPKAPK2,CHRNA7,MAPK8IP1,PRKD2,MAGED1,GDF15,NEK7,SOSTDC…
GO: Molecular Function	GO:0030546	signaling receptor activator activity		4.863e-05	0.1395	0.002448	0.0209	151	502	GDF5,IFNL4,UCN2,SEMA6A,AREG,STC2,AVP,FGF18,FGF16,BMP1,BMP4,BMP6,BTC,CALCA,SEMA5A,ARTN,CCK,CD70,IL27,CMTM3,CRLF1,TAC4,CER1,BMP8A,TAFA5,GDF15,EPGN,GDF3,CRHR2,CARTPT,CSF3,CMTM5,CCN2,HDGFL3,FGF20,FGF19,TNFSF15,INHBE,EDN2,GAL,EFNA5,EBI3,EPHA7,EREG,CCL26,FBN1,CDC42EP2,FGF1,FGF2,FGF6,FGF8,FGF9,FGF11,FGF12,FGF14,GPNMB,SEMA6B,MACC1,FLT3LG,IL23A,LEFTY1,CSPG5,IL17C,GAS6,CCL27,ADA2,GDNF,GH1,GH2,GRP,TAFA2,HCR…
GO: Molecular Function	GO:0005178	integrin binding		5.48e-05	0.1572	0.002711	0.02315	54	146	ACTN1,ACTN3,ADAM8,ADAM23,DST,CALR,CASR,CD9,CD81,COL4A3,COL16A1,ISG15,CCN2,NPNT,EDIL3,S1PR3,EMP2,FBN1,FGF1,FGF2,GPNMB,GFAP,GFRA1,ADAMTS8,ADAMTS5,NISCH,NRG1,CDH26,ICAM1,ITGB2,ITGB3,ITGB4,ITGB8,L1CAM,LAMA3,LAMA5,LAMB1,LCP1,LGALS8,LYN,PRKCA,JAML,PTN,SFRP2,SPP1,SRC,SYK,TGFBI,THBS1,THBS4,TIMP2,TNR,TNXB,CD177
GO: Molecular Function	GO:0003707	steroid hormone receptor activity		6.878e-05	0.1973	0.003345	0.02856	26	56	NR0B1,NR2E3,NR1H3,LEF1,ESR1,ESR2,ESRRG,NR5A2,NR5A1,NR6A1,GPER1,NR4A1,PAQR8,NKX3-1,NR4A2,PGR,PPARA,PPARG,RARA,RARG,RORA,RORC,RXRB,THRA,THRB,NR2C1
GO: Molecular Function	GO:0008066	glutamate receptor activity		7.099e-05	0.2037	0.003394	0.02898	35	84	ANXA3,RGS9,CAPN1,SHISA7,CRHBP,DLG1,GRIN3A,SHANK1,CACNG7,CACNG4,GRIA3,GRIA4,GRID1,GRIK2,GRIK3,GRIK4,GRIN2A,GRIN2C,GRIN2D,GRM1,GRM3,GRM4,GRM7,GRM8,SHISA6,SHANK3,OPRM1,RELN,RASGRF1,RASGRF2,NLGN1,RPH3A,SHANK2,GSG1L,NETO2
GO: Molecular Function	GO:0022834	ligand-gated channel activity		8.139e-05	0.2335	0.003827	0.03268	80	240	KCNH7,ASIC2,ASIC1,ANXA3,ANXA6,ATP5MC2,RGS9,CALM1,HAP1,CAPN1,CASQ2,CAV1,SHISA7,ZACN,CFTR,CHRNA1,CHRNA3,CHRNA7,CHRNG,CNGA3,CRHBP,DLG1,GRIN3A,DMD,SHANK1,CACNG7,STOM,CACNG4,GABRA2,GABRA3,GABRA4,GABRB1,GABRB2,GABRB3,GABRG2,GABRG3,GRIA3,GRIA4,GRID1,GRIK2,GRIK3,GRIK4,GRIN2A,GRIN2C,GRIN2D,HRC,SHISA6,HTR3A,SHANK3,ITPR2,ITPR3,KCNJ1,KCNJ3,KCNJ5,KCNJ6,KCNJ9,KCNK1,KCNMA1,TPCN1,NOS1,OPRM1,P2RX7,P2RY6,PDE4D,REL…
GO: Molecular Function	GO:0030594	neurotransmitter receptor activity		8.271e-05	0.2373	0.003827	0.03268	68	197	ADRB1,ANXA9,BEGAIN,ANXA3,RGS9,CAPN1,SHISA7,DLGAP2,CHRM2,CHRNA1,CHRNA3,CHRNA7,CHRNG,GABBR2,CRHBP,LYPD1,DLG1,GRIN3A,SHANK1,DRD1,DRD2,DRD5,CACNG7,ZNF219,CACNG4,GABBR1,GABRA2,GABRA3,GABRA4,GABRB1,GABRB2,GABRB3,GABRG2,GABRG3,GRIA3,GRIA4,GRID1,GRIK2,GRIK3,GRIK4,GRIN2A,GRIN2C,GRIN2D,GRM1,HRH1,SHISA6,HTR1B,HTR1E,HTR2A,HTR2B,HTR2C,HTR3A,HTR7,SHANK3,OPRM1,P2RY11,RELN,RASGRF1,RASGRF2,NLGN1,RPH3A,SHANK2,SRC,…
GO: Molecular Function	GO:0008134	transcription factor binding		8.724e-05	0.2503	0.003973	0.03392	213	750	ACTB,EOMES,GFI1B,PARP1,MTA3,NR0B1,AHR,EBF4,APBB2,LMO4,BHLHE40,ARRB1,CDK13,ASCL2,EDF1,CCND1,BCL2,BCL3,CREG1,HESX1,LDB1,CPNE1,FOXH1,CALR,RUNX2,RUNX1,CTDP1,ARHGEF2,CDK9,CDKN2A,CEBPG,ZNHIT3,GTF3C3,HAND1,TBX4,RNF19A,ZNF516,NKX2-5,CTBP2,VGLL4,DCAF1,IRF2BP1,KEAP1,MED24,ANKRD2,MAFB,MED13,SOST,ATN1,TSC22D3,E2F1,NR1H3,E2F2,HEYL,MLXIPL,MIXL1,EIF4E,SORBS3,LEF1,EYA4,ESR1,SRARP,FBP1,MED12L,C1D,MAD2L2,FKBP4,TBP…
GO: Molecular Function	GO:0015276	ligand-gated ion channel activity		8.983e-05	0.2577	0.004027	0.03439	79	237	KCNH7,ASIC2,ASIC1,ANXA3,ANXA6,RGS9,CALM1,HAP1,CAPN1,CASQ2,CAV1,SHISA7,ZACN,CFTR,CHRNA1,CHRNA3,CHRNA7,CHRNG,CNGA3,CRHBP,DLG1,GRIN3A,DMD,SHANK1,CACNG7,STOM,CACNG4,GABRA2,GABRA3,GABRA4,GABRB1,GABRB2,GABRB3,GABRG2,GABRG3,GRIA3,GRIA4,GRID1,GRIK2,GRIK3,GRIK4,GRIN2A,GRIN2C,GRIN2D,HRC,SHISA6,HTR3A,SHANK3,ITPR2,ITPR3,KCNJ1,KCNJ3,KCNJ5,KCNJ6,KCNJ9,KCNK1,KCNMA1,TPCN1,NOS1,OPRM1,P2RX7,P2RY6,PDE4D,RELN,RASGRF…
GO: Molecular Function	GO:0030545	receptor regulator activity		9.513e-05	0.2729	0.004199	0.03586	161	547	GDF5,IFNL4,UCN2,SEMA6A,AREG,STC2,AVP,FGF18,FGF16,BMP1,BMP4,BMP6,BTC,CALCA,SEMA5A,ARTN,CCK,CD70,IL27,CMTM3,CRLF1,TAC4,CER1,BMP8A,TAFA5,GDF15,EPGN,GDF3,CRHR2,CARTPT,CSF3,CMTM5,CCN2,HDGFL3,LYPD1,FGF20,FGF19,TNFSF15,PCSK9,INHBE,EDN2,GAL,EFNA5,EBI3,EPHA7,EREG,ESR2,CCL26,FBN1,CDC42EP2,FGF1,FGF2,FGF6,FGF8,FGF9,FGF11,FGF12,FGF14,GPNMB,FST,SEMA6B,MACC1,FLT3LG,IL23A,LEFTY1,CSPG5,DKK4,IL17C,GAS6,CCL27,ADA2,…
GO: Molecular Function	GO:0004879	nuclear receptor activity		9.943e-05	0.2853	0.004258	0.03636	24	51	NR0B1,AHR,NR2E3,NR1H3,ESR1,ESR2,ESRRG,NR5A2,NR5A1,NR6A1,NR4A1,NKX3-1,NR4A2,PGR,PPARA,PPARG,RARA,RARG,RORA,RORC,RXRB,SREBF1,THRA,THRB
GO: Molecular Function	GO:0098531	ligand-activated transcription factor activity		9.943e-05	0.2853	0.004258	0.03636	24	51	NR0B1,AHR,NR2E3,NR1H3,ESR1,ESR2,ESRRG,NR5A2,NR5A1,NR6A1,NR4A1,NKX3-1,NR4A2,PGR,PPARA,PPARG,RARA,RARG,RORA,RORC,RXRB,SREBF1,THRA,THRB
GO: Molecular Function	GO:0016597	amino acid binding		0.0001026	0.2944	0.004329	0.03697	54	149	AARS2,ANXA3,RGS9,CAPN1,CASR,SHISA7,CRHBP,DLG1,GRIN3A,SHANK1,YARS2,CACNG7,CACNG4,GAD2,GCHFR,GNMT,GLUD2,GRIA3,GRIA4,GRID1,GRIK2,GRIK3,GRIK4,GRIN2A,GRIN2C,GRIN2D,GRM1,GRM3,GRM4,GRM7,GRM8,HDC,SHISA6,SHANK3,MAT1A,NOS1,NOS3,GPR143,OPRM1,PAH,PRODH,RELN,RASGRF1,RASGRF2,SHMT2,NLGN1,SLC1A1,SLC1A3,RPH3A,SHANK2,NAGS,GSG1L,DDAH1,NETO2
GO: Molecular Function	GO:0043178	alcohol binding		0.0001051	0.3015	0.004369	0.03731	41	105	ABCA1,GRAMD1B,OSBPL6,ANXA6,GRAMD1A,APOD,APOE,PROM1,HAP1,CAV1,CD81,LRAT,CETP,CRABP1,ABCG1,CYP11A1,APOA5,NR1H3,ADAP1,PROM2,ITPR2,ITPR3,CYP27C1,SYT2,P2RY6,PPARG,GRAMD1C,PTCH1,RBP1,SCP2,RPH3A,SCAP,ADAP2,PLCL2,ASTN2,STRA6,TRPC3,TRPC4,TRPC5,TRPC6,OSBP2
GO: Molecular Function	GO:0004016	adenylate cyclase activity		0.0001121	0.3215	0.004593	0.03922	83	253	ABCA1,ADCY2,ADCY3,ADCY5,ADCY9,UCN2,ADORA2A,ADRA1D,ADRA1A,ADRA2A,ADRA2B,ADRB1,ADRB3,GRK2,ARRDC3,ADCY4,LGR5,ATP2B4,AVPR2,CACNA1D,CALCA,CALCR,CASR,GPR37L1,CHGA,CHRM2,CNR1,GABBR2,CRHR1,CRHR2,AKAP12,DRD1,DRD2,DRD5,S1PR3,CALCRL,FLNA,GABBR1,OXGR1,NPFFR2,GLP1R,GNA12,GNAS,GNAZ,GPR3,MCHR1,GPER1,GPR37,GRK5,GRIK3,GRM3,GRM4,GRM7,GRM8,GUCY1A1,GPR176,HTR1B,HTR1E,HTR7,ITGB3,LHCGR,MC5R,NOS1,NPY1R,OPRK1,OPRM1,PDE2…
GO: Molecular Function	GO:0004707	MAP kinase activity		0.0001163	0.3337	0.0047	0.04014	117	380	ADAM8,ADRA2A,ADRA2B,C1QTNF2,ALK,MAP4K3,APOE,ARRB1,TRIB3,PDE5A,TNFRSF11A,FGF18,FGF16,BMP4,CAV1,MAP3K6,CD40,CD81,MAP3K13,MAPKAPK2,CHRNA7,MAPK8IP1,MAGED1,GDF15,EPGN,CARTPT,DUSP1,DUSP2,DUSP5,DVL2,DVL3,RASGRP1,PLCE1,SPRY1,ERBB2,FGF1,FGF2,FLT1,ERN2,FRS2,GH1,KISS1R,STK39,GPS2,DUSP14,GRM1,GRM4,PTPN5,MAP4K1,FZD10,IRAK3,SNF8,NRG1,CD300A,HTR2A,HTR2B,DUSP19,KRAS,LYN,MAP3K5,MET,KITLG,MIF,MST1R,NGF,NTRK1,NTRK3…
GO: Molecular Function	GO:0099106	ion channel regulator activity		0.0001276	0.3661	0.005084	0.04341	47	126	AMIGO1,DPP10,KCNAB2,VAMP8,CACNB2,CACNB3,CALM1,CAV1,CFTR,NRXN2,DLG1,PCSK9,CACNG7,CACNG6,HPCAL4,FLNA,KCNV1,CACNG4,KCNMB4,GRM3,GRM7,KCNE1,KCNK2,KCNS1,KCNS3,PHPT1,FXYD5,NPY,PACSIN3,FXYD3,PRKCZ,PRKG1,REM2,MCUB,RRAD,KCNIP3,KCNIP2,KCNIP1,SGK1,LRRC52,NEDD4L,TNNI3,KCNE5,SGK3,ANKRD36C,KCNAB1,WNK2
GO: Molecular Function	GO:0008146	sulfotransferase activity		0.0001454	0.4171	0.005713	0.04879	24	52	HS6ST2,NDST3,CHST2,CHST3,GAL3ST1,CHST11,CHST9,HS3ST4,HS3ST3B1,HS3ST2,UST,CHST4,CHST15,NDST1,CHST6,HS6ST3,GAL3ST4,SULT6B1,CHST14,SULT1A2,SULT1C2,CHST8,HS3ST6,GAL3ST3
GO: Molecular Function	GO:0001653	peptide receptor activity		0.0001533	0.4398	0.005943	0.05075	56	158	APLNR,LGR5,AVPR1A,AVPR1B,AVPR2,CALCR,CCKBR,GPR37L1,CCR4,CCR5,CMKLR1,LTB4R,CRHBP,CRHR1,CRHR2,GAL,CALCRL,SIGMAR1,NMUR1,QRFPR,ACKR4,NPFFR2,PROKR1,GIPR,KISS1R,GLP1R,GPR75,GP1BA,NPBWR1,MCHR1,GPR37,GUCY2C,GUCY2D,HCRTR1,LHCGR,MC5R,NPR1,NPY1R,NPY5R,NTSR1,GPR143,OPRK1,OPRM1,OXTR,PROKR2,SCTR,SORCS3,SSTR1,SSTR2,NPFFR1,TACR2,TACR1,TACR3,NTSR2,VIPR2,CXCR4
GO: Molecular Function	GO:0005085	guanyl-nucleotide exchange factor activity		0.0001561	0.4478	0.005971	0.05099	75	226	ABR,PLEKHG5,PLEKHG1,ADRB1,DOCK6,PREX1,BCR,ARHGEF7,EIF2B5,KALRN,ARHGEF2,CYTH1,RCC1,NGEF,ARHGEF6,SH3BP5,PLEKHG4,PLEKHG3,RALGPS1,ARHGEF4,ARHGEF26,RIPOR2,RAPGEF5,ARHGEF17,ELMO1,TIAM2,DOCK1,SH2D3C,SH2D3A,ECT2L,RASGRP1,EEF1B2,RAPGEFL1,RASGRP2,PLCE1,EPS8,NET1,FGD1,ARFGEF1,MON1A,CCZ1,RAB3IP,ARHGEF16,HPS1,MET,ARHGEF37,FGD5,DENND5B,ALS2CL,RASGEF1B,PSD,ARHGEF38,EPS8L1,RGL2,RAB3IL1,RASGRF1,RASGRF2,RALGPS2,AR…
GO: Molecular Function	GO:0015077	monovalent inorganic cation transmembrane transporter activity		0.0001662	0.477	0.006224	0.05314	149	506	KCNH7,ASIC2,ASIC1,SLC24A3,AMIGO1,SLC12A5,SLC24A4,DPP10,ANK3,KCNAB2,KCNK5,ATP1A2,ATP1A3,ATP12A,SLC4A4,SLC41A1,ATP2A3,ATP2B4,ATP5F1D,ATP5MC2,ATP6V1B1,CACNA1D,CASQ2,CAV1,KCNQ4,SLC6A5,ATP6V1F,SLC24A2,AKAP7,COX4I1,COX6B1,COX6C,COX7C,ATP6V1G1,SLC32A1,ATP6V0A4,SLC45A1,CYB5A,NOS1AP,ATP2C2,DLG1,DMD,SLC4A9,PCSK9,SLC12A6,KCNK7,GAL,SLC4A11,STOM,TCIRG1,SLC15A3,SLC9B2,FGF12,FHL1,FLNA,SLC34A2,KCNV1,ATP5MG,GLRX,…
GO: Molecular Function	GO:0004115	3',5'-cyclic-AMP phosphodiesterase activity		0.0001692	0.4854	0.006224	0.05314	9	12	PDE8B,PDE2A,PDE3A,PDE4A,PDE4B,PDE4C,PDE4D,PDE7A,PDE1B
GO: Molecular Function	GO:0017154	semaphorin receptor activity		0.0001692	0.4854	0.006224	0.05314	9	12	NRP2,PLXNA4,PLXNC1,MET,PLXNA1,PLXNA2,PLXNB1,PLXNB3,PLXND1
GO: Molecular Function	GO:0005200	structural constituent of cytoskeleton		0.0001816	0.5209	0.006594	0.05631	43	114	ACTA1,ACTB,ACTG1,ANK1,ANK3,SPTBN4,BFSP1,CAMK2B,CROCC,VILL,DMD,DSP,ARPC1B,ARPC2,SORBS3,EPB41,EPB42,TUBB3,TUBB4A,ACTL6B,TUBGCP4,GFAP,KRT6A,KRT16,KRT19,MSN,MYBPC3,NEFM,NEFH,PLEC,PLS3,EPB41L4B,PPL,SPTAN1,SPTB,SPTBN1,EPB41L3,ERBIN,SYNM,TNNT2,TPM1,TPM2,YEATS4
GO: Molecular Function	GO:0098960	postsynaptic neurotransmitter receptor activity		0.0001857	0.5327	0.006599	0.05635	40	104	ADRB1,ANXA9,BEGAIN,SHISA7,DLGAP2,CHRM2,CHRNA1,CHRNA3,CHRNA7,CHRNG,LYPD1,GRIN3A,DRD1,DRD2,DRD5,CACNG4,GABBR1,GABRA2,GABRA3,GABRA4,GABRB1,GABRB2,GABRB3,GABRG2,GABRG3,GRIA3,GRIA4,GRID1,GRIK2,GRIK3,GRIK4,GRIN2A,GRIN2C,GRIN2D,GRM1,SHISA6,SRC,LYPD6,LYPD6B,SLURP1
GO: Molecular Function	GO:0019901	protein kinase binding		0.0001863	0.5346	0.006599	0.05635	231	831	ACTB,SLC12A5,PARP1,ADRA2A,AHSG,AKT1,ADCY4,KIAA1614,RND3,ARHGDIA,ARRB1,TRIB3,CADPS,CDK13,UNC5C,SOCS1,BECN1,ATP2B4,AVPR1A,AVPR1B,CCND1,CEACAM1,ARHGEF7,SQSTM1,CACNB2,CACNB3,CACNB4,CALM1,CAMK2B,CASQ2,CASR,CAV1,CAV2,CCND2,CD4,CD6,CD8A,CD44,MAP3K13,CDC25B,CDH2,CDH5,CDK9,CDKN2A,CDKN2B,CDKN2C,CENPE,MAPKAPK2,CHRNA7,AKAP7,SH3BP5,MAPK8IP1,PRKD2,BCAR1,GDF3,PITPNM1,TRAF4,PITPNM3,CTBP2,IRGM,ATG13,PHYHIP,ACE,NE…
GO: Molecular Function	GO:0015079	potassium ion transmembrane transporter activity		0.0001924	0.5519	0.006731	0.05747	76	231	KCNH7,SLC24A3,AMIGO1,SLC12A5,SLC24A4,DPP10,ANK3,KCNAB2,KCNK5,ATP1A2,ATP1A3,ATP12A,CACNA1D,CASQ2,CAV1,KCNQ4,SLC24A2,AKAP7,NOS1AP,DLG1,SLC12A6,KCNK7,GAL,FHL1,FLNA,KCNV1,SLC9A7,KCNMB4,STK39,WWP2,GRIK2,GRIK3,GRIK4,HPN,RNF207,KCNA1,KCNA2,KCNA4,KCNA7,KCNC2,KCNC3,KCND2,KCNE1,KCNH1,KCNJ1,KCNJ3,KCNJ5,KCNJ6,KCNJ9,KCNK1,KCNK2,KCNMA1,KCNN2,KCNQ3,KCNS1,KCNS3,PRKCZ,PRKG1,KCNIP3,KCNIP2,KCNIP1,SGK1,LRRC52,SLC12A…
GO: Molecular Function	GO:0008188	neuropeptide receptor activity		0.0002114	0.6066	0.007309	0.06241	23	50	LTB4R,GAL,NMUR1,QRFPR,NPFFR2,PROKR1,KISS1R,NPBWR1,MCHR1,NPY1R,NPY5R,NTSR1,GPR143,OPRM1,PROKR2,SORCS3,SSTR1,SSTR2,NPFFR1,TACR2,TACR1,TACR3,NTSR2
GO: Molecular Function	GO:0019199	transmembrane receptor protein kinase activity		0.0002274	0.6524	0.007766	0.06632	43	115	ACVR1B,ADRA2A,ALK,AMHR2,AXL,NRP2,BMPR1B,DDR1,SOSTDC1,EPGN,EFNA3,EFNA4,EPHA2,EPHA1,EPHA7,EPHB6,ERBB2,ERBB3,EREG,FGFR2,FLT1,FLT4,INSRR,LTBP1,LTK,MET,MST1R,NTRK1,NTRK3,ROR1,ROR2,PDGFRA,PDGFRL,EPHA10,NCF1,RYK,EPHA6,TGFA,TGFBR2,CBLC,TYRO3,VEGFA,ACVR1C
GO: Molecular Function	GO:0009975	cyclase activity		0.0002562	0.735	0.008648	0.07384	89	281	ABCA1,ADCY2,ADCY3,ADCY5,ADCY9,UCN2,ADORA2A,ADRA1D,ADRA1A,ADRA2A,ADRA2B,ADRB1,ADRB3,GRK2,ARRDC3,ADCY4,LGR5,ATP2B4,AVPR2,BST1,CACNA1D,CALCA,CALCR,CASR,GPR37L1,CHGA,CHRM2,CNR1,GABBR2,CRHR1,CRHR2,AKAP12,DRD1,DRD2,DRD5,S1PR3,CALCRL,FLNA,GABBR1,OXGR1,NPFFR2,GLP1R,GNA12,GNAS,GNAZ,GPR3,MCHR1,GPER1,GPR37,GRK5,GRIK3,GRM3,GRM4,GRM7,GRM8,GUCY1A1,GUCY2C,GUCY2D,GPR176,HTR1B,HTR1E,HTR7,ITGB3,LHCGR,MC5R,NOS1,NOS…
GO: Molecular Function	GO:0051015	actin filament binding		0.0002709	0.7772	0.009037	0.07717	71	215	ABL2,ACTN1,ACTN3,ERMN,BIN1,ANXA6,CACNB2,WASL,CAPG,HIP1R,PSTPIP2,CTNNA1,AIF1L,DBN1,VILL,ARPC1B,ARPC2,EEF2,DMTN,ANTXR1,FLNA,AVIL,IQGAP2,PPP1R9B,GSN,KPTN,SHROOM1,ESPNL,LCP1,ABLIM1,MARCKS,MYOM3,MYBPC3,MYH11,MYO1C,MYO5B,MYO7A,MYO10,MYO3A,IGSF22,WIPF3,TMOD4,PLS3,EPS8L1,MYH14,PPP1R9A,FERMT1,MYO18A,ABLIM3,SLC6A4,FSCN1,SPTB,MYO5C,FGD4,SVIL,SYNE2,TAGLN,COTL1,TMOD1,MACF1,TNNC2,TNNC1,TNNI3,TPM1,TPM2,TPM4,EZR…
GO: Molecular Function	GO:0003714	transcription corepressor activity		0.0002943	0.8444	0.009706	0.08288	82	256	JDP2,MTA3,AEBP1,NR0B1,YBX3,CBX4,BHLHE40,SFMBT2,TRIB3,CCND1,CREG1,LDB1,LIMD1,RUNX1T1,CDX2,MSC,CDYL2,CTBP2,IRF2BP1,PARP9,DNMT3B,ATN1,HEYL,BASP1,C1D,SFMBT1,HDAC7,ZBTB32,CTCF,ANKRD1,SUFU,ZMYND11,PPP1R13L,GPS2,ZHX1,KLF12,MIER3,ID3,ID4,WTIP,LHX1,OLIG3,BCL11A,MEIS2,CYS1,MXI1,RCOR2,NFIB,TONSL,WNT4,DDX54,POU4F1,POU5F1,BHLHE41,KCTD1,SKOR2,RARA,NANOG,KCNIP3,HSBP1L1,BATF3,SIAH2,ZHX2,ATF7IP,RCOR3,HR,SIN3B,TCF…
GO: Molecular Function	GO:0005267	potassium channel activity		0.000328	0.941	0.01061	0.09061	61	180	KCNH7,AMIGO1,DPP10,ANK3,KCNAB2,KCNK5,CAV1,KCNQ4,AKAP7,NOS1AP,DLG1,KCNK7,GAL,FLNA,KCNV1,KCNMB4,GRIK2,GRIK3,GRIK4,HPN,RNF207,KCNA1,KCNA2,KCNA4,KCNA7,KCNC2,KCNC3,KCND2,KCNE1,KCNH1,KCNJ1,KCNJ3,KCNJ5,KCNJ6,KCNJ9,KCNK1,KCNK2,KCNMA1,KCNN2,KCNQ3,KCNS1,KCNS3,PRKCZ,PRKG1,KCNIP3,KCNIP2,KCNIP1,SGK1,LRRC52,ABCC8,VAMP2,NEDD4L,KCNH4,KCNE5,SGK3,KCNK12,SNX27,KCNAB1,KCNK17,WNK2,NETO2
GO: Molecular Function	GO:0008081	phosphoric diester hydrolase activity		0.0003292	0.9444	0.01061	0.09061	78	242	ABL2,ADRA1A,ADRA2A,ARF1,ARHGAP6,PDE8B,PDE5A,AVPR1A,AVPR1B,MPPED2,CALCA,CALM1,CASR,CCKBR,NAPEPLD,GPR55,CHGA,CHRM2,CCR5,CMKLR1,LTB4R,CRHR1,PDE11A,DRD1,DRD2,DRD5,RASGRP1,PLCE1,ESR1,NMUR1,DLC1,FGF2,FLT1,GNG13,SMPDL3B,GNAS,GPR4,GPR20,PLCD4,GRM1,GRP,HCRT,HMOX1,HRH1,HTR2A,HTR2B,HTR2C,KISS1,LHCGR,NTRK3,OPRK1,OPRM1,P2RY4,P2RY6,P2RY11,PDE2A,PDE3A,PDE4A,PDE4B,PDE4C,PDE4D,PDE6G,PDE7A,PDE1B,PDGFRA,PLCB3,PLCG2…
GO: Molecular Function	GO:0001227	DNA-binding transcription repressor activity, RNA polymerase II-specific		0.0003512	1	0.01107	0.09456	83	261	JDP2,AEBP1,YBX3,BHLHE40,ASCL2,ZFHX3,BCL6,HESX1,PRDM1,LRRFIP1,CDX2,MSC,OVOL2,HAND1,OSR2,NFE2L3,MXD3,ZNF536,ZBTB20,SCRT1,DACH1,FERD3L,DLX4,E2F1,BCL6B,HEYL,MLXIPL,KLF16,EMX1,ENO1,ZNF219,ETV3,ETV6,IKZF1,ARID5B,FOXO3,ETV7,CTCF,KLF12,KLF8,HHEX,HIC1,HIVEP1,HMX1,IGHMBP2,FOXP2,FOXQ1,BCL11A,MKX,MXI1,NFATC2,OVOL1,PAX6,PRRX1,POU5F1,POU6F1,PPARA,PPARG,BHLHE41,FEZF2,HES3,GSC,VRTN,RORC,KCNIP3,SATB1,HES6,BATF3,S…
GO: Molecular Function	GO:0001217	DNA-binding transcription repressor activity		0.0003512	1	0.01107	0.09456	83	261	JDP2,AEBP1,YBX3,BHLHE40,ASCL2,ZFHX3,BCL6,HESX1,PRDM1,LRRFIP1,CDX2,MSC,OVOL2,HAND1,OSR2,NFE2L3,MXD3,ZNF536,ZBTB20,SCRT1,DACH1,FERD3L,DLX4,E2F1,BCL6B,HEYL,MLXIPL,KLF16,EMX1,ENO1,ZNF219,ETV3,ETV6,IKZF1,ARID5B,FOXO3,ETV7,CTCF,KLF12,KLF8,HHEX,HIC1,HIVEP1,HMX1,IGHMBP2,FOXP2,FOXQ1,BCL11A,MKX,MXI1,NFATC2,OVOL1,PAX6,PRRX1,POU5F1,POU6F1,PPARA,PPARG,BHLHE41,FEZF2,HES3,GSC,VRTN,RORC,KCNIP3,SATB1,HES6,BATF3,S…
GO: Molecular Function	GO:0015293	symporter activity		0.0003633	1	0.01133	0.09674	51	145	SLC24A3,SLC12A5,SLC24A4,SLC4A4,SLC46A2,SLC16A5,SLC16A3,SLC6A5,SLC24A2,SLC32A1,SLC45A1,SLC4A9,SLC12A6,SLC4A11,SLC15A3,SLC10A7,SLC34A2,SLC16A12,SLC5A7,MFSD2B,SLC16A14,SLC38A2,SLC6A15,SLC1A1,SLC1A2,SLC1A3,SLC1A4,SLC5A5,SLC6A2,SLC6A3,SLC6A4,SLC6A11,SLC6A12,SLC10A2,SLC12A4,SLC15A2,SLC16A1,SLC16A2,SLC34A1,SLC18A1,SLC18A2,SLC15A4,SLC20A2,SLC22A3,SLC2A10,SLC2A9,SLC13A3,SLC17A7,SLC17A6,SLC16A9,SLC45A4
GO: Molecular Function	GO:0003712	transcription coregulator activity		0.0003773	1	0.01164	0.09938	170	597	VGLL2,JDP2,ACTN1,TRRAP,MYSM1,MTA3,AEBP1,NR0B1,YBX3,CBX4,BHLHE40,SFMBT2,TRIB3,RAP2C,EDF1,CCND1,BCL9,CREG1,LDB1,SQSTM1,LIMD1,RUNX1T1,CBFB,CDX2,MSC,HAND1,MAGED1,NFE2L3,CDYL2,CTBP2,IRF2BP1,MCIDAS,DCC,MED24,PARP9,MED13,DNMT3B,ATN1,NR1H3,HEYL,ELF3,ESR2,BASP1,ARID5B,MED12L,C1D,FGF2,ACTL6B,SFMBT1,HTATIP2,HDAC7,MED15,TAF6L,ZBTB32,CTCF,ANKRD1,GMEB1,NR5A1,SUFU,ZMYND11,WWOX,GATA4,KAT2A,PPP1R13L,JMY,CCDC62,RB…
GO: Molecular Function	GO:0015108	chloride transmembrane transporter activity		0.0003946	1	0.01204	0.1028	44	121	SLC12A5,SLC26A9,ANO8,VAMP8,CLIC3,CFTR,CHRNA7,CLIC1,CLDN4,SLC12A6,GABRA2,GABRA3,GABRA4,GABRB1,GABRB2,GABRB3,GABRG2,GABRG3,ANO9,BEST4,CLIC6,FXYD3,PTAFR,SGK1,SLC1A1,SLC1A4,SLC4A2,SLC6A2,SLC6A3,SLC6A4,SLC12A4,SLC18A1,SLC18A2,SLC22A3,GABRQ,SLC26A5,ANO5,SGK3,BEST1,SLC26A10,BSND,SLC17A7,WNK2,ANO2
GO: Molecular Function	GO:0099529	neurotransmitter receptor activity involved in regulation of postsynaptic membrane potential		0.0004145	1	0.0125	0.1067	24	55	ADRB1,CHRNA1,CHRNA3,CHRNA7,CHRNG,GRIN3A,GABBR1,GABRA2,GABRA3,GABRA4,GABRB1,GABRB2,GABRB3,GABRG2,GABRG3,GRIA3,GRIA4,GRID1,GRIK2,GRIK3,GRIK4,GRIN2A,GRIN2C,GRIN2D
GO: Molecular Function	GO:0016849	phosphorus-oxygen lyase activity		0.0004182	1	0.0125	0.1067	88	281	ABCA1,ADCY2,ADCY3,ADCY5,ADCY9,UCN2,ADORA2A,ADRA1D,ADRA1A,ADRA2A,ADRA2B,ADRB1,ADRB3,GRK2,ARRDC3,ADCY4,LGR5,ATP2B4,AVPR2,BST1,CACNA1D,CALCA,CALCR,CASR,GPR37L1,CHGA,CHRM2,CNR1,GABBR2,CRHR1,CRHR2,AKAP12,DRD1,DRD2,DRD5,S1PR3,CALCRL,FLNA,GABBR1,OXGR1,NPFFR2,GLP1R,GNA12,GNAS,GNAZ,GPR3,MCHR1,GPER1,GPR37,GRK5,GRIK3,GRM3,GRM4,GRM7,GRM8,GUCY1A1,GUCY2C,GUCY2D,GPR176,HTR1B,HTR1E,HTR7,ITGB3,LHCGR,MC5R,NOS1,NOS…
GO: Molecular Function	GO:0022835	transmitter-gated channel activity		0.0004335	1	0.01269	0.1084	43	118	ANXA3,RGS9,CAPN1,SHISA7,CHRNA1,CHRNA3,CHRNA7,CHRNG,CRHBP,DLG1,GRIN3A,SHANK1,CACNG7,CACNG4,GABRA2,GABRA3,GABRA4,GABRB1,GABRB2,GABRB3,GABRG2,GABRG3,GRIA3,GRIA4,GRID1,GRIK2,GRIK3,GRIK4,GRIN2A,GRIN2C,GRIN2D,SHISA6,HTR3A,SHANK3,OPRM1,RELN,RASGRF1,RASGRF2,NLGN1,RPH3A,SHANK2,GSG1L,NETO2
GO: Molecular Function	GO:0022824	transmitter-gated ion channel activity		0.0004335	1	0.01269	0.1084	43	118	ANXA3,RGS9,CAPN1,SHISA7,CHRNA1,CHRNA3,CHRNA7,CHRNG,CRHBP,DLG1,GRIN3A,SHANK1,CACNG7,CACNG4,GABRA2,GABRA3,GABRA4,GABRB1,GABRB2,GABRB3,GABRG2,GABRG3,GRIA3,GRIA4,GRID1,GRIK2,GRIK3,GRIK4,GRIN2A,GRIN2C,GRIN2D,SHISA6,HTR3A,SHANK3,OPRM1,RELN,RASGRF1,RASGRF2,NLGN1,RPH3A,SHANK2,GSG1L,NETO2
GO: Molecular Function	GO:0005230	extracellular ligand-gated ion channel activity		0.0005365	1	0.01555	0.1328	47	133	ANXA3,RGS9,CAPN1,SHISA7,ZACN,CHRNA1,CHRNA3,CHRNA7,CHRNG,CRHBP,DLG1,GRIN3A,SHANK1,CACNG7,CACNG4,GABRA2,GABRA3,GABRA4,GABRB1,GABRB2,GABRB3,GABRG2,GABRG3,GRIA3,GRIA4,GRID1,GRIK2,GRIK3,GRIK4,GRIN2A,GRIN2C,GRIN2D,SHISA6,HTR3A,SHANK3,OPRM1,P2RX7,RELN,RASGRF1,RASGRF2,NLGN1,RPH3A,SHANK2,GABRQ,GSG1L,SLC17A7,NETO2
GO: Molecular Function	GO:0005104	fibroblast growth factor receptor binding		0.0005717	1	0.01631	0.1393	15	29	FGF18,FGF16,FGF20,FGF19,FGF1,FGF2,FGF6,FGF8,FGF9,FGF12,FGF14,NPTN,FRS2,FLRT2,FGF23
GO: Molecular Function	GO:0031406	carboxylic acid binding		0.0005742	1	0.01631	0.1393	100	329	AARS2,ACAN,ANXA3,ARHGDIA,RGS9,P4HA2,CAPN1,CASR,SHISA7,CD44,LRAT,LTB4R,CRABP1,CRHBP,HAPLN1,VCAN,NCAN,DLG1,GRIN3A,SARDH,SHANK1,YARS2,CACNG7,FABP3,FABP5,FABP6,CACNG4,GAD2,HAPLN4,GCHFR,GNMT,FFAR4,GLUD2,FFAR1,GRIA3,GRIA4,GRID1,GRIK2,GRIK3,GRIK4,GRIN2A,GRIN2C,GRIN2D,GRM1,GRM3,GRM4,GRM7,GRM8,HDC,HAPLN2,HLCS,HPGD,SHISA6,ID3,SHANK3,ITIH4,GPBAR1,CYP27C1,L1CAM,MAT1A,P4HA3,NDUFAB1,NOS1,NOS3,GPR143,OPRM1,PAH,…
GO: Molecular Function	GO:0004970	ionotropic glutamate receptor activity		0.0006827	1	0.0192	0.164	30	76	ANXA3,RGS9,CAPN1,SHISA7,CRHBP,DLG1,GRIN3A,SHANK1,CACNG7,CACNG4,GRIA3,GRIA4,GRID1,GRIK2,GRIK3,GRIK4,GRIN2A,GRIN2C,GRIN2D,SHISA6,SHANK3,OPRM1,RELN,RASGRF1,RASGRF2,NLGN1,RPH3A,SHANK2,GSG1L,NETO2
GO: Molecular Function	GO:0008504	monoamine transmembrane transporter activity		0.0006926	1	0.01929	0.1647	7	9	SLC29A4,SLC6A2,SLC6A3,SLC6A4,SLC18A1,SLC18A2,SLC22A3
GO: Molecular Function	GO:0042923	neuropeptide binding		0.0007348	1	0.02027	0.1731	25	60	GPR149,LTB4R,GAL,NMUR1,QRFPR,NPFFR2,PROKR1,KISS1R,NPBWR1,MCHR1,NPY1R,NPY5R,NTSR1,GPR143,OPRK1,OPRM1,PROKR2,SORCS3,SSTR1,SSTR2,NPFFR1,TACR2,TACR1,TACR3,NTSR2
GO: Molecular Function	GO:0017048	Rho GTPase binding		0.0007725	1	0.02111	0.1802	62	189	ABR,PLEKHG5,PLEKHG1,PREX1,YBX3,KIAA1614,ARHGDIA,BCR,ARHGEF7,KALRN,CAV1,ARHGEF2,KIF3B,NGEF,ARHGEF6,PLEKHG4,PLEKHG3,ARHGEF4,ARHGEF26,RIPOR2,ARHGEF17,TIAM2,ARHGAP44,DOCK1,DVL2,DVL3,ECT2L,ABI2,EPS8,NET1,CDC42EP2,FGD1,FLNA,IQGAP2,ARHGEF16,ARHGEF37,STXBP6,NCF2,FGD5,PAK2,PAK3,IQGAP3,PKN1,ARHGEF38,EPS8L1,RGL2,RASGRF1,RASGRF2,ARHGEF10L,PLEKHG6,RTKN,PREX2,EXOC1,MCF2L2,RCC2,FGD4,MCF2L,DOCK9,VAV2,EPS8L2,SBK2…
GO: Molecular Function	GO:0030284	estrogen receptor activity		0.0008265	1	0.02186	0.1867	5	5	LEF1,ESR1,ESR2,GPER1,NKX3-1
GO: Molecular Function	GO:0015467	G-protein activated inward rectifier potassium channel activity		0.0008265	1	0.02186	0.1867	5	5	KCNJ1,KCNJ3,KCNJ5,KCNJ6,KCNJ9
GO: Molecular Function	GO:0043533	inositol 1,3,4,5 tetrakisphosphate binding		0.0008265	1	0.02186	0.1867	5	5	ADAP1,ITPR3,SYT2,ADAP2,ASTN2
GO: Molecular Function	GO:0004714	transmembrane receptor protein tyrosine kinase activity		0.0008306	1	0.02186	0.1867	36	97	ADRA2A,ALK,AXL,NRP2,DDR1,EPGN,EFNA3,EFNA4,EPHA2,EPHA1,EPHA7,EPHB6,ERBB2,ERBB3,EREG,FGFR2,FLT1,FLT4,INSRR,LTK,MET,MST1R,NTRK1,NTRK3,ROR1,ROR2,PDGFRA,PDGFRL,EPHA10,NCF1,RYK,EPHA6,TGFA,CBLC,TYRO3,VEGFA
GO: Molecular Function	GO:0044325	ion channel binding		0.0009128	1	0.02372	0.2025	49	143	ACTN1,ACTN3,DPP10,ANK1,ANK3,KCNAB2,ARRB1,CALM1,HAP1,CASR,CAV1,CDH5,RIMS4,RIMS2,DLG1,FGF12,FHL1,FLNA,NPTN,PPP1R9B,HRC,RNF207,KCNC2,KCNE1,KCNH1,KCNQ3,LYN,PHPT1,NOS1,PDE4B,PDE4D,EPN1,KCNIP3,KCNIP2,KCNIP1,S100A10,PPP1R9A,LRRC52,PACS1,RIMS1,SRC,STAC,ABCC8,VAMP2,NEDD4L,KCNE5,VDAC1,ANKRD9,KCNAB1
GO: Molecular Function	GO:0004629	phospholipase C activity		0.0009176	1	0.02372	0.2025	54	161	ABL2,ADRA1A,ADRA2A,ARHGAP6,AVPR1A,AVPR1B,CALCA,CASR,CCKBR,GPR55,CHGA,CHRM2,CCR5,CMKLR1,LTB4R,CRHR1,DRD1,DRD2,DRD5,RASGRP1,PLCE1,ESR1,NMUR1,DLC1,FGF2,FLT1,GNG13,GPR4,GPR20,PLCD4,GRM1,GRP,HCRT,HRH1,HTR2A,HTR2B,HTR2C,KISS1,LHCGR,NTRK3,OPRK1,OPRM1,P2RY4,P2RY6,P2RY11,PDGFRA,PLCB3,PLCG2,PTAFR,PLCL2,TACR1,LPAR3,NTSR2,GDPD5
GO: Molecular Function	GO:0004653	polypeptide N-acetylgalactosaminyltransferase activity		0.0009268	1	0.02374	0.2027	11	19	GALNT16,GALNT9,GALNT8,GALNT15,GALNT3,GALNT6,GALNT18,GALNT14,GALNT12,GALNT10,GALNT17
GO: Molecular Function	GO:0005109	frizzled binding		0.0009497	1	0.02411	0.2059	19	42	FZD7,CTHRC1,DVL2,DVL3,ZNRF3,WNT16,RSPO2,MYOC,ROR2,WNT4,RYK,WNT1,WNT5A,WNT7A,WNT8A,WNT2B,WNT9B,RSPO4,WNT3A
GO: Molecular Function	GO:0008528	G protein-coupled peptide receptor activity		0.001051	1	0.02645	0.2259	51	151	APLNR,LGR5,AVPR1A,AVPR1B,AVPR2,CALCR,CCKBR,GPR37L1,CCR4,CCR5,CMKLR1,LTB4R,GAL,CALCRL,SIGMAR1,NMUR1,QRFPR,ACKR4,NPFFR2,PROKR1,GIPR,KISS1R,GLP1R,GPR75,GP1BA,NPBWR1,MCHR1,GPR37,HCRTR1,LHCGR,MC5R,NPR1,NPY1R,NPY5R,NTSR1,GPR143,OPRK1,OPRM1,OXTR,PROKR2,SCTR,SORCS3,SSTR1,SSTR2,NPFFR1,TACR2,TACR1,TACR3,NTSR2,VIPR2,CXCR4
GO: Molecular Function	GO:0015459	potassium channel regulator activity		0.001112	1	0.02774	0.2369	23	55	AMIGO1,DPP10,KCNAB2,CAV1,DLG1,FLNA,KCNV1,KCNMB4,KCNE1,KCNK2,KCNS1,KCNS3,PRKCZ,KCNIP3,KCNIP2,KCNIP1,SGK1,LRRC52,NEDD4L,KCNE5,SGK3,KCNAB1,WNK2
GO: Molecular Function	GO:0008289	lipid binding		0.001172	1	0.02885	0.2463	218	804	CPNE2,ABCA1,DYSF,GRAMD1B,FZD7,ESYT2,OSBPL6,AKT1,ANXA9,PREX1,RASAL1,WDFY1,ALOX15,BIN1,ANXA3,ANXA6,GRAMD1A,APBA1,DGKD,AMER3,APOD,APOE,CPNE5,SPTBN4,GRAMD2A,ARHGDIA,PLA2G4C,SCUBE2,CADPS,PLEKHA3,ATP1A2,ATP1A3,ATP5MC2,AXL,PXDC1,BDH1,INPP4B,PROM1,ALDH1A2,BPI,CPNE1,C3,BAIAP3,HIP1R,CAV1,UNC119,CD6,CD81,LRAT,CEACAM5,CEL,CETP,CYTH1,CPNE6,CRABP1,PFN3,PITPNM1,ABCG1,PITPNM3,LDLRAP1,ARHGAP32,CYP11A1,PITPNC1,GAB…
GO: Molecular Function	GO:1904315	transmitter-gated ion channel activity involved in regulation of postsynaptic membrane potential		0.001176	1	0.02885	0.2463	22	52	CHRNA1,CHRNA3,CHRNA7,CHRNG,GRIN3A,GABRA2,GABRA3,GABRA4,GABRB1,GABRB2,GABRB3,GABRG2,GABRG3,GRIA3,GRIA4,GRID1,GRIK2,GRIK3,GRIK4,GRIN2A,GRIN2C,GRIN2D
GO: Molecular Function	GO:0015103	inorganic anion transmembrane transporter activity		0.001273	1	0.03096	0.2644	57	174	SLC12A5,SLC26A9,AQP6,ANO8,SLC4A4,VAMP8,CLIC3,CFTR,CHRNA7,CLIC1,CLDN4,SLC4A9,SLC12A6,SLC4A11,SLC37A3,SLC34A2,GABRA2,GABRA3,GABRA4,GABRB1,GABRB2,GABRB3,GABRG2,GABRG3,ANO9,ADAMTS8,HK1,BEST4,CLIC6,FXYD3,PRKCA,PTAFR,LRRC8D,SGK1,SLC1A1,SLC1A4,SLC4A2,SLC5A5,SLC6A2,SLC6A3,SLC6A4,SLC12A4,SLC34A1,SLC18A1,SLC18A2,SLC22A3,GABRQ,SLC26A5,ANO5,SGK3,VDAC1,BEST1,SLC26A10,BSND,SLC17A7,WNK2,ANO2
GO: Molecular Function	GO:0004114	3',5'-cyclic-nucleotide phosphodiesterase activity		0.001339	1	0.03229	0.2757	14	28	PDE8B,PDE5A,PDE11A,PDE2A,PDE3A,PDE4A,PDE4B,PDE4C,PDE4D,PDE6G,PDE7A,PDE1B,PRKAR1A,PRKAR1B
GO: Molecular Function	GO:0017147	Wnt-protein binding		0.001384	1	0.03309	0.2825	18	40	FZD7,AXL,CTHRC1,FRZB,WIF1,FZD10,TRABD2B,MET,MST1R,ROR1,ROR2,WLS,RYK,TRABD2A,SFRP2,TDGF1,TSPAN12,TYRO3
GO: Molecular Function	GO:0031624	ubiquitin conjugating enzyme binding		0.001413	1	0.0335	0.286	16	34	ARIH1,RNF19A,TRIM72,DCUN1D5,GRIK2,RNF19B,SIAH3,PPARA,RNF4,SIAH2,RNF217,DCUN1D4,RNF180,TRAF6,UBE2V1,UBE3D
GO: Molecular Function	GO:0043177	organic acid binding		0.001557	1	0.03636	0.3105	101	342	AARS2,ACAN,ANXA3,ARHGDIA,RGS9,P4HA2,CAPN1,CASR,SHISA7,CD44,LRAT,LTB4R,CRABP1,CRHBP,HAPLN1,VCAN,NCAN,DLG1,GRIN3A,SARDH,SHANK1,YARS2,CACNG7,FABP3,FABP5,FABP6,CACNG4,GAD2,HAPLN4,GCHFR,GNMT,FFAR4,GLUD2,FFAR1,GRIA3,GRIA4,GRID1,GRIK2,GRIK3,GRIK4,GRIN2A,GRIN2C,GRIN2D,GRM1,GRM3,GRM4,GRM7,GRM8,HBM,HDC,HAPLN2,HLCS,HPGD,SHISA6,ID3,SHANK3,ITIH4,GPBAR1,CYP27C1,L1CAM,MAT1A,P4HA3,NDUFAB1,NOS1,NOS3,GPR143,OPRM1,…
GO: Molecular Function	GO:0005249	voltage-gated potassium channel activity		0.001559	1	0.03636	0.3105	40	114	KCNH7,AMIGO1,ANK3,KCNAB2,KCNK5,CAV1,KCNQ4,AKAP7,NOS1AP,DLG1,KCNV1,RNF207,KCNA1,KCNA2,KCNA4,KCNA7,KCNC2,KCNC3,KCND2,KCNE1,KCNH1,KCNJ1,KCNJ3,KCNJ5,KCNJ6,KCNJ9,KCNK1,KCNK2,KCNMA1,KCNQ3,KCNS1,KCNS3,KCNIP2,LRRC52,ABCC8,VAMP2,KCNH4,KCNE5,SNX27,KCNAB1
GO: Molecular Function	GO:0005326	neurotransmitter transmembrane transporter activity		0.001587	1	0.03673	0.3136	22	53	SLC6A5,SLC32A1,SLC38A5,SLC5A7,SLC6A15,SLC1A1,SLC1A2,SLC1A3,SLC6A2,SLC6A3,SLC6A4,SLC6A11,SLC6A12,SLC18A1,SLC18A2,SLC22A2,GABRQ,SLC44A4,SLC7A11,SLC13A3,SLC17A7,SLC17A6
GO: Molecular Function	GO:0016782	transferase activity, transferring sulfur-containing groups		0.0017	1	0.03901	0.3331	28	73	HS6ST2,CHRNA7,TSTD1,NDST3,CHST2,CHST3,GAL3ST1,CHST11,CHST9,HS3ST4,HS3ST3B1,HS3ST2,UST,CHST4,CHST15,NDST1,CHST6,HS6ST3,OXCT1,GAL3ST4,SULT6B1,CHST14,OXCT2,SULT1A2,SULT1C2,CHST8,HS3ST6,GAL3ST3
GO: Molecular Function	GO:0099094	ligand-gated cation channel activity		0.001727	1	0.03933	0.3358	64	202	KCNH7,ASIC2,ASIC1,ANXA3,RGS9,CALM1,HAP1,CAPN1,CASQ2,CAV1,SHISA7,CHRNA1,CHRNA3,CHRNA7,CHRNG,CNGA3,CRHBP,DLG1,GRIN3A,DMD,SHANK1,CACNG7,STOM,CACNG4,GRIA3,GRIA4,GRIK2,GRIK3,GRIK4,GRIN2A,GRIN2C,GRIN2D,HRC,SHISA6,HTR3A,SHANK3,ITPR2,ITPR3,KCNJ1,KCNJ3,KCNJ5,KCNJ6,KCNJ9,KCNK1,TPCN1,NOS1,OPRM1,P2RX7,P2RY6,PDE4D,RELN,RASGRF1,RASGRF2,RYR1,SCNN1A,SCNN1B,SCNN1G,NLGN1,RPH3A,SHANK2,GSG1L,SNX27,NETO2,JPH3
GO: Molecular Function	GO:0005496	steroid binding		0.001901	1	0.0428	0.3654	38	108	ABCA1,GRAMD1B,OSBPL6,ANXA6,GRAMD1A,APOD,APOE,ATP1A2,ATP1A3,PROM1,CAV1,CD81,CETP,ABCG1,CYP11A1,APOA5,NR1H3,ESR1,ESR2,ESRRG,GPER1,HSD17B10,PROM2,HSD11B2,HSD17B1,PAQR8,PGR,PPARG,GRAMD1C,BSPRY,PTCH1,RORA,RORC,PAQR6,SCP2,SCAP,SLC22A2,OSBP2
GO: Molecular Function	GO:0051219	phosphoprotein binding		0.001909	1	0.0428	0.3654	36	101	ABL2,SCAF4,CBX4,ARRB1,SHF,CACNB2,CAV2,CD44,LDLRAP1,DPYSL3,EPB41,FKBP4,TOX3,SFN,MID2,GRB10,GRB14,PTPN5,HCK,IRS1,LCK,LYN,SHC3,MID1,NOS1,PLAT,PLCG2,PTPN3,PIH1D1,RB1,SH3BP2,SRC,SYK,CBLC,VAV2,YWHAB
GO: Molecular Function	GO:0005328	neurotransmitter:sodium symporter activity		0.001983	1	0.04411	0.3767	13	26	SLC6A5,SLC5A7,SLC6A15,SLC1A1,SLC1A2,SLC1A3,SLC6A2,SLC6A3,SLC6A4,SLC6A11,SLC6A12,SLC18A1,SLC18A2
GO: Biological Process	GO:0007267	cell-cell signaling		7.099e-31	8.582e-27	8.582e-27	8.563e-26	614	1899	GDF5,ABL2,ABR,ASIC2,ASIC1,NDRG2,PLEKHG5,ADCY5,UCN2,SLC12A5,FZD7,ADORA2A,ADRA1D,ADRA1A,ADRA2A,ADRA2B,LRFN2,ADRB1,GRK2,NLGN4X,AKT1,C1QTNF1,IFT80,ANXA9,ALK,BEGAIN,CUL1,ANK3,PPFIA2,APBA1,APBA2,RNF213,CPZ,AMER3,APOE,LGR5,PRX,AREG,ARF1,PDLIM4,SPTBN4,ARRB1,CADPS,PDE8B,TMEM108,TNKS,ATP1A2,VAMP8,STX11,AVP,AVPR1A,AXL,RAB11A,RGS9,CCND1,TNFRSF11A,BCL9,BCR,FGF18,FGF16,BMP4,BMP6,LDB1,ARHGEF7,SQSTM1,C3,BAIAP3,C…
GO: Biological Process	GO:0009887	animal organ morphogenesis		1.846e-27	2.232e-23	1.116e-23	1.114e-22	427	1240	DGCR6,ABL2,ABR,ACP5,ACTA1,ACTC1,ACTN3,DSCAML1,FZD7,SLC24A4,ACAN,AHR,SEMA6A,IFT80,ALDH1A3,ALPL,ALX3,CUL1,COL20A1,ANXA6,ITGA8,BARX2,AQP5,AQP6,AREG,LCTL,SCUBE2,ATOH1,ATP6V1B1,BCL2,BCR,FGF18,HESX1,FGF16,CEACAM1,NRP2,PRDM1,CFLAR,BMI1,BMP1,PROM1,BMP4,BMP6,BMPR1B,ALDH1A2,FOXH1,SDK1,DDR1,CAPN1,CAV1,RUNX2,SERPINH1,KCNQ4,CD44,CDH1,CDH2,DLG5,CDX2,DHRS3,FOXN3,OVOL2,CER1,DMRT3,CTHRC1,CYP7B1,HAND1,KLK5,NIPBL,C…
GO: Biological Process	GO:0032989	cellular component morphogenesis		6.365e-24	7.695e-20	2.565e-20	2.559e-19	430	1296	ABL2,ACTA1,ACTB,ACTC1,ACTG1,ACTN1,ADAM8,DSCAML1,AMIGO1,ERMN,FZD7,ADORA2A,AHR,SEMA6A,ALDOA,STK24,PREX1,RASAL1,ANK3,COL20A1,APBB2,ITGA8,APOE,CPNE5,PRX,SPTBN4,RND3,ARHGDIA,UNC5C,TMEM108,ATOH1,AXL,RAB11A,BCL2,BCL6,NRP2,CFLAR,BMPR1B,DST,ARHGEF7,CPNE1,PHOX2B,CACNA1A,CACNA1F,DDR1,WASL,LIMD1,KALRN,CALR,CAMK2A,CAMK2B,CRPPA,SEMA5A,CASQ2,ARTN,MAP7,RUNX3,CCK,CD9,CD44,MAP3K13,ARHGEF2,CDH1,CDH2,CDH5,CDH6,CDH7,…
GO: Biological Process	GO:0022008	neurogenesis		7.167e-23	8.664e-19	2.166e-19	2.161e-18	574	1866	GDF5,ABL2,ACTB,DSCAML1,AMIGO1,SLC12A5,EOMES,FZD7,ADORA2A,ADRA2B,GRK2,NLGN4X,AKT1,SOX14,SEMA6A,STK24,PREX1,ALK,RASAL1,BIN1,KLHL1,ANK3,APBB2,APOD,APOE,LMO4,FAS,CPNE5,BHLHE40,PRX,AREG,ARF1,SCARF1,SPTBN4,ARHGDIA,ASCL2,UNC5C,ASTN1,ZFHX3,TMEM108,ATF1,ATOH1,BECN1,AXL,RAB11A,BCL2,BCL6,NRP2,PRDM1,SOCS2,CFLAR,PROM1,BMP4,BMP6,BMPR1B,ALDH1A2,DST,LDB1,ARHGEF7,EIF2B5,VWC2L,CPNE1,C3,PHOX2B,RAB29,SDK1,CACNA1A,CA…
GO: Biological Process	GO:0000902	cell morphogenesis		8.248e-22	9.971e-18	1.994e-18	1.99e-17	391	1178	ABL2,ACTB,ACTN1,ADAM8,DSCAML1,AMIGO1,ERMN,FZD7,ADORA2A,AHR,SEMA6A,ALDOA,STK24,PREX1,RASAL1,ANK3,COL20A1,APBB2,ITGA8,APOE,CPNE5,SPTBN4,RND3,ARHGDIA,UNC5C,TMEM108,ATOH1,AXL,RAB11A,BCL2,BCL6,NRP2,BMPR1B,DST,ARHGEF7,CPNE1,PHOX2B,CACNA1A,CACNA1F,DDR1,WASL,LIMD1,KALRN,CALR,CAMK2A,CAMK2B,CRPPA,SEMA5A,ARTN,MAP7,RUNX3,CCK,CD44,MAP3K13,ARHGEF2,CDH1,CDH2,CDH5,CDH6,CDH7,CDH8,DCLK1,CDH12,CDH13,NRN1L,CHN1,CHRN…
GO: Biological Process	GO:0048699	generation of neurons		2.727e-21	3.297e-17	5.494e-18	5.482e-17	538	1751	GDF5,ABL2,ACTB,DSCAML1,AMIGO1,SLC12A5,EOMES,FZD7,ADORA2A,ADRA2B,NLGN4X,AKT1,SOX14,SEMA6A,STK24,PREX1,ALK,RASAL1,BIN1,KLHL1,ANK3,APBB2,APOD,APOE,LMO4,FAS,CPNE5,BHLHE40,AREG,ARF1,SCARF1,SPTBN4,ARHGDIA,ASCL2,UNC5C,ASTN1,ZFHX3,TMEM108,ATF1,ATOH1,BECN1,AXL,RAB11A,BCL2,BCL6,NRP2,PRDM1,SOCS2,CFLAR,PROM1,BMP4,BMP6,BMPR1B,ALDH1A2,DST,LDB1,VWC2L,CPNE1,C3,PHOX2B,RAB29,SDK1,CACNA1A,CACNA1F,DDR1,WASL,KALRN,HA…
GO: Biological Process	GO:0098916	anterograde trans-synaptic signaling		3.929e-21	4.75e-17	5.937e-18	5.924e-17	311	891	ABR,ASIC2,ASIC1,PLEKHG5,ADCY5,SLC12A5,ADORA2A,ADRA1A,ADRA2A,LRFN2,ADRB1,GRK2,NLGN4X,AKT1,ANXA9,ALK,BEGAIN,ANK3,PPFIA2,APBA1,APBA2,APOE,PRX,ARF1,PDLIM4,SPTBN4,CADPS,TMEM108,ATP1A2,STX11,AVP,AVPR1A,RAB11A,RGS9,BCR,SQSTM1,BAIAP3,CA7,CACNA1A,CACNA1B,CACNA1D,CACNB2,CACNB3,CACNB4,KALRN,HAP1,CAMK2A,CAMK2B,CAV2,SHISA7,CCKBR,UNC119,ZACN,KCNQ4,SLC6A5,DGKI,CDH1,CDH2,CDH8,DLGAP2,DLGAP1,CEL,CACNA2D2,CYTH1,CHA…
GO: Biological Process	GO:0007268	chemical synaptic transmission		3.929e-21	4.75e-17	5.937e-18	5.924e-17	311	891	ABR,ASIC2,ASIC1,PLEKHG5,ADCY5,SLC12A5,ADORA2A,ADRA1A,ADRA2A,LRFN2,ADRB1,GRK2,NLGN4X,AKT1,ANXA9,ALK,BEGAIN,ANK3,PPFIA2,APBA1,APBA2,APOE,PRX,ARF1,PDLIM4,SPTBN4,CADPS,TMEM108,ATP1A2,STX11,AVP,AVPR1A,RAB11A,RGS9,BCR,SQSTM1,BAIAP3,CA7,CACNA1A,CACNA1B,CACNA1D,CACNB2,CACNB3,CACNB4,KALRN,HAP1,CAMK2A,CAMK2B,CAV2,SHISA7,CCKBR,UNC119,ZACN,KCNQ4,SLC6A5,DGKI,CDH1,CDH2,CDH8,DLGAP2,DLGAP1,CEL,CACNA2D2,CYTH1,CHA…
GO: Biological Process	GO:0099536	synaptic signaling		8.185e-21	9.895e-17	1.099e-17	1.097e-16	316	913	ABR,ASIC2,ASIC1,PLEKHG5,ADCY5,SLC12A5,ADORA2A,ADRA1A,ADRA2A,LRFN2,ADRB1,GRK2,NLGN4X,AKT1,ANXA9,ALK,BEGAIN,ANK3,PPFIA2,APBA1,APBA2,APOE,PRX,ARF1,PDLIM4,SPTBN4,CADPS,TMEM108,ATP1A2,STX11,AVP,AVPR1A,RAB11A,RGS9,BCR,SQSTM1,BAIAP3,CA7,CACNA1A,CACNA1B,CACNA1D,CACNB2,CACNB3,CACNB4,KALRN,HAP1,CAMK2A,CAMK2B,CAV2,SHISA7,CCKBR,UNC119,ZACN,KCNQ4,SLC6A5,DGKI,CDH1,CDH2,CDH8,DLGAP2,DLGAP1,CEL,CACNA2D2,CYTH1,CHA…
GO: Biological Process	GO:0099537	trans-synaptic signaling		1.113e-20	1.346e-16	1.346e-17	1.343e-16	312	900	ABR,ASIC2,ASIC1,PLEKHG5,ADCY5,SLC12A5,ADORA2A,ADRA1A,ADRA2A,LRFN2,ADRB1,GRK2,NLGN4X,AKT1,ANXA9,ALK,BEGAIN,ANK3,PPFIA2,APBA1,APBA2,APOE,PRX,ARF1,PDLIM4,SPTBN4,CADPS,TMEM108,ATP1A2,STX11,AVP,AVPR1A,RAB11A,RGS9,BCR,SQSTM1,BAIAP3,CA7,CACNA1A,CACNA1B,CACNA1D,CACNB2,CACNB3,CACNB4,KALRN,HAP1,CAMK2A,CAMK2B,CAV2,SHISA7,CCKBR,UNC119,ZACN,KCNQ4,SLC6A5,DGKI,CDH1,CDH2,CDH8,DLGAP2,DLGAP1,CEL,CACNA2D2,CYTH1,CHA…
GO: Biological Process	GO:0030182	neuron differentiation		3.711e-20	4.486e-16	4.078e-17	4.069e-16	489	1578	GDF5,ABL2,ACTB,DSCAML1,AMIGO1,SLC12A5,EOMES,FZD7,ADORA2A,ADRA2B,NLGN4X,AKT1,SEMA6A,STK24,PREX1,ALK,RASAL1,BIN1,KLHL1,ANK3,APBB2,APOD,APOE,LMO4,FAS,CPNE5,AREG,ARF1,SCARF1,SPTBN4,ARHGDIA,ASCL2,UNC5C,ZFHX3,TMEM108,ATF1,ATOH1,BECN1,RAB11A,BCL2,BCL6,NRP2,PRDM1,SOCS2,CFLAR,PROM1,BMP4,BMP6,BMPR1B,ALDH1A2,DST,LDB1,VWC2L,CPNE1,C3,PHOX2B,RAB29,SDK1,CACNA1A,CACNA1F,DDR1,WASL,KALRN,HAP1,CALR,CAMK2A,CAMK2B,CR…
GO: Biological Process	GO:0051094	positive regulation of developmental process		1.349e-18	1.631e-14	1.359e-15	1.356e-14	496	1632	GDF5,ABL2,ASIC2,ACTN3,ACVR1B,ADAM8,AMIGO1,GFI1B,PARP1,ADRA2B,ADRB1,APLNR,AKT1,SEMA6A,STK24,PREX1,ALK,ALOX12,RASAL1,BIN1,LRRN1,ANXA3,YBX3,APOE,CPNE5,ARF1,SCARF1,SPTBN4,ARHGDIA,SCUBE2,SOCS1,PDE5A,ZFHX3,ATF1,ATOH1,RBM24,AXL,RAB11A,FADD,CCND1,BCL2,BCL6,FGF18,CEACAM1,PRDM1,SOCS2,CFLAR,BMI1,BMP1,PROM1,BMP4,BMP6,BMPR1B,ZFP36L1,ARHGEF7,BTC,VWC2L,CPNE1,C3,PHOX2B,KALRN,HAP1,CALR,CAMK2B,CAPN2,VSTM2A,CASP8,S…
GO: Biological Process	GO:0007155	cell adhesion		1.949e-18	2.356e-14	1.812e-15	1.808e-14	464	1509	DGCR6,ABL2,ACTB,ACTG1,ACTN1,ACTN3,DYSF,ADAM8,DSCAML1,AMIGO1,FZD7,ADORA2A,NLGN4X,ACAN,PCDH19,MAD1L1,AKT1,C1QTNF1,SEMA6A,SRPX,ANXA9,PREX1,ALOX12,ALOX15,ANK3,ANXA3,PPFIA2,APBA1,ITGA8,APOD,AQP4,SCARF1,LY6D,RND3,ARHGAP6,ARHGDIA,ARVCF,PCDHGB4,SOCS1,ASTN1,PDE5A,ZFHX3,CADM3,ADAM23,AXL,FADD,MPDZ,BCL2,BCL6,BCR,CEACAM1,NRP2,BMI1,BMP4,BMP6,DST,LDB1,ZFP36L1,ARHGEF7,BST1,CLDN20,SDK1,DDR1,CALCA,CALR,CAPN1,SEMA5…
GO: Biological Process	GO:0022610	biological adhesion		2.956e-18	3.574e-14	2.553e-15	2.547e-14	465	1516	DGCR6,ABL2,ACTB,ACTG1,ACTN1,ACTN3,DYSF,ADAM8,DSCAML1,AMIGO1,FZD7,ADORA2A,NLGN4X,ACAN,PCDH19,MAD1L1,AKT1,C1QTNF1,SEMA6A,SRPX,ANXA9,PREX1,ALOX12,ALOX15,ANK3,ANXA3,PPFIA2,APBA1,ITGA8,APOD,AQP4,SCARF1,LY6D,RND3,ARHGAP6,ARHGDIA,ARVCF,PCDHGB4,SOCS1,ASTN1,PDE5A,ZFHX3,CADM3,ADAM23,AXL,FADD,MPDZ,BCL2,BCL6,BCR,CEACAM1,NRP2,BMI1,BMP4,BMP6,DST,LDB1,ZFP36L1,ARHGEF7,BST1,CLDN20,SDK1,DDR1,CALCA,CALR,CAPN1,SEMA5…
GO: Biological Process	GO:0000904	cell morphogenesis involved in differentiation		6.681e-18	8.077e-14	5.385e-15	5.373e-14	295	872	ABL2,ACTB,ACTN1,DSCAML1,AMIGO1,FZD7,SEMA6A,PREX1,ANK3,COL20A1,APBB2,ITGA8,APOE,SPTBN4,ARHGDIA,UNC5C,ATOH1,AXL,RAB11A,BCL2,NRP2,BMPR1B,DST,ARHGEF7,PHOX2B,CACNA1A,CACNA1F,WASL,KALRN,CALR,CAMK2A,CAMK2B,CRPPA,SEMA5A,ARTN,RUNX3,CCK,MAP3K13,CDH1,CDH2,DCLK1,CHN1,CHRNA3,CHRNA7,B4GALT6,B4GALT5,NGEF,COL6A1,COL6A2,COL12A1,ZNF385A,BCAR1,COL23A1,TSKU,CRYGB,AATK,NSMF,PLXNA4,LHFPL5,CTNND2,ARHGEF26,CUX1,RIPOR2,I…
GO: Biological Process	GO:0007610	behavior		1.293e-17	1.564e-13	9.772e-15	9.75e-14	258	740	ABL2,ASIC1,BTBD9,ADCY3,ADCY5,SLC12A5,ADORA2A,PARP1,PTCHD1,ADRB1,ADRB3,NLGN4X,AHCY,ARRDC3,ALDH1A3,ALK,KLHL1,APBA1,APBA2,ITGA8,APOE,APRT,SPTBN4,PDE8B,ASTN1,PDE5A,ZFHX3,LRRN4,ATP1A2,ATP1A3,ATP6V1B1,AVP,AVPR1A,FADD,BCL2,SDK1,CACNA1A,CACNA1B,CACNB4,CALCA,KALRN,CAPN2,CASR,RUNX1,SHISA7,CCK,CCKBR,CCND2,DGKI,NAPEPLD,GPR52,CHAT,CHRNA3,CHRNA7,DMRT3,NRXN2,SLC24A2,CYP7B1,CNR1,CNTFR,COMT,GDF15,ZNF385A,CRHBP,CR…
GO: Biological Process	GO:0045597	positive regulation of cell differentiation		1.867e-17	2.258e-13	1.328e-14	1.325e-13	374	1176	GDF5,ABL2,ACTN3,ACVR1B,ADAM8,AMIGO1,GFI1B,PARP1,ADRA2B,ADRB1,AKT1,SEMA6A,STK24,PREX1,ALK,RASAL1,BIN1,APOE,CPNE5,ARF1,SCARF1,ARHGDIA,SCUBE2,SOCS1,PDE5A,ZFHX3,ATF1,ATOH1,RBM24,AXL,RAB11A,FADD,BCL2,BCL6,FGF18,CEACAM1,PRDM1,SOCS2,CFLAR,BMI1,PROM1,BMP4,BMP6,BMPR1B,ZFP36L1,ARHGEF7,BTC,VWC2L,CPNE1,PHOX2B,KALRN,HAP1,CALR,CAMK2B,CAPN2,VSTM2A,CASP8,SEMA5A,RUNX2,RUNX1,RUNX3,CBFB,CD4,CD80,MAP3K13,ARHGEF2,CDH…
GO: Biological Process	GO:0099177	regulation of trans-synaptic signaling		2.652e-16	3.206e-12	1.781e-13	1.777e-12	198	540	ABR,ASIC1,PLEKHG5,ADORA2A,ADRA1A,ADRA2A,LRFN2,ADRB1,GRK2,NLGN4X,BEGAIN,PPFIA2,APBA1,APBA2,APOE,ARF1,TMEM108,ATP1A2,RAB11A,BCR,SQSTM1,BAIAP3,CA7,CACNA1A,CACNA1B,CACNA1D,CACNB2,CACNB3,CACNB4,KALRN,HAP1,CAMK2A,CAMK2B,SHISA7,CCKBR,KCNQ4,DGKI,CDH1,CDH2,DLGAP2,CEL,CACNA2D2,CYTH1,CHAT,CHRM2,CHRNA3,CHRNA7,SLC24A2,RAB26,CNR1,AKAP7,RNF19A,PNKD,CRHR1,CRHR2,AKAP12,NSMF,RIMS4,CTNND2,RIMS2,DBN1,DCC,GRIN3A,DMPK…
GO: Biological Process	GO:0050804	modulation of chemical synaptic transmission		4.625e-16	5.592e-12	2.943e-13	2.936e-12	197	539	ABR,ASIC1,PLEKHG5,ADORA2A,ADRA1A,ADRA2A,LRFN2,ADRB1,GRK2,NLGN4X,BEGAIN,PPFIA2,APBA1,APBA2,APOE,ARF1,TMEM108,ATP1A2,RAB11A,BCR,SQSTM1,BAIAP3,CA7,CACNA1A,CACNA1B,CACNA1D,CACNB2,CACNB3,CACNB4,KALRN,HAP1,CAMK2A,CAMK2B,SHISA7,CCKBR,KCNQ4,DGKI,CDH1,CDH2,DLGAP2,CEL,CACNA2D2,CYTH1,CHAT,CHRM2,CHRNA3,CHRNA7,SLC24A2,RAB26,CNR1,AKAP7,RNF19A,PNKD,CRHR1,CRHR2,AKAP12,NSMF,RIMS4,CTNND2,RIMS2,DBN1,DCC,GRIN3A,DMPK…
GO: Biological Process	GO:0009719	response to endogenous stimulus		6.135e-16	7.417e-12	3.709e-13	3.7e-12	534	1834	GDF5,AANAT,ABCA1,ACTA1,ACTB,NMRAL1,ACVR1B,ADCY2,ADCY3,ADCY5,ADCY9,UCN2,AMIGO1,PARP1,ADRA1A,ADRA2A,GRK2,NR0B1,AHR,AHSG,AKT1,ALDH3A1,ALK,ALPL,AMHR2,ADCY4,ANXA3,ITGA8,APOE,APRT,FAS,LGR5,AREG,TRIB3,STC2,SOCS1,ZFHX3,TMEM108,ATP1A2,ATP1A3,BECN1,ATP2B4,ATP6V1B1,AVP,AVPR1A,AVPR1B,AVPR2,RGS9,CCND1,BCL2,BCL9,FGF18,FGF16,CEACAM1,SOCS2,CFLAR,BMP4,BMP6,BMPR1B,ALDH1A2,ZFP36L1,KLF9,EIF2B5,CASTOR3,VWC2L,FOXH1,PH…
GO: Biological Process	GO:0044057	regulation of system process		7.91e-15	9.562e-11	4.553e-12	4.543e-11	245	727	ASIC2,ACP3,ACTN3,UCN2,ADORA2A,PARP1,ADRA1D,ADRA1A,ADRA2A,ADRA2B,ADRB1,GRK2,NLGN4X,AHR,AKT1,C1QTNF1,BEGAIN,BIN1,ANPEP,ANXA6,SPTBN4,PDE5A,TMEM108,ATP1A2,ATP1A3,VAMP8,BECN1,ATP2A3,ATP2B4,AVP,AVPR1A,AVPR1B,AVPR2,BMP6,PHOX2B,CACNA1B,CACNA1D,CACNA1F,CACNB2,CACNB3,CACNB4,CALCA,CALM1,NOL3,CAMK2B,HIP1R,CASQ2,CASR,CAV1,RUNX1,SHISA7,CCK,CCKBR,CTDP1,CDK9,DLGAP2,CACNA2D2,CTSC,TAC4,CHGA,CHRM2,CHRNA3,CHRNA7,ABC…
GO: Biological Process	GO:0048858	cell projection morphogenesis		1.973e-14	2.386e-10	1.028e-11	1.025e-10	253	762	ABL2,ACTB,DSCAML1,AMIGO1,ADORA2A,SEMA6A,STK24,RASAL1,ANK3,APBB2,APOE,CPNE5,SPTBN4,ARHGDIA,UNC5C,TMEM108,ATOH1,RAB11A,BCL2,NRP2,BMPR1B,DST,ARHGEF7,CPNE1,PHOX2B,CACNA1A,CACNA1F,DDR1,WASL,KALRN,CAMK2A,CAMK2B,CRPPA,SEMA5A,ARTN,RUNX3,CCK,CD44,MAP3K13,CDH2,DCLK1,NRN1L,CHN1,CHRNA3,CHRNA7,B4GALT6,B4GALT5,CPNE6,NGEF,TSKU,AATK,NSMF,PLXNA4,CTNND2,RIMS2,CUX1,IST1,DBN1,DCC,GAB2,ARHGAP44,DLX5,NYAP1,SHANK1,DOK1…
GO: Biological Process	GO:0060284	regulation of cell development		1.975e-14	2.388e-10	1.028e-11	1.025e-10	350	1132	GDF5,ABL2,ACTN3,AMIGO1,ADRA2B,ADRB1,AKT1,SOX14,SEMA6A,STK24,PREX1,ALK,RASAL1,BIN1,APOE,FAS,CPNE5,BHLHE40,ARF1,SCARF1,ARHGDIA,ASCL2,PDE5A,ZFHX3,ATF1,ATOH1,RAB11A,BCL2,BCL6,SOCS2,CFLAR,BMP4,BMP6,ARHGEF7,VWC2L,CPNE1,PHOX2B,RAB29,SDK1,CACNA1A,KALRN,HAP1,CALR,CAMK2A,CAMK2B,SEMA5A,CAV1,RUNX1,CTDP1,MAP3K13,ARHGEF2,CDH1,CDH2,CDH5,DLG5,CFTR,GPR37L1,CHN1,CHRNA3,CPNE6,NGEF,TJP2,NIPBL,CNR1,CNTN1,TRIM58,BCAR1…
GO: Biological Process	GO:0006811	ion transport		2.058e-14	2.488e-10	1.028e-11	1.025e-10	556	1956	ABCA1,KCNH7,MRS2,ASIC2,ASIC1,SLC24A3,ACTN3,PKD1L2,DYSF,XKR4,SLC25A25,CALHM4,AMIGO1,SLC12A5,ADORA2A,ADRA1A,ADRA2A,ADRB1,SLC24A4,APLNR,AHR,AK4,AKT1,ABCD1,BIN1,DPP10,ANK1,ANK3,ANXA3,PPFIA2,ANXA6,SLC43A1,APBA1,KCNAB2,SLC26A9,TMC4,CACHD1,APOE,AQP6,SLC7A14,ABCC6,GADD45GIP1,ARF1,ANO8,SPTBN4,GRAMD2A,STC2,PLEKHA3,KCNK5,ATP1A2,ATP1A3,ATP12A,SLC4A4,SLC41A1,VAMP8,ATP2A3,ATP2B4,ATP5F1D,ATP5MC2,ATP6V1B1,AVP,AV…
GO: Biological Process	GO:0048666	neuron development		2.125e-14	2.569e-10	1.028e-11	1.025e-10	392	1297	ABL2,ACTB,DSCAML1,AMIGO1,SLC12A5,ADORA2A,AKT1,SEMA6A,STK24,PREX1,ALK,RASAL1,KLHL1,ANK3,APBB2,APOD,APOE,FAS,CPNE5,AREG,ARF1,SCARF1,SPTBN4,ARHGDIA,UNC5C,TMEM108,ATF1,ATOH1,BECN1,RAB11A,BCL2,NRP2,PRDM1,CFLAR,BMP4,BMPR1B,DST,CPNE1,C3,PHOX2B,RAB29,SDK1,CACNA1A,CACNA1F,DDR1,WASL,KALRN,HAP1,CAMK2A,CAMK2B,CRPPA,SEMA5A,ARTN,RUNX1,RUNX3,CCK,CD44,MTURN,MAP3K13,CDH1,CDH2,DCLK1,NRN1L,DLG5,CHAT,CHN1,CHRNA3,CHR…
GO: Biological Process	GO:0031175	neuron projection development		4.621e-14	5.587e-10	2.149e-11	2.144e-10	353	1150	ABL2,ACTB,DSCAML1,AMIGO1,SLC12A5,ADORA2A,AKT1,SEMA6A,STK24,PREX1,ALK,RASAL1,KLHL1,ANK3,APBB2,APOD,APOE,FAS,CPNE5,AREG,ARF1,SCARF1,SPTBN4,ARHGDIA,UNC5C,TMEM108,ATF1,ATOH1,RAB11A,BCL2,NRP2,CFLAR,BMP4,BMPR1B,DST,CPNE1,PHOX2B,RAB29,SDK1,CACNA1A,CACNA1F,DDR1,WASL,KALRN,HAP1,CAMK2A,CAMK2B,CRPPA,SEMA5A,ARTN,RUNX3,CCK,CD44,MAP3K13,CDH1,CDH2,DCLK1,NRN1L,DLG5,CHAT,CHN1,CHRNA3,CHRNA7,B4GALT6,B4GALT5,CPNE6,N…
GO: Biological Process	GO:0030198	extracellular matrix organization		5.011e-14	6.058e-10	2.244e-11	2.239e-10	151	399	ABL2,ADAM8,AEBP1,ACAN,APBB2,ITGA8,BCL3,CFLAR,BMP1,DDR1,CAPG,CAPN1,CAPN2,CAPNS1,SEMA5A,SERPINH1,CD44,CDH1,KLK5,COL1A1,COL1A2,COL2A1,COL4A1,COL4A2,COL4A3,COL4A6,COL6A1,COL6A2,COL8A1,COL9A2,COL9A3,COL11A2,COL12A1,COL13A1,COL15A1,COL16A1,COL19A1,ADAMTS2,HAPLN1,COL23A1,VCAN,NCAN,SCUBE3,CCN2,ADAMTSL2,COL24A1,NPNT,NTN4,ELF3,ELN,FLOT1,LAMC3,FBLN2,FBN1,FGF2,ANTXR1,SCARA3,PDPN,EGFLAM,GAS2,GAS6,GFAP,MMP24,L…
GO: Biological Process	GO:0030001	metal ion transport		8.064e-14	9.748e-10	3.481e-11	3.474e-10	319	1022	KCNH7,MRS2,ASIC2,ASIC1,SLC24A3,PKD1L2,DYSF,SLC25A25,AMIGO1,SLC12A5,ADORA2A,ADRA1A,ADRA2A,ADRB1,SLC24A4,APLNR,AHR,AKT1,BIN1,DPP10,ANK3,ANXA6,KCNAB2,CACHD1,ARF1,SPTBN4,GRAMD2A,STC2,KCNK5,ATP1A2,ATP1A3,ATP12A,SLC4A4,SLC41A1,ATP2A3,ATP2B4,ATP6V1B1,RGS9,BCL2,BMP4,NIPA1,CACNA1A,CACNA1B,CACNA1D,CACNA1F,CACNB2,CACNB3,CACNB4,CALCR,CALM1,NOL3,HAP1,CAMK2A,CAMK2B,CASQ2,CASR,CAV1,CD4,KCNQ4,SLC6A5,CDK2,CACNA2D…
GO: Biological Process	GO:0032990	cell part morphogenesis		8.415e-14	1.017e-09	3.488e-11	3.48e-10	256	782	ABL2,ACTB,DSCAML1,AMIGO1,ADORA2A,SEMA6A,STK24,RASAL1,ANK3,APBB2,APOE,CPNE5,SPTBN4,ARHGDIA,UNC5C,TMEM108,ATOH1,RAB11A,BCL2,NRP2,BMPR1B,DST,ARHGEF7,CPNE1,PHOX2B,CACNA1A,CACNA1F,DDR1,WASL,KALRN,CAMK2A,CAMK2B,CRPPA,SEMA5A,ARTN,RUNX3,CCK,CD44,MAP3K13,CDH2,DCLK1,NRN1L,CHN1,CHRNA3,CHRNA7,B4GALT6,B4GALT5,CPNE6,NGEF,TSKU,AATK,NSMF,PLXNA4,CTNND2,RIMS2,CUX1,IST1,DBN1,DCC,GAB2,ARHGAP44,DLX5,NYAP1,SHANK1,DOK1…
GO: Biological Process	GO:0042127	regulation of cell population proliferation		8.655e-14	1.046e-09	3.488e-11	3.48e-10	544	1921	GDF5,ABL2,DYSF,NDRG2,FZD7,ADORA2A,ADRA1D,ADRA1A,ADRA2A,GRK2,MTA3,MAD1L1,APLNR,AHR,AKT1,SRPX,IFT80,ALDH3A1,ALK,ALOX12,APOD,APOE,FAS,LGR5,GADD45GIP1,AREG,ARRB1,SCUBE2,CDK13,ASCL2,MARK4,PDE5A,BECN1,TNK1,AVP,AVPR1A,AVPR2,FADD,CCND1,BCL2,TNFRSF11A,BCL6,FGF18,FGF16,CEACAM1,NRP2,BID,PRDM1,CFLAR,BMI1,BMP4,BMP6,BMPR1B,ALDH1A2,ZFP36L1,BST1,BST2,BTC,KLF9,PHOX2B,DDR1,CACNB4,CALR,CAPN1,CAPNS1,VSTM2A,SEMA5A,CA…
GO: Biological Process	GO:0071495	cellular response to endogenous stimulus		1.012e-13	1.223e-09	3.909e-11	3.9e-10	450	1541	GDF5,AANAT,ACTA1,ACTB,NMRAL1,ACVR1B,ADCY2,ADCY3,ADCY5,ADCY9,UCN2,AMIGO1,PARP1,ADRA2A,GRK2,NR0B1,AHR,AHSG,AKT1,ALK,AMHR2,ADCY4,ITGA8,APRT,LGR5,TRIB3,SOCS1,TMEM108,ATP1A2,ATP1A3,BECN1,ATP2B4,ATP6V1B1,AVPR1A,AVPR1B,AVPR2,RGS9,BCL9,FGF18,FGF16,CEACAM1,SOCS2,CFLAR,BMP4,BMP6,BMPR1B,ZFP36L1,KLF9,CASTOR3,VWC2L,FOXH1,PHOX2B,LDLRAD4,CACNA1A,CALCA,CALR,CAMK2A,CAPN2,VSTM2A,CASP7,CASQ2,CASR,CAV1,CAV2,RUNX2,RU…
GO: Biological Process	GO:0120039	plasma membrane bounded cell projection morphogenesis		1.035e-13	1.251e-09	3.909e-11	3.9e-10	249	757	ABL2,ACTB,DSCAML1,AMIGO1,ADORA2A,SEMA6A,STK24,RASAL1,ANK3,APBB2,APOE,CPNE5,SPTBN4,ARHGDIA,UNC5C,TMEM108,ATOH1,RAB11A,BCL2,NRP2,BMPR1B,DST,ARHGEF7,CPNE1,PHOX2B,CACNA1A,CACNA1F,DDR1,WASL,KALRN,CAMK2A,CAMK2B,CRPPA,SEMA5A,ARTN,RUNX3,CCK,CD44,MAP3K13,CDH2,DCLK1,NRN1L,CHN1,CHRNA3,CHRNA7,B4GALT6,B4GALT5,CPNE6,NGEF,TSKU,AATK,NSMF,PLXNA4,CTNND2,RIMS2,CUX1,IST1,DBN1,DCC,GAB2,ARHGAP44,DLX5,NYAP1,SHANK1,DOK1…
GO: Biological Process	GO:0048812	neuron projection morphogenesis		1.91e-13	2.309e-09	6.996e-11	6.981e-10	244	742	ABL2,ACTB,DSCAML1,AMIGO1,ADORA2A,SEMA6A,STK24,RASAL1,ANK3,APBB2,APOE,CPNE5,SPTBN4,ARHGDIA,UNC5C,TMEM108,ATOH1,RAB11A,BCL2,NRP2,BMPR1B,DST,CPNE1,PHOX2B,CACNA1A,CACNA1F,DDR1,WASL,KALRN,CAMK2A,CAMK2B,CRPPA,SEMA5A,ARTN,RUNX3,CCK,MAP3K13,CDH2,DCLK1,NRN1L,CHN1,CHRNA3,CHRNA7,B4GALT6,B4GALT5,CPNE6,NGEF,TSKU,AATK,NSMF,PLXNA4,CTNND2,RIMS2,CUX1,IST1,DBN1,DCC,GAB2,ARHGAP44,DLX5,NYAP1,SHANK1,DOK1,DRD2,DSCAM,D…
GO: Biological Process	GO:0048646	anatomical structure formation involved in morphogenesis		2.578e-13	3.116e-09	9.165e-11	9.144e-10	404	1365	AAMP,ABL2,ACTA1,ACTC1,ACTG1,ACTN1,DYSF,ADAM8,EOMES,FZD7,ADRA2B,SLC24A4,APLNR,AHR,AKT1,SEMA6A,ALDH1A3,FER1L5,ANPEP,ANXA3,ITGA8,RNF213,APOD,LMO4,KLK3,PRX,BECN1,ERVH48-1,BCL3,BCL6,FGF18,HESX1,FGF16,CEACAM1,NRP2,CFLAR,PROM1,BMP4,ALDH1A2,LDB1,C3,FOXH1,SDK1,CACNA1A,CAPN2,CASP8,SEMA5A,CASQ2,CAV1,RUNX1,CD9,CD40,CD44,TNFRSF13C,CD81,CDH1,CDH5,CDH13,CDX2,CHRNA7,OVOL2,CER1,ARHGAP22,CTHRC1,HAND1,KLK5,COL1A1,C…
GO: Biological Process	GO:0045893	positive regulation of transcription, DNA-templated		2.755e-13	3.33e-09	9.515e-11	9.493e-10	474	1647	VGLL2,ACVR1B,MYSM1,EOMES,FZD7,PARP1,AHR,ZNF398,AKT1,EBF4,ITGA8,BARX2,APOE,LMO4,ZNF835,ARRB1,CDK13,ASCL2,ZFHX3,TNKS,ATF1,ATOH1,EDF1,FADD,BCL3,BCL9,BMP4,BMP6,BMPR1B,LDB1,SQSTM1,KLF9,FOXH1,PHOX2B,WASL,RPS6KA4,RUNX2,RUNX1,RUNX3,CBFB,ZNF501,CD4,CD80,CD40,CD81,ARHGEF2,CDH1,CDH13,CDK2,CDK9,CDKN2B,CDX2,CDX4,CEBPD,CEBPG,RPRD1B,OVOL2,ZNF462,MSANTD1,HAND1,POU2F3,NIPBL,ASF1A,COL1A1,ONECUT2,PRKD2,TBX4,MAGED1,…
GO: Biological Process	GO:0007417	central nervous system development		2.98e-13	3.603e-09	1.001e-10	9.986e-10	344	1129	ABL2,ABR,ASIC2,ACTB,ACVR1B,NDRG2,DSCAML1,AMIGO1,EOMES,ADORA2A,PTCHD1,GRK2,NLGN4X,ACAN,PCDH19,NR0B1,AK4,AKT1,ALDH1A3,ALK,BIN1,KLHL1,ANXA3,ITGA8,APOD,LMO4,SPTBN4,UNC5C,ZFHX3,TMEM108,ATIC,ATOH1,ATP2B4,AVPR1A,ADAM23,AVPR2,AXL,BCL2,BCR,HESX1,NRP2,BMI1,BMP4,ALDH1A2,LDB1,EIF2B5,C3,PHOX2B,CACNA1A,CALM1,HAP1,SEMA5A,RUNX1,CD9,SYNGR3,CDH1,CDH2,DCLK1,CDK6,CDKN2C,DLG5,GPR37L1,B4GALT6,B4GALT5,DMRT3,SUN2,BACE2,…
GO: Biological Process	GO:0001501	skeletal system development		3.138e-13	3.793e-09	1.025e-10	1.023e-09	200	582	GDF5,ACP5,ACTN3,DSCAML1,ACAN,AHSG,IFT80,ALPL,ALX3,COL20A1,ANXA6,BARX2,SCUBE2,FGF18,BMI1,BMP1,BMP4,BMP6,BMPR1B,RUNX2,RUNX1,RUNX3,PAPSS2,SERPINH1,CD44,DHRS3,FOXN3,CER1,TJP2,HAND1,CMKLR1,BMP8A,NIPBL,COL1A1,COL1A2,COL2A1,COL6A1,COL6A2,COL9A2,COL11A2,COL12A1,TBX4,COL13A1,COL19A1,POC1A,PKDCC,OSR2,CHST11,ZNF385A,GDF3,HAPLN1,VCAN,NCAN,CCN2,COCH,DLG1,DLX2,DLX5,RDH10,EPHA2,LRRC17,ZNF219,EVC,FBN1,SLC9B2,ARI…
GO: Biological Process	GO:1905114	cell surface receptor signaling pathway involved in cell-cell signaling		3.247e-13	3.926e-09	1.033e-10	1.031e-09	241	734	ABL2,NDRG2,FZD7,ADORA2A,ADRB1,GRK2,NLGN4X,AKT1,IFT80,ANXA9,BEGAIN,CUL1,RNF213,CPZ,AMER3,APOE,LGR5,PDLIM4,TMEM108,TNKS,AXL,CCND1,BCL9,BMP4,LDB1,C3,CACNB3,CALM1,LIMD1,CAMK2A,SEMA5A,CAV1,RUNX1,CBFB,SHISA7,CD44,DGKI,CDH1,CDH2,DLGAP2,CHRM2,CHRNA1,CHRNA3,CHRNA7,CHRNG,CER1,CTHRC1,COL1A1,SOSTDC1,TSKU,CSNK2A1,NKX2-5,FAM53B,CTNND2,RIMS2,TCF7L1,USP34,DBN1,SOX7,LYPD1,DLX5,GRIN3A,DMPK,SHANK1,DRD1,SOST,DRD2,DR…
GO: Biological Process	GO:0034220	ion transmembrane transport		6.373e-13	7.704e-09	1.975e-10	1.971e-09	428	1469	ABCA1,KCNH7,MRS2,ASIC2,ASIC1,SLC24A3,ACTN3,PKD1L2,DYSF,SLC25A25,AMIGO1,SLC12A5,ADRA2A,ADRB1,SLC24A4,APLNR,AHR,AK4,AKT1,ABCD1,BIN1,DPP10,ANK3,ANXA3,ANXA6,SLC43A1,KCNAB2,SLC26A9,TMC4,CACHD1,AQP6,ABCC6,GADD45GIP1,ARF1,ANO8,KCNK5,ATP1A2,ATP1A3,ATP12A,SLC4A4,SLC41A1,VAMP8,ATP2A3,ATP2B4,ATP5F1D,ATP5MC2,ATP6V1B1,RGS9,CEACAM1,BID,BMP4,NIPA1,CACNA1A,CACNA1B,CACNA1D,CACNA1F,CACNB2,CACNB3,CACNB4,CALCR,CALM1…
GO: Biological Process	GO:0035295	tube development		8.93e-13	1.08e-08	2.699e-10	2.693e-09	379	1276	AAMP,ABL2,DYSF,ADAM8,TBC1D32,ADRA2B,APLNR,AHR,AKT1,SEMA6A,ALOX12,ANPEP,ANXA3,RNF213,APOD,APOE,LMO4,KLK3,LGR5,AREG,BECN1,BCL2,FGF18,HESX1,FGF16,CEACAM1,NRP2,PRDM1,BMI1,PROM1,BMP4,ALDH1A2,ZFP36L1,C3,FOXH1,DDR1,CASP8,SEMA5A,CASR,CAV1,RUNX1,CCKBR,CD40,CD44,CDH1,CDH2,CDH5,CDH13,DLG5,CDX2,CRLF1,CFTR,CHRNA7,OVOL2,CER1,ARHGAP22,CTHRC1,HAND1,NIPBL,COL2A1,COL4A1,COL4A2,COL4A3,PRKD2,COL8A1,TBX4,COL15A1,MAGE…
GO: Biological Process	GO:0008015	blood circulation		1.169e-12	1.413e-08	3.446e-10	3.438e-09	207	615	ABR,ASIC2,ACTC1,ADORA2A,ADRA1D,ADRA1A,ADRA2A,ADRA2B,ADRB1,ADRB3,GRK2,AHR,AKT1,ALOX12,BIN1,APOE,KLK3,SPTBN4,PDE5A,ATP1A2,ATP1A3,ATP2A3,ATP2B4,AVP,AVPR1A,AVPR1B,AVPR2,BCR,CEACAM1,BMP6,IER3,CACNA1B,CACNA1D,CACNA1F,CACNB2,CACNB3,CACNB4,CALCA,CALM1,CAPN1,CASQ2,CASR,CAV1,CDH5,CACNA2D2,CFTR,GPR37L1,TAC4,CHGA,CHRM2,CHRNA7,CNR1,COL1A2,COL4A3,CRHR2,AKAP12,CARTPT,NKX2-5,CCN2,CTSZ,NOS1AP,CYBA,CYP2J2,ACE,MYLK…
GO: Biological Process	GO:0045944	positive regulation of transcription by RNA polymerase II		1.294e-12	1.564e-08	3.724e-10	3.715e-09	388	1315	VGLL2,ACVR1B,MYSM1,EOMES,PARP1,AHR,AKT1,EBF4,ITGA8,BARX2,LMO4,ZNF835,ARRB1,CDK13,ASCL2,ZFHX3,TNKS,ATF1,ATOH1,FADD,BCL3,BCL9,BMP4,BMP6,BMPR1B,LDB1,SQSTM1,KLF9,FOXH1,PHOX2B,WASL,RPS6KA4,RUNX2,RUNX1,RUNX3,CBFB,ZNF501,CD40,CD81,ARHGEF2,CDH13,CDK9,CDKN2B,CDX4,CEBPD,CEBPG,RPRD1B,OVOL2,ZNF462,HAND1,POU2F3,NIPBL,ONECUT2,PRKD2,TBX4,OSR2,RFX6,CREB5,CSF3,MORF4L2,NKX2-5,CTBP2,ST18,TCF7L1,ZFP42,IRF2BP1,MCIDAS…
GO: Biological Process	GO:0043269	regulation of ion transport		1.53e-12	1.85e-08	4.301e-10	4.291e-09	259	812	KCNH7,ASIC2,DYSF,AMIGO1,ADORA2A,ADRA2A,ADRB1,APLNR,AHR,AKT1,BIN1,DPP10,ANK3,ANXA3,KCNAB2,APOE,ARF1,SPTBN4,GRAMD2A,STC2,KCNK5,ATP1A2,VAMP8,ATP2B4,AVP,AVPR1A,RGS9,BCL2,TNFRSF11A,BMP4,CA7,CACNA1A,CACNA1B,CACNA1D,CACNA1F,CACNB2,CACNB3,CACNB4,CALCR,CALM1,NOL3,HAP1,CAMK2A,CAMK2B,CAPN1,CLIC3,CASQ2,CASR,CAV1,CLDN10,SHISA7,CCK,CD4,KCNQ4,CACNA2D2,CALHM1,CFTR,CHRNA3,CLIC1,LILRA5,CNR1,CNTN1,AKAP7,CRHBP,CRHR1…
GO: Biological Process	GO:1903508	positive regulation of nucleic acid-templated transcription		2.122e-12	2.566e-08	5.832e-10	5.818e-09	491	1736	VGLL2,ACTN1,ACVR1B,TRRAP,MYSM1,EOMES,FZD7,PARP1,MTA3,AHR,ZNF398,AKT1,EBF4,ITGA8,BARX2,APOE,LMO4,ZNF835,ARRB1,CDK13,ASCL2,ZFHX3,TNKS,ATF1,ATOH1,RAP2C,EDF1,FADD,BCL3,BCL9,BMP4,BMP6,BMPR1B,LDB1,SQSTM1,KLF9,FOXH1,PHOX2B,WASL,RPS6KA4,RUNX2,RUNX1,RUNX3,CBFB,ZNF501,CD4,CD80,CD40,CD81,ARHGEF2,CDH1,CDH13,CDK2,CDK9,CDKN2B,CDX2,CDX4,CEBPD,CEBPG,RPRD1B,OVOL2,ZNF462,MSANTD1,HAND1,POU2F3,NIPBL,ASF1A,COL1A1,ONE…
GO: Biological Process	GO:1902680	positive regulation of RNA biosynthetic process		2.345e-12	2.835e-08	6.299e-10	6.285e-09	491	1737	VGLL2,ACTN1,ACVR1B,TRRAP,MYSM1,EOMES,FZD7,PARP1,MTA3,AHR,ZNF398,AKT1,EBF4,ITGA8,BARX2,APOE,LMO4,ZNF835,ARRB1,CDK13,ASCL2,ZFHX3,TNKS,ATF1,ATOH1,RAP2C,EDF1,FADD,BCL3,BCL9,BMP4,BMP6,BMPR1B,LDB1,SQSTM1,KLF9,FOXH1,PHOX2B,WASL,RPS6KA4,RUNX2,RUNX1,RUNX3,CBFB,ZNF501,CD4,CD80,CD40,CD81,ARHGEF2,CDH1,CDH13,CDK2,CDK9,CDKN2B,CDX2,CDX4,CEBPD,CEBPG,RPRD1B,OVOL2,ZNF462,MSANTD1,HAND1,POU2F3,NIPBL,ASF1A,COL1A1,ONE…
GO: Biological Process	GO:0048568	embryonic organ development		2.644e-12	3.197e-08	6.949e-10	6.933e-09	176	506	ABR,DSCAML1,EOMES,AHR,AKT1,ALDH1A3,ALX3,ITGA8,ASCL2,ATOH1,ATP6V1B1,BCR,HESX1,PRDM1,BMI1,BMP4,ALDH1A2,LDB1,ZFP36L1,FOXH1,CASP8,RUNX2,RUNX1,KCNQ4,CDX2,CDX4,OVOL2,CTHRC1,HAND1,NIPBL,COL2A1,PKDCC,OSR2,CHST11,SYF2,GDF3,LHFPL5,NKX2-5,RIPOR2,DLG1,MAFB,DLX2,DLX5,DVL2,RDH10,DVL3,EPHA2,SENP2,LEF1,EYA4,FBN1,WNT16,FGF8,FGF9,FGFR2,SLITRK6,FOXG1,FOXE1,FLT3LG,LBX1,KLF1,FRZB,SUFU,PLAC1,NES,GATA4,FRS2,SIX4,PPP1R1…
GO: Biological Process	GO:0009790	embryo development		2.856e-12	3.453e-08	7.347e-10	7.33e-09	373	1262	GDF5,ABL2,ABR,ACVR1B,ADAR,DSCAML1,ADCY9,EOMES,FZD7,TBC1D32,APLNR,AHR,AKT1,ALDH1A3,ALX3,AMD1,APBA1,APBA2,ITGA8,YBX3,LMO4,PPP4R4,ASCL2,ATOH1,ATP6V1B1,BCR,HESX1,NRP2,PRDM1,BMI1,SP8,BMP4,ALDH1A2,LDB1,ZFP36L1,FOXH1,CAPN2,CASP8,RUNX2,RUNX1,KCNQ4,CDH1,LRAT,CMTM3,CDX2,CDX4,B4GALT5,OVOL2,CER1,CTHRC1,HAND1,ABCG2,NIPBL,COL1A1,COL2A1,COL4A2,COL6A1,COL8A1,COL12A1,TBX4,PKDCC,OSR2,CHST11,SYF2,GTF2IRD1,GDF3,TENM…
GO: Biological Process	GO:0030030	cell projection organization		3.425e-12	4.141e-08	8.473e-10	8.453e-09	512	1827	ABL2,ACTB,XKR4,DSCAML1,AMIGO1,SLC12A5,ERMN,ADORA2A,TBC1D32,AKT1,SEMA6A,ABCD1,IFT80,KIF17,STK24,PREX1,ALK,RASAL1,KLC3,KLHL1,ANK3,APBB2,ITGA8,APOD,APOE,FAS,CPNE5,CDC14B,AREG,ARF1,SCARF1,SPTBN4,ARHGDIA,UNC5C,MARK4,TMEM108,ATF1,ATOH1,ATP1A3,RAP2C,RAB11A,BCL2,CDKL1,NRP2,CFLAR,BMP4,BMPR1B,BNIP1,DST,ARHGEF7,CPNE1,PHOX2B,RAB29,SDK1,CACNA1A,CACNA1F,DDR1,WASL,KALRN,HAP1,CAMK2A,CAMK2B,CAPG,CASP7,CASP8,CRPPA…
GO: Biological Process	GO:0048598	embryonic morphogenesis		3.434e-12	4.152e-08	8.473e-10	8.453e-09	223	681	GDF5,ABL2,ABR,DSCAML1,EOMES,FZD7,TBC1D32,APLNR,ALDH1A3,ALX3,ITGA8,LMO4,ATOH1,ATP6V1B1,BCR,HESX1,BMI1,SP8,BMP4,ALDH1A2,LDB1,ZFP36L1,FOXH1,CASP8,RUNX2,KCNQ4,OVOL2,CER1,CTHRC1,HAND1,NIPBL,COL2A1,COL4A2,COL6A1,COL8A1,COL12A1,TBX4,OSR2,CHST11,SYF2,GDF3,TENM4,LHFPL5,NKX2-5,RIPOR2,SOX7,DLG1,MAFB,DLX2,DLX5,BCL2L11,DVL2,RDH10,DVL3,ECE1,MIXL1,EPHA2,SP9,ELF5,LEF1,EYA4,MECOM,ECSIT,FBN1,DLC1,WNT16,FGF2,FGF8,F…
GO: Biological Process	GO:0040007	growth		3.824e-12	4.623e-08	9.246e-10	9.225e-09	352	1181	GDF5,ABL2,ACTN3,ACVR1B,DYSF,SLC25A25,SLC12A5,FZD7,PARP1,ADRA1A,ADRB1,ADRB3,NLGN4X,AHR,AHSG,AKT1,SEMA6A,RASAL1,COL20A1,ANXA6,APBA1,APBA2,APBB2,YBX3,APOD,APOE,CPNE5,AREG,SPTBN4,STC2,SOCS1,TMEM108,TNK1,AVP,AVPR1A,RAB11A,BCL2,BCL6,BCL9,CREG1,CEACAM1,NRP2,SOCS2,CFLAR,BMP4,BMPR1B,ZFP36L1,BST2,GPR149,CPNE1,C3,DDR1,SEMA5A,MAP7,CD9,CTDP1,CD44,CD81,CDA,MAP3K13,DCLK1,LARGE1,NRN1L,CDKN2A,CDKN2C,CACNA2D2,SOCS…
GO: Biological Process	GO:0030155	regulation of cell adhesion		4.303e-12	5.201e-08	1.02e-09	1.018e-08	248	777	ABL2,DYSF,ADAM8,DSCAML1,FZD7,ADORA2A,MAD1L1,AKT1,C1QTNF1,SEMA6A,PREX1,ALOX12,ALOX15,ANK3,APOD,ARHGAP6,ARHGDIA,SOCS1,PDE5A,ZFHX3,FADD,BCL2,BCL6,CEACAM1,BMI1,BMP4,BMP6,LDB1,ARHGEF7,BST1,DDR1,CALCA,CALR,CAPN1,SEMA5A,CAV1,RUNX1,RUNX3,CBFB,CD4,CD6,CD9,CD80,CD44,TNFRSF13C,CD70,CD81,CDH1,CDH13,CDK6,CDKN2A,DLG5,MUC21,CYTH1,SOCS6,CD83,GRAP2,COL1A1,ONECUT2,PRKD2,COL8A1,COL16A1,CLDN7,BCAR1,PLXNA4,RIPOR2,PIE…
GO: Biological Process	GO:0098660	inorganic ion transmembrane transport		4.784e-12	5.784e-08	1.099e-09	1.097e-08	328	1088	KCNH7,MRS2,ASIC2,ASIC1,SLC24A3,ACTN3,PKD1L2,DYSF,SLC25A25,AMIGO1,SLC12A5,ADRA2A,ADRB1,SLC24A4,APLNR,AHR,AK4,ABCD1,BIN1,DPP10,ANK3,ANXA6,KCNAB2,SLC26A9,CACHD1,GADD45GIP1,ARF1,ANO8,KCNK5,ATP1A2,ATP1A3,ATP12A,SLC4A4,SLC41A1,VAMP8,ATP2A3,ATP2B4,ATP5F1D,ATP5MC2,ATP6V1B1,RGS9,BID,BMP4,NIPA1,CACNA1A,CACNA1B,CACNA1D,CACNA1F,CACNB2,CACNB3,CACNB4,CALCR,CALM1,NOL3,HAP1,CLIC3,CASQ2,CASR,CAV1,KCNQ4,SLC6A5,CAC…
GO: Biological Process	GO:0006812	cation transport		4.819e-12	5.825e-08	1.099e-09	1.097e-08	412	1423	KCNH7,MRS2,ASIC2,ASIC1,SLC24A3,ACTN3,PKD1L2,DYSF,SLC25A25,AMIGO1,SLC12A5,ADORA2A,ADRA1A,ADRA2A,ADRB1,SLC24A4,APLNR,AHR,AK4,AKT1,ABCD1,BIN1,DPP10,ANK1,ANK3,ANXA3,ANXA6,KCNAB2,CACHD1,GADD45GIP1,ARF1,SPTBN4,GRAMD2A,STC2,KCNK5,ATP1A2,ATP1A3,ATP12A,SLC4A4,SLC41A1,VAMP8,ATP2A3,ATP2B4,ATP5F1D,ATP5MC2,ATP6V1B1,RGS9,BCL2,BID,BMP4,NIPA1,CACNA1A,CACNA1B,CACNA1D,CACNA1F,CACNB2,CACNB3,CACNB4,CALCR,CALM1,NOL3,…
GO: Biological Process	GO:0061564	axon development		5.293e-12	6.398e-08	1.185e-09	1.182e-08	196	583	ACTB,DSCAML1,AMIGO1,SEMA6A,STK24,ANK3,APBB2,APOD,APOE,SCARF1,SPTBN4,ARHGDIA,UNC5C,ATOH1,RAB11A,BCL2,NRP2,BMPR1B,DST,PHOX2B,CACNA1A,CACNA1F,DDR1,KALRN,CRPPA,SEMA5A,ARTN,RUNX3,CCK,MAP3K13,CDH2,DCLK1,CHN1,B4GALT6,B4GALT5,CNR1,TSKU,AATK,PLXNA4,CTNNA1,IST1,DBN1,DCC,GAB2,DLX5,DOK1,DRD2,DSCAM,UST,TSPAN2,NTN4,EFNA3,EFNA4,EFNA5,PLXNC1,EPHA2,LGR6,MARK2,FLOT1,EPHA1,EPHA7,NIN,EPHB6,ERBB2,ETV1,NRN1,TUBB3,TRPV…
GO: Biological Process	GO:0003013	circulatory system process		5.466e-12	6.608e-08	1.202e-09	1.199e-08	207	624	ABR,ASIC2,ACTC1,ADORA2A,ADRA1D,ADRA1A,ADRA2A,ADRA2B,ADRB1,ADRB3,GRK2,AHR,AKT1,ALOX12,BIN1,APOE,KLK3,SPTBN4,PDE5A,ATP1A2,ATP1A3,ATP2A3,ATP2B4,AVP,AVPR1A,AVPR1B,AVPR2,BCR,CEACAM1,BMP6,IER3,CACNA1B,CACNA1D,CACNA1F,CACNB2,CACNB3,CACNB4,CALCA,CALM1,CAPN1,CASQ2,CASR,CAV1,CDH5,CACNA2D2,CFTR,GPR37L1,TAC4,CHGA,CHRM2,CHRNA7,CNR1,COL1A2,COL4A3,CRHR2,AKAP12,CARTPT,NKX2-5,CCN2,CTSZ,NOS1AP,CYBA,CYP2J2,ACE,MYLK…
GO: Biological Process	GO:0048667	cell morphogenesis involved in neuron differentiation		5.771e-12	6.977e-08	1.246e-09	1.243e-08	224	688	ABL2,ACTB,DSCAML1,AMIGO1,SEMA6A,ANK3,APBB2,APOE,SPTBN4,ARHGDIA,UNC5C,ATOH1,RAB11A,BCL2,NRP2,BMPR1B,DST,PHOX2B,CACNA1A,CACNA1F,WASL,KALRN,CAMK2A,CAMK2B,CRPPA,SEMA5A,ARTN,RUNX3,CCK,MAP3K13,CDH2,DCLK1,CHN1,CHRNA3,CHRNA7,B4GALT6,B4GALT5,NGEF,TSKU,AATK,NSMF,PLXNA4,LHFPL5,CTNND2,CUX1,RIPOR2,IST1,DBN1,DCC,GAB2,ARHGAP44,DLX5,SHANK1,DOK1,DRD2,DSCAM,UST,NTN4,EFNA3,EFNA4,EFNA5,ABI2,PLXNC1,EPHA2,LGR6,MARK2,F…
GO: Biological Process	GO:0051960	regulation of nervous system development		6.891e-12	8.33e-08	1.445e-09	1.441e-08	327	1087	GDF5,ABL2,ASIC2,AMIGO1,ADRA2B,AKT1,SOX14,SEMA6A,STK24,PREX1,ALK,RASAL1,BIN1,LRRN1,APOE,FAS,CPNE5,BHLHE40,ARF1,SCARF1,ARHGDIA,ASCL2,ZFHX3,ATF1,ATOH1,RAB11A,BCL2,BCL6,SOCS2,CFLAR,BMP4,BMP6,VWC2L,CPNE1,PHOX2B,RAB29,SDK1,CACNA1A,KALRN,HAP1,CALR,CAMK2A,CAMK2B,SEMA5A,CAV1,MAP3K13,ARHGEF2,CDH1,CDH2,DLG5,CTSC,GPR37L1,CHN1,CHRNA3,CPNE6,NGEF,NIPBL,CNR1,CNTN1,AATK,TENM4,RGS6,NSMF,PLXNA4,NKX2-5,CTNNA1,RIMS2,…
GO: Biological Process	GO:0030029	actin filament-based process		6.932e-12	8.38e-08	1.445e-09	1.441e-08	261	830	ABL2,ABR,ACTA1,ACTB,ACTC1,ACTG1,ACTN1,ACTN3,ERMN,ADRA2A,ADRB1,ALDOA,PREX1,ALOX15,BIN1,KLHL1,CDC42BPA,APBB2,ARF1,PDLIM4,SPTBN4,RND3,ARHGAP6,ARHGDIA,ARRB1,ATP1A2,BCL2,BCL6,BCR,CFLAR,ARHGEF7,BST1,BST2,CACNA1D,CACNB2,WASL,CALR,CAMK2B,CAPG,CAPN1,HIP1R,SEMA5A,CASQ2,CAV1,PSTPIP2,TMSB10,ARHGEF2,ABRACL,SUN2,MYL6B,CNN1,CNN2,BCAR1,CRHR2,PFN3,CSF3,CSRP2,NKX2-5,CCN2,NOS1AP,AIF1L,DBN1,ARHGEF17,ELMO1,MYLK3,VILL…
GO: Biological Process	GO:0007167	enzyme linked receptor protein signaling pathway		8.234e-12	9.954e-08	1.687e-09	1.683e-08	336	1124	GDF5,ABL2,ACTB,ACTG1,ACVR1B,PARP1,ADRA2A,AHSG,AKT1,SEMA6A,ALK,AMHR2,ITGA8,DGKD,APOD,AREG,SOCS1,TMEM108,ATP6V1B1,AXL,BCL9,BCR,FGF18,FGF16,CEACAM1,NRP2,SOCS2,BMP4,BMP6,BMPR1B,ARHGEF7,BTC,VWC2L,FOXH1,LDLRAD4,DDR1,WASL,KALRN,HAP1,HIP1R,CAV1,CAV2,RUNX2,CD4,CD8A,FIBP,CDH5,CDH13,CDKN2B,MAPKAPK2,ATP6V1F,CHN1,CHRNA3,OVOL2,CER1,TGFBRAP1,NGEF,BMP8A,AKAP7,COL1A1,COL1A2,COL4A1,COL4A2,COL4A3,COL4A6,ONECUT2,PRK…
GO: Biological Process	GO:0048705	skeletal system morphogenesis		9.427e-12	1.14e-07	1.899e-09	1.895e-08	107	270	ACP5,ACTN3,DSCAML1,ACAN,IFT80,ALPL,ALX3,COL20A1,ANXA6,BARX2,SCUBE2,FGF18,BMI1,BMP1,BMP4,BMP6,BMPR1B,RUNX2,SERPINH1,DHRS3,FOXN3,CER1,NIPBL,COL1A1,COL2A1,COL6A1,COL6A2,COL11A2,COL12A1,TBX4,COL13A1,POC1A,OSR2,CHST11,CCN2,COCH,DLG1,DLX2,DLX5,RDH10,ARID5B,FGF6,FGFR2,SCARA3,WWOX,SIX4,FREM1,GLG1,GNAS,TWIST2,HAS2,HOXA1,HOXB1,HOXB6,HOXC4,HOXC8,PAPPA2,HSPG2,NDST1,HYAL1,COL27A1,IDUA,LHX1,SP5,SMAD2,SMAD3,MEF…
GO: Biological Process	GO:0061061	muscle structure development		1.017e-11	1.23e-07	2.016e-09	2.012e-08	247	779	VGLL2,ACTA1,ACTC1,ACTG1,ACTN3,DYSF,EOMES,FZD7,ADRA1A,ADRB1,ALPK3,AKT1,FER1L5,BIN1,ITGA8,YBX3,BARX2,PDLIM4,ZFHX3,RBM24,AVPR1A,BCL2,BCL9,CFLAR,BMP4,ZFP36L1,FOXH1,PHOX2B,CACNB4,NOL3,CALR,CAPN2,CASQ2,CAV1,CAV2,CD9,CTDP1,CD81,CDH2,LARGE1,CDK9,CEACAM5,MSC,CACNA2D2,CHAT,CHRNA1,MYL6B,HAND1,ASF1A,CNTFR,COL19A1,GDF15,SOSTDC1,GDF3,CRHR2,MORF4L2,CSRP2,NKX2-5,CMTM5,CTNNA1,RIPOR2,MYLK3,FGF20,ANKRD2,DMD,DMPK,NP…
GO: Biological Process	GO:0048729	tissue morphogenesis		1.063e-11	1.285e-07	2.072e-09	2.067e-08	268	860	ABL2,ACTA1,ACTC1,ADAM8,EOMES,FZD7,APLNR,AHR,ALDH1A3,ALOX12,COL20A1,ITGA8,LMO4,LGR5,AREG,BCL2,HESX1,CEACAM1,NRP2,BMP4,ALDH1A2,LDB1,FOXH1,DDR1,CASP8,SEMA5A,CASR,ARTN,RUNX1,RUNX3,CD44,CDH1,DLG5,OVOL2,CER1,CTHRC1,CYP7B1,HAND1,COL4A1,COL4A2,PRKD2,COL6A1,COL6A2,COL8A1,COL12A1,TBX4,MAGED1,OSR2,SOSTDC1,SYF2,GDF3,TENM4,NKX2-5,CTSD,CTSH,TCF7L1,CTSZ,ARHGAP24,SOX7,COCH,DLG1,NPNT,DSP,DVL2,RDH10,DVL3,HEYL,NTN4…
GO: Biological Process	GO:0023057	negative regulation of signaling		1.343e-11	1.624e-07	2.56e-09	2.554e-08	462	1636	LZTR1,ABL2,ASIC1,ACTN3,NDRG2,ADAR,ADCY2,ADCY3,ADCY5,ADCY9,UCN2,ADRA1A,ADRA2A,ADRB3,GRK2,NLGN4X,APLNR,NR0B1,AHSG,AKT1,SEMA6A,IFT80,ARRDC3,RASAL1,AMHR2,ADCY4,BMF,RNF213,YBX3,APOD,APOE,FAS,AREG,ARF1,ARRB1,TRIB3,PDE8B,SOCS1,ATP2B4,TNK1,AVP,AVPR1A,FADD,RGS11,RGS9,BCL2,BCL3,BCL6,CEACAM1,BID,PRDM1,SOCS2,CFLAR,BMI1,BMP4,IER3,ARHGEF7,BTC,CASTOR3,VWC2L,CPNE1,FOXH1,LDLRAD4,CALM1,LIMD1,NOL3,KALRN,CALR,CAMK2B…
GO: Biological Process	GO:0010648	negative regulation of cell communication		1.355e-11	1.638e-07	2.56e-09	2.554e-08	461	1632	LZTR1,ABL2,ASIC1,ACTN3,NDRG2,ADAR,ADCY2,ADCY3,ADCY5,ADCY9,UCN2,ADRA1A,ADRA2A,ADRB3,GRK2,NLGN4X,APLNR,NR0B1,AHSG,AKT1,SEMA6A,IFT80,ARRDC3,RASAL1,AMHR2,ADCY4,BMF,RNF213,YBX3,APOD,APOE,FAS,AREG,ARF1,ARRB1,TRIB3,PDE8B,SOCS1,ATP2B4,TNK1,AVP,AVPR1A,FADD,RGS11,RGS9,BCL2,BCL3,BCL6,CEACAM1,BID,PRDM1,SOCS2,CFLAR,BMI1,BMP4,IER3,ARHGEF7,BTC,CASTOR3,VWC2L,CPNE1,FOXH1,LDLRAD4,CALM1,LIMD1,NOL3,KALRN,CALR,CAMK2B…
GO: Biological Process	GO:0033993	response to lipid		1.738e-11	2.101e-07	3.232e-09	3.225e-08	303	1000	AANAT,ABCA1,ABL2,ABR,ACP5,ACTA1,ADCY2,ADCY3,ADCY5,GRAMD1B,FZD7,PARP1,NR0B1,AHR,AKT1,ALDH3A1,ALOX12,ALPL,ANXA3,GRAMD1A,FAS,AREG,STC2,ATP1A2,ATP1A3,AVP,AVPR1A,AXL,RGS9,CCND1,BCL2,TNFRSF11A,BCR,PRDM1,SOCS2,CFLAR,BMP4,BMP6,ALDH1A2,BPI,ZFP36L1,KLF9,FOXH1,CACNA1B,CALCR,CALR,CAPN2,CASP8,CASR,CAV1,MAP7,RUNX1,CBFB,CD4,CD6,AIFM1,CD80,CD68,LRAT,TRIML2,MAPKAPK2,CFTR,CYP7B1,CCR5,CNGA3,CNR1,COL1A1,COMT,PTGES,C…
GO: Biological Process	GO:0120036	plasma membrane bounded cell projection organization		2.204e-11	2.664e-07	4.036e-09	4.027e-08	498	1789	ABL2,ACTB,XKR4,DSCAML1,AMIGO1,SLC12A5,ADORA2A,TBC1D32,AKT1,SEMA6A,ABCD1,IFT80,KIF17,STK24,PREX1,ALK,RASAL1,KLC3,KLHL1,ANK3,APBB2,APOD,APOE,FAS,CPNE5,CDC14B,AREG,ARF1,SCARF1,SPTBN4,ARHGDIA,UNC5C,MARK4,TMEM108,ATF1,ATOH1,ATP1A3,RAP2C,RAB11A,BCL2,CDKL1,NRP2,CFLAR,BMP4,BMPR1B,BNIP1,DST,ARHGEF7,CPNE1,PHOX2B,RAB29,SDK1,CACNA1A,CACNA1F,DDR1,WASL,KALRN,HAP1,CAMK2A,CAMK2B,CASP7,CASP8,CRPPA,SEMA5A,ARTN,CAV…
GO: Biological Process	GO:0009967	positive regulation of signal transduction		2.415e-11	2.919e-07	4.357e-09	4.347e-08	506	1823	GDF5,ABL2,ACP3,ACVR1B,ADAM8,PLEKHG5,FZD7,ADORA2A,PARP1,ADRA1A,ADRA2A,ADRA2B,ADRB1,ADRB3,GRK2,AKT1,C1QTNF1,C1QTNF2,SRPX,ALDH1A3,ALK,WDFY1,ALOX15,MAP4K3,BMF,ITGA8,BIRC3,APOE,FAS,LGR5,AREG,ARHGAP6,ARRB1,SCUBE2,SOCS1,PDE5A,TMEM108,TNKS,BECN1,SH3RF3,CRADD,AXL,FADD,RGS9,BCL2,TNFRSF11A,FGF18,FGF16,BID,BIK,SOCS2,CFLAR,BMP4,BMP6,BMPR1B,BST2,BTC,PIP4P1,CPNE1,C3,RAB29,CACNB3,CALCR,CALM1,HAP1,CALR,CAMK2B,HIP…
GO: Biological Process	GO:0045165	cell fate commitment		3.148e-11	3.805e-07	5.596e-09	5.583e-08	122	326	DSCAML1,EOMES,FZD7,LMO4,ATOH1,BCL2,PRDM1,BMP4,RUNX2,RUNX1,ARHGEF2,DMRT3,HAND1,ONECUT2,TBX4,SOSTDC1,GDF3,TENM4,CHD5,NKX2-5,DHH,DLX2,OLIG1,LHX6,ELF5,SPRY1,NKX6-3,WNT16,FGF1,FGF2,FGF8,FGFR2,FOXG1,BATF,IL23A,PDPN,LBX1,DLL3,SUFU,GATA4,FRS2,GATA6,GBX1,GDNF,GLI2,LOXL3,VSX2,NRG1,POU6F2,FOXA1,FOXA2,IL6,IL7,IRF4,JAG2,TBX10,OLIG3,SMAD2,MYOD1,MYOG,NEUROD1,NEUROG1,NKX2-2,NODAL,NTRK3,ROR2,OTX2,PAX2,PAX6,PAX7,S…
GO: Biological Process	GO:0060429	epithelium development		3.714e-11	4.49e-07	6.507e-09	6.492e-08	422	1483	ABL2,ACVR1B,MYSM1,FZD7,TBC1D32,NR0B1,AHR,AKT1,ALDH1A3,ALOX12,BARX2,LMO4,LGR5,AREG,ATOH1,RAP2C,KRT36,EDF1,CCND1,BCL2,BCR,HESX1,BFSP1,CEACAM1,PRDM1,BMI1,PROM1,BMP4,BMP6,ALDH1A2,LDB1,ZFP36L1,FOXH1,DDR1,CAPN1,CAPNS1,CASP8,SEMA5A,CASR,CAV1,MAP7,RUNX1,RUNX3,CBFB,CBR1,CD44,CDH1,CDH2,CDH5,CDK6,DLG5,CDX2,CRLF1,NUP210L,KRTAP12-1,CFTR,TGM5,OVOL2,CER1,CTHRC1,TJP2,CYP7B1,HAND1,KLK5,POU2F3,COL2A1,COL4A1,ONECUT…
GO: Biological Process	GO:0050767	regulation of neurogenesis		3.859e-11	4.666e-07	6.665e-09	6.65e-08	294	971	GDF5,ABL2,AMIGO1,ADRA2B,AKT1,SOX14,SEMA6A,STK24,PREX1,ALK,RASAL1,BIN1,APOE,FAS,CPNE5,BHLHE40,ARF1,SCARF1,ARHGDIA,ASCL2,ZFHX3,ATF1,ATOH1,RAB11A,BCL2,BCL6,SOCS2,CFLAR,BMP4,BMP6,VWC2L,CPNE1,PHOX2B,RAB29,SDK1,CACNA1A,KALRN,HAP1,CALR,CAMK2A,CAMK2B,SEMA5A,CAV1,MAP3K13,ARHGEF2,CDH1,CDH2,DLG5,GPR37L1,CHN1,CHRNA3,CPNE6,NGEF,NIPBL,CNR1,CNTN1,AATK,TENM4,RGS6,NSMF,PLXNA4,NKX2-5,CTNNA1,RIMS2,CTSZ,CUX1,ZNF536,…
GO: Biological Process	GO:0042391	regulation of membrane potential		3.957e-11	4.784e-07	6.738e-09	6.723e-08	175	517	KCNH7,ASIC2,ASIC1,ADORA2A,PARP1,ADRA1A,ADRB1,GRK2,NLGN4X,AKT1,ABCD1,ALOX12,BEGAIN,BIN1,ANK3,PRX,PDLIM4,SPTBN4,KCNK5,TMEM108,ATP1A2,ATP1A3,AVP,AVPR1A,BCL2,BID,CACNA1A,CACNA1B,CACNA1D,CACNB2,CACNB3,CACNB4,CASQ2,CAV1,CCK,ZACN,DGKI,CFTR,CHRNA1,CHRNA3,CHRNA7,CHRNG,DMRT3,CLIC1,CNR1,AKAP7,SLC25A27,CARTPT,RIMS4,RIMS2,NOS1AP,PIEZO1,DBN1,DLG1,GRIN3A,DMD,DMPK,SHANK1,DRD1,DRD2,DRD5,DSP,GJC1,KCNK7,CACNG7,CLDN…
GO: Biological Process	GO:0051254	positive regulation of RNA metabolic process		4.183e-11	5.057e-07	7.023e-09	7.008e-08	506	1829	VGLL2,ACTN1,ACVR1B,TRRAP,MYSM1,EOMES,FZD7,PARP1,MTA3,AHR,ZNF398,AKT1,EBF4,ITGA8,BARX2,APOE,LMO4,ZNF835,ARRB1,CDK13,ASCL2,ZFHX3,TNKS,ATF1,ATOH1,RBM24,RAP2C,EDF1,FADD,BCL3,BCL9,BMP4,BMP6,BMPR1B,LDB1,ZFP36L1,SQSTM1,KLF9,FOXH1,PHOX2B,WASL,RPS6KA4,RUNX2,RUNX1,RUNX3,CBFB,ZNF501,CD4,CD80,CD40,CD81,ARHGEF2,CDH1,CDH13,CDK2,CDK9,CDKN2B,CDX2,CDX4,CEBPD,CEBPG,RPRD1B,OVOL2,ZNF462,MSANTD1,HAND1,POU2F3,NIPBL,AS…
GO: Biological Process	GO:0007423	sensory organ development		4.365e-11	5.277e-07	7.137e-09	7.121e-08	206	633	ABR,SLC25A25,TBC1D32,AHR,C1QTNF5,ALDH1A3,ITGA8,LGR5,AQP5,LCTL,ASCL2,ATOH1,ATP2B4,ATP6V1B1,BCL2,BCR,HESX1,BFSP1,PRDM1,PROM1,BMP4,BMP6,BMPR1B,ALDH1A2,PHOX2B,SDK1,CACNA1F,DDR1,KCNQ4,CDH1,CEBPD,MAPKAPK2,CTHRC1,NIPBL,CNGA3,COL2A1,COL4A1,SLC25A27,COL8A1,OSR2,GDF3,TSKU,CRYBA2,CRYBB1,CRYBB3,CRYGB,LHFPL5,NKX2-5,CUX1,CYP1A1,RIPOR2,FGF20,DLG1,MAFB,DLX2,DLX5,SCO2,NR2E3,DSCAM,BCL2L11,DVL2,RDH10,DVL3,ECE1,ABI2…
GO: Biological Process	GO:0007409	axonogenesis		4.369e-11	5.281e-07	7.137e-09	7.121e-08	180	536	ACTB,DSCAML1,AMIGO1,SEMA6A,ANK3,APBB2,APOE,SPTBN4,ARHGDIA,UNC5C,ATOH1,RAB11A,BCL2,NRP2,BMPR1B,DST,PHOX2B,CACNA1A,CACNA1F,KALRN,CRPPA,SEMA5A,ARTN,RUNX3,CCK,MAP3K13,CDH2,DCLK1,CHN1,B4GALT6,B4GALT5,TSKU,AATK,PLXNA4,IST1,DBN1,DCC,GAB2,DLX5,DOK1,DRD2,DSCAM,UST,NTN4,EFNA3,EFNA4,EFNA5,PLXNC1,EPHA2,LGR6,MARK2,FLOT1,EPHA1,EPHA7,NIN,EPHB6,ERBB2,ETV1,NRN1,TUBB3,TRPV2,FGF8,FGFR2,SLITRK6,FOXG1,FOXD1,SEMA6B,NP…
GO: Biological Process	GO:0045664	regulation of neuron differentiation		5.649e-11	6.829e-07	9.105e-09	9.085e-08	247	791	GDF5,ABL2,AMIGO1,ADRA2B,AKT1,SEMA6A,STK24,PREX1,ALK,RASAL1,BIN1,APOE,CPNE5,ARF1,SCARF1,ARHGDIA,ZFHX3,ATF1,ATOH1,RAB11A,BCL2,BCL6,SOCS2,CFLAR,BMP4,BMP6,VWC2L,CPNE1,PHOX2B,RAB29,SDK1,CACNA1A,KALRN,HAP1,CALR,CAMK2B,SEMA5A,CAV1,MAP3K13,ARHGEF2,CDH2,DLG5,GPR37L1,CHN1,CHRNA3,CPNE6,NGEF,CNR1,CNTN1,AATK,RGS6,NSMF,PLXNA4,NKX2-5,RIMS2,CTSZ,CUX1,ZNF536,IST1,BRINP1,DBN1,DCC,DDX6,KIAA0319,FGF20,NTM,ARHGAP44,D…
GO: Biological Process	GO:0000122	negative regulation of transcription by RNA polymerase II		5.732e-11	6.929e-07	9.118e-09	9.097e-08	283	931	JDP2,SCAF4,EOMES,GFI1B,PARP1,MTA3,AEBP1,NR0B1,AHR,SOX14,BEND3,YBX3,CBX4,BARX2,BHLHE40,ZNF835,TRIB3,ASCL2,ZFHX3,CCND1,BCL6,HESX1,PRDM1,BMI1,BMP4,BMP6,LDB1,SQSTM1,FOXH1,CALR,CAV1,RUNX1,RUNX3,CBFB,ZNF501,LRRFIP1,CDK2,AURKB,CDK6,CDX2,CDX4,MSC,TCEAL1,OVOL2,HAND1,NIPBL,TBX4,OSR2,NFE2L3,NKX2-5,ST18,CUX1,DCAF1,MXD3,ZNF536,ZBTB20,SCRT1,IRF2BP1,PHF19,DACH1,SOX7,FERD3L,ANKRD2,DLG1,DLX2,PARP9,DLX4,DMRT1,USP3…
GO: Biological Process	GO:0042327	positive regulation of phosphorylation		6.131e-11	7.412e-07	9.626e-09	9.604e-08	350	1197	GDF5,ABL2,ACVR1B,ADAM8,ADCY2,ADCY3,ADCY5,ADCY9,FZD7,ADORA2A,ADRA1A,ADRA2A,ADRA2B,ADRB3,APLNR,AKT1,C1QTNF1,C1QTNF2,STK24,ALK,ALOX15,ADCY4,MAP4K3,DGKD,APOE,LMO4,FAS,GADD45GIP1,AREG,ARRB1,SOCS1,PDE5A,RAP2C,SH3RF3,ATP2B4,AVP,CCND1,BCL2,TNFRSF11A,FGF18,CFLAR,BMP4,BMP6,SQSTM1,C3,RPS6KA4,CALCA,CALCR,CALM1,CASR,CAV1,CAV2,MAP3K6,CCK,CCND2,UNC119,CD4,CD6,CD80,CD40,CD44,DGKI,CD81,MAP3K13,ARHGEF2,CDC25B,CDH2…
GO: Biological Process	GO:0010720	positive regulation of cell development		6.736e-11	8.143e-07	1.044e-08	1.042e-07	219	685	GDF5,ABL2,ACTN3,AMIGO1,ADRA2B,ADRB1,SEMA6A,STK24,PREX1,ALK,RASAL1,BIN1,APOE,CPNE5,ARF1,SCARF1,ARHGDIA,PDE5A,ATF1,ATOH1,RAB11A,BCL2,BCL6,SOCS2,CFLAR,BMP4,BMP6,ARHGEF7,VWC2L,CPNE1,PHOX2B,KALRN,HAP1,CALR,CAMK2B,SEMA5A,RUNX1,MAP3K13,ARHGEF2,CDH5,DLG5,CFTR,CPNE6,NIPBL,CNR1,CNTN1,TRIM58,TENM4,RGS6,NSMF,PLXNA4,NKX2-5,RIMS2,CUX1,IST1,BRINP1,DBN1,DCC,ACE,MYLK3,FGF20,DLX2,DMD,DNMT3B,SHANK1,DOCK1,DPYSL3,DRD…
GO: Biological Process	GO:0006836	neurotransmitter transport		7.042e-11	8.513e-07	1.078e-08	1.075e-07	123	333	ASIC1,ADORA2A,ADRA1A,ADRA2A,PPFIA2,APBA1,APBA2,CADPS,ATP1A2,VAMP8,STX11,BAIAP3,CACNA1A,CACNA1B,CACNA1D,CACNB2,CACNB4,CAMK2A,CCKBR,SYNGR3,SLC6A5,DGKI,CYTH1,CHAT,CHRM2,CHRNA3,CHRNA7,NRXN2,OTOF,CNR1,PNKD,CRHR2,SLC32A1,RIMS4,CTBP2,RIMS2,SV2B,GRIN3A,DRD1,DRD2,FLOT1,CLN8,NRN1,CSPG5,NSG1,GABBR1,GABRA2,GAD2,NAAA,CPLX2,SLC38A5,GDNF,GFAP,KCNMB4,GPER1,GRM4,GRM7,GRM8,FBXL20,HCRT,CD300A,SLC5A7,HTR1B,HTR2A,HTR…
GO: Biological Process	GO:0016477	cell migration		7.595e-11	9.181e-07	1.148e-08	1.145e-07	487	1757	AAMP,ABL2,ABR,ACVR1B,DYSF,ADAM8,PLEKHG5,MYSM1,ADRA2A,ACAN,AKT1,SOX14,SEMA6A,ALDOA,STK24,PREX1,ALOX12,CDC42BPA,ANXA3,ANXA6,APBB2,APOD,APOE,LMO4,FAS,RND3,ARHGDIA,UNC5C,ASTN1,ATOH1,RAP2C,AXL,RAB11A,FADD,BCL2,TNFRSF11A,TNFRSF10D,BCR,FGF18,FGF16,CEACAM1,NRP2,BMP4,LDB1,ARHGEF7,BST1,BST2,PHOX2B,LDLRAD4,DDR1,WASL,CALCA,LIMD1,KALRN,CALR,CAMK2A,CAMK2B,CAPN1,CH25H,SEMA5A,ARTN,CAV1,PSTPIP2,SLC7A7,SLC7A6,CCK,…
GO: Biological Process	GO:0048870	cell motility		8.209e-11	9.923e-07	1.21e-08	1.207e-07	529	1932	AAMP,ABL2,ABR,ACTB,ACVR1B,DYSF,ADAM8,PLEKHG5,ADCY3,MYSM1,ADRA2A,ACAN,AKT1,SOX14,SEMA6A,ALDOA,STK24,PREX1,ALOX12,CDC42BPA,ANXA3,ANXA6,APBB2,APOD,APOE,LMO4,FAS,RND3,ARHGDIA,UNC5C,ASTN1,ATOH1,RAP2C,ATP2B4,AXL,RAB11A,FADD,BCL2,TNFRSF11A,TNFRSF10D,BCR,FGF18,FGF16,CEACAM1,NRP2,BMP4,DST,LDB1,ARHGEF7,BST1,BST2,BTC,PHOX2B,LDLRAD4,DDR1,WASL,CALCA,LIMD1,KALRN,CALR,CAMK2A,CAMK2B,CAPN1,CH25H,SEMA5A,ARTN,CAV1,…
GO: Biological Process	GO:0051674	localization of cell		8.209e-11	9.923e-07	1.21e-08	1.207e-07	529	1932	AAMP,ABL2,ABR,ACTB,ACVR1B,DYSF,ADAM8,PLEKHG5,ADCY3,MYSM1,ADRA2A,ACAN,AKT1,SOX14,SEMA6A,ALDOA,STK24,PREX1,ALOX12,CDC42BPA,ANXA3,ANXA6,APBB2,APOD,APOE,LMO4,FAS,RND3,ARHGDIA,UNC5C,ASTN1,ATOH1,RAP2C,ATP2B4,AXL,RAB11A,FADD,BCL2,TNFRSF11A,TNFRSF10D,BCR,FGF18,FGF16,CEACAM1,NRP2,BMP4,DST,LDB1,ARHGEF7,BST1,BST2,BTC,PHOX2B,LDLRAD4,DDR1,WASL,CALCA,LIMD1,KALRN,CALR,CAMK2A,CAMK2B,CAPN1,CH25H,SEMA5A,ARTN,CAV1,…
GO: Biological Process	GO:0098655	cation transmembrane transport		1.074e-10	1.298e-06	1.564e-08	1.56e-07	334	1138	KCNH7,MRS2,ASIC2,ASIC1,SLC24A3,ACTN3,PKD1L2,DYSF,SLC25A25,AMIGO1,SLC12A5,ADRA2A,ADRB1,SLC24A4,APLNR,AHR,AK4,ABCD1,BIN1,DPP10,ANK3,ANXA3,ANXA6,KCNAB2,CACHD1,GADD45GIP1,ARF1,KCNK5,ATP1A2,ATP1A3,ATP12A,SLC4A4,SLC41A1,ATP2A3,ATP2B4,ATP5F1D,ATP5MC2,ATP6V1B1,RGS9,BID,BMP4,NIPA1,CACNA1A,CACNA1B,CACNA1D,CACNA1F,CACNB2,CACNB3,CACNB4,CALCR,CALM1,NOL3,HAP1,CAPN1,CASQ2,CAV1,SHISA7,KCNQ4,SLC6A5,CACNA2D2,CALHM…
GO: Biological Process	GO:0001934	positive regulation of protein phosphorylation		1.345e-10	1.626e-06	1.928e-08	1.924e-07	334	1140	GDF5,ABL2,ACVR1B,ADAM8,ADCY2,ADCY3,ADCY5,ADCY9,FZD7,ADORA2A,ADRA1A,ADRA2A,ADRA2B,ADRB3,APLNR,AKT1,C1QTNF1,C1QTNF2,STK24,ALK,ALOX15,ADCY4,MAP4K3,DGKD,APOE,FAS,AREG,ARRB1,SOCS1,PDE5A,RAP2C,SH3RF3,ATP2B4,AVP,CCND1,BCL2,TNFRSF11A,FGF18,CFLAR,BMP4,BMP6,SQSTM1,C3,RPS6KA4,CALCA,CALCR,CALM1,CASR,CAV1,CAV2,MAP3K6,CCK,CCND2,UNC119,CD4,CD6,CD80,CD40,CD44,DGKI,CD81,MAP3K13,ARHGEF2,CDC25B,CDH2,CDK9,CRLF1,CENP…
GO: Biological Process	GO:0098662	inorganic cation transmembrane transport		1.356e-10	1.639e-06	1.928e-08	1.924e-07	297	993	KCNH7,MRS2,ASIC2,ASIC1,SLC24A3,ACTN3,PKD1L2,DYSF,SLC25A25,AMIGO1,SLC12A5,ADRA2A,ADRB1,SLC24A4,APLNR,AHR,AK4,ABCD1,BIN1,DPP10,ANK3,ANXA6,KCNAB2,CACHD1,GADD45GIP1,ARF1,KCNK5,ATP1A2,ATP1A3,ATP12A,SLC4A4,SLC41A1,ATP2A3,ATP2B4,ATP5F1D,ATP5MC2,ATP6V1B1,RGS9,BID,BMP4,NIPA1,CACNA1A,CACNA1B,CACNA1D,CACNA1F,CACNB2,CACNB3,CACNB4,CALCR,CALM1,NOL3,HAP1,CASQ2,CAV1,KCNQ4,SLC6A5,CACNA2D2,CALHM1,ATP6V1F,CHRNA7,SL…
GO: Biological Process	GO:0055085	transmembrane transport		2.007e-10	2.426e-06	2.821e-08	2.814e-07	502	1830	ABCA1,KCNH7,MRS2,ASIC2,ASIC1,ACTB,SLC24A3,ACTN3,PKD1L2,DYSF,SLC25A25,AMIGO1,SLC12A5,ADRA2A,ADRB1,GRK2,SLC24A4,APLNR,AHR,AK1,AK4,AKT1,C1QTNF2,ABCD1,BIN1,DPP10,ANK3,ANXA3,ANXA6,SLC43A1,KCNAB2,SLC26A9,TMC4,CACHD1,AQP4,AQP5,AQP6,AQP7,SLC7A14,ABCC6,GADD45GIP1,ARF1,ANO8,TRIB3,KCNK5,ATP1A2,ATP1A3,ATP12A,SLC4A4,SLC41A1,VAMP8,ATP2A3,ATP2B4,ATP5F1D,ATP5MC2,SLC46A2,ATP6V1B1,RGS9,BCL2,BCR,CEACAM1,BID,BMP4,C3…
GO: Biological Process	GO:0050808	synapse organization		2.494e-10	3.014e-06	3.462e-08	3.454e-07	167	498	ABL2,ASIC2,ACTB,ACTG1,ACTN1,NDRG2,AMIGO1,LRFN2,NLGN4X,ANK3,LRRN1,PPFIA2,APOE,ARF1,TMEM108,NRP2,ARHGEF7,C3,RAB29,SDK1,CACNA1A,CACNB2,CACNB3,WASL,CACNB4,CALCA,KALRN,CAMK2B,CAST,SHISA7,CDH1,CDH2,CDH8,DLGAP1,DLG5,CEL,CACNA2D2,CHAT,CHRNA1,CHRNA7,ABHD17C,ARHGAP22,NRXN2,NGEF,COL4A1,CABP1,NCAN,RIMS4,CTBP2,CTNND2,RIMS2,NOS1AP,DBN1,ARHGAP44,DLG1,RAB39B,DMPK,SHANK1,DRD1,DRD2,DSCAM,EFNA5,ABI2,EPHA7,ERBB2,CTT…
GO: Biological Process	GO:0060541	respiratory system development		2.52e-10	3.046e-06	3.462e-08	3.454e-07	100	259	ALDH1A3,FGF18,HESX1,BMP4,ALDH1A2,PHOX2B,DLG5,MSC,CFTR,TBX4,ADAMTS2,PKDCC,CCN2,CTSD,CTSH,CTSZ,CUX1,ADAMTSL2,ACE,DLX5,RDH10,EDN2,EIF4E,LEF1,SPRY1,SPEG,KLF2,BASP1,FGF1,FGF2,FGF8,FGF9,FGFR2,FLT4,PDPN,FOXP1,GATA4,GATA6,SIX4,GH1,GLI1,GLI2,LOXL3,HHEX,SAV1,FOXA1,FOXA2,TNC,IGFBP5,KRAS,FOXP2,LAMA5,CCDC39,LOX,SMAD2,MAN2A1,DPPA2,RSPO2,MYCN,NFIB,NODAL,NOS3,PDGFRA,PGR,EDARADD,PPP3R1,ESRP1,PTHLH,PTN,RARA,RARG,G…
GO: Biological Process	GO:0043062	extracellular structure organization		2.904e-10	3.51e-06	3.901e-08	3.892e-07	170	510	ABCA1,ABL2,ADAM8,AEBP1,ACAN,APBB2,ITGA8,APOE,ARF1,BCL3,CFLAR,BMP1,DDR1,CAPG,CAPN1,CAPN2,CAPNS1,SEMA5A,SERPINH1,CD44,CDH1,CETP,LIPG,KLK5,COL1A1,COL1A2,COL2A1,COL4A1,COL4A2,COL4A3,COL4A6,COL6A1,COL6A2,COL8A1,COL9A2,COL9A3,COL11A2,COL12A1,COL13A1,COL15A1,COL16A1,COL19A1,ADAMTS2,HAPLN1,COL23A1,ABCG1,VCAN,NCAN,SCUBE3,CCN2,ADAMTSL2,LDLRAP1,COL24A1,PCSK9,NPNT,APOA5,NTN4,ELF3,ELN,FLOT1,LAMC3,ACSL3,FBLN2,…
GO: Biological Process	GO:0030036	actin cytoskeleton organization		2.904e-10	3.511e-06	3.901e-08	3.892e-07	225	718	ABL2,ABR,ACTA1,ACTB,ACTC1,ACTG1,ACTN1,ERMN,ADRA2A,ALDOA,PREX1,ALOX15,BIN1,KLHL1,CDC42BPA,ARF1,PDLIM4,SPTBN4,RND3,ARHGAP6,ARHGDIA,ARRB1,BCL2,BCL6,BCR,CFLAR,ARHGEF7,BST1,BST2,WASL,CALR,CAMK2B,CAPG,CAPN1,HIP1R,SEMA5A,CASQ2,PSTPIP2,TMSB10,ARHGEF2,CNN1,CNN2,BCAR1,CRHR2,PFN3,CSF3,CSRP2,NKX2-5,CCN2,NOS1AP,AIF1L,DBN1,ARHGEF17,ELMO1,MYLK3,VILL,ARHGAP44,DLG1,SHANK1,DPYSL3,ARPC1B,ARPC2,EFNA5,ABI2,SORBS3,ELN…
GO: Biological Process	GO:0014070	response to organic cyclic compound		3.268e-10	3.951e-06	4.256e-08	4.247e-07	314	1068	AANAT,ABCA1,ACTA1,ACTB,ADCY2,ADCY3,ADCY5,GRAMD1B,ADORA2A,PARP1,GRK2,NR0B1,AHR,AKT1,ALDH3A1,ALK,ALPL,ANXA3,GRAMD1A,FAS,AREG,LY6D,STC2,SOCS1,ATF1,ATP1A2,ATP1A3,ATP12A,BECN1,ATP2B4,AVP,AVPR1A,FADD,RGS9,CCND1,BCL2,SOCS2,CFLAR,BMP4,BMP6,ALDH1A2,ZFP36L1,KLF9,FOXH1,SDK1,CACNA1B,CALCR,KALRN,CALR,CASP7,CASP8,CASQ2,CASR,CAV1,CAV2,RUNX1,CBFB,CD4,AIFM1,DDX21,CDH1,CDK2,CDK6,CFTR,CD83,CHRM2,CYP7B1,CCR5,CNGA3,C…
GO: Biological Process	GO:0010562	positive regulation of phosphorus metabolic process		3.274e-10	3.958e-06	4.256e-08	4.247e-07	366	1277	GDF5,ABL2,ACVR1B,ADAM8,ADCY2,ADCY3,ADCY5,ADCY9,FZD7,ADORA2A,ADRA1A,ADRA2A,ADRA2B,ADRB3,APLNR,AKT1,C1QTNF1,C1QTNF2,STK24,ALK,ALOX15,ADCY4,MAP4K3,DGKD,APOE,LMO4,FAS,GADD45GIP1,AREG,ARRB1,SOCS1,PDE5A,RAP2C,SH3RF3,ATP2B4,AVP,CCND1,BCL2,TNFRSF11A,FGF18,CFLAR,BMP4,BMP6,SQSTM1,C3,RPS6KA4,CALCA,CALCR,CALM1,CAPN2,CASR,CAV1,CAV2,MAP3K6,CCK,CCND2,UNC119,CD4,CD6,CD80,CD40,CD44,DGKI,CD81,MAP3K13,ARHGEF2,CDC25…
GO: Biological Process	GO:0045937	positive regulation of phosphate metabolic process		3.274e-10	3.958e-06	4.256e-08	4.247e-07	366	1277	GDF5,ABL2,ACVR1B,ADAM8,ADCY2,ADCY3,ADCY5,ADCY9,FZD7,ADORA2A,ADRA1A,ADRA2A,ADRA2B,ADRB3,APLNR,AKT1,C1QTNF1,C1QTNF2,STK24,ALK,ALOX15,ADCY4,MAP4K3,DGKD,APOE,LMO4,FAS,GADD45GIP1,AREG,ARRB1,SOCS1,PDE5A,RAP2C,SH3RF3,ATP2B4,AVP,CCND1,BCL2,TNFRSF11A,FGF18,CFLAR,BMP4,BMP6,SQSTM1,C3,RPS6KA4,CALCA,CALCR,CALM1,CAPN2,CASR,CAV1,CAV2,MAP3K6,CCK,CCND2,UNC119,CD4,CD6,CD80,CD40,CD44,DGKI,CD81,MAP3K13,ARHGEF2,CDC25…
GO: Biological Process	GO:0048562	embryonic organ morphogenesis		4.099e-10	4.955e-06	5.271e-08	5.259e-07	121	334	ABR,DSCAML1,ALDH1A3,ALX3,ITGA8,ATOH1,ATP6V1B1,BCR,HESX1,BMI1,BMP4,ALDH1A2,FOXH1,RUNX2,KCNQ4,OVOL2,CTHRC1,HAND1,NIPBL,COL2A1,OSR2,CHST11,LHFPL5,NKX2-5,RIPOR2,DLG1,MAFB,DLX2,DLX5,DVL2,RDH10,DVL3,EPHA2,EYA4,FBN1,WNT16,FGF8,FGF9,FGFR2,SLITRK6,FOXG1,FOXE1,LBX1,FRZB,SUFU,GATA4,FRS2,SIX4,GLI1,GLI2,KDM2B,GNAS,TWIST2,HMX2,HOXA1,HOXB1,HOXB6,HOXC4,HPN,HSPG2,NDST1,HYAL1,RNF207,CCDC39,LHX1,SMAD2,SMAD3,MMP16,M…
GO: Biological Process	GO:0022604	regulation of cell morphogenesis		4.537e-10	5.485e-06	5.773e-08	5.76e-07	180	550	AMIGO1,ERMN,SEMA6A,ALDOA,PREX1,RASAL1,APOE,CPNE5,RND3,ARHGDIA,RAB11A,ARHGEF7,CACNA1A,LIMD1,KALRN,CALR,CAMK2B,SEMA5A,CD44,MAP3K13,CDH2,CHN1,CHRNA3,CPNE6,NGEF,BCAR1,AATK,NSMF,PLXNA4,RIMS2,CUX1,IST1,DBN1,DCC,COCH,ARHGAP44,DLG1,DOCK1,DSCAM,DVL2,DVL3,UST,ARPC2,CACNG7,EFNA5,ABI2,PLXNC1,MARK2,EPB41,EPB42,DMTN,EPHA7,NIN,EPS8,NET1,DLC1,TRPV2,FES,CDC42EP2,FGD1,ARAP1,SEMA6B,FLNA,PDLIM5,PDPN,CSPG5,GAS2,RND1,…
GO: Biological Process	GO:0060322	head development		4.721e-10	5.708e-06	5.946e-08	5.932e-07	267	885	ABL2,ABR,ACTB,NDRG2,DSCAML1,AMIGO1,EOMES,PTCHD1,NLGN4X,PCDH19,NR0B1,AK4,ALDH1A3,ALK,KLHL1,ANXA3,ITGA8,APOD,UNC5C,ZFHX3,TMEM108,ATIC,ATOH1,ATP2B4,AVPR1A,AVPR2,AXL,BCL2,BCR,HESX1,NRP2,BMI1,BMP4,ALDH1A2,LDB1,EIF2B5,PHOX2B,CACNA1A,CALM1,HAP1,SEMA5A,CD9,SYNGR3,CDH1,CDH2,DCLK1,CDK6,DLG5,GPR37L1,SUN2,NIPBL,CNTN1,COL1A1,COL2A1,COL4A1,COX6B1,OSR2,CRHR1,PITPNM1,TSKU,SLC32A1,AATK,CHD5,PLXNA4,PHGDH,MAFB,DLX2…
GO: Biological Process	GO:0007411	axon guidance		5.257e-10	6.355e-06	6.552e-08	6.537e-07	113	307	DSCAML1,SEMA6A,ANK3,APBB2,SPTBN4,UNC5C,ATOH1,NRP2,BMPR1B,CRPPA,SEMA5A,ARTN,RUNX3,CHN1,PLXNA4,DCC,GAB2,DLX5,DOK1,DSCAM,NTN4,EFNA3,EFNA4,EFNA5,PLXNC1,EPHA2,LGR6,FLOT1,EPHA1,EPHA7,EPHB6,ERBB2,ETV1,TUBB3,FGF8,FOXG1,FOXD1,SEMA6B,NPTN,B3GNT2,FOXP1,CHL1,FRS2,GBX1,GDNF,GFRA1,GFRA2,GLI2,GPC1,GRB7,GRB10,RNF165,LYPLA2,HOXA1,SHANK3,KIF5A,L1CAM,LAMA2,LHX1,ABLIM1,SHC3,NFIB,CNTN5,NGFR,NTRK1,OTX2,PAX6,SEMA5B,PLX…
GO: Biological Process	GO:0045892	negative regulation of transcription, DNA-templated		6.375e-10	7.707e-06	7.864e-08	7.846e-07	374	1316	ZNF93,NMRAL1,JDP2,SCAF4,EOMES,GFI1B,PARP1,MTA3,AEBP1,NR0B1,AHR,SOX14,BEND3,YBX3,CBX4,BARX2,BHLHE40,ZNF835,TRIB3,ASCL2,ZFHX3,CCND1,BCL3,BCL6,HESX1,PRDM1,BMI1,BMP4,BMP6,LDB1,SQSTM1,FOXH1,CALCA,LIMD1,CALR,CAV1,RUNX2,RUNX1,RUNX1T1,RUNX3,CBFB,ZNF501,NOSTRIN,LRRFIP1,CDK2,AURKB,CDK6,CDKN2A,CDX2,CDX4,MSC,CEBPD,FOXN3,TCEAL1,OVOL2,HAND1,NIPBL,ASF1A,TBX4,MAGED1,OSR2,NFE2L3,L3MBTL1,MORF4L2,NKX2-5,CTBP2,VGLL4…
GO: Biological Process	GO:0097485	neuron projection guidance		6.564e-10	7.935e-06	8.015e-08	7.997e-07	113	308	DSCAML1,SEMA6A,ANK3,APBB2,SPTBN4,UNC5C,ATOH1,NRP2,BMPR1B,CRPPA,SEMA5A,ARTN,RUNX3,CHN1,PLXNA4,DCC,GAB2,DLX5,DOK1,DSCAM,NTN4,EFNA3,EFNA4,EFNA5,PLXNC1,EPHA2,LGR6,FLOT1,EPHA1,EPHA7,EPHB6,ERBB2,ETV1,TUBB3,FGF8,FOXG1,FOXD1,SEMA6B,NPTN,B3GNT2,FOXP1,CHL1,FRS2,GBX1,GDNF,GFRA1,GFRA2,GLI2,GPC1,GRB7,GRB10,RNF165,LYPLA2,HOXA1,SHANK3,KIF5A,L1CAM,LAMA2,LHX1,ABLIM1,SHC3,NFIB,CNTN5,NGFR,NTRK1,OTX2,PAX6,SEMA5B,PLX…
GO: Biological Process	GO:0009968	negative regulation of signal transduction		6.848e-10	8.278e-06	8.278e-08	8.259e-07	422	1513	LZTR1,ABL2,ACTN3,NDRG2,ADAR,ADCY2,ADCY3,ADCY5,ADCY9,ADRA1A,ADRA2A,ADRB3,GRK2,NLGN4X,APLNR,NR0B1,AHSG,AKT1,SEMA6A,IFT80,ARRDC3,RASAL1,AMHR2,ADCY4,BMF,RNF213,YBX3,APOD,APOE,FAS,AREG,ARRB1,TRIB3,SOCS1,ATP2B4,TNK1,AVP,FADD,RGS11,RGS9,BCL2,BCL3,BCL6,CEACAM1,BID,PRDM1,SOCS2,CFLAR,BMI1,BMP4,IER3,ARHGEF7,BTC,CASTOR3,VWC2L,CPNE1,FOXH1,LDLRAD4,CALM1,LIMD1,NOL3,CALR,CAMK2B,CAPN1,CASP8,CASQ2,CASR,CAV1,CAV2,R…
GO: Biological Process	GO:0051174	regulation of phosphorus metabolic process		6.957e-10	8.411e-06	8.328e-08	8.309e-07	538	1995	GDF5,ABL2,ACTB,ACTN3,ACVR1B,LMTK3,ADAM8,NDRG2,ADAR,ELFN2,ADCY2,ADCY3,ADCY5,ADCY9,FZD7,ADORA2A,PARP1,ADRA1A,ADRA2A,ADRA2B,ADRB3,GRK2,APLNR,AHR,AHSG,AK4,AKT1,C1QTNF1,C1QTNF2,SEMA6A,ABCD1,STK24,ALK,ALOX15,ADCY4,MAP4K3,DGKD,APOE,LMO4,FAS,SLC7A14,GADD45GIP1,AREG,PPP4R4,ARF1,SPTBN4,ARRB1,TRIB3,SOCS1,PDE5A,RAP2C,SH3RF3,ATP2B4,AVP,MTMR1,CCND1,BCL2,TNFRSF11A,FGF18,FGF16,CEACAM1,SOCS2,CFLAR,BMP4,BMP6,LDB1,…
GO: Biological Process	GO:1903507	negative regulation of nucleic acid-templated transcription		7.074e-10	8.551e-06	8.384e-08	8.365e-07	387	1370	ZNF93,NMRAL1,JDP2,SCAF4,EOMES,GFI1B,PARP1,MTA3,AEBP1,NR0B1,AHR,SOX14,BEND3,YBX3,CBX4,BARX2,BHLHE40,SFMBT2,ZNF835,TRIB3,ASCL2,ZFHX3,CCND1,BCL3,BCL6,CREG1,HESX1,PRDM1,BMI1,BMP4,BMP6,LDB1,SQSTM1,FOXH1,CALCA,LIMD1,CALR,CAV1,RUNX2,RUNX1,RUNX1T1,RUNX3,CBFB,ZNF501,NOSTRIN,LRRFIP1,CDK2,AURKB,CDK6,CDKN2A,CDX2,CDX4,MSC,CEBPD,FOXN3,TCEAL1,OVOL2,HAND1,NIPBL,ASF1A,TBX4,MAGED1,OSR2,NFE2L3,L3MBTL1,MORF4L2,CDYL2…
GO: Biological Process	GO:0072359	circulatory system development		7.73e-10	9.345e-06	9.073e-08	9.052e-07	375	1322	AAMP,ABL2,ACTC1,DYSF,ADAM8,EOMES,FZD7,TBC1D32,ADRA1A,ADRA2B,ADRB1,GRK2,ACAN,APLNR,ALPK3,AHR,AKT1,SEMA6A,ANPEP,ANXA3,RNF213,APOD,APOE,LMO4,KLK3,PDLIM4,RBM24,BECN1,FADD,CDKL1,FGF18,FGF16,CEACAM1,NRP2,PRDM1,CFLAR,BMP4,ALDH1A2,ZFP36L1,C3,FOXH1,CALR,CASP7,CASP8,SEMA5A,CAV1,RUNX1,C1orf127,DAW1,CD40,CTDP1,CDH2,CDH5,CDH13,CDX2,CDX4,DHRS3,CHRNA7,OVOL2,CER1,ARHGAP22,HAND1,NIPBL,COL1A1,COL1A2,COL2A1,COL4A1,…
GO: Biological Process	GO:0034330	cell junction organization		8.18e-10	9.889e-06	9.509e-08	9.487e-07	113	309	ACTB,ACTG1,ACTN1,ACTN3,NLGN4X,APOD,ARHGAP6,ARVCF,CADM3,BCL2,BCR,BMP6,DST,LDB1,ARHGEF7,SDK1,CAV1,RUNX1,CBFB,CLDN6,CLDN9,CD9,CDH1,CDH2,CDH5,CDH6,CDH7,CDH8,CDH12,CDH13,DLG5,COL16A1,CTNNA1,CTNND2,ACE,DLG1,MARVELD3,DSP,GJC1,EFNA5,ABI2,EPHA2,CLDN19,PATJ,FLOT1,DMTN,DLC1,GJD3,CRB3,FLNA,FLNC,HDAC7,GJB2,FAM107A,PKP3,CDH26,HRG,IKBKB,ITGB3,ITGB4,JUP,KIFC3,GPBAR1,LAMA3,LAMA5,LAMB3,LAMC2,LIMS1,SMAD3,SMAD7,MYO1…
GO: Biological Process	GO:1902679	negative regulation of RNA biosynthetic process		8.597e-10	1.039e-05	9.898e-08	9.875e-07	387	1372	ZNF93,NMRAL1,JDP2,SCAF4,EOMES,GFI1B,PARP1,MTA3,AEBP1,NR0B1,AHR,SOX14,BEND3,YBX3,CBX4,BARX2,BHLHE40,SFMBT2,ZNF835,TRIB3,ASCL2,ZFHX3,CCND1,BCL3,BCL6,CREG1,HESX1,PRDM1,BMI1,BMP4,BMP6,LDB1,SQSTM1,FOXH1,CALCA,LIMD1,CALR,CAV1,RUNX2,RUNX1,RUNX1T1,RUNX3,CBFB,ZNF501,NOSTRIN,LRRFIP1,CDK2,AURKB,CDK6,CDKN2A,CDX2,CDX4,MSC,CEBPD,FOXN3,TCEAL1,OVOL2,HAND1,NIPBL,ASF1A,TBX4,MAGED1,OSR2,NFE2L3,L3MBTL1,MORF4L2,CDYL2…
GO: Biological Process	GO:0019220	regulation of phosphate metabolic process		9.009e-10	1.089e-05	1.021e-07	1.018e-06	537	1994	GDF5,ABL2,ACTB,ACTN3,ACVR1B,LMTK3,ADAM8,NDRG2,ADAR,ELFN2,ADCY2,ADCY3,ADCY5,ADCY9,FZD7,ADORA2A,PARP1,ADRA1A,ADRA2A,ADRA2B,ADRB3,GRK2,APLNR,AHR,AHSG,AK4,AKT1,C1QTNF1,C1QTNF2,SEMA6A,ABCD1,STK24,ALK,ALOX15,ADCY4,MAP4K3,DGKD,APOE,LMO4,FAS,SLC7A14,GADD45GIP1,AREG,PPP4R4,ARF1,SPTBN4,ARRB1,TRIB3,SOCS1,PDE5A,RAP2C,SH3RF3,ATP2B4,AVP,MTMR1,CCND1,BCL2,TNFRSF11A,FGF18,FGF16,CEACAM1,SOCS2,CFLAR,BMP4,BMP6,LDB1,…
GO: Biological Process	GO:0021953	central nervous system neuron differentiation		9.035e-10	1.092e-05	1.021e-07	1.018e-06	87	220	EOMES,LMO4,SPTBN4,NRP2,LDB1,PHOX2B,CACNA1A,DCLK1,B4GALT6,B4GALT5,DMRT3,TSKU,CHD5,PLXNA4,DCC,DLX2,DLX5,DRD1,DRD2,DVL3,LHX6,EMX1,NIN,CLN8,CEND1,FGF8,FGFR2,FOXG1,LBX1,SUFU,GABRB1,SALL3,GBX1,GLI2,BHLHE22,HOXA1,HPRT1,ID4,SHANK3,IGHMBP2,LHX1,OLIG3,LMX1B,MAP2,UNCX,NFIB,NFIX,NKX2-2,NPY,NR4A2,PAX6,PAX7,DLL4,POU3F4,POU4F1,DBX1,PRKCA,MDGA2,LHX8,PTCH1,SKOR2,PEX5,RAC3,FEZF2,RORA,RYK,SFRP2,DKK1,SLIT3,NEUROG2,S…
GO: Biological Process	GO:0034329	cell junction assembly		9.261e-10	1.12e-05	1.037e-07	1.034e-06	97	254	ACTB,ACTG1,ACTN1,ACTN3,APOD,ARHGAP6,ARVCF,BCL2,BCR,DST,LDB1,ARHGEF7,CAV1,RUNX1,CBFB,CD9,CDH1,CDH2,CDH5,CDH6,CDH7,CDH8,CDH12,CDH13,DLG5,COL16A1,CTNNA1,CTNND2,ACE,DLG1,MARVELD3,GJC1,EFNA5,ABI2,EPHA2,CLDN19,PATJ,FLOT1,DMTN,DLC1,GJD3,CRB3,FLNA,FLNC,HDAC7,GJB2,FAM107A,PKP3,CDH26,HRG,IKBKB,ITGB3,ITGB4,JUP,GPBAR1,LAMA3,LAMA5,LAMB3,LAMC2,LIMS1,SMAD3,SMAD7,MYO1C,MYOC,PDPK1,WNT4,PKP1,PLEC,PMP22,RHOD,PRKCA,…
GO: Biological Process	GO:0022603	regulation of anatomical structure morphogenesis		1.002e-09	1.212e-05	1.112e-07	1.109e-06	366	1288	ABL2,ABR,AMIGO1,ERMN,FZD7,APLNR,SEMA6A,ALDOA,PREX1,ALOX12,RASAL1,ANXA3,APOE,KLK3,CPNE5,RND3,ARHGDIA,RAB11A,BCL2,BCL6,BCR,FGF18,FGF16,CEACAM1,CFLAR,BMP4,ARHGEF7,C3,CACNA1A,LIMD1,KALRN,CALR,CAMK2B,CAPN2,SEMA5A,RUNX2,RUNX1,CD40,CD44,TNFRSF13C,MAP3K13,CDH1,CDH2,CDH5,CDX2,CHN1,CHRNA3,CHRNA7,CPNE6,DMRT3,NGEF,CTHRC1,COL4A2,COL4A3,PRKD2,MAGED1,GDF15,OSR2,BCAR1,CRHR2,AATK,TENM4,NSMF,PLXNA4,PPP1R16B,RIMS2,…
GO: Biological Process	GO:0048589	developmental growth		1.079e-09	1.304e-05	1.186e-07	1.183e-06	249	821	GDF5,ABL2,ACTN3,DYSF,SLC25A25,SLC12A5,FZD7,ADRA1A,ADRB1,ADRB3,NLGN4X,AHR,AKT1,SEMA6A,RASAL1,COL20A1,ANXA6,APBA1,APBA2,YBX3,APOD,APOE,CPNE5,AREG,SPTBN4,STC2,TMEM108,RAB11A,BCL2,BCL9,NRP2,SOCS2,CFLAR,BMP4,BMPR1B,ZFP36L1,GPR149,CPNE1,C3,DDR1,SEMA5A,MAP7,CD9,CTDP1,CD81,MAP3K13,DCLK1,LARGE1,NRN1L,CACNA2D2,CHRNA1,CER1,CPNE6,NIPBL,COL6A1,COL6A2,COL12A1,POC1A,GDF15,PKDCC,CHST11,CRHR2,AATK,TENM4,PLXNA4,NK…
GO: Biological Process	GO:0051588	regulation of neurotransmitter transport		1.418e-09	1.715e-05	1.545e-07	1.541e-06	79	195	ASIC1,ADORA2A,ADRA1A,ADRA2A,PPFIA2,APBA1,APBA2,ATP1A2,VAMP8,BAIAP3,CACNA1A,CACNA1B,CACNA1D,CACNB2,CACNB4,CAMK2A,DGKI,CYTH1,CHRM2,CHRNA3,CHRNA7,CNR1,PNKD,CRHR2,RIMS4,RIMS2,GRIN3A,DRD1,DRD2,FLOT1,NRN1,CSPG5,GABBR1,CPLX2,GDNF,GFAP,KCNMB4,GPER1,GRM4,GRM7,GRM8,FBXL20,HCRT,CD300A,HTR1B,HTR2A,HTR2C,HTR7,ITGB3,KCNC3,KCNH1,STXBP5,LGALS3,NAT8L,MAOB,NGF,NOS1,NTSR1,SYT2,P2RX7,P2RY4,PFN2,SEPTIN5,PRKCA,RAB3B,R…
GO: Biological Process	GO:0034762	regulation of transmembrane transport		1.436e-09	1.735e-05	1.55e-07	1.546e-06	202	641	KCNH7,ASIC2,ACTB,DYSF,AMIGO1,ADRA2A,ADRB1,GRK2,APLNR,AHR,AK1,AKT1,C1QTNF2,BIN1,DPP10,ANK3,ANXA3,KCNAB2,ARF1,TRIB3,KCNK5,ATP1A2,ATP2B4,RGS9,BCL2,BMP4,C3,CACNA1A,CACNA1B,CACNA1D,CACNA1F,CACNB2,CACNB3,CACNB4,CALCR,CALM1,NOL3,HAP1,CAPN1,CLIC3,CASQ2,CAV1,SHISA7,KCNQ4,CACNA2D2,CALHM1,CFTR,CLIC1,AKAP7,SLC25A27,CRHBP,CRHR1,SMIM6,NOS1AP,CYBA,ACE,DLG1,DMD,FGF19,PCSK9,SHANK1,DRD1,DRD2,KCNK7,GAL,CACNG7,CACNG…
GO: Biological Process	GO:0007626	locomotory behavior		1.672e-09	2.021e-05	1.784e-07	1.78e-06	96	253	ABL2,BTBD9,ADCY5,ADORA2A,ARRDC3,ALDH1A3,ALK,KLHL1,APBA1,APBA2,APOE,SPTBN4,ASTN1,ZFHX3,ATP1A2,ATP1A3,AVP,CACNA1A,CACNA1B,CACNB4,KALRN,CCND2,GPR52,CHAT,CHRNA3,DMRT3,ZNF385A,CRHR1,APH1B,DBN1,DRD1,DRD2,DSCAM,RCAN1,CLN8,EPS8,CEND1,FGF12,FGF14,SLITRK6,CHL1,GBX1,GDNF,GHSR,GPR37,GRIN2A,GRIN2D,GRM1,OLFM2,QRFP,NRG1,FOXA2,NEGR1,HPRT1,HTR2C,IDUA,SHANK3,LRRTM1,KCND2,KCNMA1,LMX1B,LSAMP,NAGLU,NGF,NPY1R,NTSR1,NR…
GO: Biological Process	GO:0031589	cell-substrate adhesion		1.682e-09	2.033e-05	1.784e-07	1.78e-06	133	384	ACTN1,ACTN3,ADAM8,FZD7,PREX1,ALOX15,PPFIA2,ITGA8,APOD,ARHGAP6,AXL,BCL2,BCL6,BCR,LDB1,ARHGEF7,BST1,DDR1,CALR,CD44,CDH13,CDK6,CDKN2A,MUC21,COL1A1,ONECUT2,COL8A1,COL13A1,COL16A1,BCAR1,SNED1,CUZD1,CCN2,DBN1,DMD,NPNT,DOCK1,BCL2L11,EDIL3,ARPC2,NTN4,EFNA5,SORBS3,EMP2,DMTN,EPHA1,NET1,LAMC3,FBLN2,DLC1,ANTXR1,FLNA,PDPN,CSPG5,EGFLAM,GAS6,GCNT2,HPSE,FREM1,GP5,BVES,FAM107A,HAS2,HRG,HSPG2,ITGA4,ITGB2,ITGB3,ITG…
GO: Biological Process	GO:0051216	cartilage development		1.9e-09	2.297e-05	1.998e-07	1.993e-06	90	233	GDF5,ACAN,IFT80,COL20A1,ANXA6,BARX2,SCUBE2,FGF18,BMP1,BMP4,BMP6,BMPR1B,RUNX2,RUNX3,SERPINH1,CD44,CER1,HAND1,BMP8A,COL1A1,COL2A1,COL6A1,COL6A2,COL11A2,COL12A1,POC1A,PKDCC,OSR2,CHST11,CCN2,COCH,DLX2,ZNF219,EVC,FGF2,FGF6,FGF9,SCARA3,FRZB,GLG1,GLI2,GNAS,CHADL,HOXC4,HSPG2,HYAL1,COL27A1,IDUA,ITGB8,LOXL2,SMAD3,MAF,MDK,MEF2D,UNCX,RSPO2,MYCN,NFIB,ROR2,PAX7,CYTL1,PRRX1,TAPT1,PRKCA,PTHLH,RARA,RARG,SFRP2,FBX…
GO: Biological Process	GO:0035239	tube morphogenesis		2.163e-09	2.615e-05	2.254e-07	2.249e-06	304	1045	AAMP,ABL2,DYSF,ADAM8,ADRA2B,APLNR,AHR,AKT1,SEMA6A,ALOX12,ANPEP,ANXA3,RNF213,APOD,APOE,LMO4,KLK3,LGR5,AREG,BECN1,BCL2,FGF18,HESX1,FGF16,CEACAM1,NRP2,PRDM1,BMP4,ALDH1A2,ZFP36L1,C3,FOXH1,DDR1,CASP8,SEMA5A,CASR,CAV1,RUNX1,CD40,CD44,CDH1,CDH2,CDH5,CDH13,DLG5,CHRNA7,OVOL2,ARHGAP22,CTHRC1,HAND1,NIPBL,COL4A1,COL4A2,COL4A3,PRKD2,COL8A1,TBX4,COL15A1,MAGED1,SOSTDC1,EPGN,CRHR2,COL23A1,PPP1R16B,NKX2-5,CCN2,CT…
GO: Biological Process	GO:0051270	regulation of cellular component movement		2.277e-09	2.752e-05	2.352e-07	2.347e-06	347	1219	AAMP,ABL2,ABR,ACTN1,ACVR1B,DYSF,ADAM8,MYSM1,ADRA2A,ADRB1,ACAN,AKT1,SOX14,SEMA6A,ALDOA,STK24,PREX1,ALOX12,BIN1,ANXA3,APOD,APOE,LMO4,FAS,RND3,ARHGDIA,UNC5C,ATP1A2,RAP2C,RAB11A,FADD,BCL2,BCL6,BCR,FGF18,FGF16,CEACAM1,NRP2,BMP4,LDB1,ARHGEF7,BST1,BST2,BTC,LDLRAD4,WASL,HAP1,CALR,CAMK2A,CAMK2B,CAPN1,SEMA5A,CASQ2,CAV1,CD9,CD40,CD81,TMSB10,ARHGEF2,CDH1,CDH5,CDH13,CDK6,DLG5,TAC4,SUN2,CMKLR1,NIPBL,CNN2,CHST3…
GO: Biological Process	GO:0061448	connective tissue development		2.392e-09	2.892e-05	2.451e-07	2.445e-06	113	314	GDF5,SLC25A25,ACAN,IFT80,ARRDC3,COL20A1,ANXA6,BARX2,SCUBE2,FGF18,CFLAR,BMP1,BMP4,BMP6,BMPR1B,CASR,RUNX2,RUNX3,SERPINH1,CD44,CER1,HAND1,BMP8A,COL1A1,COL2A1,COL6A1,COL6A2,COL11A2,COL12A1,POC1A,PKDCC,OSR2,CHST11,CREB5,ZNF516,CCN2,COCH,DLX2,ZNF219,EVC,ARID5B,FGF2,FGF6,FGF9,SCARA3,FOXD1,FRZB,GLG1,GLI2,GNAS,GPR4,CHADL,PLAAT3,FOXA1,FOXA2,HOXC4,HSPG2,HYAL1,COL27A1,ID4,IDUA,ITGB3,ITGB8,LMNA,LOX,LOXL2,SMAD…
GO: Biological Process	GO:0030534	adult behavior		2.438e-09	2.948e-05	2.477e-07	2.471e-06	76	187	ABL2,BTBD9,PARP1,NLGN4X,ALK,KLHL1,SPTBN4,ATP1A2,ATP1A3,ATP6V1B1,FADD,SDK1,CACNA1A,CACNB4,KALRN,CCND2,CHAT,CHRNA3,CHRNA7,DMRT3,NRXN2,CRHBP,CRHR1,CARTPT,SHANK1,DRD1,DRD2,TPGS1,CLN8,EPS8,CEND1,FGF12,FGF14,SLITRK6,CHL1,GABRG2,GBX1,GDNF,PCDH17,GHSR,GRIN2D,GRM7,FOXA2,HTR2A,HTR2C,IDUA,SHANK3,KCNMA1,FGFBP3,MET,NGF,NOS1,NPY,NTSR1,NR4A2,OPRK1,OPRM1,OTOG,PMP22,SEPTIN5,PPARA,OXR1,ATXN1,SCN8A,CHD7,INPP5F,SLC1…
GO: Biological Process	GO:0031401	positive regulation of protein modification process		2.484e-09	3.002e-05	2.502e-07	2.496e-06	386	1379	GDF5,ABL2,JDP2,ACVR1B,ADAM8,ADCY2,ADCY3,ADCY5,ADCY9,FZD7,ADORA2A,GFI1B,ADRA1A,ADRA2A,ADRA2B,ADRB3,APLNR,AKT1,C1QTNF1,C1QTNF2,ARRDC3,STK24,ALK,ALOX15,ADCY4,MAP4K3,BIRC3,DGKD,APOE,FANCM,FAS,CDC14B,AREG,ARRB1,TRIB3,SOCS1,PDE5A,RAP2C,SH3RF3,ATP2B4,AVP,AVPR2,CCND1,BCL2,TNFRSF11A,BCL6,FGF18,CFLAR,BMI1,BMP4,BMP6,SQSTM1,C3,RPS6KA4,CALCA,CALCR,CALM1,CASR,CAV1,CAV2,MAP3K6,CCK,CCND2,UNC119,CD4,CD6,CD80,CD40…
GO: Biological Process	GO:0007169	transmembrane receptor protein tyrosine kinase signaling pathway		3.207e-09	3.877e-05	3.204e-07	3.197e-06	233	767	ABL2,ACTB,ACTG1,ADRA2A,AHSG,AKT1,SEMA6A,ALK,DGKD,APOD,AREG,SOCS1,TMEM108,ATP6V1B1,AXL,BCR,FGF18,FGF16,CEACAM1,NRP2,SOCS2,BMP4,ARHGEF7,BTC,DDR1,WASL,KALRN,HAP1,HIP1R,CAV2,RUNX2,CD4,CD8A,FIBP,CDH13,MAPKAPK2,ATP6V1F,CHN1,CHRNA3,NGEF,COL1A1,COL4A1,COL4A2,COL4A3,COL4A6,PRKD2,GDF15,ATP6V1G1,BCAR1,EPGN,ATP6V0A4,CCN2,CYBA,APH1B,ELMO1,GAB2,FGF20,FGF19,FGFBP1,DOCK1,DOK1,TOM1L1,SH2D3C,ARPC1B,ARPC2,EFNA3,EFN…
GO: Biological Process	GO:0007420	brain development		3.289e-09	3.976e-05	3.259e-07	3.252e-06	249	830	ABL2,ABR,ACTB,NDRG2,DSCAML1,AMIGO1,EOMES,PTCHD1,NLGN4X,PCDH19,NR0B1,AK4,ALDH1A3,ALK,KLHL1,ANXA3,ITGA8,APOD,UNC5C,ZFHX3,TMEM108,ATIC,ATOH1,ATP2B4,AVPR1A,AVPR2,AXL,BCL2,BCR,HESX1,NRP2,BMI1,BMP4,ALDH1A2,LDB1,EIF2B5,PHOX2B,CACNA1A,CALM1,HAP1,SEMA5A,CD9,SYNGR3,CDH1,CDH2,DCLK1,CDK6,DLG5,GPR37L1,SUN2,NIPBL,CNTN1,COL4A1,COX6B1,CRHR1,PITPNM1,TSKU,SLC32A1,AATK,CHD5,PLXNA4,PHGDH,MAFB,DLX2,DLX5,SHANK1,DRD1,D…
GO: Biological Process	GO:0043583	ear development		3.409e-09	4.121e-05	3.351e-07	3.343e-06	96	256	ABR,C1QTNF5,ALDH1A3,ITGA8,LGR5,ATOH1,ATP6V1B1,BCL2,BCR,HESX1,BMP4,PHOX2B,DDR1,KCNQ4,CDH1,CEBPD,MAPKAPK2,CTHRC1,NIPBL,COL2A1,SLC25A27,OSR2,LHFPL5,CUX1,RIPOR2,FGF20,MAFB,DLX5,BCL2L11,DVL2,RDH10,DVL3,ECE1,EYA4,FGF8,FGF9,FGFR2,SLITRK6,FOXG1,FRZB,GABRB2,GABRB3,SIX4,GJB2,GLI2,HMX2,HOXA1,HPN,JAG2,KCNK2,KCNMA1,MAF,CYS1,MYCL,MYCN,MYO7A,NAGLU,MYO3A,NEUROD1,NEUROG1,BMPER,NTRK3,HMX3,ROR1,ROR2,OTX1,OTX2,PAX2,…
GO: Biological Process	GO:0051962	positive regulation of nervous system development		3.622e-09	4.378e-05	3.531e-07	3.523e-06	206	663	GDF5,ABL2,ASIC2,AMIGO1,ADRA2B,SEMA6A,STK24,ALK,RASAL1,BIN1,LRRN1,APOE,CPNE5,ARF1,SCARF1,ARHGDIA,ATF1,ATOH1,RAB11A,BCL2,BCL6,SOCS2,CFLAR,BMP4,BMP6,VWC2L,CPNE1,PHOX2B,KALRN,HAP1,CAMK2B,SEMA5A,MAP3K13,ARHGEF2,DLG5,GPR37L1,CPNE6,NIPBL,CNR1,CNTN1,TENM4,RGS6,NSMF,PLXNA4,NKX2-5,RIMS2,CUX1,IST1,BRINP1,DBN1,DCC,ACE,FGF20,RNF10,DLX2,DMD,DNMT3B,SHANK1,DPYSL3,DRD2,DSCAM,DVL2,DVL3,E2F1,HEYL,CACNG7,EFNA5,PLXNC…
GO: Biological Process	GO:0042325	regulation of phosphorylation		3.673e-09	4.44e-05	3.534e-07	3.526e-06	482	1781	GDF5,ABL2,ACTB,ACTN3,ACVR1B,ADAM8,NDRG2,ADAR,ADCY2,ADCY3,ADCY5,ADCY9,FZD7,ADORA2A,ADRA1A,ADRA2A,ADRA2B,ADRB3,GRK2,APLNR,AHSG,AK4,AKT1,C1QTNF1,C1QTNF2,SEMA6A,ABCD1,STK24,ALK,ALOX15,ADCY4,MAP4K3,DGKD,APOE,LMO4,FAS,GADD45GIP1,AREG,SPTBN4,ARRB1,TRIB3,SOCS1,PDE5A,RAP2C,SH3RF3,ATP2B4,AVP,CCND1,BCL2,TNFRSF11A,FGF18,FGF16,CEACAM1,SOCS2,CFLAR,BMP4,BMP6,LDB1,IER3,BST1,SQSTM1,C3,LDLRAD4,RPS6KA4,CALCA,CALCR,…
GO: Biological Process	GO:0009725	response to hormone		3.686e-09	4.456e-05	3.534e-07	3.526e-06	307	1062	AANAT,ACTA1,ADCY2,ADCY3,ADCY5,ADCY9,UCN2,PARP1,ADRA1A,ADRA2A,GRK2,NR0B1,AHSG,AKT1,ALDH3A1,ALPL,ADCY4,ANXA3,APRT,FAS,LGR5,AREG,TRIB3,STC2,SOCS1,ATP1A2,ATP1A3,ATP2B4,ATP6V1B1,AVP,AVPR1A,AVPR1B,AVPR2,RGS9,CCND1,BCL2,CEACAM1,SOCS2,CFLAR,BMP4,BMP6,ALDH1A2,ZFP36L1,KLF9,EIF2B5,FOXH1,CACNA1B,CALCR,CALR,CAMK2A,CAPN1,CASP8,CAV1,CAV2,RUNX1,CBFB,CD4,AIFM1,CDK2,ATP6V1F,CHRM2,CHRNA3,CHRNA7,CYP7B1,CNGA3,COL1A1,…
GO: Biological Process	GO:0001763	morphogenesis of a branching structure		3.712e-09	4.488e-05	3.534e-07	3.526e-06	93	246	ERMN,AHR,AREG,BCL2,PRDM1,BMP4,DDR1,SEMA5A,CASR,CD44,MAP3K13,CDH1,DLG5,COL4A1,COL13A1,MAGED1,CTNND2,CTSD,CTSH,CTSZ,DLG1,DLX2,NPNT,DRD2,RDH10,NTN4,EPHA2,LEF1,EPHA7,SPRY1,ESR1,FGF1,FGF2,FGF8,FGFR2,FOXD1,FLT1,FRS2,SIX4,GDNF,GLI2,HHEX,FOXA1,FOXA2,TNC,IL6,KRAS,LAMA5,LHX1,LLGL2,TACSTD2,BCL11A,MDK,MET,CITED1,RSPO2,MYCN,NKX3-1,PAX2,PDGFB,PDGFRA,WNT4,PGR,PLXNA1,DLL4,PPP3R1,ESRP1,PTCH1,RASIP1,GRHL2,ESRP2,SF…
GO: Biological Process	GO:0098609	cell-cell adhesion		4.101e-09	4.958e-05	3.873e-07	3.864e-06	269	911	ABL2,ACTB,ACTG1,ACTN1,ADAM8,DSCAML1,AMIGO1,ADORA2A,NLGN4X,PCDH19,MAD1L1,AKT1,C1QTNF1,ANXA9,ALOX12,ALOX15,ANK3,ANXA3,ITGA8,AQP4,ARVCF,PCDHGB4,SOCS1,ASTN1,PDE5A,CADM3,FADD,BCL2,BCL6,CEACAM1,BMI1,BMP4,BMP6,ZFP36L1,CLDN20,SDK1,CAPN1,CAV1,RUNX1,RUNX3,CBFB,CLDN12,CLDN10,CLDN6,CLDN9,CD4,CD6,CD9,CD80,CD44,TNFRSF13C,FIBP,CD70,CD81,CDH1,CDH2,CDH5,CDH6,CDH7,CDH8,CDH12,CDH13,DLG5,MUC21,CEACAM5,CEL,SCARF2,CEA…
GO: Biological Process	GO:0007389	pattern specification process		4.457e-09	5.388e-05	4.16e-07	4.15e-06	161	493	ACVR1B,DSCAML1,EOMES,TBC1D32,ALX3,AMHR2,BHLHE40,NRP2,BMI1,SP8,BMP4,BMPR1B,ALDH1A2,LDB1,C3,FOXH1,C1orf127,DAW1,CDX2,CDX4,OVOL2,CER1,KIF3B,DMRT3,HAND1,SOSTDC1,GDF3,NKX2-5,TCF7L1,IRX4,MAFB,DLX2,DVL2,HEYL,SENP2,EMX1,LEF1,SPRY1,BASP1,FGF1,FGF2,FGF8,FGFR2,FST,FOXG1,FOXD1,TMEM107,LEFTY1,FOXB1,LBX1,DLL3,SUFU,GATA4,FRS2,KAT2A,GDNF,GLI1,GLI2,BHLHE22,KDM2B,HHEX,FOXA1,FOXA2,HOXA1,HOXB1,HOXB6,HOXC4,HOXC8,HOXC…
GO: Biological Process	GO:0001932	regulation of protein phosphorylation		4.473e-09	5.408e-05	4.16e-07	4.15e-06	444	1625	GDF5,ABL2,ACTB,ACVR1B,ADAM8,NDRG2,ADAR,ADCY2,ADCY3,ADCY5,ADCY9,FZD7,ADORA2A,ADRA1A,ADRA2A,ADRA2B,ADRB3,GRK2,APLNR,AHSG,AKT1,C1QTNF1,C1QTNF2,SEMA6A,STK24,ALK,ALOX15,ADCY4,MAP4K3,DGKD,APOE,FAS,AREG,SPTBN4,ARRB1,TRIB3,SOCS1,PDE5A,RAP2C,SH3RF3,ATP2B4,AVP,CCND1,BCL2,TNFRSF11A,FGF18,FGF16,CEACAM1,CFLAR,BMP4,BMP6,BST1,SQSTM1,C3,LDLRAD4,RPS6KA4,CALCA,CALCR,CALM1,CASR,CAV1,CAV2,MAP3K6,CCK,CCND2,UNC119,CD4…
GO: Biological Process	GO:0090066	regulation of anatomical structure size		4.798e-09	5.801e-05	4.428e-07	4.418e-06	187	592	ASIC2,SLC12A5,ADORA2A,ADRA1D,ADRA1A,ADRA2A,ADRA2B,ADRB1,ADRB3,GRK2,AHR,AKT1,SEMA6A,PREX1,ALOX12,ALOX15,BIN1,APOE,AQP4,ARF1,SPTBN4,PDE5A,ATP1A2,AVP,AVPR1A,AVPR1B,AVPR2,RAB11A,WASL,CALCA,CAPG,CAPN1,HIP1R,SEMA5A,CASR,CAV1,TMSB10,MAP3K13,CFTR,CHGA,PFN3,AATK,CSF3,PLXNA4,IST1,DBN1,DCC,ACE,VILL,DLG1,SLC12A6,DRD1,DRD5,DSCAM,DUSP5,ECE1,ARPC1B,EDN2,ARPC2,EFNA5,ABI2,ELN,DMTN,EPHA7,CLN8,EPS8,ESR2,CCL26,PRR16…
GO: Biological Process	GO:0051253	negative regulation of RNA metabolic process		6.099e-09	7.373e-05	5.585e-07	5.573e-06	405	1467	ZNF93,NMRAL1,JDP2,SCAF4,EOMES,GFI1B,PARP1,MTA3,AEBP1,NR0B1,AHR,SOX14,BEND3,YBX3,CBX4,BARX2,BHLHE40,SFMBT2,ZNF835,TRIB3,ASCL2,ZFHX3,RBM24,BOLL,CCND1,BCL3,BCL6,CREG1,HESX1,PRDM1,BMI1,BMP4,BMP6,LDB1,SQSTM1,FOXH1,CALCA,LIMD1,CALR,CAV1,RUNX2,RUNX1,RUNX1T1,RUNX3,CBFB,ZNF501,NOSTRIN,LRRFIP1,CDK2,AURKB,CDK6,CDK9,CDKN2A,CDX2,CDX4,MSC,CEBPD,MAPKAPK2,FOXN3,TCEAL1,OVOL2,HAND1,NIPBL,ASF1A,TBX4,MAGED1,OSR2,NFE…
GO: Biological Process	GO:0002062	chondrocyte differentiation		6.356e-09	7.684e-05	5.778e-07	5.764e-06	58	132	GDF5,ACAN,IFT80,COL20A1,ANXA6,SCUBE2,FGF18,BMP4,BMP6,BMPR1B,RUNX2,RUNX3,SERPINH1,COL2A1,COL6A1,COL6A2,COL11A2,COL12A1,POC1A,PKDCC,OSR2,CHST11,CCN2,COCH,ZNF219,FGF9,SCARA3,GLG1,GLI2,CHADL,HSPG2,COL27A1,LOXL2,SMAD3,MAF,MDK,MEF2D,NFIB,CYTL1,PRKCA,PTHLH,RARG,SFRP2,SHOX2,SNAI2,SOX5,SULF1,TGFBI,TGFBR2,THRB,GDF6,TRPS1,COL14A1,WNT7A,WNT2B,COL21A1,ADAMTS12,HMGA2
GO: Biological Process	GO:0001505	regulation of neurotransmitter levels		7.104e-09	8.588e-05	6.409e-07	6.395e-06	142	425	ASIC1,ACP5,BTBD9,ADORA2A,ADRA1A,ADRA2A,AKT1,PPFIA2,APBA1,APBA2,CADPS,ATP1A2,STX11,ATP2B4,ALDH7A1,BHMT,BAIAP3,CACNA1A,CACNA1B,CACNA1D,CACNB2,CACNB4,CAMK2A,CAV1,SYNGR3,SLC6A5,DGKI,CYTH1,CHAT,CHRM2,CHRNA3,CHRNA7,NRXN2,OTOF,CNR1,COMT,PNKD,SLC32A1,RIMS4,CTBP2,RIMS2,NOS1AP,PHGDH,GRIN3A,SARDH,DRD1,DRD2,FLOT1,CLN8,ZNF219,ESR1,NRN1,KLF2,CSPG5,NSG1,GABRA2,GAD2,NAAA,CPLX2,GCH1,GCHFR,GDNF,GFAP,KCNMB4,GPER1,G…
GO: Biological Process	GO:0050806	positive regulation of synaptic transmission		7.425e-09	8.976e-05	6.649e-07	6.634e-06	84	218	ADORA2A,ADRA1A,ADRB1,GRK2,APOE,SQSTM1,BAIAP3,CA7,CACNA1B,CACNA1D,CACNB2,CACNB3,CACNB4,KALRN,HAP1,CAMK2B,SHISA7,CCKBR,CHRNA7,SLC24A2,CNR1,CRHR1,CRHR2,RIMS4,RIMS2,DBN1,SHANK1,DRD1,DRD2,CACNG7,FLOT1,NPTN,NSG1,CACNG4,GFAP,KISS1R,GPER1,GRIA4,GRIK2,GRIN2A,GRIN2C,GRIN2D,PTPN5,FAM107A,HTR2C,HTR7,SHANK3,LRRTM1,ITPR3,KISS1,LAMA2,NAT8L,NGFR,NOS1,NTRK1,ROR2,NTSR1,SYT2,OXTR,SERPINE2,SSH1,PRKCZ,RELN,PTN,RAB3B,…
GO: Biological Process	GO:0040012	regulation of locomotion		7.819e-09	9.452e-05	6.95e-07	6.934e-06	340	1203	AAMP,ABL2,ABR,ACVR1B,DYSF,ADAM8,MYSM1,ADORA2A,ADRA2A,ACAN,AKT1,SOX14,SEMA6A,ARRDC3,ALDOA,STK24,PREX1,ALOX12,ANXA3,APOD,APOE,LMO4,FAS,RND3,ARHGDIA,UNC5C,RAP2C,RAB11A,FADD,BCL2,BCR,FGF18,FGF16,CEACAM1,NRP2,BMP4,LDB1,ARHGEF7,BST1,BST2,BTC,LDLRAD4,WASL,CALR,CAMK2A,CAMK2B,CAPN1,SEMA5A,CASR,ARTN,CAV1,CAV2,CD9,CD40,CD81,TMSB10,ARHGEF2,CDH1,CDH5,CDH13,CDK6,DLG5,TAC4,SUN2,CCR4,CMKLR1,NIPBL,CNN2,COL1A1,ONE…
GO: Biological Process	GO:0070838	divalent metal ion transport		8.856e-09	0.0001071	7.814e-07	7.797e-06	172	539	MRS2,ASIC1,SLC24A3,PKD1L2,DYSF,SLC25A25,ADORA2A,ADRA1A,ADRA2A,ADRB1,SLC24A4,APLNR,AHR,BIN1,ANXA6,CACHD1,GRAMD2A,STC2,ATP1A2,SLC41A1,ATP2A3,ATP2B4,RGS9,BCL2,BMP4,NIPA1,CACNA1A,CACNA1B,CACNA1D,CACNA1F,CACNB2,CACNB3,CACNB4,CALCR,CALM1,NOL3,HAP1,CAMK2A,CAMK2B,CASQ2,CASR,CAV1,CD4,CACNA2D2,CALHM1,CHRNA7,SLC24A2,CCR5,LILRA5,CNR1,CRHR1,CRHR2,SMIM6,CCN2,NOS1AP,CYBA,TRPM6,CYP27B1,ACE,ATP2C2,GRIN3A,DMD,DRD1…
GO: Biological Process	GO:0090596	sensory organ morphogenesis		9.494e-09	0.0001148	8.277e-07	8.258e-06	110	310	ABR,ALDH1A3,ITGA8,AQP5,LCTL,ATOH1,ATP6V1B1,BCL2,BCR,HESX1,PRDM1,PROM1,BMP4,SDK1,KCNQ4,CTHRC1,NIPBL,CNGA3,COL2A1,COL8A1,OSR2,TSKU,CRYGB,LHFPL5,RIPOR2,MAFB,DLX5,NR2E3,DSCAM,DVL2,DVL3,ABI2,EPHA2,TOPORS,EYA4,IKZF1,FAT1,FBN1,WNT16,FGF2,FGF8,FGF9,FGFR2,SLITRK6,FOXG1,FOXE3,FLT1,FRZB,FRS2,SIX4,GLI2,BHLHE22,KDM2B,VSX2,HMGN1,HMX2,HOXA1,HOXC13,HPN,LHX1,MAN2A1,MYO7A,NAGLU,MYO3A,NEUROG1,NRL,HMX3,ROR2,OTX1,OTX…
GO: Biological Process	GO:0007517	muscle organ development		9.517e-09	0.000115	8.277e-07	8.258e-06	156	479	VGLL2,ACTA1,ACTC1,ACTN3,DYSF,EOMES,FZD7,ADRB1,YBX3,ZFHX3,RBM24,BCL2,BCL9,CFLAR,BMP4,FOXH1,PHOX2B,CAV1,CAV2,CTDP1,LARGE1,MSC,CHAT,CHRNA1,MYL6B,HAND1,CNTFR,COL19A1,CRHR2,NKX2-5,RIPOR2,FGF20,ANKRD2,DMD,RCAN1,TSC22D3,DSP,HIVEP3,HEYL,EEF2,EGR3,ELN,FLOT1,LEF1,ERBB3,SPEG,ETV1,EVC,HMG20B,BASP1,ARID5B,FGF2,FGF8,FGF9,FGFR2,FHL1,TRIM72,SFMBT1,HDAC7,LBX1,ANKRD1,FOXP1,MEGF10,VAMP5,DNER,GATA4,FRS2,GATA6,KAT2A,…
GO: Biological Process	GO:0000165	MAPK cascade		1.19e-08	0.0001438	1.027e-06	1.025e-05	301	1049	GDF5,ABL2,ADAM8,NDRG2,FZD7,ADRA1A,ADRA2A,ADRA2B,ADRB3,AKT1,C1QTNF1,C1QTNF2,SEMA6A,STK24,ALK,RASAL1,ALOX15,CUL1,MAP4K3,APOE,FAS,AREG,SPTBN4,ARRB1,TRIB3,PDE5A,SH3RF3,AVP,TNFRSF11A,FGF18,FGF16,CEACAM1,CFLAR,BMP4,BMP6,ZFP36L1,BTC,C3,CALCR,CALM1,CASR,ARTN,CAV1,CAV2,MAP3K6,CCKBR,CD4,CD40,CD44,CD81,MAP3K13,CDH2,MAPKAPK2,GPR37L1,GPR55,CHRNA7,CCR5,BMP8A,LILRA5,ARHGEF6,MAPK8IP1,PRKD2,MAGED1,GDF15,EPGN,GDF3…
GO: Biological Process	GO:0051241	negative regulation of multicellular organismal process		1.246e-08	0.0001506	1.068e-06	1.065e-05	411	1500	GDF5,ABR,ACP5,ACTN3,NDRG2,UCN2,FZD7,PARP1,ADRA1D,ADRA1A,ADRA2A,ADRB1,ADRB3,GRK2,NLGN4X,AHR,AHSG,C1QTNF1,SEMA6A,ABCD1,ARRDC3,ALOX12,BIN1,ANPEP,YBX3,APOD,APOE,KLK3,FAS,AQP4,AREG,SPTBN4,ARHGDIA,ARRB1,STC2,ASCL2,SOCS1,PDE5A,ATP1A2,ATP2B4,AVP,AVPR1A,AVPR2,AXL,BCL2,BCL3,BCL6,BCR,INPP4B,CEACAM1,SOCS2,BMP4,LDB1,BPI,ZFP36L1,BST2,GPR149,TAX1BP1,PHOX2B,RAB29,LDLRAD4,CACNB3,RPS6KA4,CALCA,CALCR,LIMD1,NOL3,CAL…
GO: Biological Process	GO:0072511	divalent inorganic cation transport		1.416e-08	0.0001712	1.206e-06	1.203e-05	173	546	MRS2,ASIC1,SLC24A3,PKD1L2,DYSF,SLC25A25,ADORA2A,ADRA1A,ADRA2A,ADRB1,SLC24A4,APLNR,AHR,BIN1,ANXA6,CACHD1,GRAMD2A,STC2,ATP1A2,SLC41A1,ATP2A3,ATP2B4,RGS9,BCL2,BMP4,NIPA1,CACNA1A,CACNA1B,CACNA1D,CACNA1F,CACNB2,CACNB3,CACNB4,CALCR,CALM1,NOL3,HAP1,CAMK2A,CAMK2B,CASQ2,CASR,CAV1,CD4,CACNA2D2,CALHM1,CHRNA7,SLC24A2,CCR5,LILRA5,CNR1,CRHR1,CRHR2,SMIM6,CCN2,NOS1AP,CYBA,TRPM6,CYP27B1,ACE,ATP2C2,GRIN3A,DMD,DRD1…
GO: Biological Process	GO:0006935	chemotaxis		1.485e-08	0.0001795	1.255e-06	1.252e-05	212	697	DYSF,ADAM8,PLEKHG5,DSCAML1,SEMA6A,PREX1,ANK3,APBB2,SPTBN4,UNC5C,ATOH1,TNFRSF11A,FGF18,FGF16,NRP2,BMP4,BMPR1B,BST1,CALCA,CALR,CH25H,CRPPA,SEMA5A,CASR,ARTN,RUNX3,CDH13,CMTM3,CHGA,CHN1,CYP7B1,CCR4,CCR5,CMKLR1,PRKD2,BCAR1,PLXNA4,CMTM5,RIPOR2,DCC,GAB2,DLX5,DOK1,DSCAM,DUSP1,EDN2,NTN4,EFNA3,EFNA4,EFNA5,EGR3,PLXNC1,EPHA2,ZNF580,LGR6,FLOT1,LEF1,EPHA1,EPHA7,EPHB6,ERBB2,ETV1,CCL26,TUBB3,FES,FGF1,FGF2,FGF8,G…
GO: Biological Process	GO:0008284	positive regulation of cell population proliferation		1.532e-08	0.0001852	1.286e-06	1.283e-05	312	1096	DYSF,FZD7,ADRA1D,ADRA2A,GRK2,MTA3,APLNR,AKT1,ALDH3A1,ALOX12,GADD45GIP1,AREG,ARRB1,SCUBE2,CDK13,MARK4,AVP,AVPR1A,AVPR2,FADD,CCND1,BCL2,TNFRSF11A,BCL6,FGF18,FGF16,NRP2,CFLAR,BMI1,BMP4,BMP6,ALDH1A2,BST1,BST2,BTC,DDR1,CALR,CAPN1,CAPNS1,VSTM2A,SEMA5A,CASR,CAV1,CAV2,RUNX2,CCK,CCKBR,CCND2,CD4,CD6,CD80,CD40,TNFRSF13C,CD70,CD81,OSMR,CDC25B,CDH13,CDK2,CDK6,CDX2,CRLF1,GPR37L1,CHRNA7,RPRD1B,CTHRC1,CYP7B1,CNT…
GO: Biological Process	GO:0034765	regulation of ion transmembrane transport		1.552e-08	0.0001876	1.294e-06	1.291e-05	171	539	KCNH7,ASIC2,DYSF,AMIGO1,ADRA2A,ADRB1,APLNR,AHR,AKT1,BIN1,DPP10,ANK3,ANXA3,KCNAB2,ARF1,KCNK5,ATP1A2,ATP2B4,RGS9,BMP4,CACNA1A,CACNA1B,CACNA1D,CACNA1F,CACNB2,CACNB3,CACNB4,CALCR,CALM1,NOL3,HAP1,CAPN1,CLIC3,CASQ2,CAV1,SHISA7,KCNQ4,CACNA2D2,CALHM1,CFTR,CLIC1,AKAP7,CRHBP,CRHR1,SMIM6,NOS1AP,CYBA,DLG1,DMD,PCSK9,SHANK1,DRD1,DRD2,KCNK7,GAL,CACNG7,CACNG6,CATSPER4,STOM,TCIRG1,BPIFA1,FGF12,FGF14,FHL1,FLNA,KCN…
GO: Biological Process	GO:0042493	response to drug		1.584e-08	0.0001915	1.312e-06	1.309e-05	336	1194	ABCA1,ASIC2,ASIC1,ACTB,ACTC1,SLC25A25,ADCY2,ADCY3,ADCY5,AMIGO1,SLC12A5,ADORA2A,PARP1,ADRA1A,GRK2,AHR,AK4,ALDH3A1,STK24,ALK,APOD,AQP4,AQP5,ABCC6,AREG,ARRB1,ATP1A2,ATP1A3,BECN1,ATP2B4,AVP,AXL,FADD,RGS9,CCND1,BCL2,BLMH,CFLAR,BMP4,KLF9,CASTOR3,SDK1,CA12,CACNA1A,NOL3,KALRN,CALR,CAPN1,CAPN2,CASP8,CASQ2,CAV1,CAV2,RUNX1,AIFM1,SLC6A5,ARHGEF2,CDH1,CDK2,CDK6,CDK9,CALHM1,CFTR,GPR37L1,GPR52,CHRM2,CHRNA1,CHRNA…
GO: Biological Process	GO:0048585	negative regulation of response to stimulus		1.765e-08	0.0002133	1.443e-06	1.44e-05	512	1927	LZTR1,ABL2,ABR,ACP5,ACTN3,NDRG2,ADAR,ADCY2,ADCY3,ADCY5,ADCY9,ADORA2A,ADRA1A,ADRA2A,ADRB3,GRK2,NLGN4X,APLNR,NR0B1,AHSG,AKT1,C1QTNF1,SEMA6A,ABCD1,IFT80,ARRDC3,ALOX12,RASAL1,ALOX15,AMHR2,ADCY4,RNF169,BMF,RNF213,YBX3,APOD,APOE,FAS,AREG,ARRB1,TRIB3,PDE8B,SOCS1,ATP2B4,TNK1,AVP,FADD,RGS11,RGS9,BCL2,BCL3,BCL6,BCR,CEACAM1,BID,PRDM1,SOCS2,CFLAR,BMI1,BMP4,IER3,ARHGEF7,BST2,BTC,CASTOR3,VWC2L,CPNE1,FOXH1,LDLR…
GO: Biological Process	GO:0023014	signal transduction by protein phosphorylation		1.775e-08	0.0002146	1.443e-06	1.44e-05	303	1061	GDF5,ABL2,ADAM8,NDRG2,FZD7,ADRA1A,ADRA2A,ADRA2B,ADRB3,AKT1,C1QTNF1,C1QTNF2,SEMA6A,STK24,ALK,RASAL1,ALOX15,CUL1,MAP4K3,APOE,FAS,AREG,SPTBN4,ARRB1,TRIB3,PDE5A,SH3RF3,AVP,TNFRSF11A,FGF18,FGF16,CEACAM1,CFLAR,BMP4,BMP6,ZFP36L1,BTC,C3,CALCR,CALM1,CASR,ARTN,CAV1,CAV2,MAP3K6,CCKBR,CD4,CD40,CD44,CD81,MAP3K13,CDH2,MAPKAPK2,GPR37L1,GPR55,CHRNA7,CCR5,BMP8A,LILRA5,ARHGEF6,MAPK8IP1,PRKD2,MAGED1,GDF15,EPGN,GDF3…
GO: Biological Process	GO:0030324	lung development		1.779e-08	0.000215	1.443e-06	1.44e-05	85	225	FGF18,BMP4,ALDH1A2,DLG5,CFTR,TBX4,ADAMTS2,PKDCC,CCN2,CTSD,CTSH,CTSZ,CUX1,ADAMTSL2,ACE,RDH10,EDN2,EIF4E,SPRY1,KLF2,FGF1,FGF2,FGF8,FGF9,FGFR2,FLT4,PDPN,FOXP1,GATA4,GATA6,GH1,GLI1,GLI2,LOXL3,HHEX,SAV1,FOXA1,FOXA2,TNC,IGFBP5,KRAS,FOXP2,LAMA5,CCDC39,LOX,SMAD2,MAN2A1,DPPA2,RSPO2,MYCN,NFIB,NODAL,NOS3,PDGFRA,PGR,PPP3R1,ESRP1,PTHLH,PTN,GRHL2,ESRP2,ATXN1,SIM2,SREBF1,STRA6,TBX5,TCF21,ZFPM2,TGFB3,TGFBR2,THRA…
GO: Biological Process	GO:1901700	response to oxygen-containing compound		1.832e-08	0.0002214	1.476e-06	1.473e-05	491	1839	AANAT,ABCA1,ABL2,ABR,ACP5,ACTB,ACTC1,ADCY2,ADCY3,ADCY5,ADCY9,AMIGO1,GRAMD1B,FZD7,PARP1,ADRA2A,GRK2,AHR,AHSG,AKT1,ALDH3A1,STK24,ALK,ALPL,ADCY4,GRAMD1A,APOD,APOE,APRT,AQP4,AREG,ARRB1,TRIB3,STC2,PDE8B,SOCS1,ATP1A2,ATP1A3,BECN1,ATP2B4,ATP6V1B1,AVP,AVPR1A,AXL,FADD,RGS9,CCND1,BCL2,TNFRSF11A,BCR,CEACAM1,PRDM1,SOCS2,CFLAR,BMP4,BMP6,ALDH1A2,BPI,ZFP36L1,KLF9,EIF2B5,CASTOR3,BAIAP3,SDK1,CACNA1A,CACNA1B,CACNA…
GO: Biological Process	GO:0050890	cognition		1.9e-08	0.0002296	1.521e-06	1.517e-05	122	357	ABL2,ASIC1,BTBD9,ADCY3,SLC12A5,PTCHD1,ADRB1,NLGN4X,ITGA8,APOE,PDE8B,PDE5A,LRRN4,ATP1A2,ATP1A3,KALRN,SHISA7,CCK,CCND2,DGKI,CHAT,CHRNA7,NRXN2,SLC24A2,CYP7B1,NIPBL,CNR1,COMT,ZNF385A,CRHBP,CRHR1,CTNND2,BRINP1,SHANK1,DRD1,DRD2,DRD5,RCAN1,ABI2,CLN8,ESR2,NPTN,FOXB1,CHL1,KAT2A,GHSR,GLP1R,GNAS,GRIN2A,GRM4,GRM7,TAFA2,FAM107A,KLK8,SYNPO,HOXA1,HRH1,HTR2A,HTR7,IDUA,SHANK3,TANC1,ITPR3,KCNK2,KRAS,FOXP2,LAMB1,LH…
GO: Biological Process	GO:0030323	respiratory tube development		2.025e-08	0.0002448	1.611e-06	1.607e-05	86	229	FGF18,BMP4,ALDH1A2,DLG5,CFTR,TBX4,ADAMTS2,PKDCC,TRAF4,CCN2,CTSD,CTSH,CTSZ,CUX1,ADAMTSL2,ACE,RDH10,EDN2,EIF4E,SPRY1,KLF2,FGF1,FGF2,FGF8,FGF9,FGFR2,FLT4,PDPN,FOXP1,GATA4,GATA6,GH1,GLI1,GLI2,LOXL3,HHEX,SAV1,FOXA1,FOXA2,TNC,IGFBP5,KRAS,FOXP2,LAMA5,CCDC39,LOX,SMAD2,MAN2A1,DPPA2,RSPO2,MYCN,NFIB,NODAL,NOS3,PDGFRA,PGR,PPP3R1,ESRP1,PTHLH,PTN,GRHL2,ESRP2,ATXN1,SIM2,SREBF1,STRA6,TBX5,TCF21,ZFPM2,TGFB3,TGFBR…
GO: Biological Process	GO:0022612	gland morphogenesis		2.097e-08	0.0002535	1.657e-06	1.653e-05	64	155	AREG,BCL2,CEACAM1,CFLAR,BMP4,DDR1,CAPN1,CAV1,CD44,CDH1,CYP7B1,SOSTDC1,NTN4,EPHA2,ELF3,ESR1,ESR2,FGF8,FGFR2,FRS2,EDAR,GLI1,GLI2,FOXA1,HPN,TNC,ID4,IGFBP5,IL6,NKX2-3,LAMA5,LIMS1,MDK,MET,MKI67,MSN,NFIB,NKX3-1,PAX6,PDGFB,WNT4,BSX,PGR,PLAU,PLXNA1,ESRP1,PTCH1,PTHLH,PTN,RARG,RPS6KA1,ESRP2,LIMS2,SNAI2,SRC,PLXND1,STAT6,SULF1,TGFA,TGFB3,TGFBR2,EZR,WNT5A,WNT3A
GO: Biological Process	GO:0042330	taxis		2.168e-08	0.0002621	1.702e-06	1.698e-05	212	700	DYSF,ADAM8,PLEKHG5,DSCAML1,SEMA6A,PREX1,ANK3,APBB2,SPTBN4,UNC5C,ATOH1,TNFRSF11A,FGF18,FGF16,NRP2,BMP4,BMPR1B,BST1,CALCA,CALR,CH25H,CRPPA,SEMA5A,CASR,ARTN,RUNX3,CDH13,CMTM3,CHGA,CHN1,CYP7B1,CCR4,CCR5,CMKLR1,PRKD2,BCAR1,PLXNA4,CMTM5,RIPOR2,DCC,GAB2,DLX5,DOK1,DSCAM,DUSP1,EDN2,NTN4,EFNA3,EFNA4,EFNA5,EGR3,PLXNC1,EPHA2,ZNF580,LGR6,FLOT1,LEF1,EPHA1,EPHA7,EPHB6,ERBB2,ETV1,CCL26,TUBB3,FES,FGF1,FGF2,FGF8,G…
GO: Biological Process	GO:0006816	calcium ion transport		2.217e-08	0.000268	1.729e-06	1.725e-05	158	492	ASIC1,SLC24A3,PKD1L2,DYSF,SLC25A25,ADORA2A,ADRA1A,ADRA2A,ADRB1,SLC24A4,APLNR,AHR,BIN1,ANXA6,CACHD1,GRAMD2A,STC2,ATP1A2,ATP2A3,ATP2B4,RGS9,BCL2,BMP4,CACNA1A,CACNA1B,CACNA1D,CACNA1F,CACNB2,CACNB3,CACNB4,CALCR,CALM1,NOL3,HAP1,CAMK2A,CAMK2B,CASQ2,CASR,CAV1,CD4,CACNA2D2,CALHM1,CHRNA7,SLC24A2,CCR5,LILRA5,CNR1,CRHR1,CRHR2,SMIM6,CCN2,NOS1AP,CYBA,TRPM6,CYP27B1,ACE,ATP2C2,GRIN3A,DMD,DRD1,DRD2,CACNG7,CACNG6…
GO: Biological Process	GO:0031344	regulation of cell projection organization		2.385e-08	0.0002883	1.848e-06	1.844e-05	245	831	ABL2,AMIGO1,ERMN,AKT1,SEMA6A,STK24,PREX1,ALK,RASAL1,APOE,CPNE5,ARF1,SCARF1,ARHGDIA,MARK4,ATF1,RAB11A,CDKL1,CFLAR,BMP4,ARHGEF7,RAB29,SDK1,CACNA1A,WASL,KALRN,HAP1,CAMK2B,SEMA5A,CAV1,CD44,MAP3K13,CDH2,DLG5,CHN1,CHRNA3,CPNE6,TBC1D22A,NGEF,CNR1,CNTN1,AATK,NSMF,PLXNA4,PPP1R16B,CROCC,RIMS2,CTSZ,CUX1,CCP110,RIPOR2,ARHGAP24,IST1,DBN1,DCC,KIAA0319,NTM,ARHGAP44,DMD,DYNC1I2,SHANK1,DPYSL3,DSCAM,DVL2,DVL3,UST,…
GO: Biological Process	GO:0045666	positive regulation of neuron differentiation		2.545e-08	0.0003077	1.96e-06	1.955e-05	153	474	GDF5,ABL2,AMIGO1,ADRA2B,STK24,ALK,RASAL1,APOE,CPNE5,ARF1,SCARF1,ARHGDIA,ATF1,ATOH1,RAB11A,BCL2,BCL6,SOCS2,CFLAR,BMP4,BMP6,VWC2L,CPNE1,PHOX2B,KALRN,HAP1,CAMK2B,SEMA5A,MAP3K13,ARHGEF2,DLG5,CPNE6,CNR1,CNTN1,RGS6,PLXNA4,NKX2-5,RIMS2,CUX1,IST1,BRINP1,DBN1,DCC,FGF20,DLX2,DMD,DNMT3B,SHANK1,DPYSL3,DSCAM,DVL2,DVL3,HEYL,CACNG7,EFNA5,PLXNC1,MARK2,NIN,HMG20B,TRPV2,FES,FOXG1,LLPH,NPTN,AVIL,ANKRD1,GLI2,GOLGA4,…
GO: Biological Process	GO:0060537	muscle tissue development		2.579e-08	0.0003117	1.973e-06	1.969e-05	158	493	VGLL2,ACTA1,ACTC1,ACTN3,DYSF,EOMES,FZD7,ADRA1A,ADRB1,ALPK3,AHR,ITGA8,YBX3,RBM24,FADD,BCL2,BCL9,CFLAR,BMP4,ALDH1A2,FOXH1,PHOX2B,CALR,CASP8,CAV1,CAV2,CTDP1,MSC,CHRNA1,MYL6B,HAND1,COL19A1,CRHR2,TENM4,CSRP2,NKX2-5,RIPOR2,MYLK3,FGF20,ANKRD2,DLG1,DMD,RCAN1,TSC22D3,DSP,GJC1,HIVEP3,HEYL,EEF2,ELN,FLOT1,LEF1,ERBB3,SPEG,HMG20B,FGF1,FGF2,FGF8,FGF9,FGFR2,HDAC7,PDLIM5,ANKRD1,FOXP1,MEGF10,VAMP5,DNER,GATA4,FRS2,…
GO: Biological Process	GO:0060078	regulation of postsynaptic membrane potential		2.904e-08	0.0003511	2.208e-06	2.203e-05	67	166	ADORA2A,ADRB1,GRK2,NLGN4X,AKT1,BEGAIN,PDLIM4,TMEM108,CACNB3,DGKI,CHRNA1,CHRNA3,CHRNA7,CHRNG,RIMS2,DBN1,GRIN3A,DMPK,SHANK1,DRD2,FGF14,GABBR1,GABRA2,GABRA3,GABRA4,GABRB1,GABRB2,GABRB3,GABRG2,GABRG3,GRIA3,GRIA4,GRID1,GRIK2,GRIK3,GRIK4,GRIN2A,GRIN2C,GRIN2D,GRM1,HCRT,SHISA6,SHANK3,KCNA1,KCND2,INSYN2A,MET,NGFR,NTSR1,OPRM1,P2RX7,SSH1,PRKCZ,RELN,STX1B,ATXN1,PPP1R9A,NLGN1,SHANK2,RIMS1,CUX2,ZMYND8,WNT7A,CE…
GO: Biological Process	GO:2000145	regulation of cell motility		3.279e-08	0.0003964	2.478e-06	2.472e-05	316	1120	AAMP,ABL2,ABR,ACVR1B,DYSF,ADAM8,MYSM1,ADRA2A,ACAN,AKT1,SOX14,SEMA6A,ALDOA,STK24,PREX1,ALOX12,ANXA3,APOD,APOE,LMO4,FAS,RND3,ARHGDIA,UNC5C,RAP2C,RAB11A,FADD,BCL2,BCR,FGF18,FGF16,CEACAM1,NRP2,BMP4,LDB1,ARHGEF7,BST1,BST2,BTC,LDLRAD4,WASL,CALR,CAMK2A,CAMK2B,CAPN1,SEMA5A,CAV1,CD9,CD40,CD81,TMSB10,ARHGEF2,CDH1,CDH5,CDH13,CDK6,DLG5,TAC4,SUN2,CMKLR1,NIPBL,CNN2,COL1A1,ONECUT2,PRKD2,CLDN7,BCAR1,AKAP12,NSMF,…
GO: Biological Process	GO:0010959	regulation of metal ion transport		3.641e-08	0.0004402	2.734e-06	2.728e-05	150	465	DYSF,AMIGO1,ADORA2A,ADRA2A,ADRB1,APLNR,AHR,AKT1,BIN1,DPP10,ANK3,KCNAB2,ARF1,SPTBN4,GRAMD2A,STC2,ATP1A2,ATP2B4,RGS9,BCL2,BMP4,CACNA1A,CACNA1B,CACNA1D,CACNA1F,CACNB2,CACNB3,CACNB4,CALCR,CALM1,NOL3,HAP1,CAMK2A,CAMK2B,CASQ2,CASR,CAV1,CD4,LILRA5,CNTN1,AKAP7,CRHR1,CRHR2,SMIM6,NKX2-5,NOS1AP,CYBA,ACE,ATP2C2,DLG1,DMD,DMPK,PCSK9,DRD1,DRD2,GAL,EPB41,STOM,BPIFA1,TRPV2,FGF12,FGF14,FHL1,FLNA,CATSPER1,GLP1R,GLR…
GO: Biological Process	GO:0018108	peptidyl-tyrosine phosphorylation		3.688e-08	0.0004458	2.752e-06	2.746e-05	138	420	ABL2,CLK4,IFNL4,ADRA1A,ADRA2A,AHSG,ALK,AREG,SOCS1,RAP2C,TNK1,AXL,DYRK4,NRP2,BMP6,BST1,DDR1,CAV1,CAV2,CCK,UNC119,CD4,CD80,CD40,CD44,CD81,ARHGEF2,CRLF1,LILRA5,CNTN1,SH3BP5,PKDCC,EPGN,AATK,CSF3,ACE,PARP9,DVL2,EFNA3,EFNA4,EFNA5,ABI2,EPHA2,TNK2,DMTN,EPHA1,EPHA7,EPHB6,ERBB2,ERBB3,EREG,FES,FGF8,FGFR2,FLT1,FLT4,IL23A,CAMKK2,GAS6,GDNF,GFRA1,GH1,GH2,AFAP1L2,HCK,NRG1,HK1,CD300A,HPX,HRG,HTR2A,ICAM1,TSLP,IL6,…
GO: Biological Process	GO:0070588	calcium ion transmembrane transport		4.644e-08	0.0005614	3.444e-06	3.436e-05	122	362	ASIC1,SLC24A3,PKD1L2,DYSF,SLC25A25,ADRA2A,ADRB1,SLC24A4,APLNR,AHR,BIN1,ANXA6,CACHD1,ATP1A2,ATP2A3,ATP2B4,RGS9,BMP4,CACNA1A,CACNA1B,CACNA1D,CACNA1F,CACNB2,CACNB3,CACNB4,CALCR,CALM1,NOL3,HAP1,CASQ2,CACNA2D2,CALHM1,CHRNA7,SLC24A2,CCR5,CNR1,CRHR1,SMIM6,NOS1AP,CYBA,TRPM6,ATP2C2,GRIN3A,DMD,DRD1,DRD2,CACNG7,CACNG6,CATSPER4,PLCE1,PKDREJ,TRPV2,FGF2,FGF14,CATSPER1,CACNG4,YME1L1,GAS6,GLP1R,GPM6A,CRACR2A,GPE…
GO: Biological Process	GO:1903522	regulation of blood circulation		4.955e-08	0.000599	3.652e-06	3.644e-05	117	344	ASIC2,ADRA1D,ADRA1A,ADRA2A,ADRA2B,ADRB1,GRK2,AHR,AKT1,BIN1,SPTBN4,PDE5A,ATP1A2,ATP1A3,ATP2A3,ATP2B4,AVP,AVPR1A,AVPR1B,AVPR2,CACNA1B,CACNA1D,CACNA1F,CACNB2,CACNB3,CACNB4,CALCA,CALM1,CASQ2,CASR,CAV1,CACNA2D2,CHGA,CHRM2,CHRNA7,CRHR2,NKX2-5,CCN2,NOS1AP,CYP2J2,ACE,DLG1,DMD,DMPK,DRD1,DRD2,DSP,DUSP5,GJC1,ECE1,EDN2,CACNG7,CACNG6,GJD3,FLNA,CELF2,CACNG4,GATA4,GCH1,GLP1R,KCNMB4,BVES,HRH1,HRC,HTR2A,HTR2C,ICA…
GO: Biological Process	GO:0014706	striated muscle tissue development		5.104e-08	0.000617	3.74e-06	3.731e-05	151	471	VGLL2,ACTA1,ACTC1,ACTN3,DYSF,EOMES,FZD7,ADRA1A,ADRB1,ALPK3,YBX3,RBM24,FADD,BCL2,BCL9,CFLAR,BMP4,ALDH1A2,FOXH1,PHOX2B,CALR,CASP8,CAV1,CAV2,CTDP1,MSC,CHRNA1,MYL6B,HAND1,COL19A1,CRHR2,TENM4,NKX2-5,RIPOR2,MYLK3,FGF20,ANKRD2,DMD,RCAN1,TSC22D3,DSP,GJC1,HIVEP3,HEYL,EEF2,ELN,FLOT1,LEF1,ERBB3,SPEG,HMG20B,FGF1,FGF2,FGF8,FGF9,FGFR2,HDAC7,PDLIM5,ANKRD1,FOXP1,MEGF10,VAMP5,DNER,GATA4,FRS2,GATA6,KAT2A,SIX4,PPP1…
GO: Biological Process	GO:0060538	skeletal muscle organ development		5.429e-08	0.0006563	3.953e-06	3.944e-05	79	209	VGLL2,ACTA1,ACTN3,DYSF,EOMES,YBX3,RBM24,BCL2,BCL9,CFLAR,PHOX2B,CAV1,CAV2,LARGE1,MSC,CHRNA1,MYL6B,CNTFR,COL19A1,CRHR2,RIPOR2,ANKRD2,DMD,RCAN1,TSC22D3,HIVEP3,HEYL,EEF2,ELN,FLOT1,HMG20B,BASP1,ANKRD1,FOXP1,MEGF10,VAMP5,DNER,GATA4,SIX4,GPC1,BVES,NR4A1,FOXP2,MEF2D,MEOX2,MET,MYOD1,MYOG,NRAS,PAX7,PLAGL1,PMP22,ANKRD33,RBFOX1,PSMA6,RB1,MYH14,RYR1,S100B,SHOX2,DKK1,BIN3,SVIL,POPDC3,STRA6,SIN3B,TCF21,SOX17,TL…
GO: Biological Process	GO:0034446	substrate adhesion-dependent cell spreading		5.46e-08	0.0006601	3.953e-06	3.944e-05	49	110	FZD7,PREX1,ITGA8,AXL,ARHGEF7,CALR,BCAR1,DBN1,DOCK1,ARPC2,NTN4,EFNA5,DMTN,EPHA1,NET1,LAMC3,ANTXR1,FLNA,PDPN,CSPG5,EGFLAM,BVES,HAS2,HSPG2,ITGA4,ITGB3,LAMA5,LAMB1,LAMB3,LAMC2,LIMS1,TACSTD2,MDK,MELTF,MYOC,UNC13D,NEDD9,RAC3,DOCK5,S100A10,CARMIL1,ST6GAL1,LIMS2,SRC,RCC2,KANK1,SRCIN1,TYRO3,FNDC3B
GO: Biological Process	GO:0010810	regulation of cell-substrate adhesion		5.679e-08	0.0006865	4.086e-06	4.077e-05	87	237	FZD7,PREX1,ALOX15,APOD,ARHGAP6,BCL2,BCL6,LDB1,ARHGEF7,BST1,DDR1,CALR,CDH13,CDK6,CDKN2A,MUC21,COL1A1,ONECUT2,COL8A1,COL16A1,BCAR1,DBN1,DMD,NPNT,DOCK1,EDIL3,ARPC2,EFNA5,EMP2,DMTN,EPHA1,NET1,FBLN2,DLC1,FLNA,PDPN,CSPG5,EGFLAM,GCNT2,FAM107A,HAS2,HRG,ITGB3,JUP,L1CAM,LIMS1,TACSTD2,SMAD3,MDK,MELTF,ATXN3,CCDC80,MYOC,UNC13D,NEDD9,COL26A1,WNT4,PLAU,RHOD,PRKCZ,PTN,PTPRJ,RAC3,NDNF,EMID1,DOCK5,S100A10,CARMIL1,…
GO: Biological Process	GO:0045934	negative regulation of nucleobase-containing compound metabolic process		5.941e-08	0.0007182	4.23e-06	4.22e-05	424	1573	ZNF93,NMRAL1,JDP2,ACTN3,SCAF4,EOMES,GFI1B,PARP1,MTA3,AEBP1,NR0B1,AHR,SOX14,RNF169,BEND3,YBX3,CBX4,BARX2,BHLHE40,SFMBT2,ZNF835,TRIB3,ASCL2,ZFHX3,TNKS,RBM24,BOLL,CCND1,BCL3,BCL6,CREG1,HESX1,PRDM1,BMI1,BMP4,BMP6,LDB1,IER3,SQSTM1,FOXH1,CALCA,LIMD1,CALR,CAV1,RUNX2,RUNX1,RUNX1T1,RUNX3,CBFB,ZNF501,CDA,NOSTRIN,LRRFIP1,CDK2,AURKB,CDK6,CDK9,CDKN2A,CDX2,CDX4,MSC,CEBPD,MAPKAPK2,FOXN3,TCEAL1,OVOL2,HAND1,NIPBL…
GO: Biological Process	GO:0018212	peptidyl-tyrosine modification		5.976e-08	0.0007225	4.23e-06	4.22e-05	138	423	ABL2,CLK4,IFNL4,ADRA1A,ADRA2A,AHSG,ALK,AREG,SOCS1,RAP2C,TNK1,AXL,DYRK4,NRP2,BMP6,BST1,DDR1,CAV1,CAV2,CCK,UNC119,CD4,CD80,CD40,CD44,CD81,ARHGEF2,CRLF1,LILRA5,CNTN1,SH3BP5,PKDCC,EPGN,AATK,CSF3,ACE,PARP9,DVL2,EFNA3,EFNA4,EFNA5,ABI2,EPHA2,TNK2,DMTN,EPHA1,EPHA7,EPHB6,ERBB2,ERBB3,EREG,FES,FGF8,FGFR2,FLT1,FLT4,IL23A,CAMKK2,GAS6,GDNF,GFRA1,GH1,GH2,AFAP1L2,HCK,NRG1,HK1,CD300A,HPX,HRG,HTR2A,ICAM1,TSLP,IL6,…
GO: Biological Process	GO:0050769	positive regulation of neurogenesis		5.983e-08	0.0007233	4.23e-06	4.22e-05	182	591	GDF5,ABL2,AMIGO1,ADRA2B,SEMA6A,STK24,ALK,RASAL1,BIN1,APOE,CPNE5,ARF1,SCARF1,ARHGDIA,ATF1,ATOH1,RAB11A,BCL2,BCL6,SOCS2,CFLAR,BMP4,BMP6,VWC2L,CPNE1,PHOX2B,KALRN,HAP1,CAMK2B,SEMA5A,MAP3K13,ARHGEF2,DLG5,CPNE6,NIPBL,CNR1,CNTN1,TENM4,RGS6,NSMF,PLXNA4,NKX2-5,RIMS2,CUX1,IST1,BRINP1,DBN1,DCC,ACE,FGF20,DLX2,DMD,DNMT3B,SHANK1,DPYSL3,DRD2,DSCAM,DVL2,DVL3,E2F1,HEYL,CACNG7,EFNA5,PLXNC1,MARK2,NIN,HMG20B,TRPV2,F…
GO: Biological Process	GO:0003002	regionalization		6.32e-08	0.0007641	4.442e-06	4.432e-05	128	386	DSCAML1,EOMES,TBC1D32,BHLHE40,NRP2,BMI1,SP8,BMP4,BMPR1B,ALDH1A2,LDB1,C3,FOXH1,CDX2,CDX4,OVOL2,CER1,DMRT3,SOSTDC1,GDF3,NKX2-5,TCF7L1,MAFB,DLX2,DVL2,HEYL,SENP2,EMX1,LEF1,SPRY1,BASP1,FGF1,FGF2,FGF8,FGFR2,FOXG1,FOXD1,TMEM107,FOXB1,DLL3,SUFU,GATA4,FRS2,KAT2A,GDNF,GLI1,GLI2,BHLHE22,KDM2B,HHEX,FOXA1,FOXA2,HOXA1,HOXB1,HOXB6,HOXC4,HOXC8,HOXC13,LHX1,LMX1B,LRP4,SMAD2,SMAD3,SMAD6,MEOX2,MLLT3,NBL1,NEUROD1,NEU…
GO: Biological Process	GO:2001257	regulation of cation channel activity		6.711e-08	0.0008112	4.689e-06	4.679e-05	77	203	ASIC2,DYSF,AMIGO1,ADRB1,ANK3,ANXA3,RGS9,BMP4,CACNA1A,CACNA1F,CACNB2,CACNB3,CACNB4,CALM1,HAP1,CAPN1,CASQ2,CAV1,SHISA7,AKAP7,CRHBP,CRHR1,NOS1AP,DLG1,DMD,SHANK1,DRD2,GAL,CACNG7,STOM,FGF12,FGF14,CACNG4,CRACR2A,GRIA3,GRIA4,GRIN2A,HRC,SHISA6,SHANK3,IKBKB,RNF207,KCNA1,KCNC2,KCNE1,KCNJ1,KCNS1,MMP9,NOS1,NTSR1,OPRM1,P2RY6,PDE4B,PDE4D,AHNAK,PLCG2,PRKG1,REM2,RELN,RASGRF1,RASGRF2,RRAD,KCNIP2,NLGN1,RPH3A,LRRC5…
GO: Biological Process	GO:0008217	regulation of blood pressure		6.885e-08	0.0008323	4.783e-06	4.772e-05	79	210	ASIC2,ADRA1D,ADRA1A,ADRA2B,ADRB1,ADRB3,AHR,KLK3,ATP1A2,AVP,AVPR1A,AVPR1B,AVPR2,IER3,CACNA1B,CALCA,GPR37L1,TAC4,CHGA,CHRNA7,CNR1,COL1A2,CRHR2,CARTPT,CTSZ,CYBA,ACE,DRD2,DRD5,ECE1,EDN2,EMP2,NCALD,ERAP1,GAS6,GCH1,GLP1R,STK39,GNAS,GUCY1A1,NISCH,QRFP,HMOX1,HSD11B2,SMAD3,MIF,ARHGAP42,NCF2,NOS1,NOS3,NPY,NPR1,NPY1R,NTSR1,OXTR,PDE4D,PDGFB,PLCB3,SERPINF2,PPARA,PPARG,PTAFR,PTGS1,REN,RENBP,RNLS,ADM2,ACSM3,SGK…
GO: Biological Process	GO:0003018	vascular process in circulatory system		7.006e-08	0.0008469	4.84e-06	4.829e-05	81	217	ABR,ASIC2,ADORA2A,ADRA1D,ADRA1A,ADRA2A,ADRA2B,ADRB1,ADRB3,GRK2,AHR,AKT1,ALOX12,APOE,PDE5A,ATP1A2,AVP,AVPR1A,AVPR1B,AVPR2,BCR,CEACAM1,BMP6,CALCA,CAPN1,CASR,CAV1,CDH5,CFTR,CHGA,AKAP12,ACE,MYLK3,DRD1,DRD5,DUSP5,ECE1,EDN2,ESR2,GCH1,KCNMB4,GPER1,GUCY1A1,C2CD4B,HMOX1,HRH1,HTR1B,HTR2A,HTR2B,HTR2C,HTR7,ICAM1,IL18,KCNMA1,FGFBP3,SMAD6,ARHGAP42,NOS1,NOS3,NPR1,NPY1R,OXTR,PDE2A,PDE3A,PDGFB,SERPINF2,PRKG1,PTAF…
GO: Biological Process	GO:0120035	regulation of plasma membrane bounded cell projection organization		7.256e-08	0.0008771	4.984e-06	4.972e-05	240	821	ABL2,AMIGO1,AKT1,SEMA6A,STK24,PREX1,ALK,RASAL1,APOE,CPNE5,ARF1,SCARF1,ARHGDIA,MARK4,ATF1,RAB11A,CDKL1,CFLAR,BMP4,ARHGEF7,RAB29,SDK1,CACNA1A,WASL,KALRN,HAP1,CAMK2B,SEMA5A,CAV1,CD44,MAP3K13,CDH2,DLG5,CHN1,CHRNA3,CPNE6,TBC1D22A,NGEF,CNR1,CNTN1,AATK,NSMF,PLXNA4,PPP1R16B,CROCC,RIMS2,CTSZ,CUX1,CCP110,RIPOR2,ARHGAP24,IST1,DBN1,DCC,KIAA0319,NTM,ARHGAP44,DMD,DYNC1I2,SHANK1,DPYSL3,DSCAM,DVL2,DVL3,UST,ARPC2…
GO: Biological Process	GO:0070848	response to growth factor		8.031e-08	0.0009708	5.458e-06	5.446e-05	233	794	GDF5,ACVR1B,PARP1,GRK2,AKT1,SEMA6A,AMHR2,ANXA3,ITGA8,ZFHX3,TMEM108,BECN1,BCL9,FGF18,FGF16,NRP2,CFLAR,BMP4,BMP6,BMPR1B,ZFP36L1,VWC2L,FOXH1,PHOX2B,LDLRAD4,CALCA,HAP1,VSTM2A,CASR,CAV1,CAV2,RUNX2,RUNX1,RUNX3,CD44,FIBP,CDH5,CDKN2B,MAPKAPK2,OVOL2,CER1,TGFBRAP1,BMP8A,COL1A1,COL1A2,COL2A1,COL4A2,ONECUT2,PRKD2,MXRA5,GDF15,SOSTDC1,CHST11,BCAR1,GDF3,NKX2-5,CCN2,ADAMTSL2,DBN1,FGF20,DLX5,DMD,FGF19,NPNT,FGFBP1…
GO: Biological Process	GO:0060349	bone morphogenesis		8.078e-08	0.0009766	5.458e-06	5.446e-05	54	127	ACP5,ACTN3,IFT80,ALPL,COL20A1,ANXA6,SCUBE2,FGF18,BMP4,BMP6,BMPR1B,RUNX2,SERPINH1,DHRS3,FOXN3,CER1,COL1A1,COL2A1,COL6A1,COL6A2,COL12A1,COL13A1,POC1A,OSR2,COCH,DLX5,FGFR2,SCARA3,FREM1,GLG1,GNAS,HAS2,PAPPA2,HSPG2,COL27A1,SP5,MEF2D,MMP16,NEUROG1,PTHLH,RARA,RARG,SFRP2,SHOX2,PHOSPHO1,TBXT,TFAP2A,TGFB3,TGFBR2,THBS1,TWIST1,COL14A1,CYP26B1,COL21A1
GO: Biological Process	GO:0035249	synaptic transmission, glutamatergic		8.105e-08	0.0009799	5.458e-06	5.446e-05	48	108	ADORA2A,ATP1A2,CACNA1A,CACNB4,KALRN,CCKBR,DGKI,CDH2,CDH8,CNR1,SHANK1,DRD1,DRD2,CACNG7,CACNG4,GRIA4,GRID1,GRIK2,GRIK3,GRIK4,GRIN2D,GRM1,GRM3,GRM4,GRM7,GRM8,HTR1B,HTR2A,SHANK3,SHC3,NGFR,NTRK1,ROR2,OXTR,SERPINE2,PLAT,RELN,NLGN1,SLC1A4,SHANK2,DKK1,UNC13A,IQSEC2,SYT1,TNR,UCN,SLC17A7,SLC17A6
GO: Biological Process	GO:0007507	heart development		8.127e-08	0.0009825	5.458e-06	5.446e-05	209	699	ACTC1,EOMES,FZD7,TBC1D32,ADRA1A,ADRB1,GRK2,ACAN,APLNR,ALPK3,AHR,LMO4,PDLIM4,RBM24,FADD,CDKL1,NRP2,PRDM1,BMP4,ALDH1A2,ZFP36L1,FOXH1,CALR,CASP7,CASP8,C1orf127,DAW1,CTDP1,DHRS3,OVOL2,CER1,HAND1,NIPBL,COL2A1,TENM4,VCAN,NKX2-5,ACE,IRX4,MYLK3,FGF20,FGF19,DSP,DVL2,DVL3,GJC1,ECE1,HEYL,MIXL1,SENP2,ELN,CALCRL,PLCE1,SPRY1,ERBB2,ERBB3,SPEG,MECOM,FBN1,DLC1,BASP1,WNT16,FGF1,FGF2,FGF8,FGF9,FGF12,FGFR2,FOXL1,FLN…
GO: Biological Process	GO:0050954	sensory perception of mechanical stimulus		8.528e-08	0.001031	5.696e-06	5.683e-05	77	204	ASIC2,AQP4,SPTBN4,ALDH7A1,ATP6V1B1,CACNA1D,CACNB3,KCNQ4,CDH1,OTOF,NIPBL,COL1A1,COL2A1,COL4A3,COL11A2,ATP6V0A4,LHFPL5,RIPOR2,COCH,TIMM9,EYA4,SLITRK6,GABRB2,GABRB3,SRRM4,GJB2,GRIN2A,GRIN2D,GRM7,GRM8,HOXA1,OTOS,HPN,HTR2A,HTR7,ICAM1,IL18,JAG2,KCNA1,KCNE1,KCNMA1,ESPNL,MYO7A,CCDC50,MYO3A,CNTN5,NTRK1,ROR1,GJC3,OTOG,ATP8B1,SERPINB6,SERPINE2,TMIE,POU3F4,POU4F3,SOBP,MYH14,MARVELD2,RPL38,SCN8A,CHD7,SLC1A3,P…
GO: Biological Process	GO:0198738	cell-cell signaling by wnt		9.462e-08	0.001144	6.285e-06	6.271e-05	170	548	ABL2,NDRG2,FZD7,IFT80,CUL1,RNF213,CPZ,AMER3,APOE,LGR5,TNKS,AXL,CCND1,BCL9,LDB1,CALM1,LIMD1,CAMK2A,SEMA5A,CAV1,RUNX1,CBFB,CD44,CDH1,CDH2,CER1,CTHRC1,COL1A1,SOSTDC1,TSKU,CSNK2A1,NKX2-5,FAM53B,CTNND2,TCF7L1,USP34,SOX7,DLX5,SOST,DRD2,DVL2,DVL3,SENP2,LGR6,MARK2,LEF1,TMEM88,ESR1,ZNRF3,UBR5,WNT16,GPC4,FGF2,FGF8,FGF9,FGFR2,MAD2L2,FOXL1,FOXO3,FRZB,LZTS2,DKK4,AGO2,WWOX,GATA4,GLI1,GRK5,GRB10,SHISA2,WIF1,FZD…
GO: Biological Process	GO:0042472	inner ear morphogenesis		9.757e-08	0.00118	6.446e-06	6.431e-05	51	118	ABR,ALDH1A3,ITGA8,ATOH1,ATP6V1B1,BCR,HESX1,KCNQ4,CTHRC1,COL2A1,LHFPL5,RIPOR2,MAFB,DLX5,DVL2,DVL3,FGF8,FGF9,FGFR2,SLITRK6,FOXG1,FRZB,SIX4,GLI2,HMX2,HOXA1,HPN,MYO7A,MYO3A,NEUROG1,HMX3,ROR2,OTX1,OTX2,PAX2,TMIE,PRRX1,POU3F4,POU4F3,SOBP,CHD7,CDH23,STOX1,ZEB1,SLC44A4,TFAP2A,WNT1,WNT5A,PAX8,WNT3A,VANGL2
GO: Biological Process	GO:0009611	response to wounding		9.811e-08	0.001186	6.446e-06	6.431e-05	223	756	ACTB,ACTG1,ACTN1,DYSF,FZD7,ADORA2A,ADRA2A,ADRA2B,ADRB1,C1QTNF1,DOCK6,STK24,ALOX12,ALOX15,ANXA6,DGKD,APOD,APOE,SCARF1,ARRB1,AXL,BCL2,BCL9,CEACAM1,CFLAR,DST,ZFP36L1,C3,DDR1,NOL3,CAV1,PAPSS2,CD9,ENTPD2,CD40,CD44,FIBP,DGKI,CD81,LARGE1,CLIC1,POU2F3,CNN2,COL1A1,COL1A2,CCN2,CTNNA1,CYP1A1,ARHGAP24,EPPK1,DOCK1,DPYSL3,DRD2,DRD5,APOA5,DSP,TSPAN32,PLLP,LGR6,ENO3,DMTN,ERBB2,ERBB3,EREG,F5,F10,F13A1,PHF21A,HMG2…
GO: Biological Process	GO:0010769	regulation of cell morphogenesis involved in differentiation		9.919e-08	0.001199	6.482e-06	6.467e-05	120	359	AMIGO1,SEMA6A,PREX1,APOE,ARHGDIA,RAB11A,ARHGEF7,CACNA1A,KALRN,CALR,CAMK2B,SEMA5A,MAP3K13,CDH2,CHN1,CHRNA3,NGEF,BCAR1,AATK,NSMF,PLXNA4,CUX1,IST1,DBN1,DCC,ARHGAP44,DOCK1,DSCAM,UST,ARPC2,EFNA5,ABI2,PLXNC1,MARK2,DMTN,EPHA7,NIN,NET1,TRPV2,SEMA6B,FLNA,PDLIM5,PDPN,CSPG5,GOLGA4,HAS2,NRG1,TLX2,SHANK3,ITGB3,L1CAM,LIMK1,LIMS1,LRP4,TACSTD2,MAP2,BCL11A,MDK,MET,MELTF,MYO5B,MYOC,UNC13D,NEDD9,NEFM,NGF,NGFR,NTRK3…
GO: Biological Process	GO:0043410	positive regulation of MAPK cascade		1.052e-07	0.001272	6.819e-06	6.803e-05	185	607	ABL2,ADAM8,FZD7,ADRA1A,ADRA2A,ADRA2B,ADRB3,C1QTNF1,C1QTNF2,ALK,ALOX15,MAP4K3,APOE,ARRB1,PDE5A,SH3RF3,TNFRSF11A,FGF18,CFLAR,BMP4,C3,CALCR,CASR,CAV2,MAP3K6,CD4,CD40,CD44,CD81,MAP3K13,CDH2,MAPKAPK2,GPR37L1,GPR55,CHRNA7,LILRA5,MAPK8IP1,PRKD2,MAGED1,GDF15,EPGN,CRHR2,AKAP12,CARTPT,TRAF4,CCN2,DCC,FGF20,FGF19,NPNT,DRD2,DUSP5,DVL2,DVL3,RASGRP1,SORBS3,PLCE1,ERBB2,ESR1,ESR2,CCL26,WNT16,FGF1,FGF2,FGF8,FGF9,F…
GO: Biological Process	GO:0099565	chemical synaptic transmission, postsynaptic		1.055e-07	0.001275	6.819e-06	6.803e-05	75	198	ADORA2A,ADRB1,GRK2,NLGN4X,AKT1,ANXA9,BEGAIN,PDLIM4,TMEM108,CACNB3,SHISA7,DGKI,DLGAP2,CHRM2,CHRNA1,CHRNA3,CHRNA7,CHRNG,RIMS2,DBN1,LYPD1,GRIN3A,DMPK,SHANK1,DRD1,DRD2,DRD5,CACNG4,GABBR1,GABRA2,GABRA3,GABRA4,GABRB1,GABRB2,GABRB3,GABRG2,GABRG3,GRIA3,GRIA4,GRID1,GRIK2,GRIK3,GRIK4,GRIN2A,GRIN2C,GRIN2D,GRM1,HCRT,SHISA6,SHANK3,INSYN2A,MET,NGFR,NTSR1,OPRM1,P2RX7,SSH1,PRKCZ,RELN,STX1B,ATXN1,PPP1R9A,NLGN1,SH…
GO: Biological Process	GO:0042471	ear morphogenesis		1.105e-07	0.001336	7.092e-06	7.076e-05	58	141	ABR,ALDH1A3,ITGA8,ATOH1,ATP6V1B1,BCR,HESX1,KCNQ4,CTHRC1,NIPBL,COL2A1,OSR2,LHFPL5,RIPOR2,MAFB,DLX5,DVL2,DVL3,EYA4,FGF8,FGF9,FGFR2,SLITRK6,FOXG1,FRZB,SIX4,GLI2,HMX2,HOXA1,HPN,MYO7A,NAGLU,MYO3A,NEUROG1,HMX3,ROR2,OTX1,OTX2,PAX2,TMIE,PRRX1,POU3F4,POU4F3,SOBP,GSC,RPL38,CHD7,CDH23,STOX1,ZEB1,SLC44A4,TFAP2A,TWIST1,WNT1,WNT5A,PAX8,WNT3A,VANGL2
GO: Biological Process	GO:0048839	inner ear development		1.109e-07	0.00134	7.092e-06	7.076e-05	83	226	ABR,C1QTNF5,ALDH1A3,ITGA8,LGR5,ATOH1,ATP6V1B1,BCR,HESX1,BMP4,PHOX2B,KCNQ4,CDH1,CEBPD,MAPKAPK2,CTHRC1,COL2A1,SLC25A27,LHFPL5,CUX1,RIPOR2,FGF20,MAFB,DLX5,DVL2,DVL3,FGF8,FGF9,FGFR2,SLITRK6,FOXG1,FRZB,GABRB2,GABRB3,SIX4,GJB2,GLI2,HMX2,HOXA1,HPN,JAG2,KCNK2,KCNMA1,MAF,CYS1,MYCL,MYCN,MYO7A,NAGLU,MYO3A,NEUROD1,NEUROG1,BMPER,NTRK3,HMX3,ROR1,ROR2,OTX1,OTX2,PAX2,ATP8B1,CYTL1,TMIE,PRRX1,POU3F4,POU4F3,ESRP1,P…
GO: Biological Process	GO:0060341	regulation of cellular localization		1.182e-07	0.001429	7.522e-06	7.505e-05	298	1060	ASIC1,ACTB,BTBD9,ADCY5,ADORA2A,PARP1,ADRA1A,ADRA2A,ADRB1,MAD1L1,APLNR,AKT1,DPP10,ANK3,PPFIA2,UBL4B,APBA1,APBA2,KCNAB2,APOD,KIAA1614,ARF1,ARRB1,PDE8B,MARK4,ATP1A2,VAMP8,BECN1,RAB11A,BCL2,INPP4B,BID,BMP4,ZFP36L1,IER3,SQSTM1,RAB29,BAIAP3,CACNA1A,CACNA1B,CACNA1D,CACNB2,CACNB3,CACNB4,CALCR,CALM1,NOL3,KALRN,HAP1,CAMK2A,CAMK2B,CASP8,CASQ2,CAV1,CAV2,SHISA7,CD4,DGKI,CD81,CDH1,CDH2,DCLK1,CYTH1,CFTR,CHRM2,C…
GO: Biological Process	GO:0050905	neuromuscular process		1.197e-07	0.001447	7.578e-06	7.561e-05	57	138	ABL2,ABR,ADCY5,ADORA2A,ALDH1A3,KCNAB2,PDE8B,BCR,CACNA1A,CAMK2B,CHRNA1,PNKD,DBN1,GRIN3A,SHANK1,DRD1,DRD2,CLN8,FGF12,FGF14,SLITRK6,GBX1,GCH1,GRIN2A,GRIN2C,GRIN2D,NRG1,HOXA1,SHANK3,IGHMBP2,KCNA1,KCNH1,KCNMA1,MYO7A,NEUROG1,HMX3,GPR88,PENK,PMP22,POU4F1,POU4F3,RBFOX1,PEX5,RAC3,UBA5,SCN8A,SLC1A3,SLC6A3,NPAS3,CDH23,STRA6,TCF15,TNR,RBFOX2,UCN,SLURP1,JPH3
GO: Biological Process	GO:0016055	Wnt signaling pathway		1.217e-07	0.001471	7.664e-06	7.646e-05	169	546	ABL2,NDRG2,FZD7,IFT80,CUL1,RNF213,CPZ,AMER3,APOE,LGR5,TNKS,AXL,CCND1,BCL9,LDB1,CALM1,LIMD1,CAMK2A,SEMA5A,CAV1,RUNX1,CBFB,CD44,CDH1,CDH2,CER1,CTHRC1,COL1A1,SOSTDC1,TSKU,CSNK2A1,NKX2-5,FAM53B,CTNND2,TCF7L1,USP34,SOX7,DLX5,SOST,DRD2,DVL2,DVL3,SENP2,LGR6,MARK2,LEF1,TMEM88,ESR1,ZNRF3,UBR5,WNT16,GPC4,FGF2,FGF8,FGF9,FGFR2,MAD2L2,FOXL1,FOXO3,FRZB,LZTS2,DKK4,AGO2,WWOX,GATA4,GLI1,GRK5,GRB10,SHISA2,WIF1,FZD…
GO: Biological Process	GO:0033555	multicellular organismal response to stress		1.305e-07	0.001578	8.174e-06	8.155e-05	45	100	ASIC1,ADRA2A,ADRB1,APOE,PDE8B,BCL2,CACNA1A,CACNA1B,CALCA,KALRN,CAPN2,RUNX1,CCK,CCKBR,COMT,CRHR1,BRINP1,KIAA0319,LYPD1,DRD1,EIF4E,ESR2,GCH1,GRIK2,GRM7,FBXL20,HTR2C,HTR7,SHANK3,MDK,NOS1,NTRK1,NR4A2,PENK,RELN,KCNIP3,ASIC4,SLC6A2,TACR1,THBS1,THBS4,UCN,VDAC1,USP46,LPAR5
GO: Biological Process	GO:0046928	regulation of neurotransmitter secretion		1.359e-07	0.001643	8.47e-06	8.451e-05	59	145	ASIC1,ADORA2A,ADRA1A,ADRA2A,PPFIA2,APBA1,APBA2,BAIAP3,CACNA1A,CACNA1B,CACNA1D,CACNB2,CACNB4,CAMK2A,DGKI,CYTH1,CHRM2,CHRNA3,CHRNA7,CNR1,PNKD,RIMS4,RIMS2,GRIN3A,DRD1,DRD2,NRN1,CSPG5,CPLX2,KCNMB4,GPER1,GRM4,GRM7,GRM8,FBXL20,HCRT,HTR1B,HTR2A,HTR2C,HTR7,KCNC3,KCNH1,STXBP5,NGF,SYT2,P2RY4,PFN2,SEPTIN5,PRKCA,RHOT1,STX1B,PPP1R9A,NLGN1,RIMS1,SNCG,UNC13A,SYT1,TACR2,WNT7A
GO: Biological Process	GO:0071363	cellular response to growth factor stimulus		1.381e-07	0.00167	8.521e-06	8.502e-05	224	763	GDF5,ACVR1B,PARP1,GRK2,AKT1,SEMA6A,AMHR2,ITGA8,TMEM108,BECN1,BCL9,FGF18,FGF16,NRP2,CFLAR,BMP4,BMP6,BMPR1B,ZFP36L1,VWC2L,FOXH1,PHOX2B,LDLRAD4,CALCA,HAP1,VSTM2A,CASR,CAV1,CAV2,RUNX2,RUNX1,CD44,FIBP,CDH5,CDKN2B,MAPKAPK2,OVOL2,CER1,TGFBRAP1,BMP8A,COL1A1,COL1A2,COL2A1,COL4A2,ONECUT2,PRKD2,GDF15,SOSTDC1,CHST11,BCAR1,GDF3,NKX2-5,CCN2,ADAMTSL2,DBN1,FGF20,DLX5,DMD,FGF19,NPNT,FGFBP1,SOST,E2F1,ARPC2,HEYL,EE…
GO: Biological Process	GO:0051130	positive regulation of cellular component organization		1.382e-07	0.00167	8.521e-06	8.502e-05	368	1350	ABCA1,ABL2,ASIC2,JDP2,AMIGO1,GFI1B,PARP1,AHR,STK24,PREX1,ALK,RASAL1,ALOX15,BIN1,ANK1,LRRN1,BMF,UBL4B,APOE,FAS,CPNE5,ARF1,PDLIM4,SCARF1,ARHGDIA,ARRB1,MARK4,TNKS,ATF1,BECN1,AXL,LRSAM1,RAB11A,BCL2,BCL6,BID,BIK,CFLAR,BMP4,ARHGEF7,BTC,C3,WASL,RPS6KA4,KALRN,HAP1,CALR,CAMK2B,CAPG,CAPN2,HIP1R,CASP8,SEMA5A,CAV1,CCK,MAP3K13,CDH5,AURKB,CDK9,DLG5,CENPE,CPNE6,NIPBL,CNR1,CNTN1,PRKD2,COL16A1,POC1A,TRIM58,GDF15,…
GO: Biological Process	GO:0007611	learning or memory		1.449e-07	0.001752	8.895e-06	8.874e-05	108	317	ABL2,ASIC1,BTBD9,ADCY3,SLC12A5,ADRB1,NLGN4X,ITGA8,APOE,PDE8B,PDE5A,LRRN4,ATP1A2,ATP1A3,KALRN,SHISA7,CCK,CCND2,DGKI,CHAT,CHRNA7,NRXN2,SLC24A2,CYP7B1,CNR1,COMT,ZNF385A,CRHBP,CRHR1,CTNND2,BRINP1,SHANK1,DRD1,DRD2,DRD5,RCAN1,ABI2,CLN8,ESR2,NPTN,FOXB1,KAT2A,GHSR,GLP1R,GRIN2A,GRM4,GRM7,TAFA2,KLK8,SYNPO,HRH1,HTR2A,HTR7,IDUA,SHANK3,TANC1,ITPR3,KCNK2,KRAS,FOXP2,LAMB1,LMX1B,MAN2B1,MDK,SHC3,MEIS2,NEUROG1,NGF…
GO: Biological Process	GO:0006937	regulation of muscle contraction		1.658e-07	0.002004	1.012e-05	0.000101	73	193	ACTN3,ADRA1A,ADRA2A,ADRA2B,ADRB1,GRK2,BIN1,ANXA6,PDE5A,ATP1A2,CALCA,CALM1,CASQ2,CAV1,CHGA,CHRM2,CHRNA3,CNN1,NKX2-5,CCN2,NOS1AP,DBN1,DLG1,DMD,DMPK,NPNT,DSP,EDN2,CALCRL,ENO1,PLCE1,MYL9,FLNA,GATA4,GHSR,GPER1,GUCY1A1,HRC,HSPB6,RNF207,JUP,KCNA1,KCNMA1,LCK,SMAD7,MYBPC3,ARHGAP42,MYL5,NOS1,OXTR,PDE4B,PDE4D,PRKCA,PRKG1,PTAFR,PTGS1,NCF1,RYR1,DOCK5,ZC3H12A,SMTN,SSTR2,TACR2,TACR1,TACR3,TNNC2,TNNC1,TNNI2,TNNI…
GO: Biological Process	GO:0048545	response to steroid hormone		1.678e-07	0.002029	1.019e-05	0.0001017	132	407	AANAT,ACTA1,PARP1,NR0B1,ALDH3A1,ALPL,ANXA3,FAS,AREG,ATP1A2,ATP1A3,AVPR1A,CCND1,BCL2,CFLAR,BMP4,BMP6,ZFP36L1,KLF9,FOXH1,CALCR,CALR,CAV1,RUNX1,CBFB,AIFM1,CYP7B1,CNGA3,COL1A1,CLDN4,CCN2,CYBA,DNMT3B,NR2E3,BCL2L11,DUSP1,NR1H3,PDCD7,HEYL,CATSPER4,EIF4E,LEF1,ESR1,ESR2,ESRRG,SRARP,UBR5,FKBP4,FOXO3,CATSPER1,NR5A2,FOXP1,NR5A1,GABRB1,NR6A1,GDNF,GH1,GHSR,GJB2,GPER1,SOX30,FAM107A,PADI2,NR4A1,FOXA1,HSD11B2,HTR…
GO: Biological Process	GO:0097435	supramolecular fiber organization		1.69e-07	0.002042	1.02e-05	0.0001017	215	729	ABL2,ACTA1,ACTC1,ACTG1,ACTN1,DYSF,ERMN,AEBP1,ACAN,ALDOA,PREX1,ALOX15,BIN1,FIGNL2,APOE,ARF1,PDLIM4,SPTBN4,RND3,ARHGAP6,ARRB1,RAB11A,BCL2,CFLAR,DST,WASL,CAPG,CAPN1,HIP1R,SEMA5A,CASQ2,CAV1,PSTPIP2,SERPINH1,TMSB10,ARHGEF2,CDH5,CHRNA7,COL1A1,COL1A2,COL2A1,SPEF1,COL11A2,COL12A1,ADAMTS2,BCAR1,CRHR2,PFN3,CSF3,CSRP2,NKX2-5,CCN2,EPPK1,AIF1L,DBN1,HDGFL3,MYLK3,VILL,KIF19,DLG1,SHANK1,DPYSL3,DSP,ARPC1B,ARPC2,A…
GO: Biological Process	GO:1903305	regulation of regulated secretory pathway		1.696e-07	0.00205	1.02e-05	0.0001017	75	200	ABR,ADORA2A,ADRA1A,ADRA2A,PPFIA2,APBA1,APBA2,ARF1,CADPS,VAMP8,BCR,CEACAM1,BAIAP3,CACNA1A,CACNA1B,CACNA1D,CACNB2,CACNB4,CAMK2A,DGKI,CYTH1,CHRM2,CHRNA3,CHRNA7,CNR1,CRHR1,RIMS4,RIMS2,GAB2,GRIN3A,DRD1,DRD2,SYT15,NRN1,FES,CSPG5,CPLX2,GRM4,GRM7,GRM8,CD160,FBXL20,CD300A,HLA-F,HMOX1,HTR1B,HTR2A,HTR7,ITGB2,KCNH1,STXBP5,LYN,UNC13D,SYT2,P2RY4,PDPK1,PFN2,SEPTIN5,POU5F1,SYT10,PRKCA,PTAFR,ADGRE2,STX1B,TRPV6,NL…
GO: Biological Process	GO:0060562	epithelial tube morphogenesis		2.052e-07	0.002481	1.228e-05	0.0001225	129	397	ABL2,AHR,ALOX12,LMO4,LGR5,AREG,BCL2,HESX1,BMP4,ALDH1A2,FOXH1,DDR1,CASP8,SEMA5A,CASR,CD44,DLG5,OVOL2,CTHRC1,HAND1,COL4A1,PRKD2,MAGED1,SOSTDC1,NKX2-5,CTSD,CTSH,CTSZ,DLG1,NPNT,DVL2,RDH10,DVL3,EPHA2,LEF1,EPHA7,SPRY1,ESR1,DLC1,FGF1,FGF2,FGF8,FGFR2,FOXD1,FLT1,LBX1,FOXP1,LZTS2,SUFU,NUP50,GATA4,KAT2A,SIX4,GDNF,GLI2,KDM2B,HHEX,FOXA1,FOXA2,TNC,SHANK3,ZIC5,RNF207,KRAS,LAMA5,CCDC39,LHX1,TACSTD2,SMAD3,MDK,MET…
GO: Biological Process	GO:0051046	regulation of secretion		2.063e-07	0.002494	1.229e-05	0.0001226	273	964	ABL2,ABR,ASIC1,ADAM8,ADCY5,UCN2,ADORA2A,PARP1,ADRA1A,ADRA2A,ADRA2B,ADRB1,GRK2,C1QTNF1,ANPEP,PPFIA2,APBA1,APBA2,APOE,ARF1,ARRB1,CADPS,PDE8B,SOCS1,VAMP8,AVP,AVPR1A,AVPR2,TNFRSF11A,BCR,CEACAM1,BMP6,ARHGEF7,BAIAP3,CACNA1A,CACNA1B,CACNA1D,CACNB2,CACNB4,KALRN,HAP1,CAMK2A,HIP1R,CASR,RUNX1,CCK,CCKBR,CD40,DGKI,CACNA2D2,CYTH1,CFTR,TAC4,CHGA,CHRM2,CHRNA3,CHRNA7,BMP8A,RAB26,LILRA5,CNR1,MPC2,COMT,RFX6,PNKD,CR…
GO: Biological Process	GO:0099643	signal release from synapse		2.165e-07	0.002618	1.273e-05	0.000127	79	215	ASIC1,ADORA2A,ADRA1A,ADRA2A,PPFIA2,APBA1,APBA2,CADPS,STX11,BAIAP3,CACNA1A,CACNA1B,CACNA1D,CACNB2,CACNB4,CAMK2A,DGKI,CYTH1,CHAT,CHRM2,CHRNA3,CHRNA7,NRXN2,OTOF,CNR1,PNKD,SLC32A1,RIMS4,CTBP2,RIMS2,GRIN3A,DRD1,DRD2,NRN1,CSPG5,NSG1,GAD2,NAAA,CPLX2,KCNMB4,GPER1,GRM4,GRM7,GRM8,FBXL20,HCRT,SLC5A7,HTR1B,HTR2A,HTR2C,HTR7,CADPS2,KCNC3,KCNH1,STXBP5,NGF,SYT2,P2RX7,P2RY4,PFN2,SEPTIN5,SYT10,PRKCA,RHOT1,STX1B,PP…
GO: Biological Process	GO:0007269	neurotransmitter secretion		2.165e-07	0.002618	1.273e-05	0.000127	79	215	ASIC1,ADORA2A,ADRA1A,ADRA2A,PPFIA2,APBA1,APBA2,CADPS,STX11,BAIAP3,CACNA1A,CACNA1B,CACNA1D,CACNB2,CACNB4,CAMK2A,DGKI,CYTH1,CHAT,CHRM2,CHRNA3,CHRNA7,NRXN2,OTOF,CNR1,PNKD,SLC32A1,RIMS4,CTBP2,RIMS2,GRIN3A,DRD1,DRD2,NRN1,CSPG5,NSG1,GAD2,NAAA,CPLX2,KCNMB4,GPER1,GRM4,GRM7,GRM8,FBXL20,HCRT,SLC5A7,HTR1B,HTR2A,HTR2C,HTR7,CADPS2,KCNC3,KCNH1,STXBP5,NGF,SYT2,P2RX7,P2RY4,PFN2,SEPTIN5,SYT10,PRKCA,RHOT1,STX1B,PP…
GO: Biological Process	GO:0023061	signal release		2.169e-07	0.002623	1.273e-05	0.000127	172	562	ASIC1,ADCY5,UCN2,ADORA2A,ADRA1A,ADRA2A,C1QTNF1,PPFIA2,APBA1,APBA2,ARRB1,CADPS,PDE8B,VAMP8,STX11,BMP6,ARHGEF7,BAIAP3,CACNA1A,CACNA1B,CACNA1D,CACNB2,CACNB4,KALRN,CAMK2A,CASR,RUNX1,CCKBR,DGKI,CACNA2D2,CYTH1,CFTR,CHAT,CHGA,CHRM2,CHRNA3,CHRNA7,NRXN2,OTOF,BMP8A,CNR1,MPC2,RFX6,PNKD,CRHBP,CRHR1,CRHR2,SLC32A1,CARTPT,RIMS4,RAB11FIP5,CTBP2,RIMS2,DIO2,GRIN3A,DRD1,DRD2,EDN2,GAL,SIDT2,EFNA5,TCIRG1,NRN1,SLC9B2,…
GO: Biological Process	GO:0043085	positive regulation of catalytic activity		2.221e-07	0.002684	1.297e-05	0.0001294	429	1611	AGAP5,ABL2,ABR,ADAM8,ADCY2,ADCY3,ADCY5,ADCY9,ADORA2A,ADPRH,ADRA1A,ADRA2A,ADRA2B,ADRB1,AKT1,C1QTNF2,ARRDC3,STK24,PREX1,ALK,ALOX12,RASAL1,ADCY4,BIN1,ARHGAP23,MAP4K3,DGKD,APOE,LMO4,FAS,CDC14B,ARF1,ARHGAP6,ARHGDIA,ARRB1,TRIB3,SOCS1,PDE5A,TNKS,RAP2C,ATP2B4,CRADD,AVPR1A,AVPR1B,FADD,RGS11,RGS9,CCND1,BCL2,TNFRSF11A,BCR,FGF18,BID,CFLAR,BMI1,BMP4,ARHGEF7,CACNA1D,CALCA,CALCR,CALM1,KALRN,CAMK2B,HIP1R,CASP8,C…
GO: Biological Process	GO:0007519	skeletal muscle tissue development		2.386e-07	0.002885	1.387e-05	0.0001384	74	198	VGLL2,ACTA1,ACTN3,DYSF,EOMES,YBX3,RBM24,BCL2,BCL9,CFLAR,PHOX2B,CAV1,CAV2,MSC,CHRNA1,MYL6B,COL19A1,CRHR2,RIPOR2,ANKRD2,DMD,RCAN1,TSC22D3,HIVEP3,HEYL,EEF2,ELN,FLOT1,HMG20B,ANKRD1,FOXP1,MEGF10,VAMP5,DNER,GATA4,SIX4,GPC1,BVES,NR4A1,FOXP2,MEF2D,MEOX2,MET,MYOD1,MYOG,NRAS,PAX7,PLAGL1,PMP22,ANKRD33,RBFOX1,PSMA6,RB1,MYH14,RYR1,S100B,SHOX2,DKK1,BIN3,SVIL,POPDC3,SIN3B,TCF21,SOX17,TLL2,LEMD3,TWIST1,MAFF,CYP2…
GO: Biological Process	GO:0043408	regulation of MAPK cascade		2.59e-07	0.00313	1.498e-05	0.0001494	246	857	GDF5,ABL2,ADAM8,NDRG2,FZD7,ADRA1A,ADRA2A,ADRA2B,ADRB3,AKT1,C1QTNF1,C1QTNF2,SEMA6A,ALK,ALOX15,MAP4K3,APOE,FAS,ARRB1,TRIB3,PDE5A,SH3RF3,TNFRSF11A,FGF18,FGF16,CEACAM1,CFLAR,BMP4,BMP6,C3,CALCR,CASR,CAV1,CAV2,MAP3K6,CD4,CD40,CD44,CD81,MAP3K13,CDH2,MAPKAPK2,GPR37L1,GPR55,CHRNA7,BMP8A,LILRA5,MAPK8IP1,PRKD2,MAGED1,GDF15,EPGN,GDF3,CRHR2,AKAP12,CARTPT,TRAF4,CCN2,DCC,FGF20,DLG1,MARVELD3,DMD,FGF19,NPNT,DOK1,…
GO: Biological Process	GO:0051146	striated muscle cell differentiation		2.786e-07	0.003368	1.604e-05	0.00016	117	354	ACTA1,ACTC1,ACTG1,ACTN3,DYSF,FZD7,ADRA1A,ADRB1,ALPK3,AKT1,FER1L5,BARX2,RBM24,AVPR1A,BCL2,BCL9,CFLAR,BMP4,CACNB4,CALR,CAPN2,CASQ2,CAV2,CD9,CTDP1,CD81,CDH2,CEACAM5,CACNA2D2,GDF15,MORF4L2,CSRP2,NKX2-5,RIPOR2,MYLK3,ANKRD2,DMD,DMPK,RCAN1,FLOT1,SPEG,TRIM72,FLNC,FLT3LG,PDLIM5,ANKRD1,FOXP1,DNER,GATA4,FRS2,GATA6,KAT2A,SIX4,BVES,NRG1,IGFBP5,TANC1,KCNH1,KRAS,KRT8,KRT19,ANKRD23,LMNA,LOX,MEF2A,MET,MYOM3,MYBPC…
GO: Biological Process	GO:0061138	morphogenesis of a branching epithelium		2.961e-07	0.00358	1.697e-05	0.0001693	82	227	AHR,AREG,BCL2,BMP4,DDR1,SEMA5A,CASR,CD44,CDH1,DLG5,COL4A1,MAGED1,CTSD,CTSH,CTSZ,DLG1,NPNT,RDH10,NTN4,EPHA2,LEF1,SPRY1,ESR1,FGF1,FGF2,FGF8,FGFR2,FOXD1,FLT1,FRS2,SIX4,GDNF,GLI2,HHEX,FOXA1,FOXA2,TNC,IL6,KRAS,LAMA5,LHX1,LLGL2,TACSTD2,MDK,MET,CITED1,RSPO2,MYCN,NKX3-1,PAX2,PDGFB,PDGFRA,WNT4,PGR,PLXNA1,DLL4,PPP3R1,ESRP1,PTCH1,RASIP1,GRHL2,ESRP2,SFRP2,SNAI2,SOX10,SPINT1,SRC,PLXND1,SULF1,TCF21,TGFBR2,NKX2…
GO: Biological Process	GO:0007266	Rho protein signal transduction		3.022e-07	0.003654	1.723e-05	0.000172	78	213	ABCA1,ABL2,ABR,PLEKHG5,PLEKHG1,ADRA1A,ADRA2A,ADRB1,PREX1,APOE,RND3,ARHGAP6,ARHGDIA,ARRB1,BCL6,BCR,ARHGEF7,KALRN,ARHGEF2,CDH2,CDH13,GPR55,NGEF,ARHGEF6,COL1A2,PLEKHG4,PLEKHG3,ARHGEF4,ARHGEF26,ARHGAP32,RIPOR2,ARHGEF17,TIAM2,ECT2L,FLOT1,EPS8,CNKSR1,NET1,DLC1,CDC42EP2,FGD1,PDPN,ARHGEF16,RND1,GNA12,GPR4,GPR20,LIMK1,MET,ARHGEF37,ARHGAP42,MYOC,NGFR,FGD5,RHOF,RHOD,ARHGEF38,EPS8L1,RASIP1,RAC3,RASGRF1,RASGR…
GO: Biological Process	GO:0045785	positive regulation of cell adhesion		3.433e-07	0.00415	1.949e-05	0.0001944	146	465	DYSF,ADAM8,AKT1,PREX1,ALOX15,ANK3,SOCS1,ZFHX3,FADD,BCL6,BMI1,LDB1,ARHGEF7,CALCA,CALR,CAPN1,CAV1,RUNX1,RUNX3,CBFB,CD4,CD6,CD80,CD44,TNFRSF13C,CD70,CD81,CDH1,CDH13,CDK6,CD83,GRAP2,PRKD2,COL8A1,COL16A1,PIEZO1,DBN1,DHPS,DMD,NPNT,DOCK1,EDIL3,ARPC2,RASGRP1,EBI3,EGR3,EMP2,FLOT1,LEF1,DMTN,EPHA1,EPHB6,ERBB2,NET1,IKZF1,FBLN2,FLNA,IL23A,PDPN,CSPG5,EGFLAM,GCNT2,GLI2,CD160,HAS2,HLA-DMB,HLA-E,FOXA1,FOXA2,HRG,H…
GO: Biological Process	GO:0003012	muscle system process		3.523e-07	0.004258	1.99e-05	0.0001985	161	523	ACTA1,ACTC1,ACTN3,DYSF,PARP1,ADRA1A,ADRA2A,ADRA2B,ADRB1,GRK2,ALDOA,BIN1,ANXA6,PDE5A,ATP1A2,ATP1A3,BECN1,ATP2B4,CFLAR,CACNA1D,CACNB2,CALCA,CALM1,NOL3,CAMK2B,CASQ2,CAV1,CTDP1,CDK9,CHGA,CHRM2,CHRNA1,CHRNA3,CHRNG,MYL6B,LTB4R,CNN1,GTF2IRD1,NKX2-5,CCN2,NOS1AP,CYBA,DBN1,ANKRD2,DLG1,DMD,DMPK,NPNT,SCO2,DRD1,DRD2,DSP,DTNA,GJC1,ECE1,EDN2,EEF2,SORBS3,CALCRL,ENO1,PLCE1,NMUR1,MYL9,FGF12,TRIM72,FOXO3,FLNA,PDLIM…
GO: Biological Process	GO:0022898	regulation of transmembrane transporter activity		3.769e-07	0.004556	2.119e-05	0.0002114	103	304	ASIC2,ACTB,DYSF,AMIGO1,ADRA2A,ADRB1,ANK3,ANXA3,ATP1A2,RGS9,BCL2,BMP4,CACNA1A,CACNA1D,CACNA1F,CACNB2,CACNB3,CACNB4,CALM1,HAP1,CAPN1,CASQ2,CAV1,SHISA7,CFTR,AKAP7,CRHBP,CRHR1,SMIM6,NOS1AP,DLG1,DMD,PCSK9,SHANK1,DRD2,GAL,CACNG7,STOM,FGF12,FGF14,FHL1,CACNG4,ANO9,GLRX,STK39,CRACR2A,WWP2,GRIA3,GRIA4,GRIN2A,HK1,HRC,HSPA2,SHISA6,HTR3A,SHANK3,IKBKB,RNF207,KCNA1,KCNC2,KCNE1,KCNJ1,KCNS1,MMP9,FXYD5,NOS1,NTSR1,…
GO: Biological Process	GO:0051247	positive regulation of protein metabolic process		4.116e-07	0.004976	2.304e-05	0.0002298	491	1882	GDF5,ABL2,MIF4GD,JDP2,ACVR1B,ADAM8,ADCY2,ADCY3,ADCY5,ADCY9,FZD7,ADORA2A,GFI1B,ADRA1A,ADRA2A,ADRA2B,ADRB3,GRK2,APLNR,AKT1,C1QTNF1,C1QTNF2,ARRDC3,STK24,ALK,ALOX12,ALOX15,ADCY4,MAP4K3,BIRC3,DGKD,YBX3,APOE,FANCM,FAS,CDC14B,AREG,ARRB1,TRIB3,SOCS1,PDE5A,RAP2C,SH3RF3,ATP2B4,BOLL,CRADD,AVP,AVPR2,FADD,CCND1,BCL2,TNFRSF11A,BCL3,BCL6,FGF18,BID,CFLAR,BMI1,BMP4,BMP6,LDB1,IER3,SQSTM1,EIF2B5,C3,RPS6KA4,CALCA,CA…
GO: Biological Process	GO:0019932	second-messenger-mediated signaling		4.236e-07	0.005121	2.36e-05	0.0002355	189	634	ABCA1,ACTN3,ADCY2,ADCY3,ADCY5,ADCY9,UCN2,ADORA2A,ADRA1D,ADRA1A,ADRA2A,ADRA2B,ADRB1,ADRB3,GRK2,APLNR,AHR,ARRDC3,ADCY4,DGKD,APOE,LGR5,PDE5A,ATP1A2,ATP2B4,AVPR1A,AVPR2,BST1,CACNA1D,CALCA,CALCR,CALM1,HAP1,CASQ2,CASR,CCKBR,CD4,CD8A,CDH13,GPR37L1,GPR55,CHGA,CHRM2,CCR4,CCR5,CMKLR1,LTB4R,CNR1,CRHR1,CRHR2,AKAP12,RIMS2,NOS1AP,IRGM,CABYR,CALML4,DMD,DMPK,PDE11A,DRD1,DRD2,DRD5,RCAN1,ECE1,S1PR3,EDN2,GAL,CALCRL…
GO: Biological Process	GO:0032409	regulation of transporter activity		4.7e-07	0.005682	2.606e-05	0.0002601	107	320	ASIC2,ACTB,DYSF,AMIGO1,ADRA2A,ADRB1,ANK3,ANXA3,ATP1A2,RGS9,BCL2,BMP4,CACNA1A,CACNA1D,CACNA1F,CACNB2,CACNB3,CACNB4,CALM1,HAP1,CAPN1,CASQ2,CAV1,SHISA7,SYNGR3,CFTR,AKAP7,CRHBP,CRHR1,SMIM6,NOS1AP,DLG1,DMD,PCSK9,SHANK1,DRD2,GAL,CACNG7,STOM,FGF12,FGF14,FHL1,CACNG4,ANO9,GLRX,STK39,CRACR2A,WWP2,GRIA3,GRIA4,GRIN2A,HK1,HRC,HSPA2,SHISA6,HTR3A,SHANK3,IKBKB,RNF207,KCNA1,KCNC2,KCNE1,KCNJ1,KCNS1,MMP9,FXYD5,NOS1…
GO: Biological Process	GO:0045216	cell-cell junction organization		4.903e-07	0.005927	2.706e-05	0.00027	65	170	NLGN4X,ARVCF,SDK1,CAV1,RUNX1,CBFB,CLDN6,CLDN9,CD9,CDH1,CDH2,CDH5,CDH6,CDH7,CDH8,CDH12,CDH13,DLG5,CTNNA1,CTNND2,ACE,DLG1,MARVELD3,DSP,GJC1,ABI2,EPHA2,CLDN19,PATJ,GJD3,CRB3,FLNA,HDAC7,GJB2,PKP3,CDH26,IKBKB,JUP,KIFC3,GPBAR1,LIMS1,SMAD3,MYO1C,AJM1,PKP1,PMP22,PRKCA,PRKCH,MARVELD2,GRHL2,LIMS2,SNAI2,SNAI1,FSCN1,PERP,NFASC,EPB41L3,ABCC8,TBCD,NEDD4L,TGFB3,CDH24,TJP1,CLDN5,CD177
GO: Biological Process	GO:0048701	embryonic cranial skeleton morphogenesis		4.944e-07	0.005977	2.717e-05	0.0002711	27	50	ALX3,BMP4,RUNX2,NIPBL,CHST11,DLX2,RDH10,FGFR2,SIX4,GNAS,TWIST2,HOXA1,NDST1,LHX1,SMAD2,SMAD3,MMP16,MTHFD1,NODAL,PDGFRA,PRRX1,GRHL2,TFAP2A,TGFB3,TGFBR2,TWIST1,WNT9B
GO: Biological Process	GO:0006936	muscle contraction		5.268e-07	0.006368	2.882e-05	0.0002875	125	388	ACTA1,ACTC1,ACTN3,DYSF,ADRA1A,ADRA2A,ADRA2B,ADRB1,GRK2,ALDOA,BIN1,ANXA6,PDE5A,ATP1A2,ATP1A3,ATP2B4,CACNA1D,CACNB2,CALCA,CALM1,CASQ2,CAV1,CHGA,CHRM2,CHRNA1,CHRNA3,CHRNG,MYL6B,LTB4R,CNN1,NKX2-5,CCN2,NOS1AP,DBN1,ANKRD2,DLG1,DMD,DMPK,NPNT,DRD1,DRD2,DSP,DTNA,GJC1,EDN2,EEF2,SORBS3,CALCRL,ENO1,PLCE1,NMUR1,MYL9,FGF12,TRIM72,FLNA,GATA4,PPP1R13L,GDNF,GHSR,GPER1,GUCY1A1,HRC,HTR2A,HTR2B,HTR7,HSPB6,RNF207,JUP…
GO: Biological Process	GO:0043114	regulation of vascular permeability		5.299e-07	0.006406	2.886e-05	0.0002879	24	42	ABR,ADORA2A,BCR,CEACAM1,BMP6,CAPN1,CDH5,AKAP12,MYLK3,C2CD4B,HRH1,IL18,FGFBP3,NPR1,PDE2A,PDE3A,PTPRJ,C2CD4A,SRC,TACR2,TACR1,DDAH1,UCN,VEGFA
GO: Biological Process	GO:0046578	regulation of Ras protein signal transduction		5.426e-07	0.00656	2.938e-05	0.0002931	89	255	ABCA1,LZTR1,ABL2,ABR,PLEKHG5,PLEKHG1,ADRA1A,PREX1,RASAL1,APOE,ARHGDIA,ARRB1,TNK1,BCL6,BCR,ARHGEF7,SQSTM1,KALRN,DGKI,ARHGEF2,CDH2,CYTH1,GPR55,NGEF,ARHGEF6,PLEKHG4,PLEKHG3,RALGPS1,ARHGEF4,ARHGEF26,RIPOR2,ARHGAP24,ARHGEF17,TIAM2,ARHGAP44,ECT2L,RASGRP1,FLOT1,PLCE1,EPS8,SPRY1,ERBB2,NET1,DLC1,FBP1,FGD1,ARFGEF1,SH2B2,STAMBP,ARHGEF16,GPR4,GPR20,NRG1,ITPKB,KRAS,LYN,MET,KITLG,ARHGEF37,ARHGAP42,MYOC,NGF,NGF…
GO: Biological Process	GO:0030334	regulation of cell migration		5.463e-07	0.006605	2.938e-05	0.0002931	292	1052	AAMP,ABR,ACVR1B,DYSF,ADAM8,MYSM1,ADRA2A,ACAN,AKT1,SOX14,SEMA6A,ALDOA,STK24,PREX1,ALOX12,ANXA3,APOD,APOE,LMO4,FAS,RND3,ARHGDIA,UNC5C,RAP2C,RAB11A,FADD,BCL2,BCR,FGF18,FGF16,CEACAM1,NRP2,BMP4,LDB1,ARHGEF7,BST1,BST2,LDLRAD4,WASL,CALR,CAMK2A,CAMK2B,CAPN1,SEMA5A,CAV1,CD9,CD40,CD81,TMSB10,ARHGEF2,CDH1,CDH5,CDH13,DLG5,SUN2,CMKLR1,NIPBL,CNN2,COL1A1,ONECUT2,PRKD2,BCAR1,AKAP12,NSMF,PLXNA4,SDC3,CTSH,RIPOR2,E…
GO: Biological Process	GO:0009792	embryo development ending in birth or egg hatching		5.467e-07	0.00661	2.938e-05	0.0002931	237	828	ABL2,ACVR1B,ADAR,DSCAML1,ADCY9,EOMES,TBC1D32,AKT1,ALX3,AMD1,APBA1,APBA2,YBX3,LMO4,PPP4R4,ASCL2,PRDM1,BMI1,BMP4,ALDH1A2,ZFP36L1,CAPN2,CASP8,RUNX2,RUNX1,CDH1,CMTM3,CDX2,CDX4,OVOL2,CTHRC1,HAND1,ABCG2,NIPBL,COL1A1,COL2A1,OSR2,CHST11,SYF2,GDF3,NKX2-5,ZFP42,KEAP1,DBN1,ACE,PHGDH,FERD3L,DLG1,DLX2,SCO2,DSC3,BCL2L11,DVL2,RDH10,DVL3,ECE1,EPHA2,ELF3,SENP2,EMX1,CCDC24,ENO1,LEF1,SPEG,MECOM,NPM2,KLF2,ACSL4,DLC1…
GO: Biological Process	GO:0071407	cellular response to organic cyclic compound		5.518e-07	0.006671	2.952e-05	0.0002945	195	660	AANAT,ABCA1,ACTB,ADCY2,ADCY3,ADCY5,GRAMD1B,PARP1,NR0B1,AHR,AKT1,ALK,ALPL,GRAMD1A,SOCS1,ATP1A2,ATP1A3,ATP2B4,RGS9,CFLAR,BMP4,ZFP36L1,KLF9,FOXH1,CALR,CASP7,CASP8,CASQ2,CASR,CAV1,CAV2,RUNX1,CBFB,AIFM1,CDH1,CFTR,CHRM2,CYP7B1,AKAP7,COL1A1,CRHBP,CTNNA1,CYBA,CYP1A1,CYP27B1,DNMT3B,NR2E3,DRD1,DRD2,DRD5,BCL2L11,NR1H3,ARPC2,HEYL,KLF16,EFNA5,EIF4E,FLOT1,LEF1,DMTN,ESR1,ESR2,ESRRG,SRARP,KLF2,UBR5,FES,FKBP4,FOX…
GO: Biological Process	GO:0015844	monoamine transport		5.891e-07	0.007121	3.137e-05	0.000313	48	114	ACTB,ADORA2A,ADRA2A,ADRA2B,GRK2,CADPS,CHGA,CHRNA7,CNR1,CRHR1,CRHR2,CARTPT,FGF20,SLC29A4,DRD1,DRD2,SYT15,GABBR1,GDNF,GHSR,NISCH,CD300A,HTR1B,HTR2A,HTR7,ITGB3,KCNA2,LGALS3,NAT8L,MAOB,NOS1,SYT2,OPRK1,OXTR,PCP4,SYT10,PTGS1,RAB3B,SLC6A2,SLC6A3,SLC6A4,SLC18A1,SLC18A2,SLC22A3,SNCG,SYK,SYT1,UCN
GO: Biological Process	GO:0035023	regulation of Rho protein signal transduction		5.926e-07	0.007163	3.138e-05	0.0003131	58	147	ABCA1,ABL2,ABR,PLEKHG5,PLEKHG1,ADRA1A,PREX1,APOE,ARHGDIA,ARRB1,BCL6,BCR,ARHGEF7,KALRN,ARHGEF2,CDH2,GPR55,NGEF,ARHGEF6,PLEKHG4,PLEKHG3,ARHGEF4,ARHGEF26,RIPOR2,ARHGEF17,TIAM2,ECT2L,FLOT1,EPS8,NET1,DLC1,FGD1,ARHGEF16,GPR4,GPR20,MET,ARHGEF37,ARHGAP42,MYOC,NGFR,FGD5,ARHGEF38,EPS8L1,RASIP1,RASGRF1,RASGRF2,ARHGEF10L,PLEKHG6,SYNPO2L,PREX2,MCF2L2,KANK1,FGD4,MCF2L,ARAP3,VAV2,EPS8L2,ARHGEF5
GO: Biological Process	GO:0051336	regulation of hydrolase activity		5.944e-07	0.007186	3.138e-05	0.0003131	384	1435	AGAP5,ABL2,ABR,LMTK3,ELFN2,ADORA2A,ADPRH,ADRA1A,ADRA2A,ADRB1,GRK2,AHR,AHSG,AKT1,PREX1,ALOX12,RASAL1,BIN1,ARHGAP23,BIRC3,FAS,SLC7A14,PPP4R4,ARHGAP6,ARHGDIA,ARRB1,CRADD,AVP,AVPR1A,AVPR1B,FADD,RGS11,RGS9,BCL6,BCR,BID,CFLAR,ARHGEF7,BST2,C3,SPOCD1,CALCA,CALM1,NOL3,KALRN,CAMK2B,CAST,HIP1R,CASP8,CASR,CAV1,CAV2,SERPINH1,CCK,CCKBR,AIFM1,CD40,CD44,DGKI,CDH1,CTSC,GPR55,CHGA,CHN1,CHN2,CHRM2,ARHGAP22,TBC1D22A…
GO: Biological Process	GO:0002009	morphogenesis of an epithelium		6.056e-07	0.007321	3.183e-05	0.0003176	190	641	ABL2,FZD7,AHR,ALDH1A3,ALOX12,LMO4,LGR5,AREG,BCL2,HESX1,CEACAM1,BMP4,ALDH1A2,FOXH1,DDR1,CASP8,SEMA5A,CASR,RUNX1,RUNX3,CD44,CDH1,DLG5,OVOL2,CTHRC1,CYP7B1,HAND1,COL4A1,PRKD2,TBX4,MAGED1,SOSTDC1,NKX2-5,CTSD,CTSH,CTSZ,ARHGAP24,DLG1,NPNT,DVL2,RDH10,DVL3,NTN4,EPHA2,LEF1,EPHA7,SPRY1,ESR1,ESR2,DLC1,ZNRF3,WNT16,GPC4,CRB3,FGF1,FGF2,FGF8,FGFR2,FST,FOXD1,FOXE1,FLNA,FLT1,PDPN,LBX1,FRZB,FOXP1,LZTS2,SUFU,NUP50,G…
GO: Biological Process	GO:0007605	sensory perception of sound		6.261e-07	0.007569	3.277e-05	0.0003269	65	171	ASIC2,AQP4,SPTBN4,ALDH7A1,ATP6V1B1,CACNA1D,KCNQ4,CDH1,OTOF,NIPBL,COL1A1,COL2A1,COL4A3,COL11A2,ATP6V0A4,LHFPL5,RIPOR2,COCH,TIMM9,EYA4,SLITRK6,GABRB2,GABRB3,SRRM4,GJB2,GRM7,HOXA1,OTOS,HPN,ICAM1,JAG2,KCNE1,KCNMA1,ESPNL,MYO7A,CCDC50,MYO3A,CNTN5,ROR1,GJC3,OTOG,ATP8B1,SERPINB6,TMIE,POU3F4,POU4F3,SOBP,MYH14,MARVELD2,RPL38,SCN8A,CHD7,SLC1A3,SNAI2,CDH23,SLC26A5,TFAP2A,THRB,TJP1,UCN,TMPRSS3,EPS8L2,BARHL1,B…
GO: Biological Process	GO:0007264	small GTPase mediated signal transduction		6.31e-07	0.007628	3.288e-05	0.000328	178	594	RAB19,ABCA1,LZTR1,ABL2,ABR,PLEKHG5,PLEKHG1,ADRA1A,ADRA2A,ADRB1,DOCK6,PREX1,RASAL1,CDC42BPA,ARHGAP23,APOE,RND3,ARHGAP6,ARHGDIA,ARRB1,RAP2C,TNK1,RAB11A,RAB42,BCL6,BCR,ARHGEF7,SQSTM1,RAB29,KALRN,DGKI,ARHGEF2,CDH2,CDH13,CDK2,CDKN2A,CYTH1,GPR55,CHN1,CHN2,ARHGAP22,GRAP2,NGEF,RAB26,ARHGEF6,COL1A2,PLEKHG4,AATK,PLEKHG3,RALGPS1,ARHGEF4,ARHGEF26,ARHGAP32,RIPOR2,ARHGAP24,RAPGEF5,ARHGEF17,ELMO1,TIAM2,DHCR24,A…
GO: Biological Process	GO:0032412	regulation of ion transmembrane transporter activity		6.44e-07	0.007785	3.341e-05	0.0003334	100	296	ASIC2,DYSF,AMIGO1,ADRA2A,ADRB1,ANK3,ANXA3,ATP1A2,RGS9,BMP4,CACNA1A,CACNA1D,CACNA1F,CACNB2,CACNB3,CACNB4,CALM1,HAP1,CAPN1,CASQ2,CAV1,SHISA7,CFTR,AKAP7,CRHBP,CRHR1,SMIM6,NOS1AP,DLG1,DMD,PCSK9,SHANK1,DRD2,GAL,CACNG7,STOM,FGF12,FGF14,FHL1,CACNG4,ANO9,GLRX,STK39,CRACR2A,WWP2,GRIA3,GRIA4,GRIN2A,HK1,HRC,HSPA2,SHISA6,HTR3A,SHANK3,IKBKB,RNF207,KCNA1,KCNC2,KCNE1,KCNJ1,KCNS1,MMP9,FXYD5,NOS1,NTSR1,OPRM1,P2RY…
GO: Biological Process	GO:0032940	secretion by cell		7.17e-07	0.008668	3.704e-05	0.0003696	442	1682	ABCA1,ABL2,ABR,ASIC1,ACP3,ACTN1,DYSF,ADAM8,ADCY5,UCN2,ADORA2A,PARP1,ADRA1A,ADRA2A,ADRA2B,ADRB1,GRK2,AHSG,C1QTNF1,C1QTNF5,ALDH3B1,ALDOA,AMPD3,ANK1,ANPEP,PRSS12,ANXA3,PPFIA2,APBA1,APBA2,KCNAB2,APEH,APOE,APRT,ARF1,SCRN2,ARRB1,CADPS,CDK13,PDE8B,SOCS1,VAMP8,RAP2C,STX11,AVP,AVPR1A,AXL,RAB11A,CREG1,BCR,CEACAM1,BMP6,BPI,ARHGEF7,BST1,BST2,CPNE1,C3,BAIAP3,CACNA1A,CACNA1B,CACNA1D,CACNB2,CACNB4,STBD1,CALM1,K…
GO: Biological Process	GO:0051966	regulation of synaptic transmission, glutamatergic		7.251e-07	0.008766	3.73e-05	0.0003722	37	80	ADORA2A,ATP1A2,KALRN,CCKBR,DGKI,CDH2,CNR1,SHANK1,DRD1,DRD2,CACNG7,CACNG4,GRIA4,GRIK2,GRIK3,GRM1,GRM3,GRM4,GRM7,GRM8,HTR1B,HTR2A,SHANK3,NGFR,NTRK1,ROR2,OXTR,SERPINE2,RELN,NLGN1,SHANK2,DKK1,UNC13A,IQSEC2,SYT1,TNR,UCN
GO: Biological Process	GO:0007416	synapse assembly		7.355e-07	0.008892	3.76e-05	0.0003751	74	203	ASIC2,ACTN1,AMIGO1,NLGN4X,LRRN1,RAB29,SDK1,CACNA1A,CDH1,CDH2,DLG5,CEL,NRXN2,SHANK1,DRD1,DRD2,DSCAM,EFNA5,EPHA7,GPC4,SLITRK6,LINGO2,PDLIM5,NPTN,GABRA2,GABRB2,GABRB3,GABRG2,DNER,SIX4,PCDH17,GHSR,GJA10,GPM6A,NRG1,SHANK3,LRRTM1,LRP4,CNTN5,NTRK1,NTRK3,OXTR,PDGFB,PLXNB1,POU4F1,PRKCA,RELN,MDGA2,PTPRD,SYNDIG1,RYK,LRFN5,LRRTM4,PPP1R9A,NLGN1,SHANK2,DKK1,LHFPL4,CLSTN2,PLXND1,LRRC4,SEMA4A,ADGRL2,CUX2,RAB17,P…
GO: Biological Process	GO:0048608	reproductive structure development		7.37e-07	0.00891	3.76e-05	0.0003751	158	517	EOMES,GRK2,NR0B1,AHR,AHSG,AKT1,AMHR2,YBX3,ARRB1,STC2,ASCL2,AXL,CCND1,BCL2,BIK,PRDM1,BMP4,BMP6,BMPR1B,ZFP36L1,GPR149,EIF2B5,CASP8,MAP7,RUNX1,CD44,CDH1,CDX2,CDX4,NUP210L,CFTR,OVOL2,CYP7B1,HAND1,NIPBL,COL9A3,CTNNA1,ZFP42,CYP27B1,DHH,DHCR24,DLG1,DMRT1,ATN1,BCL2L11,RDH10,EDN2,SENP2,IMMP2L,LEF1,EREG,ESR1,ESR2,BASP1,ARID5B,FGF8,FGF9,FGFR2,FST,FKBP4,FOXO3,FLNA,NR5A1,PLAC1,GAS2,GATA4,FRS2,GATA6,SIX4,GHSR,…
GO: Biological Process	GO:0061458	reproductive system development		7.474e-07	0.009036	3.796e-05	0.0003788	159	521	EOMES,GRK2,NR0B1,AHR,AHSG,AKT1,AMHR2,YBX3,ARRB1,STC2,ASCL2,AXL,CCND1,BCL2,BIK,PRDM1,BMP4,BMP6,BMPR1B,ZFP36L1,GPR149,EIF2B5,CASP8,MAP7,RUNX1,CD44,CDH1,CDX2,CDX4,NUP210L,CFTR,OVOL2,CYP7B1,HAND1,NIPBL,COL9A3,CTNNA1,ZFP42,CYP27B1,DHH,DHCR24,DLG1,DMRT1,ATN1,BCL2L11,RDH10,EDN2,SENP2,IMMP2L,LEF1,EREG,ESR1,ESR2,BASP1,ARID5B,FGF8,FGF9,FGFR2,FST,FKBP4,FOXO3,FLNA,NR5A1,PLAC1,GAS2,GATA4,FRS2,GATA6,SIX4,GHSR,…
GO: Biological Process	GO:0060348	bone development		7.727e-07	0.009341	3.909e-05	0.00039	86	246	ACP5,ACTN3,IFT80,ALPL,COL20A1,ANXA6,SCUBE2,FGF18,BMP4,BMP6,BMPR1B,RUNX2,PAPSS2,SERPINH1,DHRS3,FOXN3,CER1,TJP2,COL1A1,COL2A1,COL6A1,COL6A2,COL12A1,COL13A1,POC1A,OSR2,ZNF385A,COCH,DLX5,LRRC17,FBN1,SLC9B2,FGF8,FGFR2,SCARA3,FLI1,FOXP1,FREM1,GH1,GLG1,GNAS,HAS2,PAPPA2,HSPG2,COL27A1,IDUA,LOX,SP5,MEF2D,MMP16,MYOC,NEUROG1,PIP4K2A,PLS3,PLXNB1,TAPT1,PTHLH,RARA,RARG,MCPH1,LRRK1,RYR1,SFRP2,SHOX2,SRC,PHOSPHO1,…
GO: Biological Process	GO:0048878	chemical homeostasis		7.876e-07	0.009521	3.955e-05	0.0003946	359	1334	ABCA1,ABL2,SLC24A3,BTBD9,ADCY2,ADCY3,ADCY5,ADCY9,SLC12A5,GRAMD1B,ADORA2A,PARP1,ADRA1A,ADRA2A,ADRB1,GRK2,SLC24A4,APLNR,AKT1,C1QTNF1,ABCD1,ALOX12,CUL1,ADCY4,ANK1,ANK3,ANPEP,ANXA6,SLC26A9,APOE,AQP4,AQP7,ARF1,ARRB1,STC2,PDE8B,ATP1A2,ATP1A3,ATP12A,SLC4A4,SLC41A1,ATP2A3,ATP2B4,ATP6V1B1,AVP,AVPR1A,AVPR1B,AVPR2,RAB11A,BCL2,INPP4B,BMP4,BMP6,BAIAP3,CA7,CA12,CACNA1A,CACNA1B,CACNA1D,CACNA1F,CACNB2,CACNB3,CAC…
GO: Biological Process	GO:0140352	export from cell		7.885e-07	0.009532	3.955e-05	0.0003946	453	1730	ABCA1,ABL2,ABR,ASIC1,ACP3,ACTN1,DYSF,ADAM8,ADCY5,UCN2,ADORA2A,PARP1,ADRA1A,ADRA2A,ADRA2B,ADRB1,GRK2,AHSG,C1QTNF1,C1QTNF5,ALDH3B1,ALDOA,AMPD3,ANK1,ANPEP,PRSS12,ANXA3,PPFIA2,APBA1,APBA2,KCNAB2,APEH,APOE,APRT,ARF1,SCRN2,ARRB1,CADPS,CDK13,PDE8B,SOCS1,ATP1A2,ATP1A3,ATP12A,VAMP8,RAP2C,STX11,AVP,AVPR1A,AXL,RAB11A,RGS9,CREG1,BCR,CEACAM1,BMP6,BPI,ARHGEF7,BST1,BST2,CPNE1,C3,BAIAP3,CACNA1A,CACNA1B,CACNA1D,C…
GO: Biological Process	GO:0010941	regulation of cell death		8.117e-07	0.009813	4.055e-05	0.0004046	509	1969	GDF5,ABL2,ABR,ASIC2,ACTC1,ACTN1,ACTN3,ADAM8,ADAR,PLEKHG5,ADORA2A,PARP1,ADRB1,GRK2,AHR,AKT1,SRPX,ALDH1A3,PREX1,ALK,ALOX12,ALX3,BIN1,MCFD2,BMF,APBB2,BIRC3,YBX3,CBX4,APOE,FAS,ARHGDIA,ARRB1,UNC5C,MARK4,PDE5A,ATOH1,BECN1,SLC46A2,TNFRSF25,CRADD,AVP,AXL,TNFRSF6B,FADD,BCL2,TNFRSF10D,BCL3,BCL6,BID,BIK,SOCS2,CFLAR,BMI1,BMP4,BMP6,BMPR1B,BNIP1,ALDH1A2,ZFP36L1,IER3,ARHGEF7,BTC,SQSTM1,TAX1BP1,EIF2B5,RAB29,CACN…
GO: Biological Process	GO:1903530	regulation of secretion by cell		9.074e-07	0.01097	4.514e-05	0.0004504	253	898	ABL2,ABR,ASIC1,ADAM8,ADCY5,UCN2,ADORA2A,PARP1,ADRA1A,ADRA2A,ADRA2B,ADRB1,GRK2,C1QTNF1,PPFIA2,APBA1,APBA2,APOE,ARF1,ARRB1,CADPS,PDE8B,SOCS1,VAMP8,AVP,AVPR1A,BCR,CEACAM1,BMP6,ARHGEF7,BAIAP3,CACNA1A,CACNA1B,CACNA1D,CACNB2,CACNB4,KALRN,HAP1,CAMK2A,CASR,RUNX1,CCK,CCKBR,CD40,DGKI,CACNA2D2,CYTH1,CFTR,CHGA,CHRM2,CHRNA3,CHRNA7,BMP8A,RAB26,LILRA5,CNR1,MPC2,RFX6,PNKD,CRHBP,CRHR1,CRHR2,AKAP12,CARTPT,ABCG1,RI…
GO: Biological Process	GO:0048754	branching morphogenesis of an epithelial tube		9.241e-07	0.01117	4.579e-05	0.0004568	70	190	AHR,AREG,BCL2,BMP4,DDR1,SEMA5A,CASR,CD44,DLG5,COL4A1,MAGED1,CTSD,CTSH,CTSZ,DLG1,NPNT,RDH10,EPHA2,LEF1,SPRY1,ESR1,FGF1,FGF2,FGF8,FGFR2,FOXD1,FLT1,SIX4,GDNF,GLI2,HHEX,FOXA1,FOXA2,TNC,KRAS,LAMA5,LHX1,TACSTD2,MDK,MET,CITED1,RSPO2,MYCN,NKX3-1,PAX2,PDGFRA,WNT4,PGR,DLL4,PPP3R1,ESRP1,PTCH1,RASIP1,ESRP2,SFRP2,SRC,PLXND1,TCF21,TGFBR2,NKX2-1,VEGFA,WNT1,WNT5A,WNT2B,WNT9B,WT1,PAX8,CXCR4,VANGL2,HMGA2
GO: Biological Process	GO:0043949	regulation of cAMP-mediated signaling		1.029e-06	0.01244	5.077e-05	0.0005066	90	262	ABCA1,ADCY2,ADCY3,ADCY5,ADCY9,UCN2,ADORA2A,ADRA1D,ADRA1A,ADRA2A,ADRA2B,ADRB1,ADRB3,GRK2,APLNR,ARRDC3,ADCY4,LGR5,ATP2B4,AVPR2,CACNA1D,CALCA,CALCR,CALM1,CASR,GPR37L1,CHGA,CHRM2,CNR1,CRHR1,CRHR2,AKAP12,PDE11A,DRD1,DRD2,DRD5,ECE1,S1PR3,CALCRL,FLNA,GABBR1,OXGR1,GIPR,GLP1R,GNA12,GNAS,GNAZ,GPR3,MCHR1,GPER1,GPR37,GRK5,GRIK3,GRM3,GRM4,GRM7,GRM8,GPR176,HTR1B,HTR1E,HTR7,ITGB3,GPR62,LHCGR,MC5R,NOS1,NPY1R,OPR…
GO: Biological Process	GO:1900024	regulation of substrate adhesion-dependent cell spreading		1.037e-06	0.01254	5.097e-05	0.0005085	30	60	PREX1,ARHGEF7,CALR,BCAR1,DBN1,DOCK1,ARPC2,EFNA5,DMTN,NET1,FLNA,PDPN,CSPG5,HAS2,ITGB3,LIMS1,TACSTD2,MDK,MELTF,MYOC,UNC13D,NEDD9,RAC3,DOCK5,S100A10,CARMIL1,ST6GAL1,LIMS2,RCC2,KANK1
GO: Biological Process	GO:0032026	response to magnesium ion		1.055e-06	0.01276	5.164e-05	0.0005153	16	23	ANK3,SLC41A1,CCND1,BMP6,ENTPD6,CNGA3,FBP1,KCNA1,KCNC2,KCNJ1,TNFRSF11B,PLCG2,SLC34A1,THBS1,D2HGDH,FGF23
GO: Biological Process	GO:0030168	platelet activation		1.095e-06	0.01324	5.339e-05	0.0005326	62	163	ACTB,ACTG1,ACTN1,ADRA2A,ADRA2B,C1QTNF1,ALOX12,DGKD,APOE,ARRB1,AXL,CEACAM1,CD9,ENTPD2,CD40,FIBP,DGKI,CLIC1,COL1A1,COL1A2,TSPAN32,DMTN,MYL9,FLNA,PDPN,GAS6,GNA12,GNAS,GP1BA,GP5,HRG,IL6,ITGB3,ITPR2,ITPR3,LCK,LYN,UBASH3A,NOS3,PDGFB,PDGFRA,PDPK1,DGKH,SERPINE2,PLCG2,PLSCR1,PRKCA,PRKCD,PRKCH,PRKG1,PTPRJ,PEAR1,SRC,SYK,THBD,PIK3R5,TRPC3,TRPC6,SLC7A11,TYRO3,VAV2,WNT3A
GO: Biological Process	GO:0032270	positive regulation of cellular protein metabolic process		1.167e-06	0.0141	5.663e-05	0.0005651	462	1774	GDF5,ABL2,MIF4GD,JDP2,ACVR1B,ADAM8,ADCY2,ADCY3,ADCY5,ADCY9,FZD7,ADORA2A,GFI1B,ADRA1A,ADRA2A,ADRA2B,ADRB3,APLNR,AKT1,C1QTNF1,C1QTNF2,ARRDC3,STK24,ALK,ALOX12,ALOX15,ADCY4,MAP4K3,BIRC3,DGKD,YBX3,APOE,FANCM,FAS,CDC14B,AREG,ARRB1,TRIB3,SOCS1,PDE5A,RAP2C,SH3RF3,ATP2B4,BOLL,CRADD,AVP,AVPR2,FADD,CCND1,BCL2,TNFRSF11A,BCL3,BCL6,FGF18,BID,CFLAR,BMI1,BMP4,BMP6,SQSTM1,EIF2B5,C3,RPS6KA4,CALCA,CALCR,CALM1,HIP1R…
GO: Biological Process	GO:0043009	chordate embryonic development		1.398e-06	0.01689	6.758e-05	0.0006743	229	805	ABL2,ACVR1B,ADAR,DSCAML1,ADCY9,EOMES,TBC1D32,AKT1,ALX3,AMD1,APBA1,APBA2,YBX3,LMO4,PPP4R4,ASCL2,PRDM1,BMI1,BMP4,ALDH1A2,ZFP36L1,CAPN2,CASP8,RUNX2,RUNX1,CDH1,CMTM3,CDX2,CDX4,OVOL2,CTHRC1,HAND1,NIPBL,COL1A1,COL2A1,OSR2,CHST11,SYF2,GDF3,NKX2-5,ZFP42,KEAP1,DBN1,PHGDH,FERD3L,DLG1,DLX2,SCO2,DSC3,BCL2L11,DVL2,RDH10,DVL3,ECE1,EPHA2,ELF3,SENP2,EMX1,CCDC24,ENO1,LEF1,SPEG,MECOM,NPM2,KLF2,DLC1,FGF8,FGF9,FGFR2…
GO: Biological Process	GO:0055065	metal ion homeostasis		1.483e-06	0.01793	7.137e-05	0.0007121	213	741	ABL2,SLC24A3,BTBD9,ADCY5,SLC12A5,ADORA2A,ADRA1A,ADRB1,SLC24A4,APLNR,C1QTNF1,CUL1,ANK1,ANK3,ANPEP,ANXA6,APOE,ARF1,STC2,ATP1A2,ATP1A3,ATP12A,SLC41A1,ATP2A3,ATP2B4,ATP6V1B1,AVP,AVPR1A,AVPR1B,AVPR2,BCL2,INPP4B,BMP4,BMP6,CACNA1A,CACNA1B,CACNA1D,CACNA1F,CACNB2,CACNB3,CACNB4,CALCA,CALCR,CALM1,NOL3,HAP1,CALR,CASQ2,CASR,CAV1,CCKBR,CD4,CD40,CDH5,CD52,GPR55,TAC4,CHGA,CHRNA7,SLC24A2,CCR4,CCR5,ABCG2,CMKLR1,CN…
GO: Biological Process	GO:0060485	mesenchyme development		1.488e-06	0.01798	7.137e-05	0.0007121	103	312	ACTA1,ACTC1,EOMES,SEMA6A,ANXA6,RBM24,BCL2,NRP2,BMP4,ALDH1A2,ZFP36L1,FOXH1,PHOX2B,LDLRAD4,SEMA5A,DLG5,OVOL2,CER1,HAND1,COL1A1,NKX2-5,FGF19,RDH10,HEYL,LEF1,SPRY1,ERBB3,BASP1,WNT16,FGF8,FGF9,FGFR2,MAD2L2,FOXD1,SEMA6B,FLNA,PDPN,FRZB,DLL3,GATA4,GCNT2,SIX4,GDNF,LOXL3,HAS2,NRG1,FOXA1,FOXA2,HPN,HTR2B,IL6,ITGA4,LAMA5,LIMS1,LOXL2,SMAD2,SMAD3,SMAD7,MDK,KITLG,DPPA2,NODAL,NOS3,PAX2,PAX6,WNT4,SEMA5B,TAPT1,PPP3…
GO: Biological Process	GO:0009612	response to mechanical stimulus		1.546e-06	0.01868	7.385e-05	0.0007369	85	246	GDF5,ABL2,ASIC2,ACTA1,PKD1L2,AKT1,FAS,ARHGDIA,ATP1A2,CRADD,FADD,BMP6,CACNB3,KALRN,CASP8,CAV1,CD40,NRXN2,CNN2,COL1A1,LHFPL5,CYBA,RIPOR2,PIEZO1,KIAA0319,ANKRD2,DMD,SOST,DRD2,ETV1,PKDREJ,SLITRK6,ANKRD1,GATA4,GRIN2A,GRIN2D,GRM8,HPN,HTR2A,HTR7,TNC,SHANK3,IGFBP2,IL18,JUND,JUP,KCNA1,KCNK2,FOXP2,ANKRD23,LCK,LTBR,MDK,MEIS2,MPO,NEUROG1,NOS1,NOS3,NTRK1,P2RX7,PAX2,PDE2A,SLC38A2,SERPINE2,PPARG,PPL,MAPK8,MAPK9…
GO: Biological Process	GO:0046903	secretion		1.581e-06	0.01911	7.523e-05	0.0007506	475	1834	ABCA1,ABL2,ABR,ASIC1,ACP3,ACTN1,DYSF,ADAM8,ADCY5,UCN2,ADORA2A,PARP1,ADRA1A,ADRA2A,ADRA2B,ADRB1,GRK2,AHSG,C1QTNF1,C1QTNF5,ALDH3B1,ALDOA,AMPD3,ANK1,ANPEP,PRSS12,ANXA3,PPFIA2,APBA1,APBA2,KCNAB2,APEH,APOE,APRT,AQP5,ARF1,SCRN2,ARRB1,CADPS,CDK13,PDE8B,SOCS1,VAMP8,RAP2C,STX11,AVP,AVPR1A,AVPR2,AXL,RAB11A,CCND1,TNFRSF11A,CREG1,BCR,CEACAM1,SOCS2,BMP6,BPI,ARHGEF7,BST1,BST2,CPNE1,C3,BAIAP3,CACNA1A,CACNA1B,CA…
GO: Biological Process	GO:1902533	positive regulation of intracellular signal transduction		1.732e-06	0.02094	8.175e-05	0.0008157	305	1119	ABL2,ADAM8,PLEKHG5,FZD7,ADRA1A,ADRA2A,ADRA2B,ADRB1,ADRB3,AKT1,C1QTNF1,C1QTNF2,ALK,ALOX15,MAP4K3,BMF,BIRC3,APOE,AREG,ARRB1,PDE5A,BECN1,SH3RF3,AXL,FADD,BCL2,TNFRSF11A,FGF18,FGF16,BID,CFLAR,BMP4,BST2,BTC,PIP4P1,CPNE1,C3,CALCR,CALM1,HAP1,CALR,CASP8,SEMA5A,CASR,CAV1,CAV2,MAP3K6,CD4,CD8A,CD80,CD40,CD44,DGKI,CD81,MAP3K13,DDX21,CDH2,CDH13,DLG5,MAPKAPK2,GPR37L1,GPR55,CHGA,CHRNA7,LILRA5,MAPK8IP1,PRKD2,MAGE…
GO: Biological Process	GO:0045596	negative regulation of cell differentiation		1.733e-06	0.02095	8.175e-05	0.0008157	242	860	GDF5,ABCA1,JDP2,FZD7,AHR,SEMA6A,APOE,FAS,AREG,ARHGDIA,TRIB3,CDK13,ASCL2,SOCS1,ZFHX3,CCND1,BCL2,BCL6,INPP4B,CEACAM1,CFLAR,BMP4,LDB1,ZFP36L1,PHOX2B,RAB29,LDLRAD4,LIMD1,CALR,SEMA5A,CAV1,RUNX1,RUNX1T1,RUNX3,CBFB,CTDP1,CD44,ARHGEF2,CDK6,CEACAM5,CETP,CFTR,GPR37L1,GPR55,OVOL2,NGEF,TJP2,SOSTDC1,BCAR1,GDF3,CARTPT,ABCG1,AATK,NKX2-5,CMTM5,CTNNA1,CTSZ,ZNF536,BRINP1,DCC,DDX6,KIAA0319,ANKRD2,NTM,RNF10,MAFB,DLX…
GO: Biological Process	GO:0050801	ion homeostasis		1.738e-06	0.02101	8.175e-05	0.0008157	254	909	ABCA1,ABL2,SLC24A3,BTBD9,ADCY5,SLC12A5,ADORA2A,PARP1,ADRA1A,ADRB1,SLC24A4,APLNR,C1QTNF1,ABCD1,ALOX12,CUL1,ANK1,ANK3,ANPEP,ANXA6,SLC26A9,APOE,ARF1,STC2,ATP1A2,ATP1A3,ATP12A,SLC4A4,SLC41A1,ATP2A3,ATP2B4,ATP6V1B1,AVP,AVPR1A,AVPR1B,AVPR2,BCL2,INPP4B,BMP4,BMP6,CA7,CA12,CACNA1A,CACNA1B,CACNA1D,CACNA1F,CACNB2,CACNB3,CACNB4,CALCA,CALCR,CALM1,NOL3,HAP1,CALR,CASQ2,CASR,CAV1,CCK,CCKBR,CD4,CD40,CDH5,CD52,CET…
GO: Biological Process	GO:0050878	regulation of body fluid levels		1.881e-06	0.02274	8.814e-05	0.0008794	164	548	ACTB,ACTG1,ACTN1,ADCY2,ADCY3,ADCY5,ADCY9,ADORA2A,ADRA2A,ADRA2B,ADRB1,APLNR,C1QTNF1,DOCK6,ALOX12,ADCY4,DGKD,APOE,APRT,AQP4,AQP5,AQP7,ARRB1,VAMP8,ATP6V1B1,AVP,AVPR2,AXL,RAB11A,CCND1,CEACAM1,SOCS2,BTC,C3,DDR1,KALRN,CAV1,PAPSS2,CD9,ENTPD2,CD40,FIBP,DGKI,CDH1,CEL,CFTR,TAC4,CLIC1,COL1A1,COL1A2,CLDN4,ZNF385A,CYBA,DOCK1,DRD2,NR1H3,TSPAN32,EMP2,DMTN,BPIFA1,F5,F10,F13A1,PHF21A,HMG20B,MYL9,FLI1,FLNA,PROCR,S…
GO: Biological Process	GO:0051056	regulation of small GTPase mediated signal transduction		1.949e-06	0.02356	9.096e-05	0.0009076	114	355	ABCA1,LZTR1,ABL2,ABR,PLEKHG5,PLEKHG1,ADRA1A,PREX1,RASAL1,CDC42BPA,ARHGAP23,APOE,ARHGAP6,ARHGDIA,ARRB1,TNK1,BCL6,BCR,ARHGEF7,SQSTM1,KALRN,DGKI,ARHGEF2,CDH2,CYTH1,GPR55,CHN1,CHN2,ARHGAP22,NGEF,ARHGEF6,PLEKHG4,PLEKHG3,RALGPS1,ARHGEF4,ARHGEF26,ARHGAP32,RIPOR2,ARHGAP24,ARHGEF17,TIAM2,ARHGAP44,ECT2L,RASGRP1,FLOT1,PLCE1,EPS8,SPRY1,ERBB2,NET1,GMIP,FAM13B,DLC1,FBP1,FGD1,ARAP1,ARAP2,ARFGEF1,SH2B2,STAMBP,AR…
GO: Biological Process	GO:0007015	actin filament organization		2.076e-06	0.0251	9.653e-05	0.0009631	133	428	ABL2,ACTA1,ACTC1,ACTN1,ERMN,ALDOA,PREX1,ALOX15,BIN1,ARF1,PDLIM4,SPTBN4,RND3,ARHGAP6,ARRB1,BCL2,WASL,CAPG,CAPN1,HIP1R,SEMA5A,PSTPIP2,TMSB10,ARHGEF2,BCAR1,CRHR2,PFN3,CSF3,CCN2,AIF1L,DBN1,VILL,DLG1,SHANK1,DPYSL3,ARPC1B,ARPC2,ABI2,SORBS3,ELN,EMP2,DMTN,EPHA1,EPS8,CCL26,FAT1,DLC1,CDC42EP2,MAD2L2,ARAP1,FLNA,ARFGEF1,AVIL,IQGAP2,JMY,GHSR,RND1,KISS1R,PPP1R9B,GSN,KPTN,FAM107A,HCK,SYNPO,ICAM1,SHANK3,SHROOM1,…
GO: Biological Process	GO:0007010	cytoskeleton organization		2.15e-06	0.026	9.955e-05	0.0009933	434	1664	ABL2,ABR,ACTA1,ACTB,ACTC1,ACTG1,ACTN1,DYSF,ERMN,TBC1D32,ADRA2A,AKT1,SEMA6A,IFT80,ALDOA,KIF17,PREX1,ALOX15,BIN1,KLHL1,CDC42BPA,ANK1,ANK3,FIGNL2,APOE,CDC14B,ARF1,PDLIM4,SPTBN4,RND3,ARHGAP6,ARHGDIA,ARRB1,MARK4,TNKS,RAB11A,BCL2,BCL6,BCR,CDKL1,BFSP1,CFLAR,DST,ARHGEF7,BST1,BST2,RAB29,WASL,LIMD1,HAP1,CALR,CAMK2B,CAPG,CAPN1,CAPN2,CAPN6,HIP1R,SEMA5A,CASQ2,CAV1,PSTPIP2,MAP7,DAW1,TMSB10,ARHGEF2,CDH5,CDK2,AU…
GO: Biological Process	GO:0032526	response to retinoic acid		2.158e-06	0.02608	9.955e-05	0.0009933	50	125	ABCA1,ABL2,FZD7,BMP6,ALDH1A2,MAP7,RUNX1,LRAT,TRIML2,COL1A1,PTGES,CTSH,BRINP1,DUSP1,PHC1,FGFR2,STRA8,GATA4,GJB2,GJB3,FZD10,HOXA1,TNC,IGFBP2,LTK,LYN,MEST,MICB,MYB,MYOG,NTRK3,PAX2,POU5F1,PPARG,PTCH1,TMEM161A,RARA,RARG,NANOG,RXRB,SLC6A4,DKK1,SREBF1,TBXT,ASXL1,CYP26B1,WNT5A,WNT8A,WNT9B,WNT3A
GO: Biological Process	GO:0010975	regulation of neuron projection development		2.292e-06	0.0277	0.0001053	0.001051	180	613	ABL2,AMIGO1,AKT1,SEMA6A,STK24,PREX1,ALK,RASAL1,APOE,CPNE5,ARF1,SCARF1,ARHGDIA,ATF1,RAB11A,CFLAR,BMP4,RAB29,SDK1,CACNA1A,KALRN,HAP1,CAMK2B,SEMA5A,MAP3K13,CDH2,DLG5,CHN1,CHRNA3,CPNE6,NGEF,CNR1,CNTN1,AATK,NSMF,PLXNA4,RIMS2,CTSZ,CUX1,IST1,DBN1,DCC,KIAA0319,NTM,ARHGAP44,DMD,DYNC1I2,SHANK1,DPYSL3,DSCAM,DVL2,DVL3,UST,CACNG7,EFNA5,ABI2,PLXNC1,MARK2,EPHA7,NIN,TRPV2,FES,FKBP4,SEMA6B,FLNA,LLPH,PDLIM5,NPTN,A…
GO: Biological Process	GO:0051093	negative regulation of developmental process		2.456e-06	0.02969	0.0001125	0.001122	322	1194	GDF5,ABCA1,ABR,JDP2,FZD7,ADRB1,ADRB3,AHR,AHSG,SEMA6A,YBX3,APOE,KLK3,FAS,AREG,ARHGDIA,TRIB3,STC2,CDK13,ASCL2,SOCS1,ZFHX3,CCND1,BCL2,BCL6,BCR,INPP4B,CEACAM1,SOCS2,CFLAR,BMP4,LDB1,ZFP36L1,PHOX2B,RAB29,LDLRAD4,LIMD1,CALR,SEMA5A,CAV1,RUNX1,RUNX1T1,RUNX3,CBFB,CTDP1,CD44,ARHGEF2,CDK6,CEACAM5,CETP,CTSC,CFTR,GPR37L1,GPR55,OVOL2,CER1,NGEF,TJP2,COL4A2,COL4A3,GDF15,SOSTDC1,BCAR1,GDF3,CRHR2,CARTPT,ABCG1,AATK,…
GO: Biological Process	GO:0010811	positive regulation of cell-substrate adhesion		2.498e-06	0.03019	0.0001139	0.001137	54	139	PREX1,ALOX15,ARHGEF7,CALR,CDH13,CDK6,COL8A1,COL16A1,DBN1,DMD,NPNT,DOCK1,EDIL3,ARPC2,EMP2,DMTN,EPHA1,NET1,FBLN2,FLNA,CSPG5,EGFLAM,HAS2,HRG,ITGB3,JUP,L1CAM,LIMS1,SMAD3,MDK,CCDC80,MYOC,UNC13D,NEDD9,COL26A1,WNT4,PRKCZ,PTN,PTPRJ,RAC3,NDNF,EMID1,DOCK5,S100A10,CARMIL1,FERMT1,LIMS2,SPP1,SMOC2,VWC2,TDGF1,THBS1,RELL2,VEGFA
GO: Biological Process	GO:0019933	cAMP-mediated signaling		2.51e-06	0.03035	0.0001141	0.001138	93	278	ABCA1,ADCY2,ADCY3,ADCY5,ADCY9,UCN2,ADORA2A,ADRA1D,ADRA1A,ADRA2A,ADRA2B,ADRB1,ADRB3,GRK2,APLNR,AHR,ARRDC3,ADCY4,LGR5,ATP2B4,AVPR2,CACNA1D,CALCA,CALCR,CALM1,CASR,GPR37L1,CHGA,CHRM2,CNR1,CRHR1,CRHR2,AKAP12,RIMS2,PDE11A,DRD1,DRD2,DRD5,ECE1,S1PR3,GAL,CALCRL,FLNA,GABBR1,OXGR1,GIPR,GLP1R,GNA12,GNAS,GNAZ,GPR3,MCHR1,GPER1,GPR37,GRK5,GRIK3,GRM3,GRM4,GRM7,GRM8,GPR176,HTR1B,HTR1E,HTR7,ITGB3,GPR62,LHCGR,MC5R,…
GO: Biological Process	GO:0046058	cAMP metabolic process		2.53e-06	0.03059	0.0001146	0.001143	16	24	ADCY2,ADCY3,ADCY5,ADCY9,ADCY4,PDE8B,CACNB4,EPHA2,PDE4A,PDE4B,PDE4C,PDE4D,PDE7A,PTHLH,PTH2,ADCY10
GO: Biological Process	GO:0019229	regulation of vasoconstriction		3.113e-06	0.03763	0.0001404	0.001401	37	84	ASIC2,ADRA1D,ADRA1A,ADRA2A,ADRA2B,GRK2,AHR,AKT1,PDE5A,ATP1A2,AVP,AVPR1A,AVPR1B,AVPR2,CASR,CAV1,ACE,DRD1,DUSP5,ECE1,EDN2,KCNMB4,HRH1,HTR2A,HTR2C,ICAM1,SMAD6,ARHGAP42,NOS1,NPY1R,OXTR,PDGFB,PTAFR,PTGS1,DOCK5,SMTNL1,TACR1
GO: Biological Process	GO:0048732	gland development		3.193e-06	0.0386	0.0001435	0.001432	155	517	MAD1L1,NR0B1,AHR,AK4,AKT1,ALDH1A3,LMO4,APRT,AREG,SLC46A2,FADD,CCND1,BCL2,TNFRSF11A,HESX1,CEACAM1,SOCS2,CFLAR,BMP4,ALDH1A2,DDR1,CACNB4,KALRN,CAPN1,CAV1,RUNX1,CCKBR,CD44,CDH1,CEBPG,CYP7B1,ONECUT2,SOSTDC1,CRHR1,NKX2-5,CYP1A1,DBP,ATP2C2,MAFB,PCSK9,DRD2,BCL2L11,NTN4,EPHA2,ELF3,ELF5,LEF1,ESR1,ESR2,IKZF1,ARID5B,FGF2,FGF8,FGFR2,FKBP4,FOXE1,FOXB1,KLF1,FRZB,NR5A1,FRS2,GATA6,SIX4,EDAR,GLI1,GLI2,HFE,NRG1,HHE…
GO: Biological Process	GO:2000300	regulation of synaptic vesicle exocytosis		3.353e-06	0.04054	0.0001501	0.001498	45	110	ADORA2A,ADRA1A,ADRA2A,PPFIA2,APBA1,APBA2,CACNA1B,CACNA1D,CACNB2,CACNB4,CAMK2A,DGKI,CYTH1,CHRM2,CHRNA3,CHRNA7,CNR1,RIMS4,RIMS2,GRIN3A,DRD1,DRD2,NRN1,CSPG5,CPLX2,GRM4,GRM7,GRM8,FBXL20,HTR1B,HTR2A,HTR7,KCNH1,STXBP5,SYT2,P2RY4,PFN2,SEPTIN5,PRKCA,STX1B,NLGN1,RIMS1,UNC13A,SYT1,WNT7A
GO: Biological Process	GO:0044087	regulation of cellular component biogenesis		3.373e-06	0.04077	0.0001504	0.0015	284	1040	ABCA1,ASIC2,AMIGO1,PARP1,AHR,PREX1,ALOX15,BIN1,LRRN1,BMF,APOD,APOE,LMO4,FAS,ARF1,PDLIM4,SPTBN4,ARHGAP6,MARK4,BECN1,LRSAM1,CDKL1,BID,BIK,LDB1,LDLRAD4,WASL,NOL3,HAP1,CAPG,CAPN1,HIP1R,CAV1,RUNX1,CBFB,CCK,TMSB10,ARHGEF2,CDH5,DLG5,CHGA,TBC1D22A,COL16A1,CLDN7,PFN3,CSF3,PPP1R16B,CCN2,CROCC,CCP110,IRGM,RIPOR2,ARHGAP24,PIEZO1,DBN1,ACE,DDB2,MYLK3,VILL,ARHGAP44,DLG1,SHANK1,DPYSL3,SOST,BCL2L11,ARPC1B,ARPC2,E…
GO: Biological Process	GO:0001709	cell fate determination		3.383e-06	0.0409	0.0001504	0.0015	26	51	DSCAML1,ATOH1,BMP4,HAND1,NKX6-3,FOXG1,LBX1,DLL3,GATA6,POU6F2,JAG2,MYOD1,NKX2-2,OTX2,PAX2,PAX6,PRRX1,POU5F1,PTCH1,FEZF2,SOX17,EBF2,CYP26B1,WNT1,WNT7A,BARHL2
GO: Biological Process	GO:0042692	muscle cell differentiation		3.426e-06	0.04142	0.0001517	0.001514	139	455	ACTA1,ACTC1,ACTG1,ACTN3,DYSF,FZD7,ADRA1A,ADRB1,ALPK3,AKT1,FER1L5,BIN1,ITGA8,BARX2,RBM24,AVPR1A,BCL2,BCL9,CFLAR,BMP4,CACNB4,CALR,CAPN2,CASQ2,CAV2,CD9,CTDP1,CD81,CDH2,CDK9,CEACAM5,CACNA2D2,ASF1A,GDF15,MORF4L2,CSRP2,NKX2-5,CTNNA1,RIPOR2,MYLK3,ANKRD2,DMD,DMPK,NPNT,RCAN1,FLOT1,EREG,SPEG,FGF9,FGFR2,TRIM72,FLNC,FLT3LG,PDLIM5,ANKRD1,FOXP1,MEGF10,FBXO40,DNER,GATA4,FRS2,GATA6,KAT2A,SIX4,GPER1,BVES,OLFM2,PR…
GO: Biological Process	GO:0006820	anion transport		3.469e-06	0.04194	0.0001531	0.001527	203	709	ABCA1,SLC24A3,XKR4,SLC25A25,SLC12A5,ADORA2A,SLC24A4,AKT1,ABCD1,PPFIA2,SLC43A1,APBA1,SLC26A9,APOE,AQP6,SLC7A14,ANO8,STC2,PLEKHA3,ATP1A2,SLC4A4,VAMP8,AVP,AVPR1A,TNFRSF11A,CEACAM1,CA6,CA7,CA12,CACNA1A,CACNB4,CLIC3,CASR,SLC7A7,SLC7A6,CCK,SLC16A5,SLC16A3,SLC6A5,CALHM1,CETP,CFTR,CHRNA7,CLIC1,SLC24A2,ABCG2,MPC2,CLDN4,PITPNM1,SLC32A1,ABCG1,RTBDN,PITPNC1,ACE,SLC4A9,SLC12A6,DRD2,APOA5,MFSD10,SLC4A11,SLC43A…
GO: Biological Process	GO:0032970	regulation of actin filament-based process		3.496e-06	0.04226	0.0001537	0.001533	132	428	ABL2,ADRB1,PREX1,ALOX15,BIN1,ARF1,PDLIM4,SPTBN4,RND3,ARHGAP6,ARHGDIA,ATP1A2,BST1,BST2,WASL,CAPG,CAPN1,HIP1R,SEMA5A,CASQ2,CAV1,TMSB10,ABRACL,CNN2,PFN3,CSF3,CCN2,NOS1AP,DBN1,MYLK3,VILL,ARHGAP44,DLG1,SHANK1,DSP,ARPC1B,ARPC2,EFNA5,ABI2,SORBS3,ELN,DMTN,EPHA1,EPS8,CCL26,DLC1,FES,CDC42EP2,ARAP1,FLNA,ARFGEF1,PDPN,AVIL,IQGAP2,GATA4,CCL27,JMY,RND1,KISS1R,GSN,FAM107A,FZD10,HCK,SYNPO,HRG,ICAM1,SHANK3,RNF207,…
GO: Biological Process	GO:0042060	wound healing		3.569e-06	0.04314	0.0001563	0.00156	180	617	ACTB,ACTG1,ACTN1,DYSF,FZD7,ADORA2A,ADRA2A,ADRA2B,ADRB1,C1QTNF1,DOCK6,ALOX12,ALOX15,ANXA6,DGKD,APOD,APOE,ARRB1,AXL,BCL9,CEACAM1,CFLAR,DST,C3,DDR1,CAV1,PAPSS2,CD9,ENTPD2,CD40,CD44,FIBP,DGKI,CD81,LARGE1,CLIC1,POU2F3,CNN2,COL1A1,COL1A2,ARHGAP24,EPPK1,DOCK1,DRD5,APOA5,DSP,TSPAN32,LGR6,ENO3,DMTN,ERBB2,ERBB3,EREG,F5,F10,F13A1,PHF21A,HMG20B,MYL9,CPQ,FGF2,FGFR2,TRIM72,FLNA,PROCR,ARFGEF1,SH2B2,PDPN,GAS6,GA…
GO: Biological Process	GO:0018209	peptidyl-serine modification		3.644e-06	0.04406	0.000159	0.001587	110	344	GALNT16,PARP1,GRK2,AKT1,SPTBN4,ARRB1,TNKS,ATP2B4,AVP,BCL2,DYRK4,RPS6KA4,CALCR,CAMK2A,CAMK2B,CAV1,CD44,MAP3K13,DCLK1,CDK2,AURKB,MAPKAPK2,CHRNA7,PRKD2,CSF3,IKBKE,CSNK2A1,IRGM,SPOCK3,DMD,DMPK,DRD1,SH2D3C,SH2D3A,MLXIPL,MARK2,DMTN,MAD2L2,EGFLAM,GALNT3,NEK6,GAS6,GFRA2,MAMDC2,STK39,MAP4K1,HK1,SBK1,HRC,IFNW1,IKBKB,IL6,SMAD7,MARK1,MET,MIF,NTMT1,POGLUT3,MYO3A,NOS1,NTRK3,UHMK1,PAK2,PDE4D,PDGFB,PDPK1,PFN2,PO…
GO: Biological Process	GO:1904062	regulation of cation transmembrane transport		3.846e-06	0.04649	0.0001672	0.001669	123	394	ASIC2,DYSF,AMIGO1,ADRA2A,ADRB1,APLNR,AHR,BIN1,DPP10,ANK3,ANXA3,KCNAB2,ARF1,ATP1A2,ATP2B4,RGS9,BMP4,CACNA1A,CACNA1D,CACNA1F,CACNB2,CACNB3,CACNB4,CALCR,CALM1,NOL3,HAP1,CAPN1,CASQ2,CAV1,SHISA7,AKAP7,CRHBP,CRHR1,SMIM6,NOS1AP,CYBA,DLG1,DMD,PCSK9,SHANK1,DRD1,DRD2,GAL,CACNG7,STOM,TCIRG1,BPIFA1,FGF12,FGF14,FHL1,FLNA,CACNG4,GLRX,STK39,CRACR2A,GPER1,WWP2,GRIA3,GRIA4,GRIN2A,HRC,HSPA2,SHISA6,SHANK3,IKBKB,RNF…
GO: Biological Process	GO:0090257	regulation of muscle system process		3.912e-06	0.0473	0.0001695	0.001691	99	303	ACTN3,PARP1,ADRA1A,ADRA2A,ADRA2B,ADRB1,GRK2,BIN1,ANXA6,PDE5A,ATP1A2,BECN1,ATP2B4,CALCA,CALM1,NOL3,CAMK2B,CASQ2,CAV1,CTDP1,CDK9,CHGA,CHRM2,CHRNA3,CNN1,GTF2IRD1,NKX2-5,CCN2,NOS1AP,DBN1,DLG1,DMD,DMPK,NPNT,DSP,ECE1,EDN2,CALCRL,ENO1,PLCE1,MYL9,FOXO3,FLNA,FOXP1,GATA4,GHSR,GPER1,GTF2I,GUCY1A1,HRC,IGFBP5,HSPB6,RNF207,JUP,KCNA1,KCNMA1,LCK,LMNA,SMAD3,SMAD7,MEF2A,MYBPC3,ARHGAP42,MYL5,MYOG,NEUROG1,NOS1,NOS3,…
GO: Biological Process	GO:0071396	cellular response to lipid		3.971e-06	0.048	0.0001714	0.00171	189	654	ABCA1,ABL2,ADCY2,ADCY3,ADCY5,GRAMD1B,FZD7,PARP1,NR0B1,AHR,AKT1,ALOX12,GRAMD1A,ATP1A2,ATP1A3,AXL,BCR,PRDM1,CFLAR,BMP4,BMP6,ALDH1A2,BPI,ZFP36L1,KLF9,FOXH1,CALR,CAPN2,CASR,RUNX1,CBFB,CD6,AIFM1,CD80,CD68,CFTR,CYP7B1,CCR5,COL1A1,CRHBP,CSF3,IRGM,CYP27B1,BRINP1,DEFA6,CD300LB,DNMT3B,NR2E3,BCL2L11,E2F1,NR1H3,PHC1,HEYL,EFNA5,SIGIRR,EIF4E,LEF1,ESR1,ESR2,ESRRG,SRARP,UBR5,FES,FGFR2,FKBP4,FOXO3,ANKRD1,NR5A2,FO…
GO: Biological Process	GO:0030900	forebrain development		4.249e-06	0.05136	0.0001828	0.001824	136	445	EOMES,PTCHD1,NR0B1,ALDH1A3,ALK,ANXA3,TMEM108,ATIC,ATOH1,ATP2B4,AVPR1A,AVPR2,AXL,HESX1,NRP2,BMP4,ALDH1A2,EIF2B5,HAP1,SEMA5A,CDH1,CDH2,DCLK1,CDK6,SUN2,CRHR1,TSKU,SLC32A1,CHD5,PLXNA4,DLX2,DLX5,DRD1,DRD2,E2F1,LHX6,EMX1,LEF1,NIN,MECOM,IKZF1,DLC1,UCHL5,FGF2,FGF8,FGFR2,FOXG1,FLNA,FOXB1,SALL3,FRS2,KAT2A,GLI1,GLI2,BHLHE22,KDM2B,NRG1,HHEX,HPRT1,NDST1,ID4,SHANK3,ZIC5,KCNA1,KCNC2,KRAS,FOXP2,LAMB1,LHX1,MDK,UN…
GO: Biological Process	GO:0010770	positive regulation of cell morphogenesis involved in differentiation		4.643e-06	0.05613	0.0001991	0.001986	69	194	AMIGO1,PREX1,APOE,ARHGDIA,RAB11A,ARHGEF7,KALRN,CALR,CAMK2B,SEMA5A,MAP3K13,PLXNA4,CUX1,IST1,DBN1,DOCK1,DSCAM,ARPC2,EFNA5,PLXNC1,DMTN,NIN,NET1,TRPV2,FLNA,CSPG5,GOLGA4,HAS2,NRG1,ITGB3,L1CAM,LIMK1,LIMS1,BCL11A,MDK,MET,MYO5B,MYOC,UNC13D,NEDD9,NGF,NGFR,NTRK3,PAK3,METRN,PLXNA1,PLXNA2,PLXNB1,PLXNB3,MAPK9,RELN,PTPRD,PTPRF,RAC3,DOCK5,S100A10,SGK1,CARMIL1,SHOX2,RUFY3,LIMS2,DHX36,PLXND1,CUX2,MACF1,LPAR3,TRPC…
GO: Biological Process	GO:0098656	anion transmembrane transport		5.03e-06	0.0608	0.0002148	0.002144	130	423	ABCA1,SLC24A3,SLC25A25,SLC12A5,SLC24A4,AKT1,ABCD1,SLC43A1,SLC26A9,AQP6,ANO8,ATP1A2,SLC4A4,VAMP8,CEACAM1,CLIC3,CASR,SLC7A7,SLC7A6,SLC16A5,SLC16A3,SLC6A5,CFTR,CHRNA7,CLIC1,SLC24A2,MPC2,CLDN4,SLC32A1,RTBDN,SLC4A9,SLC12A6,MFSD10,SLC4A11,SLC43A2,CLN8,ABCC4,SLC10A7,SLC37A3,SLC34A2,PDPN,GABRA2,GABRA3,GABRA4,SLC16A10,GABRB1,GABRB2,GABRB3,GABRG2,GABRG3,ANO9,SLC38A5,SLC16A12,SLC9A7,STK39,SLC27A5,ADAMTS8,SL…
GO: Biological Process	GO:0001708	cell fate specification		5.309e-06	0.06419	0.0002252	0.002247	43	105	EOMES,FZD7,LMO4,ATOH1,DMRT3,TBX4,TENM4,DHH,FGF2,LBX1,SUFU,GLI2,FOXA1,FOXA2,TBX10,OLIG3,NKX2-2,NODAL,NTRK3,OTX2,PAX2,PAX6,SOX18,TLX3,POU4F1,POU5F1,DBX1,ESRP1,PTCH1,GSC,NANOG,SFRP2,DKK1,PRDM14,SOX1,TBXT,MGA,TBX5,TBX6,SOX17,FKBP8,WNT3A,LHX3
GO: Biological Process	GO:0048704	embryonic skeletal system morphogenesis		5.309e-06	0.06419	0.0002252	0.002247	43	105	DSCAML1,ALX3,BMI1,BMP4,RUNX2,NIPBL,COL2A1,OSR2,CHST11,DLG1,DLX2,RDH10,FGFR2,SIX4,GNAS,TWIST2,HOXA1,HOXB1,HOXB6,HOXC4,HSPG2,NDST1,HYAL1,LHX1,SMAD2,SMAD3,MMP16,MTHFD1,MYCN,NODAL,PDGFRA,PRRX1,GSC,GRHL2,SHOX2,ZEB1,TFAP2A,TGFB3,TGFBR2,TWIST1,WNT9B,PCGF2,ALX1
GO: Biological Process	GO:1904888	cranial skeletal system development		5.448e-06	0.06586	0.0002303	0.002298	32	70	ALX3,BMP4,RUNX2,FOXN3,NIPBL,CHST11,DLX2,RDH10,FGFR2,FOXE1,SIX4,FREM1,GNAS,TWIST2,HOXA1,NDST1,LHX1,SMAD2,SMAD3,MMP16,MTHFD1,NEUROG1,NODAL,PDGFRA,PRRX1,GRHL2,TFAP2A,TGFB3,TGFBR2,SH3PXD2B,TWIST1,WNT9B
GO: Biological Process	GO:0043067	regulation of programmed cell death		5.561e-06	0.06723	0.0002342	0.002337	465	1811	GDF5,ABL2,ABR,ASIC2,ACTC1,ACTN1,ACTN3,ADAM8,ADAR,PLEKHG5,ADORA2A,PARP1,ADRB1,GRK2,AKT1,SRPX,ALDH1A3,PREX1,ALK,ALOX12,ALX3,BIN1,BMF,APBB2,BIRC3,YBX3,CBX4,APOE,FAS,ARHGDIA,ARRB1,UNC5C,MARK4,PDE5A,ATOH1,BECN1,SLC46A2,TNFRSF25,CRADD,AVP,AXL,TNFRSF6B,FADD,BCL2,TNFRSF10D,BCL3,BCL6,BID,BIK,SOCS2,CFLAR,BMI1,BMP4,BMP6,BMPR1B,BNIP1,ALDH1A2,ZFP36L1,IER3,ARHGEF7,BTC,SQSTM1,TAX1BP1,EIF2B5,CACNA1A,NOL3,KALRN,C…
GO: Biological Process	GO:0060441	epithelial tube branching involved in lung morphogenesis		5.65e-06	0.06831	0.0002372	0.002366	21	38	BMP4,DLG5,CTSD,CTSH,CTSZ,RDH10,SPRY1,FGFR2,HHEX,FOXA1,FOXA2,TNC,KRAS,RSPO2,PDGFRA,ESRP1,ESRP2,NKX2-1,WNT2B,VANGL2,HMGA2
GO: Biological Process	GO:0035637	multicellular organismal signaling		5.819e-06	0.07035	0.0002434	0.002429	77	224	BIN1,ANK3,PRX,SPTBN4,ATP1A2,ATP1A3,ATP2A3,ATP2B4,AVP,AVPR1A,CACNA1A,CACNA1D,CACNA1F,CACNB2,CACNB3,CACNB4,CALM1,CASQ2,CAV1,CACNA2D2,CHRNA1,CHRNA7,DMRT3,CARTPT,NKX2-5,DMPK,DRD1,DRD5,DSP,GJC1,CACNG7,CACNG6,CLDN19,GJD3,FGF12,FLNA,CACNG4,GHSR,KCNMB4,GPER1,GRIK2,GRM7,HCRT,HRC,RNF207,IL6,ITPR2,ITPR3,JUP,KCNA1,KCNA2,KCND2,KCNE1,KCNJ3,KCNJ5,KCNK1,KCNMA1,KCNN2,MEF2A,NOS1,NPR1,NTRK3,GPR88,GJC3,PDE4D,FXYD3,P…
GO: Biological Process	GO:0048332	mesoderm morphogenesis		5.946e-06	0.07188	0.0002479	0.002473	72	206	EOMES,FZD7,APLNR,ITGA8,BMP4,LDB1,CER1,HAND1,COL4A2,COL6A1,COL8A1,COL12A1,OSR2,SYF2,GDF3,TENM4,TCF7L1,SOX7,DVL2,MIXL1,EPHA2,ELF5,LEF1,ECSIT,FGF8,FGFR2,GATA4,FRS2,GATA6,HHEX,FOXA2,TLX2,ITGA4,ITGB2,ITGB3,ITGB4,LAMA3,LAMB1,LAMB3,LHX1,SMAD2,SMAD3,MMP9,MMP15,NODAL,OTX2,PAX2,POU5F1,PRKAR1A,GSC,NANOG,WLS,SFRP2,DKK1,SNAI1,KDM6B,PHLDB1,TBXT,TAL1,TBX6,HNF1A,SOX17,TDGF1,TGFBR2,MACF1,TXNRD1,WNT5A,CRB2,WNT3A,V…
GO: Biological Process	GO:0001503	ossification		6.156e-06	0.07443	0.0002558	0.002552	135	444	GDF5,ACP5,ACTN3,ADAR,AHR,AHSG,AKT1,IFT80,ALOX15,ALPL,AREG,SCUBE2,ATP6V1B1,BCL2,TNFRSF11A,FGF18,BMP1,BMP4,BMP6,BMPR1B,CALCA,CALCR,LIMD1,CASR,RUNX2,CBFB,DDX21,CDK6,CEBPD,DHRS3,CER1,CLIC1,CTHRC1,BMP8A,NIPBL,ASF1A,COL1A1,COL1A2,COL2A1,COL6A1,COL13A1,PKDCC,OSR2,ISG15,VCAN,ATP6V0A4,CCN2,CYP27B1,DHH,DLX5,NPNT,SOST,EPHA2,LEF1,LRRC17,TCIRG1,FGF2,FGF9,FGFR2,GPNMB,HDAC7,SUFU,GABBR1,WWOX,GLI1,GLI2,GNAS,TWIST…
GO: Biological Process	GO:0048017	inositol lipid-mediated signaling		6.181e-06	0.07473	0.0002559	0.002553	70	199	PIP5K1B,AKT1,BECN1,CEACAM1,ZFP36L1,IER3,CA8,CSF3,PPP1R16B,GAB2,NYAP1,RASGRP1,PLCE1,ERBB2,ERBB3,WNT16,FLT1,FLT4,STAMBP,GH1,GPER1,GSN,CD160,NRG1,HTR2A,HTR2B,IL18,IRS1,KCNH1,LTK,LYN,PIK3AP1,MYOC,NGF,NKX3-1,NTRK1,NTRK3,GPR143,PDGFB,PDGFRA,SERPINE2,PIK3C2B,PIK3C3,PI4KB,PIP4K2A,PLCB3,PLCG2,PLXNB1,PPP2R5C,RELN,PTAFR,LIME1,RGL2,RARA,PRR5L,NCF1,PEAR1,PRR5,INPP5F,PREX2,EXOC1,ADAP2,SRC,MYDGF,PDGFC,PIK3R5,TW…
GO: Biological Process	GO:0019935	cyclic-nucleotide-mediated signaling		6.215e-06	0.07514	0.0002564	0.002559	108	340	ABCA1,ADCY2,ADCY3,ADCY5,ADCY9,UCN2,ADORA2A,ADRA1D,ADRA1A,ADRA2A,ADRA2B,ADRB1,ADRB3,GRK2,APLNR,AHR,ARRDC3,ADCY4,APOE,LGR5,ATP2B4,AVPR2,CACNA1D,CALCA,CALCR,CALM1,CASR,GPR37L1,CHGA,CHRM2,CNR1,CRHR1,CRHR2,AKAP12,RIMS2,PDE11A,DRD1,DRD2,DRD5,ECE1,S1PR3,GAL,CALCRL,FLNA,GABBR1,OXGR1,GIPR,GLP1R,GNA12,GNAS,GNAZ,GPR3,MCHR1,GPER1,GPR37,GRK5,GRIK3,GRM3,GRM4,GRM7,GRM8,GUCY2D,GPR176,HRH1,HTR1B,HTR1E,HTR2A,HTR2B…
GO: Biological Process	GO:1903524	positive regulation of blood circulation		6.254e-06	0.07561	0.0002572	0.002566	41	99	ADRA1D,ADRA1A,ADRB1,GRK2,AKT1,PDE5A,AVP,AVPR1A,AVPR1B,AVPR2,CASR,CAV1,CHGA,CHRNA7,CRHR2,NKX2-5,CCN2,NOS1AP,EDN2,GCH1,GLP1R,HRH1,HRC,HTR2A,HTR2C,ICAM1,RNF207,SMAD6,NPY1R,OXTR,PDE4D,PDGFB,PTAFR,PTGS1,SLC1A1,SMTN,SMTNL1,TACR1,TACR3,TPM1,UCN
GO: Biological Process	GO:0042940	D-amino acid transport		6.315e-06	0.07634	0.0002588	0.002582	8	8	SFXN1,NFKBIE,NTSR1,PRKCD,SLC1A1,SLC1A2,SLC1A3,SLC7A10
GO: Biological Process	GO:0042981	regulation of apoptotic process		6.405e-06	0.07743	0.0002616	0.00261	457	1779	GDF5,ABL2,ABR,ASIC2,ACTC1,ACTN1,ACTN3,ADAM8,ADAR,PLEKHG5,ADORA2A,PARP1,ADRB1,GRK2,AKT1,SRPX,ALDH1A3,PREX1,ALK,ALOX12,ALX3,BIN1,BMF,APBB2,BIRC3,YBX3,CBX4,APOE,FAS,ARHGDIA,ARRB1,UNC5C,PDE5A,ATOH1,BECN1,SLC46A2,TNFRSF25,CRADD,AVP,AXL,TNFRSF6B,FADD,BCL2,TNFRSF10D,BCL3,BCL6,BID,BIK,SOCS2,CFLAR,BMI1,BMP4,BMP6,BMPR1B,BNIP1,ALDH1A2,ZFP36L1,IER3,ARHGEF7,BTC,SQSTM1,TAX1BP1,EIF2B5,CACNA1A,NOL3,KALRN,CALR,CA…
GO: Biological Process	GO:0050678	regulation of epithelial cell proliferation		6.722e-06	0.08126	0.0002733	0.002727	132	433	GDF5,DYSF,FZD7,APLNR,AKT1,IFT80,APOE,AREG,CCND1,FGF18,FGF16,CEACAM1,NRP2,CFLAR,BMP4,BMP6,ALDH1A2,ZFP36L1,KLF9,SEMA5A,CAV1,CAV2,RUNX3,CCND2,CDH1,CDH13,CDK6,CDKN2B,OVOL2,CYP7B1,PRKD2,MAGED1,OSR2,EPGN,PPP1R16B,CYBA,EPPK1,DLG1,DLX5,MARVELD3,FGFBP1,EGR3,ZNF580,ERBB2,EREG,ESR1,ESR2,CCL26,FGF1,FGF2,FGF9,FGFR2,FOXE3,FLT1,FLT4,FOXP1,FRS2,SIX4,GHSR,GLI1,SFN,TWIST2,HAS2,SAV1,HMGN1,HMOX1,NR4A1,HPN,HTR2B,HYAL…
GO: Biological Process	GO:0031644	regulation of nervous system process		6.738e-06	0.08145	0.0002733	0.002727	64	178	ACP3,GRK2,NLGN4X,BEGAIN,TMEM108,AVP,AVPR1A,CACNB3,CALCA,SHISA7,CCK,CCKBR,DLGAP2,CTSC,CHRNA7,COMT,CARTPT,TENM4,RIMS2,DBN1,RNF10,DMPK,SHANK1,FABP5,FGF12,CACNG4,GHSR,GRIN2A,GRIN2D,GRM1,GRM3,KLK8,HCRT,NRG1,SHISA6,HTR2C,SHANK3,IL6,FGFBP3,TAFA4,NGFR,NOS1,NOS3,NTSR1,OPRK1,OPRM1,SSH1,PRKCZ,RELN,PTAFR,STX1B,S100B,NLGN1,SHANK2,RIMS1,SOX10,SRC,CUX2,TNR,ZMYND8,WNT7A,NCMAP,CELF4,NETO2
GO: Biological Process	GO:0007498	mesoderm development		6.89e-06	0.0833	0.0002786	0.00278	86	258	ACVR1B,EOMES,FZD7,APLNR,ITGA8,BMP4,LDB1,ZFP36L1,FOXH1,CER1,HAND1,COL4A2,COL6A1,COL8A1,COL12A1,OSR2,SYF2,GDF3,TENM4,TCF7L1,SOX7,DVL2,MIXL1,EPHA2,ELF5,LEF1,IKZF1,ECSIT,FGF8,FGFR2,DLL3,GATA4,FRS2,GATA6,HCK,HHEX,FOXA2,TLX2,ITGA4,ITGB2,ITGB3,ITGB4,LAMA3,LAMB1,LAMB3,LHX1,SMAD2,SMAD3,MEST,MMP9,MMP15,NODAL,OTX2,OVOL1,PAX2,POU4F1,POU5F1,PRKAR1A,GSC,RPL38,NANOG,WLS,SFRP2,DKK1,SNAI1,KDM6B,PHLDB1,TBXT,TAL1,T…
GO: Biological Process	GO:0048015	phosphatidylinositol-mediated signaling		6.953e-06	0.08405	0.0002802	0.002795	69	196	PIP5K1B,AKT1,BECN1,CEACAM1,ZFP36L1,IER3,CA8,CSF3,PPP1R16B,GAB2,NYAP1,RASGRP1,PLCE1,ERBB2,ERBB3,WNT16,FLT1,FLT4,STAMBP,GH1,GPER1,GSN,CD160,NRG1,HTR2A,HTR2B,IL18,IRS1,KCNH1,LTK,LYN,PIK3AP1,MYOC,NGF,NKX3-1,NTRK1,NTRK3,GPR143,PDGFB,PDGFRA,SERPINE2,PIK3C2B,PIK3C3,PI4KB,PIP4K2A,PLCB3,PLCG2,PLXNB1,PPP2R5C,RELN,PTAFR,LIME1,RGL2,RARA,PRR5L,NCF1,PEAR1,PRR5,INPP5F,PREX2,EXOC1,SRC,MYDGF,PDGFC,PIK3R5,TWIST1,P…
GO: Biological Process	GO:0050673	epithelial cell proliferation		7.048e-06	0.0852	0.0002831	0.002824	149	500	GDF5,DYSF,FZD7,APLNR,AKT1,IFT80,APOE,LGR5,AREG,CCND1,FGF18,FGF16,CEACAM1,NRP2,CFLAR,BMP4,BMP6,ALDH1A2,ZFP36L1,KLF9,SEMA5A,CAV1,CAV2,RUNX3,CCND2,CDH1,CDH13,CDK6,CDKN2B,OVOL2,CYP7B1,PRKD2,COL8A1,MAGED1,OSR2,EPGN,PPP1R16B,CYBA,EPPK1,DLG1,DLX5,MARVELD3,FGFBP1,SIDT2,EGR3,EPHA2,ZNF580,ERBB2,EREG,ESR1,ESR2,CCL26,WNT16,FGF1,FGF2,FGF9,FGFR2,FST,FOXE3,FLT1,FLT4,FOXP1,FRS2,SIX4,GHSR,GLI1,SFN,TWIST2,KLK8,HAS…
GO: Biological Process	GO:0007548	sex differentiation		7.198e-06	0.08702	0.000288	0.002874	103	322	ACVR1B,GRK2,NR0B1,AHR,AHSG,AMHR2,YBX3,ARRB1,AXL,CCND1,BCL2,BIK,BMP4,BMP6,BMPR1B,GPR149,EIF2B5,MAP7,RUNX1,NUP210L,CFTR,DMRT3,NIPBL,CNTFR,COL9A3,CTNNA1,ZFP42,DACH1,DHH,DHCR24,DMRT1,ATN1,BCL2L11,RDH10,EDN2,IMMP2L,EREG,ESR1,ESR2,BASP1,ARID5B,FGF8,FGF9,FST,FKBP4,FOXO3,FLNA,DACH2,NR5A1,GAS2,GATA4,GATA6,SIX4,CBX2,HSD17B4,ICAM1,IDH1,LHB,LHCGR,LHX1,AGO4,KITLG,MMP19,MSH4,NUDT1,NEFH,NEUROG1,NKX3-1,NOS3,NTRK…
GO: Biological Process	GO:0032535	regulation of cellular component size		7.22e-06	0.08728	0.000288	0.002874	128	418	SLC12A5,AHR,AKT1,SEMA6A,PREX1,ALOX15,BIN1,APOE,AQP4,ARF1,SPTBN4,RAB11A,WASL,CAPG,CAPN1,HIP1R,SEMA5A,TMSB10,MAP3K13,PFN3,AATK,CSF3,PLXNA4,IST1,DBN1,DCC,VILL,DLG1,SLC12A6,DSCAM,ARPC1B,ARPC2,EFNA5,ABI2,ELN,DMTN,EPHA7,CLN8,EPS8,CCL26,PRR16,TRPV2,CDC42EP2,SEMA6B,ARFGEF1,AVIL,IQGAP2,JMY,GOLGA4,GSN,HCK,SNF8,NRG1,ICAM1,SHANK3,KCNMA1,L1CAM,LIMK1,ARPIN,MAP2,BCL11A,MSN,MYO1C,MYO5B,NEFM,MYO3A,NGF,NTRK3,P2RX7…
GO: Biological Process	GO:0006821	chloride transport		7.248e-06	0.08762	0.0002882	0.002876	51	133	SLC12A5,SLC26A9,ANO8,VAMP8,CA7,CLIC3,CASR,CFTR,CHRNA7,CLIC1,CLDN4,SLC12A6,NMUR1,GABRA2,GABRA3,GABRA4,GABRB1,GABRB2,GABRB3,GABRG2,GABRG3,ANO9,BEST4,CLIC6,P2RY4,P2RY6,FXYD3,PRKG2,PTAFR,SGK1,SLC1A1,SLC1A3,SLC1A4,SLC4A2,SLC6A2,SLC6A3,SLC6A4,SLC12A4,SLC18A1,SLC18A2,SLC22A3,GABRQ,SLC26A5,ANO5,SGK3,BEST1,SLC26A10,BSND,SLC17A7,WNK2,ANO2
GO: Biological Process	GO:0043270	positive regulation of ion transport		7.391e-06	0.08936	0.000293	0.002923	109	345	ASIC2,AMIGO1,ADORA2A,ADRA2A,ADRB1,APLNR,AKT1,ANK3,APOE,ARF1,VAMP8,AVP,AVPR1A,RGS9,TNFRSF11A,BMP4,CACNA1D,CACNB2,CACNB3,CACNB4,CALCR,CALM1,HAP1,CAMK2A,CASR,CAV1,CCK,CD4,CFTR,LILRA5,CNTN1,AKAP7,CRHR2,NKX2-5,NOS1AP,ATP2C2,DLG1,DMD,DRD1,DRD2,GAL,FABP3,TRPV2,FGF12,FGF14,FHL1,FLNA,CACNG4,GABBR1,GDNF,GLRX,STK39,GNAS,CRACR2A,MCHR1,GPER1,FFAR1,HCRT,HSPA2,HTR2C,HTR3A,SHANK3,IKBKB,RNF207,JAK3,KCNA1,KCNC2,KC…
GO: Biological Process	GO:0007265	Ras protein signal transduction		7.587e-06	0.09172	0.0002991	0.002984	143	477	RAB19,ABCA1,LZTR1,ABL2,ABR,PLEKHG5,PLEKHG1,ADRA1A,ADRA2A,ADRB1,PREX1,RASAL1,APOE,RND3,ARHGAP6,ARHGDIA,ARRB1,RAP2C,TNK1,RAB11A,RAB42,BCL6,BCR,ARHGEF7,SQSTM1,RAB29,KALRN,DGKI,ARHGEF2,CDH2,CDH13,CDK2,CDKN2A,CYTH1,GPR55,GRAP2,NGEF,RAB26,ARHGEF6,COL1A2,PLEKHG4,AATK,PLEKHG3,RALGPS1,ARHGEF4,ARHGEF26,ARHGAP32,RIPOR2,ARHGAP24,ARHGEF17,ELMO1,TIAM2,DHCR24,ARHGAP44,RAB39B,DOK1,ECT2L,RASGRP1,ABI2,FLOT1,RASGRP…
GO: Biological Process	GO:0060047	heart contraction		7.595e-06	0.09181	0.0002991	0.002984	100	311	ACTC1,ADRA1D,ADRA1A,ADRB1,GRK2,BIN1,SPTBN4,PDE5A,ATP1A2,ATP1A3,ATP2A3,ATP2B4,AVPR1A,CACNA1B,CACNA1D,CACNA1F,CACNB2,CACNB3,CACNB4,CALCA,CALM1,CASQ2,CAV1,CACNA2D2,CHGA,CHRM2,CHRNA7,CRHR2,NKX2-5,CCN2,NOS1AP,CYP2J2,ACE,DLG1,DMD,DMPK,DRD2,DSP,GJC1,EDN2,CACNG7,CACNG6,GJD3,FGF12,FLNA,CELF2,CACNG4,GATA4,GCH1,PPP1R13L,GLP1R,BVES,HRC,RNF207,ITPR2,ITPR3,JUP,KCND2,KCNE1,KCNJ3,KCNJ5,KCNK1,KCNN2,SMAD7,MEF2A,ME…
GO: Biological Process	GO:0018193	peptidyl-amino acid modification		7.687e-06	0.09292	0.0003017	0.00301	356	1352	ABL2,CLK4,IFNL4,ACVR1B,TRRAP,GALNT16,GFI1B,PARP1,ADRA1A,ADRA2A,GRK2,AHSG,AKT1,TTLL10,ALK,CDC42BPA,MCFD2,BEND3,CBX4,AREG,SPTBN4,ARRB1,SOCS1,TNKS,ZDHHC19,RAP2C,ATP2B4,TNK1,AVP,AXL,BCL2,DYRK4,NRP2,BMI1,BMP6,LDB1,BST1,DDR1,P4HA2,RPS6KA4,CALCR,CALM1,CAMK2A,CAMK2B,CAV1,CAV2,CCK,UNC119,CD4,ZDHHC23,CD80,CD40,CD44,CD81,MAP3K13,ARHGEF2,DCLK1,CDK2,AURKB,CRLF1,MAPKAPK2,CHRNA7,NMT2,QPCT,LILRA5,CNTN1,SH3BP5,PR…
GO: Biological Process	GO:0007613	memory		7.737e-06	0.09354	0.0003027	0.00302	57	154	ASIC1,BTBD9,ADRB1,ITGA8,APOE,PDE5A,LRRN4,ATP1A3,KALRN,SHISA7,CCK,CCND2,CHAT,CHRNA7,SLC24A2,CYP7B1,CNR1,COMT,CRHR1,BRINP1,SHANK1,DRD1,DRD2,RCAN1,KAT2A,GLP1R,GRIN2A,GRM7,TAFA2,KLK8,HRH1,HTR2A,HTR7,IDUA,SHANK3,ITPR3,KCNK2,LMX1B,MDK,NGF,OXTR,PRKCZ,RELN,PTGS1,PTN,RASGRF1,S100B,ATXN1,SGK1,SLC6A4,SHANK2,SORCS3,ABCC8,TACR1,CUX2,SLC17A7,JPH3
GO: Biological Process	GO:0023019	signal transduction involved in regulation of gene expression		7.923e-06	0.09578	0.000309	0.003083	15	23	PARP1,CER1,FGF8,GATA4,FOXA2,EPCAM,SMAD2,SMAD3,NEUROD1,PAX6,PDGFRA,GSC,TBXT,TBX6,SOX17
GO: Biological Process	GO:0001704	formation of primary germ layer		8.126e-06	0.09823	0.0003118	0.003111	71	204	EOMES,FZD7,APLNR,ITGA8,BMP4,LDB1,CER1,HAND1,COL4A2,COL6A1,COL8A1,COL12A1,OSR2,SYF2,GDF3,TENM4,SOX7,DVL2,MIXL1,EPHA2,ELF5,LEF1,ECSIT,FGF8,FGFR2,GATA4,FRS2,GATA6,HHEX,FOXA2,TLX2,ITGA4,ITGB2,ITGB3,ITGB4,LAMA3,LAMB1,LAMB3,LHX1,SMAD2,SMAD3,MMP9,MMP15,NODAL,OTX2,PAX2,POU5F1,PRKAR1A,GSC,NANOG,WLS,SFRP2,DKK1,SNAI1,KDM6B,PHLDB1,TBXT,TAL1,TBX6,HNF1A,SOX17,TDGF1,TGFBR2,MACF1,TXNRD1,WNT5A,CRB2,WNT3A,VANGL2,H…
GO: Biological Process	GO:0001705	ectoderm formation		8.126e-06	0.09823	0.0003118	0.003111	71	204	EOMES,FZD7,APLNR,ITGA8,BMP4,LDB1,CER1,HAND1,COL4A2,COL6A1,COL8A1,COL12A1,OSR2,SYF2,GDF3,TENM4,SOX7,DVL2,MIXL1,EPHA2,ELF5,LEF1,ECSIT,FGF8,FGFR2,GATA4,FRS2,GATA6,HHEX,FOXA2,TLX2,ITGA4,ITGB2,ITGB3,ITGB4,LAMA3,LAMB1,LAMB3,LHX1,SMAD2,SMAD3,MMP9,MMP15,NODAL,OTX2,PAX2,POU5F1,PRKAR1A,GSC,NANOG,WLS,SFRP2,DKK1,SNAI1,KDM6B,PHLDB1,TBXT,TAL1,TBX6,HNF1A,SOX17,TDGF1,TGFBR2,MACF1,TXNRD1,WNT5A,CRB2,WNT3A,VANGL2,H…
GO: Biological Process	GO:0001706	endoderm formation		8.126e-06	0.09823	0.0003118	0.003111	71	204	EOMES,FZD7,APLNR,ITGA8,BMP4,LDB1,CER1,HAND1,COL4A2,COL6A1,COL8A1,COL12A1,OSR2,SYF2,GDF3,TENM4,SOX7,DVL2,MIXL1,EPHA2,ELF5,LEF1,ECSIT,FGF8,FGFR2,GATA4,FRS2,GATA6,HHEX,FOXA2,TLX2,ITGA4,ITGB2,ITGB3,ITGB4,LAMA3,LAMB1,LAMB3,LHX1,SMAD2,SMAD3,MMP9,MMP15,NODAL,OTX2,PAX2,POU5F1,PRKAR1A,GSC,NANOG,WLS,SFRP2,DKK1,SNAI1,KDM6B,PHLDB1,TBXT,TAL1,TBX6,HNF1A,SOX17,TDGF1,TGFBR2,MACF1,TXNRD1,WNT5A,CRB2,WNT3A,VANGL2,H…
GO: Biological Process	GO:0001707	mesoderm formation		8.126e-06	0.09823	0.0003118	0.003111	71	204	EOMES,FZD7,APLNR,ITGA8,BMP4,LDB1,CER1,HAND1,COL4A2,COL6A1,COL8A1,COL12A1,OSR2,SYF2,GDF3,TENM4,SOX7,DVL2,MIXL1,EPHA2,ELF5,LEF1,ECSIT,FGF8,FGFR2,GATA4,FRS2,GATA6,HHEX,FOXA2,TLX2,ITGA4,ITGB2,ITGB3,ITGB4,LAMA3,LAMB1,LAMB3,LHX1,SMAD2,SMAD3,MMP9,MMP15,NODAL,OTX2,PAX2,POU5F1,PRKAR1A,GSC,NANOG,WLS,SFRP2,DKK1,SNAI1,KDM6B,PHLDB1,TBXT,TAL1,TBX6,HNF1A,SOX17,TDGF1,TGFBR2,MACF1,TXNRD1,WNT5A,CRB2,WNT3A,VANGL2,H…
GO: Biological Process	GO:0007369	gastrulation		8.126e-06	0.09823	0.0003118	0.003111	71	204	EOMES,FZD7,APLNR,ITGA8,BMP4,LDB1,CER1,HAND1,COL4A2,COL6A1,COL8A1,COL12A1,OSR2,SYF2,GDF3,TENM4,SOX7,DVL2,MIXL1,EPHA2,ELF5,LEF1,ECSIT,FGF8,FGFR2,GATA4,FRS2,GATA6,HHEX,FOXA2,TLX2,ITGA4,ITGB2,ITGB3,ITGB4,LAMA3,LAMB1,LAMB3,LHX1,SMAD2,SMAD3,MMP9,MMP15,NODAL,OTX2,PAX2,POU5F1,PRKAR1A,GSC,NANOG,WLS,SFRP2,DKK1,SNAI1,KDM6B,PHLDB1,TBXT,TAL1,TBX6,HNF1A,SOX17,TDGF1,TGFBR2,MACF1,TXNRD1,WNT5A,CRB2,WNT3A,VANGL2,H…
GO: Biological Process	GO:0070527	platelet aggregation		8.373e-06	0.1012	0.00032	0.003193	30	65	ACTB,ACTG1,ACTN1,C1QTNF1,ALOX12,CEACAM1,CD9,FIBP,CLIC1,TSPAN32,DMTN,MYL9,FLNA,PDPN,GAS6,GNAS,GP1BA,ITGB3,LYN,UBASH3A,PDGFRA,SERPINE2,PRKCA,PRKCD,PRKG1,PEAR1,SYK,SLC7A11,TYRO3,WNT3A
GO: Biological Process	GO:0001504	neurotransmitter uptake		8.411e-06	0.1017	0.00032	0.003193	26	53	ATP1A2,SYNGR3,SLC6A5,DRD1,DRD2,FLOT1,CLN8,GDNF,GFAP,ITGB3,NAT8L,NOS1,NTSR1,RAB3B,SLC1A1,SLC1A2,SLC1A3,SLC6A2,SLC6A3,SLC6A4,SLC6A11,SLC18A1,SLC18A2,SLC22A3,SLC7A11,SLC17A6
GO: Biological Process	GO:0042698	ovulation cycle		8.424e-06	0.1018	0.00032	0.003193	37	87	GRK2,ARRB1,AXL,BMPR1B,GPR149,RUNX1,CCKBR,CHRNA7,EDN2,ERBB2,EREG,ESR1,ESR2,FOXO3,NR5A1,GABRB1,GAS2,HAS1,HAS2,KISS1,LHCGR,MDK,MMP19,NHLH2,NOS3,NPY5R,OPRK1,OPRM1,OXTR,PDGFRA,PGR,MAP2K6,PTN,SLIT3,SRC,TGFB3,TYRO3
GO: Biological Process	GO:0016049	cell growth		8.445e-06	0.1021	0.00032	0.003193	168	577	ACVR1B,ADRA1A,ADRB1,AHSG,AKT1,SEMA6A,RASAL1,APBB2,APOE,CPNE5,TMEM108,TNK1,AVP,AVPR1A,RAB11A,BCL2,BCL6,CEACAM1,NRP2,SOCS2,BST2,CPNE1,DDR1,SEMA5A,CTDP1,CD44,CD81,CDA,MAP3K13,DCLK1,NRN1L,CDKN2A,CDKN2C,CPNE6,BCAR1,AATK,CSNK2A1,PLXNA4,RIMS2,CYBA,KIF26A,CYP27B1,IST1,DBN1,DCC,DSCAM,GAL,CACNG7,EFNA5,EMX1,ENO1,LEF1,RASGRP2,PLCE1,EPHA7,NIN,ERBB2,NET1,ESR2,NRN1,ACSL4,FBP1,TRPV2,MAD2L2,FHL1,SEMA6B,FLT4,TCHP,…
GO: Biological Process	GO:0010543	regulation of platelet activation		8.478e-06	0.1025	0.0003203	0.003196	20	36	C1QTNF1,ALOX12,APOE,CEACAM1,CD9,DMTN,PDPN,GP5,HRG,LYN,NOS3,PDGFB,PDGFRA,SERPINE2,PRKCA,PRKCD,PRKG1,PTPRJ,SYK,THBD
GO: Biological Process	GO:0022414	reproductive process		9.117e-06	0.1102	0.0003433	0.003426	426	1652	ABL2,ACVR1B,ADCY3,EOMES,ADRA2A,ADRA2B,GRK2,NR0B1,AHR,AHSG,AKT1,ALDOA,ALPL,AMHR2,BIRC3,YBX3,FANCM,LGR5,AREG,SPTBN4,ARRB1,PLA2G4C,STC2,ASCL2,MCM9,PDE5A,KDM1B,ATP2B4,BOLL,AVP,AVPR1A,AXL,MEIOB,CCND1,BCL2,BCL6,BIK,PRDM1,BMP4,BMP6,BMPR1B,ZFP36L1,KLF9,GPR149,BUB1B,EIF2B5,DDR1,CALCA,KALRN,CALR,CAMK2B,CAPN2,CAST,CASP8,MAP7,RUNX1,CCIN,CCKBR,CD9,CD44,CDC25B,CDH1,CDK2,CDX2,CDX4,NUP210L,CFTR,TAC4,CHRNA7,OVOL2…
GO: Biological Process	GO:0051347	positive regulation of transferase activity		9.166e-06	0.1108	0.0003441	0.003434	206	731	ADAM8,ADCY2,ADCY3,ADCY5,ADCY9,ADORA2A,ADRA1A,ADRA2A,ADRA2B,AKT1,C1QTNF2,ARRDC3,STK24,ALK,ADCY4,MAP4K3,DGKD,LMO4,CDC14B,ARRB1,TRIB3,SOCS1,PDE5A,TNKS,RAP2C,ATP2B4,CCND1,TNFRSF11A,FGF18,BMI1,BMP4,CALCA,CALM1,MAP3K6,CCK,CCND2,UNC119,CD4,CD40,CD44,DGKI,CD81,MAP3K13,CDC25B,AURKB,CENPE,MAPKAPK2,CHRNA3,CHRNA7,LILRA5,MAGED1,GDF15,NEK7,EPGN,CRHR2,CARTPT,TRAF4,IRGM,ATG13,PPP1R3G,ACE,DLG1,TNFSF15,DRD2,DUSP5,…
GO: Biological Process	GO:0010035	response to inorganic substance		9.235e-06	0.1116	0.0003456	0.003448	183	638	CPNE2,AANAT,ACTA1,PARP1,AKT1,STK24,RASAL1,ALOX15,ANK3,FAS,CPNE5,AREG,ATF1,ATIC,ATP12A,SLC41A1,BECN1,ATP2B4,ATP5F1D,AVPR1A,AXL,CCND1,BCL2,CFLAR,BMP6,EIF2B5,CPNE1,CALM1,NOL3,CALR,CAMK2B,CAPN1,CAPN2,CASP8,CASQ2,CASR,CAV1,ZACN,CD9,AIFM1,ENTPD6,CDH1,CDK2,GPR37L1,CPNE6,CNGA3,COL1A1,S100A16,PTGES,BCAR1,CRHBP,CYB5A,CYP1A1,ZNF658,CYP11A1,CYP27B1,DPEP1,DRD2,DUSP1,SYT15,EEF2,ZNF580,DMTN,RASGRP2,NET1,SIGMAR1…
GO: Biological Process	GO:0031346	positive regulation of cell projection organization		9.646e-06	0.1166	0.0003599	0.003591	143	479	ABL2,AMIGO1,STK24,ALK,RASAL1,APOE,CPNE5,ARF1,SCARF1,ARHGDIA,MARK4,ATF1,RAB11A,CFLAR,BMP4,ARHGEF7,WASL,KALRN,HAP1,CAMK2B,SEMA5A,MAP3K13,DLG5,CPNE6,CNR1,CNTN1,PLXNA4,CROCC,RIMS2,CUX1,CCP110,RIPOR2,IST1,DBN1,DCC,DMD,SHANK1,DPYSL3,DSCAM,DVL2,DVL3,ARPC2,CACNG7,EFNA5,PLXNC1,MARK2,NIN,EPS8,ZMYND10,TRPV2,FES,CDC42EP2,ARAP1,LLPH,NPTN,AVIL,ANKRD1,SEPTIN9,KAT2A,GOLGA4,GPM6A,PTPN5,NRG1,NEGR1,PROM2,HTR7,SHANK…
GO: Biological Process	GO:0040008	regulation of growth		9.73e-06	0.1176	0.0003619	0.003611	223	801	GDF5,ACTN3,ACVR1B,PARP1,ADRB1,ADRB3,AHR,AHSG,AKT1,SEMA6A,RASAL1,APBB2,YBX3,APOE,CPNE5,SPTBN4,STC2,SOCS1,TNK1,AVP,AVPR1A,RAB11A,BCL2,BCL6,CREG1,CEACAM1,SOCS2,BMP4,BST2,C3,DDR1,SEMA5A,CTDP1,CD44,CD81,CDA,MAP3K13,CDKN2A,CDKN2C,CACNA2D2,SOCS6,CPNE6,NIPBL,GDF15,BCAR1,AATK,MORF4L2,CSNK2A1,PLXNA4,NKX2-5,RIMS2,CYBA,DCAF1,EPPK1,KIF26A,CYP27B1,IST1,DBN1,DCC,FGF20,DLG1,DRD2,DSCAM,BCL2L11,GAL,CACNG7,EFNA5,EN…
GO: Biological Process	GO:0006813	potassium ion transport		9.775e-06	0.1182	0.0003625	0.003617	90	275	KCNH7,SLC24A3,AMIGO1,SLC12A5,ADRA2A,SLC24A4,BIN1,DPP10,ANK3,KCNAB2,KCNK5,ATP1A2,ATP1A3,ATP12A,CACNA1D,CASQ2,CAV1,KCNQ4,CDK2,SLC24A2,AKAP7,NOS1AP,DLG1,SLC12A6,DRD1,DRD2,KCNK7,GAL,FHL1,FLNA,KCNV1,SLC9A7,KCNMB4,STK39,WWP2,GRIK2,GRIK3,GRIK4,HCRT,HPN,HTR2A,RNF207,KCNA1,KCNA2,KCNA4,KCNA7,KCNC2,KCNC3,KCND2,KCNE1,KCNH1,KCNJ1,KCNJ3,KCNJ5,KCNJ6,KCNJ9,KCNK1,KCNK2,KCNMA1,KCNN2,KCNQ3,KCNS1,KCNS3,MIF,NOS1,NOS3…
GO: Biological Process	GO:0007218	neuropeptide signaling pathway		1.024e-05	0.1238	0.0003786	0.003778	45	114	GPR149,CALCA,LTB4R,CRHR1,CARTPT,GAL,NMUR1,QRFPR,NPFFR2,PROKR1,GIPR,KISS1R,GLP1R,NPBWR1,MCHR1,GRP,NXPH3,NXPH2,HCRT,HCRTR1,QRFP,GALP,NPY,NPY1R,NPY5R,NTSR1,GPR143,OPRK1,OPRM1,PENK,NPW,PPY,PROKR2,PTH2,SORCS3,SSTR1,SSTR2,NPFFR1,TACR2,TAC3,TACR1,TACR3,NTSR2,TYRO3,UCN
GO: Biological Process	GO:0007043	cell-cell junction assembly		1.031e-05	0.1246	0.00038	0.003791	50	131	ARVCF,CAV1,RUNX1,CBFB,CD9,CDH1,CDH2,CDH5,CDH6,CDH7,CDH8,CDH12,CDH13,DLG5,CTNNA1,CTNND2,ACE,DLG1,MARVELD3,GJC1,ABI2,EPHA2,CLDN19,PATJ,GJD3,CRB3,HDAC7,GJB2,PKP3,CDH26,IKBKB,JUP,GPBAR1,MYO1C,PKP1,PMP22,PRKCA,PRKCH,MARVELD2,GRHL2,SNAI2,SNAI1,FSCN1,NFASC,EPB41L3,TBCD,NEDD4L,CDH24,TJP1,CLDN5
GO: Biological Process	GO:0002521	leukocyte differentiation		1.047e-05	0.1265	0.0003839	0.00383	171	591	ABL2,ADAM8,EOMES,FZD7,GFI1B,PARP1,AHR,PREX1,FAS,LY6D,SOCS1,SLC46A2,AXL,FADD,BCL2,TNFRSF11A,BCL3,BCL6,INPP4B,CEACAM1,PRDM1,BMI1,BMP4,ZFP36L1,CACNB4,CALCR,CASP8,RUNX2,RUNX1,RUNX3,CBFB,CD4,CD8A,CD80,CD44,CD79B,CD81,IL27,CDK6,CEBPG,GPR55,CD83,TJP2,ITM2A,CR2,BATF2,CARTPT,CSF3,DCAF1,TOX,GAB2,MAFB,TSPAN2,RASGRP1,EFNA4,EGR3,EPHA2,RNF41,MPZL2,LEF1,LRRC17,ERBB2,TCIRG1,IKZF1,GMPR2,FBN1,SLC9B2,FES,FLT3LG,BAT…
GO: Biological Process	GO:0009991	response to extracellular stimulus		1.048e-05	0.1267	0.0003839	0.00383	168	579	ABCA1,ACTA1,NMRAL1,SLC25A25,UCN2,AMIGO1,ADRB1,ADRB3,AHCY,AKT1,ALDH3A1,STK24,ALPL,BMF,APOE,FAS,STC2,TNKS,BECN1,AVPR1A,AXL,CCND1,BCL2,BMP6,ALDH1A2,CASTOR3,CACNB3,CASR,CCK,CD4,AIFM1,CD68,CDKN2B,LRAT,CHRNA7,LIPG,BMP8A,CNR1,COL1A1,COMT,GDF15,COX4I1,GDF3,CARTPT,CYBA,CYP1A1,KIF26A,CYP27B1,PCSK9,DNMT3B,ATN1,EEF2,ACSL3,ACSL4,FES,FOXO3,GAS6,GATA4,MAP1LC3A,KAT2A,GH1,GH2,GHSR,GIPR,PPP1R9B,GCN1,SLC27A4,GSN,CA…
GO: Biological Process	GO:0030855	epithelial cell differentiation		1.059e-05	0.128	0.0003867	0.003859	242	880	ABL2,FZD7,NR0B1,AKT1,ATOH1,RAP2C,KRT36,EDF1,CCND1,BCR,BFSP1,CEACAM1,PRDM1,PROM1,BMP4,BMP6,ZFP36L1,CAPN1,CAPNS1,CAV1,MAP7,RUNX1,CBFB,CBR1,CDH1,CDH2,CDH5,CDK6,DLG5,CDX2,NUP210L,KRTAP12-1,CFTR,TGM5,OVOL2,TJP2,KLK5,POU2F3,COL4A1,ONECUT2,RFX6,GDF3,CRHR1,CRHR2,KRT23,COL23A1,CRYGB,PPP1R16B,LHFPL5,ARHGEF26,KLK13,CUX1,CYP1A1,RIPOR2,EPPK1,MCIDAS,CYP27B1,KEAP1,KRTAP10-2,DLX5,DMD,DMRT1,DNASE1L2,DSC3,DSP,S1PR…
GO: Biological Process	GO:0000003	reproduction		1.101e-05	0.1331	0.000401	0.004001	426	1655	ABL2,ACVR1B,ADCY3,EOMES,ADRA2A,ADRA2B,GRK2,NR0B1,AHR,AHSG,AKT1,ALDOA,ALPL,AMHR2,BIRC3,YBX3,FANCM,LGR5,AREG,SPTBN4,ARRB1,PLA2G4C,STC2,ASCL2,MCM9,PDE5A,KDM1B,ATP2B4,BOLL,AVP,AVPR1A,AXL,MEIOB,CCND1,BCL2,BCL6,BIK,PRDM1,BMP4,BMP6,BMPR1B,ZFP36L1,KLF9,GPR149,BUB1B,EIF2B5,DDR1,CALCA,KALRN,CALR,CAMK2B,CAPN2,CAST,CASP8,MAP7,RUNX1,CCIN,CCKBR,CD9,CD44,CDC25B,CDH1,CDK2,CDX2,CDX4,NUP210L,CFTR,TAC4,CHRNA7,OVOL2…
GO: Biological Process	GO:0043616	keratinocyte proliferation		1.231e-05	0.1488	0.0004468	0.004458	24	48	AREG,ZFP36L1,KLF9,CDH13,OVOL2,EPPK1,EREG,WNT16,FST,SFN,TWIST2,KLK8,HAS2,IRF6,KDF1,MDK,EPB41L4B,PRKD1,PTCH1,PTPRK,FERMT1,SNAI2,TGM1,SLURP1
GO: Biological Process	GO:0050679	positive regulation of epithelial cell proliferation		1.273e-05	0.1539	0.0004595	0.004584	78	232	DYSF,FZD7,APLNR,AKT1,AREG,CCND1,NRP2,CFLAR,BMP4,BMP6,SEMA5A,CAV1,CAV2,CCND2,CDH13,CYP7B1,PRKD2,OSR2,EPGN,PPP1R16B,CYBA,EPPK1,DLX5,FGFBP1,EGR3,ZNF580,ERBB2,ESR1,CCL26,FGF1,FGF2,FGF9,FGFR2,FOXE3,FLT4,FOXP1,GHSR,TWIST2,HAS2,HMOX1,NR4A1,HPN,HTR2B,HYAL1,IL6,ITGA4,ITGB3,FOXP2,LAMB1,MDK,NODAL,NRAS,PAX2,PDGFB,PDPK1,IQGAP3,PLXNB3,PRKCA,PRKD1,ESRP1,JAML,PTN,AGGF1,ESRP2,STOX1,NOD2,MYDGF,TACR1,TGFA,TGM1,THBS…
GO: Biological Process	GO:0007188	adenylate cyclase-modulating G protein-coupled receptor signaling pathway		1.273e-05	0.1539	0.0004595	0.004584	78	232	ABCA1,ADCY2,ADCY3,ADCY5,ADCY9,UCN2,ADORA2A,ADRA1D,ADRA1A,ADRA2A,ADRA2B,ADRB1,ADRB3,GRK2,ARRDC3,ADCY4,LGR5,ATP2B4,AVPR2,CACNA1D,CALCA,CALCR,CASR,GPR37L1,CHGA,CHRM2,CNR1,CRHR1,CRHR2,AKAP12,DRD1,DRD2,DRD5,S1PR3,CALCRL,FLNA,GABBR1,OXGR1,GLP1R,GNA12,GNAS,GNAZ,GPR3,MCHR1,GPER1,GPR37,GRK5,GRIK3,GRM3,GRM4,GRM7,GRM8,GPR176,HTR1B,HTR1E,HTR7,ITGB3,LHCGR,MC5R,NOS1,NPY1R,OPRK1,OPRM1,PDE2A,PDE4B,PDE4D,PRKCA,PT…
GO: Biological Process	GO:0048871	multicellular organismal homeostasis		1.291e-05	0.156	0.000464	0.00463	157	537	ACADL,ACP5,ACTB,ACTG1,ACTN3,BTBD9,ADAM8,ADCY2,ADCY3,ADCY5,ADCY9,ADRB1,ADRB3,AHSG,ARRDC3,ALOX12,AMPD3,ADCY4,AQP4,AQP7,ATP6V1B1,AVP,AVPR2,RAB11A,BCL2,TNFRSF11A,PROM1,BMP6,LDB1,PHOX2B,CALCA,CALCR,CAV1,CDH1,NAPEPLD,CFTR,GPR55,CMKLR1,BMP8A,CNR1,COL2A1,COL11A2,CLDN4,CARTPT,ZNF516,ELOVL3,CCN2,CROCC,CTSH,DIO2,DRD1,DRD2,NR1H3,EDN2,MLXIPL,CLN8,ESRRG,TCIRG1,BPIFA1,FABP5,TRPV2,FLT3LG,VPS54,GCNT2,PPP1R13L,FFA…
GO: Biological Process	GO:0006814	sodium ion transport		1.294e-05	0.1564	0.000464	0.00463	89	273	ASIC2,ASIC1,SLC24A3,SLC24A4,AKT1,ANK3,ARF1,SPTBN4,ATP1A2,ATP1A3,ATP12A,SLC4A4,SLC41A1,ATP2B4,ATP6V1B1,SLC6A5,SLC24A2,CNTN1,NKX2-5,DLG1,DMD,DMPK,SLC4A9,PCSK9,DRD2,CATSPER4,SLC4A11,STOM,BPIFA1,SLC10A7,SLC9B2,FGF12,FGF14,SLC34A2,GLRX,SLC9A7,STK39,GNAS,GRIK2,GRIK3,GRIK4,SLC5A7,IKBKB,KCNJ1,KCNK1,TPCN1,FXYD5,NOS1,NOS3,P2RX7,SLC38A2,SERPINE2,NALCN,FXYD3,NKAIN4,PRSS8,PTPN3,SLC6A15,SCN8A,SCNN1A,SCNN1B,SCN…
GO: Biological Process	GO:0090287	regulation of cellular response to growth factor stimulus		1.298e-05	0.1569	0.0004643	0.004633	103	326	GDF5,SEMA6A,ITGA8,TMEM108,BCL9,FGF18,FGF16,CFLAR,BMP4,VWC2L,LDLRAD4,CAV1,CAV2,RUNX2,CDH5,CDKN2B,CER1,ONECUT2,PRKD2,SOSTDC1,CHST11,GDF3,ADAMTSL2,DMD,NPNT,FGFBP1,SOST,SPRY1,FBN1,FGF1,FGF2,FGF9,FST,FOXD1,FLT1,NPTN,GATA4,GATA6,GLG1,GPC1,GRB10,SHISA2,RNF165,FSTL1,HHEX,HRG,ITGB3,HTRA3,LOX,FGFBP3,LTBP1,SMAD2,SMAD3,SMAD6,SMAD7,CITED1,MYO1C,NBL1,NGF,NGFR,BMPER,NTRK3,OTX2,FURIN,PDGFB,PDPK1,WNT4,PTPRF,SKOR2…
GO: Biological Process	GO:0060350	endochondral bone morphogenesis		1.329e-05	0.1607	0.0004727	0.004716	35	82	ALPL,COL20A1,ANXA6,SCUBE2,FGF18,BMP4,BMP6,BMPR1B,RUNX2,SERPINH1,CER1,COL1A1,COL2A1,COL6A1,COL6A2,COL12A1,COL13A1,POC1A,COCH,DLX5,SCARA3,GNAS,HSPG2,COL27A1,MEF2D,MMP16,PTHLH,RARA,RARG,SHOX2,PHOSPHO1,TGFBR2,THBS1,COL14A1,COL21A1
GO: Biological Process	GO:0055080	cation homeostasis		1.329e-05	0.1607	0.0004727	0.004716	228	825	ABL2,SLC24A3,BTBD9,ADCY5,SLC12A5,ADORA2A,ADRA1A,ADRB1,SLC24A4,APLNR,C1QTNF1,CUL1,ANK1,ANK3,ANPEP,ANXA6,SLC26A9,APOE,ARF1,STC2,ATP1A2,ATP1A3,ATP12A,SLC4A4,SLC41A1,ATP2A3,ATP2B4,ATP6V1B1,AVP,AVPR1A,AVPR1B,AVPR2,BCL2,INPP4B,BMP4,BMP6,CA7,CA12,CACNA1A,CACNA1B,CACNA1D,CACNA1F,CACNB2,CACNB3,CACNB4,CALCA,CALCR,CALM1,NOL3,HAP1,CALR,CASQ2,CASR,CAV1,CCKBR,CD4,CD40,CDH5,CD52,CFTR,GPR55,ATP6V1F,TAC4,CHGA,CHR…
GO: Biological Process	GO:0051937	catecholamine transport		1.334e-05	0.1612	0.0004728	0.004717	39	95	ACTB,ADORA2A,ADRA2A,ADRA2B,GRK2,CADPS,CHGA,CHRNA7,CNR1,CRHR1,CRHR2,CARTPT,FGF20,DRD1,DRD2,SYT15,GABBR1,GDNF,GHSR,NISCH,HTR1B,HTR2A,KCNA2,NAT8L,SYT2,OPRK1,OXTR,PCP4,SYT10,PTGS1,RAB3B,SLC6A2,SLC6A3,SLC18A1,SLC18A2,SLC22A3,SNCG,SYT1,UCN
GO: Biological Process	GO:0071772	response to BMP		1.358e-05	0.1642	0.000477	0.004759	65	185	GDF5,AMHR2,BMP4,BMP6,BMPR1B,VWC2L,PHOX2B,VSTM2A,CAV1,RUNX2,CDH5,CER1,BMP8A,COL2A1,GDF15,SOSTDC1,GDF3,NKX2-5,DLX5,SOST,HEYL,LEF1,ECSIT,FBN1,FGF8,FST,FOXD1,GATA4,GATA6,RNF165,FSTL1,HFE,HIVEP1,HTRA3,SMAD2,SMAD6,SMAD7,NBL1,BMPER,NODAL,ROR2,POU5F1,SKOR2,NANOG,SFRP2,UBE2O,DKK1,SPINT1,ZNF423,SULF1,TBXT,VWC2,KCP,TDGF1,GREM2,LEMD3,GDF6,UBE2D3,FKBP8,WNT1,WNT5A,CRB2,RGMA,WNT3A,ADAMTS12
GO: Biological Process	GO:0071773	cellular response to BMP stimulus		1.358e-05	0.1642	0.000477	0.004759	65	185	GDF5,AMHR2,BMP4,BMP6,BMPR1B,VWC2L,PHOX2B,VSTM2A,CAV1,RUNX2,CDH5,CER1,BMP8A,COL2A1,GDF15,SOSTDC1,GDF3,NKX2-5,DLX5,SOST,HEYL,LEF1,ECSIT,FBN1,FGF8,FST,FOXD1,GATA4,GATA6,RNF165,FSTL1,HFE,HIVEP1,HTRA3,SMAD2,SMAD6,SMAD7,NBL1,BMPER,NODAL,ROR2,POU5F1,SKOR2,NANOG,SFRP2,UBE2O,DKK1,SPINT1,ZNF423,SULF1,TBXT,VWC2,KCP,TDGF1,GREM2,LEMD3,GDF6,UBE2D3,FKBP8,WNT1,WNT5A,CRB2,RGMA,WNT3A,ADAMTS12
GO: Biological Process	GO:0009101	glycoprotein biosynthetic process		1.361e-05	0.1645	0.000477	0.004759	111	357	HS6ST2,GALNT16,ACAN,MCFD2,B4GALT4,B3GALT4,B3GALNT1,BCL2,BMPR1B,CRPPA,LARGE1,MUC21,B4GALT6,B4GALT5,NDST3,BACE2,ITM2B,ITM2A,CHST3,GAL3ST1,CHST11,GALNT9,VCAN,NCAN,CHST9,GALNT8,GBGT1,HS3ST4,HS3ST3B1,HS3ST2,DPAGT1,ACOT8,UST,TMTC1,CHST4,CHSY3,NAGPA,B3GNT5,GCNT4,CHST15,FOXL1,ARFGEF1,ST6GALNAC2,CSPG5,B3GNT2,FUT1,FUT2,FUT4,GALNT15,AGO2,GALNT3,GCNT1,GCNT2,B3GNT9,SERP2,POMGNT2,GALNT6,NDST1,IL15,JAK3,MUCL1,T…
GO: Biological Process	GO:0006875	cellular metal ion homeostasis		1.361e-05	0.1646	0.000477	0.004759	187	658	ABL2,SLC24A3,ADCY5,ADRA1A,ADRB1,SLC24A4,APLNR,C1QTNF1,CUL1,ANXA6,APOE,ARF1,STC2,ATP1A2,ATP1A3,ATP12A,SLC41A1,ATP2A3,ATP2B4,AVP,AVPR1A,AVPR1B,BCL2,INPP4B,BMP4,BMP6,CACNA1A,CACNA1B,CACNA1D,CACNA1F,CACNB2,CACNB3,CACNB4,CALCA,CALCR,CALM1,NOL3,HAP1,CALR,CASQ2,CASR,CAV1,CCKBR,CD4,CD40,CDH5,CD52,GPR55,TAC4,CHGA,CHRNA7,SLC24A2,CCR4,CCR5,ABCG2,CMKLR1,CNR1,SLC25A27,ATP6V1G1,CRHR1,CYBA,FBXL5,ATP2C2,DMD,DMPK…
GO: Biological Process	GO:0048880	sensory system development		1.382e-05	0.1671	0.0004829	0.004818	129	427	SLC25A25,TBC1D32,AHR,ALDH1A3,AQP5,LCTL,ATP2B4,BCL2,BFSP1,PRDM1,PROM1,BMP4,BMP6,BMPR1B,ALDH1A2,C3,PHOX2B,SDK1,CACNA1F,NIPBL,CNGA3,COL4A1,COL8A1,OSR2,GDF3,TSKU,CRYBA2,CRYBB1,CRYBB3,CRYGB,CYP1A1,DLG1,DLX2,SCO2,NR2E3,DSCAM,RDH10,ABI2,EPHA2,TOPORS,CLN8,TCIRG1,LAMC3,IKZF1,FAT1,FBN1,WNT16,FGF2,FGF9,FGFR2,SLITRK6,FOXE3,FLT1,MAB21L2,RAB11FIP4,NES,CPAMD8,FRS2,PPP1R13L,BHLHE22,KDM2B,GPD2,GPM6A,TWIST2,VSX2,H…
GO: Biological Process	GO:0098771	inorganic ion homeostasis		1.409e-05	0.1703	0.0004908	0.004897	231	838	ABL2,SLC24A3,BTBD9,ADCY5,SLC12A5,ADORA2A,ADRA1A,ADRB1,SLC24A4,APLNR,C1QTNF1,CUL1,ANK1,ANK3,ANPEP,ANXA6,SLC26A9,APOE,ARF1,STC2,ATP1A2,ATP1A3,ATP12A,SLC4A4,SLC41A1,ATP2A3,ATP2B4,ATP6V1B1,AVP,AVPR1A,AVPR1B,AVPR2,BCL2,INPP4B,BMP4,BMP6,CA7,CA12,CACNA1A,CACNA1B,CACNA1D,CACNA1F,CACNB2,CACNB3,CACNB4,CALCA,CALCR,CALM1,NOL3,HAP1,CALR,CASQ2,CASR,CAV1,CCKBR,CD4,CD40,CDH5,CD52,CFTR,GPR55,ATP6V1F,TAC4,CHGA,CHR…
GO: Biological Process	GO:0048663	neuron fate commitment		1.419e-05	0.1715	0.0004928	0.004917	34	79	ATOH1,BMP4,RUNX1,DMRT3,DLX2,OLIG1,LHX6,FOXG1,LBX1,SUFU,GBX1,GLI2,NRG1,FOXA1,FOXA2,JAG2,OLIG3,NKX2-2,NTRK3,OTX2,PAX6,PAX7,PRRX1,DLL4,TLX3,POU4F1,DBX1,ESRP1,FEZF2,EPOP,SOX1,NKX2-1,WNT1,LHX3
GO: Biological Process	GO:0015696	ammonium transport		1.499e-05	0.1812	0.0005193	0.005181	51	136	SLC12A5,ADORA2A,VAMP8,CACNA1A,CCKBR,CHRNA3,CNR1,CRHR2,FGF20,DRD1,DRD2,SYT15,RHCG,GABBR1,GDNF,CD300A,SLC5A7,HTR1B,HTR2A,HTR2C,HTR7,ITGB3,KCNA2,LGALS3,LYN,NAT8L,MAOB,NOS1,SYT2,OPRK1,PCP4,SLC38A2,SYT10,RAB3B,SLC25A48,SEC14L1,SLC6A2,SLC6A3,SLC6A4,SLC18A1,SLC18A2,SLC22A3,SLC22A2,SNCG,VAMP2,SYK,SYT1,TACR2,TAF7,SLC44A4,RHBG
GO: Biological Process	GO:0071801	regulation of podosome assembly		1.508e-05	0.1823	0.0005208	0.005196	13	19	CAPG,ARHGEF2,ARPC2,GSN,HCK,LCP1,MSN,MAPK8,MAPK9,FSCN1,SRC,KIF9,ARHGEF5
GO: Biological Process	GO:0034332	adherens junction organization		1.519e-05	0.1836	0.000523	0.005218	55	150	ACTN1,ACTN3,APOD,ARHGAP6,CADM3,BCL2,BCR,BMP6,LDB1,ARHGEF7,CDH1,CDH2,CDH5,CDH6,CDH7,CDH8,CDH12,CDH13,DLG5,COL16A1,CTNNA1,DSP,EFNA5,ABI2,DMTN,DLC1,FAM107A,CDH26,HRG,JUP,KIFC3,LAMA5,LIMS1,SMAD3,SMAD7,MYOC,PDPK1,WNT4,RHOD,PTPRJ,PTPRK,PVR,NECTIN2,S100A10,INAVA,LIMCH1,SRC,RCC2,TBCD,THBS1,CDH24,MACF1,TRIP6,VEGFA,PHLDB2
GO: Biological Process	GO:0007612	learning		1.528e-05	0.1847	0.0005248	0.005237	64	182	ABL2,ASIC1,ADCY3,SLC12A5,NLGN4X,PDE8B,LRRN4,ATP1A2,ATP1A3,KALRN,CCK,DGKI,CHRNA7,NRXN2,SLC24A2,COMT,CRHR1,CTNND2,SHANK1,DRD1,DRD2,DRD5,CLN8,NPTN,FOXB1,GLP1R,GRIN2A,GRM4,GRM7,TAFA2,SYNPO,HRH1,IDUA,SHANK3,TANC1,KRAS,FOXP2,MEIS2,NTSR1,GPR88,OPRK1,PDE1B,RELN,PTGS1,PTN,ATXN1,SGK1,SHANK2,DKK1,SORCS3,ABCC8,TACR2,TACR1,STRA6,CNTN2,TLR2,CLDN5,TNR,SLC7A11,UCN,VDAC1,NDRG4,BTG2,JPH3
GO: Biological Process	GO:0017157	regulation of exocytosis		1.578e-05	0.1908	0.0005404	0.005392	86	263	ABR,ADORA2A,ADRA1A,ADRA2A,PPFIA2,APBA1,APBA2,ARF1,CADPS,VAMP8,BCR,CEACAM1,BAIAP3,CACNA1A,CACNA1B,CACNA1D,CACNB2,CACNB4,HAP1,CAMK2A,DGKI,CYTH1,CFTR,CHRM2,CHRNA3,CHRNA7,RAB26,CNR1,CRHR1,RIMS4,RIMS2,GAB2,GRIN3A,DRD1,DRD2,SYT15,NRN1,FES,CSPG5,CPLX2,GLRX,GRM4,GRM7,GRM8,CD160,FBXL20,SNF8,CD300A,HLA-F,HMOX1,HTR1B,HTR2A,HTR7,CADPS2,ITGB2,KCNH1,STXBP5,LYN,STXBP6,MYO5B,UNC13D,SYT2,P2RY4,PDPK1,PFN2,SEPTIN5,…
GO: Biological Process	GO:0003015	heart process		1.644e-05	0.1987	0.0005613	0.0056	101	320	ACTC1,ADRA1D,ADRA1A,ADRB1,GRK2,BIN1,SPTBN4,PDE5A,ATP1A2,ATP1A3,ATP2A3,ATP2B4,AVPR1A,CACNA1B,CACNA1D,CACNA1F,CACNB2,CACNB3,CACNB4,CALCA,CALM1,CASQ2,CAV1,CACNA2D2,CHGA,CHRM2,CHRNA7,CRHR2,NKX2-5,CCN2,NOS1AP,CYP2J2,ACE,DLG1,DMD,DMPK,DRD2,DSP,GJC1,EDN2,CACNG7,CACNG6,GJD3,FGF12,FLNA,CELF2,CACNG4,GATA4,GCH1,PPP1R13L,GLP1R,BVES,HRC,RNF207,ITPR2,ITPR3,JUP,KCND2,KCNE1,KCNJ3,KCNJ5,KCNK1,KCNN2,SMAD7,MEF2A,ME…
GO: Biological Process	GO:0001101	response to acid chemical		1.758e-05	0.2125	0.0005986	0.005972	118	386	AANAT,ABCA1,ABL2,AMIGO1,FZD7,AKT1,SOCS1,ATP2B4,AVPR1A,BCL2,BMP6,ALDH1A2,CASTOR3,CAPN2,MAP7,RUNX1,CD9,AIFM1,CDH1,LRAT,TRIML2,COL1A1,COL1A2,COL4A1,COL4A6,COL6A1,COL16A1,PTGES,NSMF,CCN2,CTSH,CYBA,CYP27B1,BRINP1,DNMT3B,DUSP1,E2F1,PHC1,EEF2,ENO1,FABP3,KLF2,FGFR2,FOXP1,STRA8,GATA4,GIPR,GJB2,GJB3,GNAS,FFAR1,GRIN2A,GSN,KLHL22,FZD10,HLCS,HOXA1,TNC,ICAM1,ID3,IGFBP2,IRS1,KRT8,LPL,LTK,LYN,BCL11A,MEST,MICB,MY…
GO: Biological Process	GO:1900026	positive regulation of substrate adhesion-dependent cell spreading		1.769e-05	0.2139	0.0006007	0.005994	22	43	PREX1,ARHGEF7,CALR,DBN1,DOCK1,ARPC2,DMTN,NET1,FLNA,CSPG5,HAS2,ITGB3,LIMS1,MDK,MYOC,UNC13D,NEDD9,RAC3,DOCK5,S100A10,CARMIL1,LIMS2
GO: Biological Process	GO:0042310	vasoconstriction		1.788e-05	0.2162	0.0006038	0.006024	42	106	ASIC2,ADRA1D,ADRA1A,ADRA2A,ADRA2B,GRK2,AHR,AKT1,PDE5A,ATP1A2,AVP,AVPR1A,AVPR1B,AVPR2,CASR,CAV1,ACE,DRD1,DRD5,DUSP5,ECE1,EDN2,KCNMB4,HRH1,HTR1B,HTR2A,HTR2B,HTR2C,HTR7,ICAM1,SMAD6,ARHGAP42,NOS1,NPY1R,OXTR,PDGFB,PTAFR,PTGS1,DOCK5,SLC6A4,SMTNL1,TACR1
GO: Biological Process	GO:0008344	adult locomotory behavior		1.788e-05	0.2162	0.0006038	0.006024	42	106	ABL2,BTBD9,KLHL1,SPTBN4,ATP1A2,ATP1A3,CACNA1A,CACNB4,KALRN,CCND2,CHAT,DMRT3,DRD1,DRD2,CLN8,EPS8,CEND1,FGF12,FGF14,SLITRK6,CHL1,GBX1,GDNF,GRIN2D,FOXA2,IDUA,KCNMA1,NGF,NTSR1,NR4A2,OTOG,PMP22,OXR1,ATXN1,SCN8A,CHD7,INPP5F,PREX2,SNCG,CDH23,CNTN2,TMOD1
GO: Biological Process	GO:0071774	response to fibroblast growth factor		1.868e-05	0.2258	0.0006289	0.006274	57	158	FGF18,FGF16,ZFP36L1,CASR,RUNX2,CD44,FIBP,COL1A1,PRKD2,CCN2,FGF20,FGF19,FGFBP1,EGR3,SPRY1,FGF1,FGF2,FGF6,FGF8,FGF9,FGF12,FGF14,FGFR2,NPTN,GALNT3,FRS2,GPC1,SHISA2,NR4A1,NDST1,TNC,HYAL1,LHX1,FGFBP3,NGFR,OTX2,PDGFB,WNT4,DLL4,POLR2D,POLR2G,POLR2J,POLR2L,ESRP1,SHCBP1,SPRED1,ESRP2,PRDM14,SMOC2,SULF1,TDGF1,THBS1,RBFOX2,FLRT2,WNT5A,FAM20C,FGF23
GO: Biological Process	GO:0044344	cellular response to fibroblast growth factor stimulus		1.893e-05	0.2289	0.0006357	0.006343	55	151	FGF18,FGF16,ZFP36L1,RUNX2,CD44,FIBP,COL1A1,PRKD2,CCN2,FGF20,FGF19,FGFBP1,EGR3,SPRY1,FGF1,FGF2,FGF6,FGF8,FGF9,FGF12,FGF14,FGFR2,NPTN,GALNT3,FRS2,GPC1,SHISA2,NR4A1,NDST1,HYAL1,LHX1,FGFBP3,NGFR,OTX2,PDGFB,WNT4,DLL4,POLR2D,POLR2G,POLR2J,POLR2L,ESRP1,SHCBP1,SPRED1,ESRP2,PRDM14,SMOC2,SULF1,TDGF1,THBS1,RBFOX2,FLRT2,WNT5A,FAM20C,FGF23
GO: Biological Process	GO:0007492	endoderm development		1.926e-05	0.2329	0.0006433	0.006419	76	227	EOMES,FZD7,APLNR,ITGA8,BMP4,LDB1,ZFP36L1,CER1,HAND1,COL4A2,COL6A1,COL8A1,COL12A1,OSR2,SYF2,GDF3,TENM4,NKX2-5,SOX7,DVL2,MIXL1,EPHA2,ELF5,LEF1,ECSIT,FGF8,FGFR2,GATA4,FRS2,GATA6,HHEX,FOXA2,TLX2,ITGA4,ITGB2,ITGB3,ITGB4,LAMA3,LAMB1,LAMB3,LHX1,SMAD2,SMAD3,MMP9,MMP15,NODAL,OTX2,PAX2,POU5F1,PRKAR1A,PTHLH,GSC,NANOG,WLS,SFRP2,DKK1,SNAI1,KDM6B,PHLDB1,TBXT,TAL1,TBX6,HNF1A,SOX17,TDGF1,TGFBR2,NKX2-1,MACF1,TXNR…
GO: Biological Process	GO:0051932	synaptic transmission, GABAergic		1.926e-05	0.2329	0.0006433	0.006419	27	58	ADORA2A,ADRA1A,BAIAP3,CA7,CACNA1A,CACNB4,HAP1,CCKBR,CNR1,DRD2,GABRA2,GABRA3,GABRA4,GABRB2,GABRB3,GABRG2,GABRG3,NISCH,HTR1B,KRAS,NPY5R,OXTR,RAC3,NLGN1,PLCL2,TACR1,USP46
GO: Biological Process	GO:0051017	actin filament bundle assembly		1.934e-05	0.2339	0.0006442	0.006428	62	176	ABL2,ACTN1,PDLIM4,RND3,ARHGAP6,ARRB1,PFN3,CCN2,AIF1L,DBN1,SHANK1,DPYSL3,SORBS3,ELN,DMTN,EPHA1,EPS8,DLC1,ARAP1,FLNA,RND1,KISS1R,FAM107A,SYNPO,SHANK3,SHROOM1,ESPNL,LCP1,LIMK1,TACSTD2,MARCKS,SMAD3,MET,MYOC,NEDD9,WNT4,PFN2,SERPINF2,RHOF,PLS3,RHOD,ARHGEF10L,SYNPO2L,S100A10,BAIAP2L2,CARMIL1,PPP1R9A,LIMCH1,FSCN1,SRC,TACR1,TGFB3,SH3PXD2B,TPM1,SYNPO2,EZR,FMN2,ZYX,ARHGEF5,FAM171A1,KANK4,PHLDB2
GO: Biological Process	GO:1901888	regulation of cell junction assembly		1.944e-05	0.235	0.0006457	0.006442	38	93	APOD,ARHGAP6,LDB1,CAV1,RUNX1,CBFB,COL16A1,ACE,EFNA5,EPHA2,FLOT1,DMTN,DLC1,FAM107A,HRG,IKBKB,GPBAR1,LIMS1,SMAD3,MYO1C,MYOC,WNT4,RHOD,PRKCH,PTPRJ,S100A10,SNAI2,LIMCH1,SNAI1,SRC,RCC2,NEDD4L,THBS1,TJP1,MACF1,CLDN5,VEGFA,PHLDB2
GO: Biological Process	GO:0042596	fear response		1.949e-05	0.2357	0.0006457	0.006442	26	55	ASIC1,ADRA2A,ADRB1,APOE,PDE8B,BCL2,KALRN,CCK,CCKBR,CRHR1,BRINP1,LYPD1,DRD1,EIF4E,ESR2,GRIK2,GRM7,FBXL20,HTR2C,SHANK3,MDK,PENK,ASIC4,UCN,VDAC1,USP46
GO: Biological Process	GO:2000113	negative regulation of cellular macromolecule biosynthetic process		2.037e-05	0.2463	0.000673	0.006714	412	1605	ZNF93,NMRAL1,JDP2,SCAF4,EOMES,GFI1B,PARP1,MTA3,AEBP1,NR0B1,AHR,SOX14,BEND3,YBX3,CBX4,BARX2,BHLHE40,ZNF835,TRIB3,ASCL2,ZFHX3,RBM24,CCND1,BCL3,BCL6,HESX1,PRDM1,BMI1,BMP4,BMP6,LDB1,ZFP36L1,SQSTM1,FOXH1,CALCA,LIMD1,CALR,CAV1,RUNX2,RUNX1,RUNX1T1,RUNX3,CBFB,ZNF501,NOSTRIN,LRRFIP1,CDK2,AURKB,CDK6,CDKN2A,CDX2,CDX4,MSC,CEBPD,FOXN3,TCEAL1,OVOL2,HAND1,BACE2,ITM2B,ITM2A,NIPBL,ASF1A,TBX4,MAGED1,OSR2,NFE2L3,L3…
GO: Biological Process	GO:0032956	regulation of actin cytoskeleton organization		2.146e-05	0.2595	0.0007069	0.007053	114	372	ABL2,PREX1,ALOX15,BIN1,ARF1,PDLIM4,SPTBN4,RND3,ARHGAP6,ARHGDIA,BST1,BST2,WASL,CAPG,CAPN1,HIP1R,SEMA5A,TMSB10,PFN3,CSF3,CCN2,DBN1,MYLK3,VILL,ARHGAP44,DLG1,SHANK1,ARPC1B,ARPC2,EFNA5,ABI2,SORBS3,ELN,DMTN,EPHA1,EPS8,CCL26,DLC1,FES,CDC42EP2,ARAP1,FLNA,ARFGEF1,AVIL,IQGAP2,CCL27,JMY,RND1,KISS1R,GSN,FAM107A,FZD10,HCK,SYNPO,HRG,ICAM1,SHANK3,ITGB3,ANKRD23,LIMK1,ARPIN,TACSTD2,SMAD3,MDK,MET,PHPT1,MYO1F,MYO1C…
GO: Biological Process	GO:0001764	neuron migration		2.158e-05	0.2609	0.0007069	0.007053	66	191	SOX14,SEMA6A,APBB2,ASTN1,ATOH1,AXL,NRP2,PHOX2B,CAMK2A,CAMK2B,CCK,ARHGEF2,CDH1,DCLK1,CCR4,NIPBL,NSMF,SCRT1,DCC,KIAA0319,DRD1,DRD2,LHX6,MARK2,ESR2,FOXG1,FLNA,CHL1,GAS6,DNER,GPM6A,POMGNT2,NRG1,LHX1,OLIG3,LMX1B,MARK1,MDK,MET,NDN,NTRK3,NR4A2,PAX6,LRP12,TLX3,PRKG1,MAPK8,RELN,PEX5,NDNF,FEZF2,KIAA0319L,NEUROG2,SOX1,SPOCK1,IGSF10,UNC5D,CNTN2,NKX2-1,TWIST1,FLRT2,VEGFA,BARHL1,BARHL2,CXCR4,NAV1
GO: Biological Process	GO:0001508	action potential		2.158e-05	0.2609	0.0007069	0.007053	66	191	ADRA1A,BIN1,ANK3,PRX,SPTBN4,ATP1A2,AVP,AVPR1A,CACNA1A,CACNA1D,CACNB2,CACNB3,CACNB4,CAV1,CHRNA1,CHRNA7,DMRT3,CNR1,CARTPT,NOS1AP,DLG1,DMD,DRD1,DRD5,DSP,GJC1,CACNG7,CLDN19,FGF12,FLNA,FOXP1,CACNG4,GHSR,KCNMB4,GPER1,GRIK2,GRIN2A,GRM7,HCRT,RNF207,IL6,JUP,KCNA1,KCNA2,KCNC2,KCND2,KCNE1,KCNJ3,KCNJ5,KCNMA1,KCNN2,NTRK3,NTSR1,GPR88,PDE4D,PMP22,PTPN3,MYH14,KCNIP2,KCNIP1,SCN8A,NFASC,TACR1,NEDD4L,TNR,KCNE5
GO: Biological Process	GO:0017145	stem cell division		2.176e-05	0.2631	0.0007111	0.007095	61	173	FZD7,BMI1,BMP4,ZFP36L1,ARTN,RUNX1,ARHGEF2,OVOL2,CTNNA1,ACE,DRD2,LEF1,ETV6,MECOM,ZNRF3,FGF2,FGFR2,FOXG1,NES,STRA8,FRS2,GH1,HOXC4,ID4,KCNA1,KDF1,EPCAM,KITLG,AGO3,DPPA2,CITED1,MYB,NAP1L2,NGF,OVOL1,PAX6,SOX18,MAPK8,EIF2AK2,PTN,NANOG,SFRP2,FERMT1,SIX3,SNAI2,SOX5,SOX10,ACSL6,SOX17,TERT,THPO,VEGFA,WNT1,WNT5A,WNT7A,WNT2B,WNT3A,LBH,THOC2,VANGL2,HMGA2
GO: Biological Process	GO:0045137	development of primary sexual characteristics		2.253e-05	0.2723	0.000734	0.007323	87	269	ACVR1B,GRK2,NR0B1,AHR,AHSG,AMHR2,YBX3,ARRB1,CCND1,BCL2,BIK,BMP4,BMPR1B,GPR149,EIF2B5,MAP7,RUNX1,NUP210L,CFTR,COL9A3,CTNNA1,ZFP42,DACH1,DHH,DMRT1,ATN1,BCL2L11,RDH10,EDN2,IMMP2L,EREG,ESR1,ESR2,BASP1,ARID5B,FGF8,FGF9,FST,FOXO3,FLNA,DACH2,NR5A1,GAS2,GATA4,GATA6,SIX4,CBX2,HSD17B4,ICAM1,IDH1,LHB,LHCGR,AGO4,KITLG,MMP19,MSH4,NUDT1,NEFH,NKX3-1,NOS3,NTRK1,PDGFRA,WNT4,PGR,LHX8,TBC1D20,RARA,REN,NANOG,SFRP2,R…
GO: Biological Process	GO:0016079	synaptic vesicle exocytosis		2.351e-05	0.2843	0.0007641	0.007624	55	152	ADORA2A,ADRA1A,ADRA2A,PPFIA2,APBA1,APBA2,CADPS,STX11,CACNA1A,CACNA1B,CACNA1D,CACNB2,CACNB4,CAMK2A,DGKI,CYTH1,CHRM2,CHRNA3,CHRNA7,OTOF,CNR1,RIMS4,CTBP2,RIMS2,GRIN3A,DRD1,DRD2,NRN1,CSPG5,CPLX2,GRM4,GRM7,GRM8,FBXL20,HTR1B,HTR2A,HTR7,CADPS2,KCNH1,STXBP5,SYT2,P2RX7,P2RY4,PFN2,SEPTIN5,SYT10,PRKCA,STX1B,NLGN1,RIMS1,UNC13A,VAMP2,SYT1,WNT7A,TRIM9
GO: Biological Process	GO:0008016	regulation of heart contraction		2.416e-05	0.292	0.0007829	0.007812	89	277	ADRA1D,ADRA1A,ADRB1,GRK2,BIN1,SPTBN4,PDE5A,ATP1A2,ATP1A3,ATP2A3,ATP2B4,AVPR1A,CACNA1B,CACNA1D,CACNA1F,CACNB2,CACNB3,CACNB4,CALCA,CALM1,CASQ2,CAV1,CACNA2D2,CHGA,CHRM2,CHRNA7,CRHR2,NKX2-5,CCN2,NOS1AP,CYP2J2,DLG1,DMD,DMPK,DRD2,DSP,GJC1,EDN2,CACNG7,CACNG6,GJD3,FLNA,CELF2,CACNG4,GATA4,GCH1,GLP1R,BVES,HRC,RNF207,ITPR2,ITPR3,JUP,KCND2,KCNE1,KCNJ3,KCNJ5,KCNK1,KCNN2,SMAD7,MEF2A,MYBPC3,NOS1,NOS3,NPR1,GJC3,…
GO: Biological Process	GO:0030111	regulation of Wnt signaling pathway		2.515e-05	0.304	0.0008129	0.00811	116	381	ABL2,FZD7,IFT80,RNF213,AMER3,APOE,LGR5,TNKS,LIMD1,SEMA5A,CAV1,RUNX1,CBFB,CDH1,CDH2,CER1,CTHRC1,COL1A1,SOSTDC1,TSKU,CSNK2A1,NKX2-5,FAM53B,CTNND2,TCF7L1,USP34,SOX7,DLX5,SOST,DVL2,DVL3,SENP2,LGR6,LEF1,TMEM88,ESR1,ZNRF3,UBR5,FGF2,FGF9,FGFR2,MAD2L2,FOXL1,FOXO3,FRZB,LZTS2,DKK4,WWOX,GLI1,GRB10,SHISA2,WIF1,HHEX,HIC1,SHISA6,IGFBP2,IGFBP4,IGFBP6,TRABD2B,JUP,LRP4,SMAD3,DACT2,MCC,MDK,MLLT3,CITED1,RSPO2,PRICK…
GO: Biological Process	GO:0032870	cellular response to hormone stimulus		2.538e-05	0.3069	0.0008183	0.008165	206	742	ADCY2,ADCY3,ADCY5,ADCY9,UCN2,PARP1,ADRA2A,GRK2,NR0B1,AHSG,AKT1,ADCY4,APRT,LGR5,TRIB3,SOCS1,ATP1A2,ATP1A3,ATP2B4,ATP6V1B1,AVPR1A,AVPR1B,AVPR2,CEACAM1,SOCS2,CFLAR,BMP4,ZFP36L1,KLF9,FOXH1,CALR,CAMK2A,CAV1,CAV2,RUNX1,CBFB,AIFM1,CDK2,ATP6V1F,CHRM2,CHRNA3,CHRNA7,CYP7B1,GDF15,ATP6V1G1,BCAR1,CRHBP,CRHR1,CRHR2,NSMF,ATP6V0A4,CUZD1,CTSH,CYBA,CYP11A1,LYPD1,PCSK9,DNMT3B,NR2E3,SOST,BCL2L11,DUSP1,NR1H3,HEYL,EFN…
GO: Biological Process	GO:0002064	epithelial cell development		2.757e-05	0.3333	0.0008864	0.008844	84	259	RAP2C,BFSP1,PRDM1,BMP4,BMP6,MAP7,CDH1,CDH5,CDK6,NUP210L,CFTR,TJP2,ONECUT2,COL23A1,CRYGB,PPP1R16B,LHFPL5,ARHGEF26,RIPOR2,DMD,DMRT1,DNASE1L2,S1PR3,SIDT2,ABI2,EPHA2,ESR1,ESR2,FAT1,FGFR2,SLITRK6,FLNA,FRS2,SFN,GPR4,HAPLN2,FOXA1,HSD17B4,ICAM1,IKBKB,KCNE1,KDF1,DACT2,MET,MSN,MYO7A,MYO3A,BHLHA15,NKX2-2,NTRK1,PROX2,PAX6,PDE2A,PDE4D,PDGFB,PDPK1,SOX18,PGR,PODXL,PROC,TBC1D20,RARA,RARG,REN,MARVELD2,GRHL2,FNDC3…
GO: Biological Process	GO:0034109	homotypic cell-cell adhesion		2.832e-05	0.3423	0.000908	0.00906	37	91	ACTB,ACTG1,ACTN1,C1QTNF1,ALOX12,ANK3,CEACAM1,CD9,FIBP,CEACAM5,CLIC1,CD99L2,DSP,TSPAN32,DMTN,MYL9,FLNA,PDPN,MEGF10,GAS6,GNAS,GP1BA,ITGB3,JUP,L1CAM,LYN,UBASH3A,PDGFRA,SERPINE2,PRKCA,PRKCD,PRKG1,PEAR1,SYK,SLC7A11,TYRO3,WNT3A
GO: Biological Process	GO:0009100	glycoprotein metabolic process		2.843e-05	0.3437	0.0009094	0.009073	128	429	HS6ST2,GALNT16,ACAN,MCFD2,B4GALT4,B3GALT4,B3GALNT1,BCL2,FBXO17,BMPR1B,CRPPA,LARGE1,MUC21,B4GALT6,B4GALT5,NDST3,BACE2,ITM2B,ITM2A,CHST3,COL2A1,GAL3ST1,CHST11,GALNT9,VCAN,NCAN,CHST9,SPOCK3,GALNT8,GBGT1,HS3ST4,HS3ST3B1,HS3ST2,DPAGT1,ACOT8,UST,TMTC1,CHST4,CHSY3,TRIM13,NAGPA,B3GNT5,GCNT4,CHST15,FOXL1,ARFGEF1,ST6GALNAC2,CSPG5,B3GNT2,EGFLAM,FUT1,FUT2,FUT4,GALNT15,AGO2,GALNT3,GCNT1,GCNT2,HPSE,MAMDC2,GPC1…
GO: Biological Process	GO:0090092	regulation of transmembrane receptor protein serine/threonine kinase signaling pathway		2.861e-05	0.3458	0.0009125	0.009104	85	263	GDF5,ACVR1B,PARP1,ITGA8,BCL9,BMP4,BMP6,VWC2L,LDLRAD4,CAV1,CAV2,CDH5,CDKN2B,OVOL2,CER1,BMP8A,ONECUT2,GDF15,SOSTDC1,CHST11,GDF3,ADAMTSL2,DMRT1,NPNT,INHBE,SOST,FBN1,FGF9,FST,FOXD1,LEFTY1,GATA4,GATA6,GLG1,RBPMS,RNF165,FSTL1,HFE,IGSF1,HTRA3,LOX,LTBP1,SMAD2,SMAD3,SMAD6,SMAD7,DACT2,CITED1,NBL1,BMPER,NODAL,FURIN,PDPK1,POU5F1,SKOR2,VEPH1,NANOG,SFRP2,FERMT1,HTRA4,UBE2O,DKK1,ZNF423,SPTBN1,SULF1,VWC2,ZEB1,KC…
GO: Biological Process	GO:0003006	developmental process involved in reproduction		2.885e-05	0.3488	0.0009178	0.009157	220	801	ACVR1B,EOMES,GRK2,NR0B1,AHR,AHSG,AKT1,ALPL,AMHR2,YBX3,LGR5,AREG,ARRB1,STC2,ASCL2,PDE5A,BOLL,AXL,CCND1,BCL2,BIK,PRDM1,BMP4,BMP6,BMPR1B,ZFP36L1,GPR149,EIF2B5,CALCA,CASP8,MAP7,RUNX1,CD44,CDC25B,CDH1,CDX2,CDX4,NUP210L,CFTR,OVOL2,DMRT3,CYP7B1,HAND1,BMP8A,NIPBL,CNTFR,COL9A3,SPAG6,DNAH1,CHD5,CTNNA1,ZFP42,CYP27B1,DACH1,DDX6,CABYR,DHH,DHCR24,DLG1,DMRT1,ATN1,BCL2L11,RDH10,TPGS1,EDN2,CATSPER4,TNK2,SENP2,IMM…
GO: Biological Process	GO:1901701	cellular response to oxygen-containing compound		3.023e-05	0.3655	0.0009593	0.009571	339	1300	AANAT,ABCA1,ABL2,ACTB,ADCY2,ADCY3,ADCY5,ADCY9,AMIGO1,GRAMD1B,FZD7,PARP1,ADRA2A,GRK2,AHR,AHSG,AKT1,ALK,ADCY4,GRAMD1A,APRT,AQP4,ARRB1,TRIB3,PDE8B,SOCS1,ATP1A3,BECN1,ATP2B4,ATP6V1B1,AVPR1A,AXL,RGS9,BCR,CEACAM1,PRDM1,SOCS2,CFLAR,BMP4,BMP6,ALDH1A2,BPI,ZFP36L1,KLF9,CASTOR3,BAIAP3,CACNA1A,CACNA1D,NOL3,CAMK2A,CAPN1,CAPN2,CASR,CAV1,CAV2,CD6,AIFM1,CD80,CD68,ARHGEF2,CDH1,CDK2,CFTR,GPR37L1,ATP6V1F,CHRM2,CHRN…
GO: Biological Process	GO:0051338	regulation of transferase activity		3.047e-05	0.3683	0.0009642	0.00962	289	1089	ACTB,ADAM8,ADAR,ADCY2,ADCY3,ADCY5,ADCY9,ADORA2A,ADRA1A,ADRA2A,ADRA2B,AHSG,AKT1,C1QTNF2,ARRDC3,STK24,ALK,ADCY4,MAP4K3,DGKD,APOE,LMO4,CDC14B,ARRB1,TRIB3,SOCS1,PDE5A,TNKS,RAP2C,ATP2B4,CCND1,TNFRSF11A,FGF18,FGF16,CEACAM1,SOCS2,BMI1,BMP4,LDB1,CALCA,CALM1,CAV1,MAP3K6,CCK,CCKBR,CCND2,UNC119,CD4,CD40,CD44,DGKI,CD81,MAP3K13,CDC25B,AURKB,CDKN2A,CDKN2B,CDKN2C,CENPE,MAPKAPK2,SOCS6,CHRNA3,CHRNA7,LILRA5,SH3BP5…
GO: Biological Process	GO:0006029	proteoglycan metabolic process		3.123e-05	0.3775	0.0009844	0.009822	39	98	HS6ST2,ACAN,BMPR1B,NDST3,CHST3,COL2A1,CHST11,VCAN,NCAN,CHST9,SPOCK3,HS3ST4,HS3ST3B1,HS3ST2,UST,CHSY3,CHST15,FOXL1,CSPG5,EGFLAM,HPSE,MAMDC2,GPC1,NDST1,HYAL1,IDUA,B3GAT2,HS6ST3,CYTL1,NDNF,GAL3ST4,CHST14,SULF1,CHST8,HS3ST6,GAL3ST3,MAN1C1,VANGL2,ADAMTS12
GO: Biological Process	GO:0001654	eye development		3.132e-05	0.3786	0.0009844	0.009822	125	418	SLC25A25,TBC1D32,AHR,ALDH1A3,AQP5,LCTL,ATP2B4,BCL2,BFSP1,PRDM1,PROM1,BMP4,BMP6,BMPR1B,ALDH1A2,SDK1,CACNA1F,NIPBL,CNGA3,COL4A1,COL8A1,OSR2,GDF3,TSKU,CRYBA2,CRYBB1,CRYBB3,CRYGB,CYP1A1,DLG1,DLX2,SCO2,NR2E3,DSCAM,RDH10,ABI2,EPHA2,TOPORS,CLN8,TCIRG1,LAMC3,IKZF1,FAT1,FBN1,WNT16,FGF2,FGF9,FGFR2,SLITRK6,FOXE3,FLT1,MAB21L2,RAB11FIP4,NES,CPAMD8,FRS2,PPP1R13L,BHLHE22,KDM2B,GPD2,GPM6A,TWIST2,VSX2,HMGN1,HPS1,…
GO: Biological Process	GO:0060173	limb development		3.143e-05	0.38	0.0009844	0.009822	69	204	GDF5,EVX2,TBC1D32,ALX3,SP8,BMP4,BMPR1B,ALDH1A2,RUNX2,NIPBL,COL2A1,TBX4,PKDCC,OSR2,CHST11,DLX5,BCL2L11,RDH10,ECE1,SP9,LEF1,ZNF219,MECOM,ZNRF3,FGF8,FGF9,FGFR2,TMEM107,SALL3,KAT2A,GLI2,GNA12,GNAS,RNF165,HOXC13,HOXD12,IDUA,ITGB4,KDF1,LMX1B,LRP4,MEOX2,RSPO2,MYCN,ROR2,PLXNA2,PRRX1,RAX,KREMEN2,PTCH1,RARA,RARG,GRHL2,SFRP2,FBXW4,SHOX2,CHD7,DKK1,TBX5,HNF1A,TFAP2A,SLC7A11,TWIST1,CYP26B1,WNT5A,WNT7A,RSPO4,SA…
GO: Biological Process	GO:0048736	appendage development		3.143e-05	0.38	0.0009844	0.009822	69	204	GDF5,EVX2,TBC1D32,ALX3,SP8,BMP4,BMPR1B,ALDH1A2,RUNX2,NIPBL,COL2A1,TBX4,PKDCC,OSR2,CHST11,DLX5,BCL2L11,RDH10,ECE1,SP9,LEF1,ZNF219,MECOM,ZNRF3,FGF8,FGF9,FGFR2,TMEM107,SALL3,KAT2A,GLI2,GNA12,GNAS,RNF165,HOXC13,HOXD12,IDUA,ITGB4,KDF1,LMX1B,LRP4,MEOX2,RSPO2,MYCN,ROR2,PLXNA2,PRRX1,RAX,KREMEN2,PTCH1,RARA,RARG,GRHL2,SFRP2,FBXW4,SHOX2,CHD7,DKK1,TBX5,HNF1A,TFAP2A,SLC7A11,TWIST1,CYP26B1,WNT5A,WNT7A,RSPO4,SA…
GO: Biological Process	GO:0150063	visual system development		3.156e-05	0.3816	0.000986	0.009837	126	422	SLC25A25,TBC1D32,AHR,ALDH1A3,AQP5,LCTL,ATP2B4,BCL2,BFSP1,PRDM1,PROM1,BMP4,BMP6,BMPR1B,ALDH1A2,C3,SDK1,CACNA1F,NIPBL,CNGA3,COL4A1,COL8A1,OSR2,GDF3,TSKU,CRYBA2,CRYBB1,CRYBB3,CRYGB,CYP1A1,DLG1,DLX2,SCO2,NR2E3,DSCAM,RDH10,ABI2,EPHA2,TOPORS,CLN8,TCIRG1,LAMC3,IKZF1,FAT1,FBN1,WNT16,FGF2,FGF9,FGFR2,SLITRK6,FOXE3,FLT1,MAB21L2,RAB11FIP4,NES,CPAMD8,FRS2,PPP1R13L,BHLHE22,KDM2B,GPD2,GPM6A,TWIST2,VSX2,HMGN1,HP…
GO: Biological Process	GO:0060560	developmental growth involved in morphogenesis		3.167e-05	0.3829	0.0009869	0.009846	88	275	AHR,SEMA6A,RASAL1,APOE,CPNE5,AREG,TMEM108,RAB11A,NRP2,BMP4,CPNE1,DDR1,SEMA5A,MAP3K13,DCLK1,NRN1L,CPNE6,AATK,PLXNA4,RIMS2,IST1,DBN1,DCC,DSCAM,RDH10,GAL,CACNG7,EFNA5,EMX1,EPHA7,NIN,SPRY1,ESR1,NRN1,TRPV2,FGF1,FGFR2,SEMA6B,LLPH,LZTS2,SIX4,GOLGA4,NRG1,TNC,ITGA4,L1CAM,LHX1,LIMK1,MAP2,BCL11A,MYO5B,NDN,NGF,NTRK3,SYT2,SEMA5B,PLXNA1,POU4F3,PRKCZ,PTHLH,RARG,RYK,SEMA6D,SFRP2,RUFY3,SLIT3,RIMS1,UNC13A,SPP1,FST…
GO: Biological Process	GO:0043951	negative regulation of cAMP-mediated signaling		3.179e-05	0.3843	0.0009879	0.009857	44	115	ADCY2,ADCY3,ADCY5,ADCY9,ADRA2A,GRK2,APLNR,ARRDC3,ADCY4,ATP2B4,CASR,GPR37L1,CHRM2,CRHR2,AKAP12,PDE11A,DRD2,S1PR3,FLNA,GABBR1,GNAZ,MCHR1,GPR37,GRK5,GRIK3,GRM3,GRM4,GRM7,GRM8,GPR176,HTR1B,HTR1E,ITGB3,NPY1R,OPRK1,OPRM1,PDE2A,PDE3A,PDE4B,PDE4D,PSAPL1,SSTR2,UBE2B,CRTC3
GO: Biological Process	GO:0071805	potassium ion transmembrane transport		3.239e-05	0.3916	0.001004	0.01002	80	245	KCNH7,SLC24A3,AMIGO1,SLC12A5,SLC24A4,BIN1,DPP10,ANK3,KCNAB2,KCNK5,ATP1A2,ATP1A3,ATP12A,CACNA1D,CASQ2,CAV1,KCNQ4,SLC24A2,AKAP7,NOS1AP,DLG1,SLC12A6,KCNK7,GAL,FHL1,FLNA,KCNV1,SLC9A7,KCNMB4,STK39,WWP2,GRIK2,GRIK3,GRIK4,HPN,RNF207,KCNA1,KCNA2,KCNA4,KCNA7,KCNC2,KCNC3,KCND2,KCNE1,KCNH1,KCNJ1,KCNJ3,KCNJ5,KCNJ6,KCNJ9,KCNK1,KCNK2,KCNMA1,KCNN2,KCNQ3,KCNS1,KCNS3,OPRK1,NALCN,PRKCZ,PRKG1,KCNIP3,KCNIP2,KCNIP1,S…
GO: Biological Process	GO:0008543	fibroblast growth factor receptor signaling pathway		3.275e-05	0.396	0.001013	0.0101	46	122	FGF18,FGF16,RUNX2,FIBP,PRKD2,CCN2,FGF20,FGF19,FGFBP1,SPRY1,FGF1,FGF2,FGF6,FGF8,FGF9,FGF12,FGF14,FGFR2,NPTN,GALNT3,FRS2,GPC1,SHISA2,NDST1,FGFBP3,NGFR,OTX2,PDGFB,WNT4,POLR2D,POLR2G,POLR2J,POLR2L,ESRP1,SHCBP1,SPRED1,ESRP2,PRDM14,SMOC2,SULF1,THBS1,RBFOX2,FLRT2,WNT5A,FAM20C,FGF23
GO: Biological Process	GO:0042063	gliogenesis		3.298e-05	0.3987	0.001017	0.01015	108	352	ABL2,ADORA2A,GRK2,AKT1,BIN1,FAS,PRX,AREG,ASCL2,BMP4,ARHGEF7,EIF2B5,PHOX2B,CD9,CDH2,CDK6,CDKN2C,GPR37L1,B4GALT6,B4GALT5,SUN2,BACE2,TENM4,VCAN,PHGDH,RNF10,DLX2,DMD,OLIG1,DRD1,E2F1,TSPAN2,EEF2,HDAC10,EMX1,LEF1,ERBB2,ERBB3,LAMC3,FGF2,FOXG1,CSPG5,DLL3,DNER,GFAP,MMP24,GPC1,GSN,NRG1,ID4,IL6,ITGB4,KRAS,LAMA2,LAMB1,LYN,MDK,KLF15,MYB,MYCN,MYOC,NDN,NFIB,NFIX,NKX2-2,NTRK3,ROR1,ROR2,OTX2,PAX2,PAX6,PDGFB,PENK,…
GO: Biological Process	GO:0033674	positive regulation of kinase activity		3.325e-05	0.4019	0.001023	0.0102	183	651	ADAM8,ADCY2,ADCY3,ADCY5,ADCY9,ADORA2A,ADRA1A,ADRA2A,ADRA2B,AKT1,C1QTNF2,STK24,ALK,ADCY4,MAP4K3,DGKD,LMO4,ARRB1,SOCS1,PDE5A,RAP2C,ATP2B4,CCND1,TNFRSF11A,FGF18,BMP4,CALCA,CALM1,MAP3K6,CCK,CCND2,UNC119,CD4,CD40,CD44,DGKI,CD81,MAP3K13,CDC25B,CENPE,MAPKAPK2,CHRNA3,CHRNA7,LILRA5,MAGED1,GDF15,EPGN,CRHR2,CARTPT,TRAF4,IRGM,ATG13,ACE,DLG1,TNFSF15,DRD2,DUSP5,TOM1L1,DVL2,DVL3,EDN2,RASGRP1,EFNA5,MARK2,EMP2,PL…
GO: Biological Process	GO:0009154	purine ribonucleotide catabolic process		3.352e-05	0.4053	0.001029	0.01026	18	33	ABCD1,AMPD3,PDE8B,PDE5A,GMPR2,NUDT3,ACOT7,HPRT1,NUDT9,PDE2A,PDE4A,PDE4B,PDE4C,PDE4D,PDE7A,HDDC3,NUDT18,PRTFDC1
GO: Biological Process	GO:0048664	neuron fate determination		3.376e-05	0.4081	0.001033	0.01031	8	9	ATOH1,FOXG1,LBX1,NKX2-2,OTX2,PRRX1,FEZF2,WNT1
GO: Biological Process	GO:0060548	negative regulation of cell death		3.483e-05	0.421	0.001063	0.01061	313	1192	GDF5,ABL2,ASIC2,ACTC1,ADAM8,ADAR,ADORA2A,GRK2,AHR,AKT1,ALOX12,MCFD2,BMF,APBB2,BIRC3,YBX3,CBX4,APOE,FAS,ARHGDIA,ARRB1,ATOH1,BECN1,SLC46A2,AVP,AXL,TNFRSF6B,FADD,BCL2,TNFRSF10D,BCL3,BCL6,BID,SOCS2,CFLAR,BMI1,BMP4,BNIP1,IER3,BTC,SQSTM1,TAX1BP1,CACNA1A,NOL3,CAST,HIP1R,CASP8,SEMA5A,CAV1,CCND2,CD44,ARHGEF2,AURKB,TIAF1,CEACAM5,CRLF1,MPV17L,CFTR,GPR37L1,CHGA,CCR5,TNFAIP8,CNTFR,COL2A1,MAPK8IP1,SLC25A27,CHS…
GO: Biological Process	GO:0003073	regulation of systemic arterial blood pressure		3.531e-05	0.4268	0.001073	0.0107	43	112	ASIC2,ADRA1D,ADRA1A,ADRB1,ADRB3,AHR,KLK3,AVP,AVPR1A,AVPR1B,AVPR2,IER3,CALCA,GPR37L1,CHRNA7,CTSZ,CYBA,ACE,DRD2,DRD5,ECE1,EDN2,EMP2,NCALD,GAS6,HSD11B2,MIF,ARHGAP42,NOS3,NTSR1,OXTR,PDE4D,PDGFB,PLCB3,SERPINF2,REN,SMTN,TACR1,NEDD4L,NKX2-1,TNNI3,TPM1,DDAH1
GO: Biological Process	GO:0097113	AMPA glutamate receptor clustering		3.531e-05	0.4269	0.001073	0.0107	9	11	APOE,SHISA7,SHISA6,SHANK3,SSH1,LRRTM4,NLGN1,SLC7A11,SNX27
GO: Biological Process	GO:0043405	regulation of MAP kinase activity		3.544e-05	0.4284	0.001074	0.01071	113	372	ADAM8,ADRA2A,ADRA2B,C1QTNF2,ALK,MAP4K3,APOE,ARRB1,TRIB3,PDE5A,TNFRSF11A,FGF18,FGF16,BMP4,CAV1,MAP3K6,CD40,CD81,MAP3K13,MAPKAPK2,CHRNA7,MAPK8IP1,MAGED1,GDF15,EPGN,CARTPT,DUSP1,DUSP2,DUSP5,DVL2,DVL3,RASGRP1,PLCE1,SPRY1,ERBB2,FGF1,FGF2,FLT1,ERN2,FRS2,GH1,KISS1R,STK39,GPS2,DUSP14,GRM1,GRM4,PTPN5,MAP4K1,FZD10,IRAK3,SNF8,NRG1,CD300A,HTR2A,HTR2B,DUSP19,KRAS,LYN,MAP3K5,MET,KITLG,MIF,MST1R,NGF,NTRK1,NTRK3…
GO: Biological Process	GO:0003014	renal system process		3.721e-05	0.4498	0.001122	0.01119	51	140	ADCY2,ADCY3,ADCY5,ADCY9,ADORA2A,ADRA1D,ADRA1A,ADRB1,ADCY4,ANPEP,AQP4,AQP7,ATP6V1B1,AVP,AVPR1A,AVPR2,RAB11A,BCL2,BCR,BMP4,BTC,CHRNA3,COMT,CLDN4,CYBA,ACE,DRD2,EMP2,GAS6,GNAS,GSN,HAS2,HSD11B2,HTR7,KCNJ1,KCNMA1,MCAM,MYO5B,NPR1,PDGFB,SERPINF2,PRKAR1A,PRKAR1B,PKN1,REN,PRKRIP1,SCTR,SGK1,SULF1,TACR1,HNF1A
GO: Biological Process	GO:0048706	embryonic skeletal system development		3.721e-05	0.4498	0.001122	0.01119	51	140	DSCAML1,ALX3,BMI1,BMP4,RUNX2,NIPBL,COL1A1,COL2A1,OSR2,CHST11,DLG1,DLX2,RDH10,FGF9,FGFR2,SIX4,GNAS,TWIST2,HOXA1,HOXB1,HOXB6,HOXC4,HSPG2,NDST1,HYAL1,LHX1,SMAD2,SMAD3,MMP16,MTHFD1,MYCN,NODAL,PAX7,PDGFRA,PRRX1,TAPT1,GSC,GRHL2,SHOX2,SULF1,TBXT,ZEB1,TFAP2A,TGFB3,TGFBR2,KIAA1217,TWIST1,WNT5A,WNT9B,PCGF2,ALX1
GO: Biological Process	GO:0010001	glial cell differentiation		3.763e-05	0.4549	0.001132	0.01129	84	261	ABL2,ADORA2A,GRK2,AKT1,BIN1,PRX,BMP4,EIF2B5,PHOX2B,CD9,CDH2,CDK6,CDKN2C,GPR37L1,B4GALT6,B4GALT5,BACE2,TENM4,PHGDH,DLX2,DMD,OLIG1,DRD1,TSPAN2,HDAC10,EMX1,LEF1,ERBB2,ERBB3,LAMC3,FGF2,CSPG5,DLL3,DNER,GFAP,MMP24,GPC1,GSN,NRG1,ID4,IL6,ITGB4,KRAS,LAMA2,LYN,MDK,KLF15,MYCN,MYOC,NFIB,NFIX,NKX2-2,NTRK3,ROR1,ROR2,OTX2,PAX2,PAX6,PDGFB,SERPINE2,METRN,PMP22,PPARG,PPP3R1,RELN,PTN,PTPRA,PTPRJ,S100A8,S100B,SOX5,S…
GO: Biological Process	GO:0099003	vesicle-mediated transport in synapse		3.891e-05	0.4704	0.001166	0.01164	85	265	ACTB,ACTG1,BTBD9,ADORA2A,ADRA1A,ADRA2A,NLGN4X,BIN1,PPFIA2,APBA1,APBA2,CADPS,STX11,RAB11A,CACNA1A,CACNA1B,CACNA1D,CACNB2,CACNB4,HAP1,CAMK2A,DGKI,CDH2,CEL,CYTH1,CHRM2,CHRNA3,CHRNA7,OTOF,CNR1,SLC32A1,RIMS4,CTBP2,RIMS2,GRIN3A,DRD1,DRD2,NRN1,FGF14,CSPG5,NSG1,CPLX2,PCDH17,GRM4,GRM7,GRM8,FBXL20,HTR1B,HTR2A,HTR7,CADPS2,ITGB3,KCNH1,STXBP5,MYO5B,SYT2,P2RX7,P2RY4,PFN2,PLS3,SEPTIN5,PACSIN1,SYT10,PPP3R1,PRKAR…
GO: Biological Process	GO:0015672	monovalent inorganic cation transport		3.897e-05	0.4711	0.001166	0.01164	198	714	KCNH7,ASIC2,ASIC1,SLC24A3,ACTN3,AMIGO1,SLC12A5,ADRA2A,SLC24A4,AK4,AKT1,ABCD1,BIN1,DPP10,ANK1,ANK3,KCNAB2,GADD45GIP1,ARF1,SPTBN4,KCNK5,ATP1A2,ATP1A3,ATP12A,SLC4A4,SLC41A1,ATP2A3,ATP2B4,ATP5F1D,ATP5MC2,ATP6V1B1,BID,CACNA1D,CASQ2,CAV1,KCNQ4,SLC6A5,CDK2,ATP6V1F,SLC24A2,CNTN1,AKAP7,SLC25A27,COX4I1,COX6B1,COX6C,COX7C,ATP6V1G1,SLC32A1,ATP6V0A4,NKX2-5,SLC45A1,CYB5A,NOS1AP,CYC1,ATP2C2,DLG1,DMD,DMPK,SLC4A9…
GO: Biological Process	GO:0034097	response to cytokine		3.938e-05	0.4761	0.001176	0.01173	335	1287	AANAT,ACP5,ACTG1,ADAR,GRK2,AKT1,ALOX15,CUL1,MAP4K3,BIRC3,YBX3,FAS,AQP4,ARF1,SOCS1,ATIC,VAMP8,STX11,TNFRSF25,ADAM23,AVPR2,AXL,TNFRSF6B,FADD,BCAT2,CCND1,BCL2,TNFRSF11A,BCL6,CEACAM1,NRP2,SOCS2,ALDH1A2,ZFP36L1,BST2,SQSTM1,TAX1BP1,CPNE1,FOXH1,CACNB4,RPS6KA4,NOL3,CAMK2A,CAMK2B,CAPG,CAPN2,CASP8,CAV1,RUNX1,CBFB,CD4,IL17RE,CD80,ENTPD2,CD40,CD44,TNFRSF13C,CD70,OSMR,ARHGEF2,IL27,CDK9,LRAT,MSC,CEBPD,CRLF1,MA…
GO: Biological Process	GO:0045761	regulation of adenylate cyclase activity		3.948e-05	0.4773	0.001176	0.01173	81	250	ABCA1,ADCY2,ADCY3,ADCY5,ADCY9,UCN2,ADORA2A,ADRA1D,ADRA1A,ADRA2A,ADRA2B,ADRB1,ADRB3,GRK2,ARRDC3,ADCY4,LGR5,ATP2B4,AVPR2,CACNA1D,CALCA,CALCR,CASR,GPR37L1,CHGA,CHRM2,CNR1,GABBR2,CRHR1,CRHR2,AKAP12,DRD1,DRD2,DRD5,S1PR3,CALCRL,FLNA,GABBR1,OXGR1,NPFFR2,GLP1R,GNA12,GNAS,GNAZ,GPR3,MCHR1,GPER1,GPR37,GRK5,GRIK3,GRM3,GRM4,GRM7,GRM8,GPR176,HTR1B,HTR1E,HTR7,ITGB3,LHCGR,MC5R,NOS1,NPY1R,OPRK1,OPRM1,PDE2A,PDE4B,…
GO: Biological Process	GO:1902476	chloride transmembrane transport		4.151e-05	0.5018	0.001233	0.0123	46	123	SLC12A5,SLC26A9,ANO8,VAMP8,CLIC3,CASR,CFTR,CHRNA7,CLIC1,CLDN4,SLC12A6,GABRA2,GABRA3,GABRA4,GABRB1,GABRB2,GABRB3,GABRG2,GABRG3,ANO9,BEST4,CLIC6,FXYD3,PTAFR,SGK1,SLC1A1,SLC1A3,SLC1A4,SLC4A2,SLC6A2,SLC6A3,SLC6A4,SLC12A4,SLC18A1,SLC18A2,SLC22A3,GABRQ,SLC26A5,ANO5,SGK3,BEST1,SLC26A10,BSND,SLC17A7,WNK2,ANO2
GO: Biological Process	GO:0061572	actin filament bundle organization		4.202e-05	0.508	0.001245	0.01242	62	180	ABL2,ACTN1,PDLIM4,RND3,ARHGAP6,ARRB1,PFN3,CCN2,AIF1L,DBN1,SHANK1,DPYSL3,SORBS3,ELN,DMTN,EPHA1,EPS8,DLC1,ARAP1,FLNA,RND1,KISS1R,FAM107A,SYNPO,SHANK3,SHROOM1,ESPNL,LCP1,LIMK1,TACSTD2,MARCKS,SMAD3,MET,MYOC,NEDD9,WNT4,PFN2,SERPINF2,RHOF,PLS3,RHOD,ARHGEF10L,SYNPO2L,S100A10,BAIAP2L2,CARMIL1,PPP1R9A,LIMCH1,FSCN1,SRC,TACR1,TGFB3,SH3PXD2B,TPM1,SYNPO2,EZR,FMN2,ZYX,ARHGEF5,FAM171A1,KANK4,PHLDB2
GO: Biological Process	GO:0050730	regulation of peptidyl-tyrosine phosphorylation		4.221e-05	0.5102	0.001247	0.01245	93	296	ADRA1A,ADRA2A,AHSG,AREG,SOCS1,RAP2C,BMP6,BST1,CAV1,CAV2,CCK,UNC119,CD4,CD80,CD40,CD44,CD81,ARHGEF2,CRLF1,LILRA5,CNTN1,SH3BP5,EPGN,CSF3,ACE,PARP9,DVL2,EFNA5,TNK2,DMTN,EPHA7,ERBB3,EREG,FGF8,IL23A,GAS6,GDNF,GFRA1,GH1,GH2,AFAP1L2,NRG1,CD300A,HPX,HRG,HTR2A,ICAM1,TSLP,IL6,IL7,IL12A,IL15,IL18,ITGB2,ITGB3,LCK,LRP4,LYN,KITLG,MIF,NEDD9,NGF,PAK2,PDGFB,PDGFRA,PARP14,PRKCA,PRKCD,PRKCZ,TMEM102,RELN,PTPRJ,BANK1…
GO: Biological Process	GO:0098693	regulation of synaptic vesicle cycle		4.409e-05	0.5331	0.0013	0.01297	55	155	BTBD9,ADORA2A,ADRA1A,ADRA2A,PPFIA2,APBA1,APBA2,CACNA1B,CACNA1D,CACNB2,CACNB4,CAMK2A,DGKI,CDH2,CYTH1,CHRM2,CHRNA3,CHRNA7,CNR1,RIMS4,RIMS2,GRIN3A,DRD1,DRD2,NRN1,FGF14,CSPG5,CPLX2,PCDH17,GRM4,GRM7,GRM8,FBXL20,HTR1B,HTR2A,HTR7,KCNH1,STXBP5,SYT2,P2RY4,PFN2,PLS3,SEPTIN5,PRKAR1B,PRKCA,RAB3B,STX1B,NLGN1,RIMS1,UNC13A,VAMP2,SYT1,WNT7A,GRIPAP1,SLC17A7
GO: Biological Process	GO:0045777	positive regulation of blood pressure		4.431e-05	0.5357	0.001303	0.013	24	51	ADRA1D,ADRA1A,ADRA2B,ADRB1,AVP,AVPR1A,AVPR2,CHRNA7,CNR1,CRHR2,CARTPT,CYBA,ACE,DRD5,GLP1R,QRFP,HSD11B2,NCF2,OXTR,PDE4D,TAC3,TACR1,TACR3,TPM1
GO: Biological Process	GO:0045907	positive regulation of vasoconstriction		4.449e-05	0.5379	0.001306	0.01303	23	48	ADRA1D,ADRA1A,GRK2,AKT1,PDE5A,AVP,AVPR1A,AVPR1B,AVPR2,CASR,CAV1,HRH1,HTR2A,HTR2C,ICAM1,SMAD6,NPY1R,OXTR,PDGFB,PTAFR,PTGS1,SMTNL1,TACR1
GO: Biological Process	GO:0035150	regulation of tube size		4.492e-05	0.5431	0.001312	0.01309	63	184	ASIC2,ADORA2A,ADRA1D,ADRA1A,ADRA2A,ADRA2B,ADRB1,ADRB3,GRK2,AHR,AKT1,ALOX12,APOE,PDE5A,ATP1A2,AVP,AVPR1A,AVPR1B,AVPR2,CALCA,CASR,CAV1,CFTR,CHGA,ACE,DRD1,DRD5,DUSP5,ECE1,EDN2,ESR2,GCH1,KCNMB4,GPER1,GUCY1A1,HMOX1,HRH1,HTR1B,HTR2A,HTR2B,HTR2C,HTR7,ICAM1,KCNMA1,SMAD6,ARHGAP42,NOS1,NOS3,NPR1,NPY1R,OXTR,PDGFB,SERPINF2,PRKG1,PTAFR,PTGS1,PTPRM,DOCK5,SLC6A4,SMTNL1,TACR1,UCN,WNT9B
GO: Biological Process	GO:0010976	positive regulation of neuron projection development		4.507e-05	0.5448	0.001312	0.01309	112	370	ABL2,AMIGO1,STK24,ALK,RASAL1,APOE,CPNE5,ARF1,SCARF1,ARHGDIA,ATF1,RAB11A,CFLAR,BMP4,KALRN,HAP1,CAMK2B,SEMA5A,MAP3K13,DLG5,CPNE6,CNR1,CNTN1,PLXNA4,RIMS2,CUX1,IST1,DBN1,DCC,DMD,SHANK1,DPYSL3,DSCAM,DVL2,DVL3,CACNG7,EFNA5,PLXNC1,MARK2,NIN,TRPV2,FES,LLPH,NPTN,AVIL,ANKRD1,GOLGA4,PTPN5,NRG1,NEGR1,HTR7,SHANK3,IKBKB,IL6,L1CAM,LIMK1,LTK,LYN,BCL11A,MDK,MET,MIF,MYO5B,NEU1,NGF,NGFR,NTRK1,NTRK3,SYT2,PAK3,PCP4,S…
GO: Biological Process	GO:0021954	central nervous system neuron development		4.51e-05	0.5452	0.001312	0.01309	38	96	SPTBN4,NRP2,PHOX2B,DCLK1,B4GALT6,B4GALT5,TSKU,PLXNA4,DCC,DRD1,DRD2,LHX6,NIN,FGF8,FGFR2,FOXG1,GABRB1,SALL3,GLI2,BHLHE22,HPRT1,LMX1B,MAP2,NFIB,NPY,NR4A2,PRKCA,LHX8,RAC3,FEZF2,SLIT3,NEUROG2,SOX1,CNTN2,TFAP2A,WNT5A,PRDM8,BTG2
GO: Biological Process	GO:0010558	negative regulation of macromolecule biosynthetic process		4.514e-05	0.5457	0.001312	0.01309	431	1700	ZNF93,NMRAL1,JDP2,SCAF4,EOMES,GFI1B,PARP1,MTA3,AEBP1,NR0B1,AHR,SOX14,BEND3,YBX3,CBX4,BARX2,BHLHE40,SFMBT2,ZNF835,TRIB3,ASCL2,ZFHX3,RBM24,CCND1,BCL3,BCL6,CREG1,HESX1,PRDM1,BMI1,BMP4,BMP6,LDB1,ZFP36L1,SQSTM1,FOXH1,CALCA,LIMD1,CALR,CAV1,RUNX2,RUNX1,RUNX1T1,RUNX3,CBFB,ZNF501,NOSTRIN,LRRFIP1,CDK2,AURKB,CDK6,CDKN2A,CDX2,CDX4,MSC,CEBPD,FOXN3,TCEAL1,OVOL2,HAND1,BACE2,ITM2B,ITM2A,NIPBL,ASF1A,TBX4,MAGED1,O…
GO: Biological Process	GO:0007187	G protein-coupled receptor signaling pathway, coupled to cyclic nucleotide second messenger		4.527e-05	0.5473	0.001312	0.01309	85	266	ABCA1,ADCY2,ADCY3,ADCY5,ADCY9,UCN2,ADORA2A,ADRA1D,ADRA1A,ADRA2A,ADRA2B,ADRB1,ADRB3,GRK2,ARRDC3,ADCY4,LGR5,ATP2B4,AVPR2,CACNA1D,CALCA,CALCR,CASR,GPR37L1,CHGA,CHRM2,CNR1,CRHR1,CRHR2,AKAP12,DRD1,DRD2,DRD5,S1PR3,CALCRL,FLNA,GABBR1,OXGR1,GLP1R,GNA12,GNAS,GNAZ,GPR3,MCHR1,GPER1,GPR37,GRK5,GRIK3,GRM3,GRM4,GRM7,GRM8,GPR176,HRH1,HTR1B,HTR1E,HTR2A,HTR2B,HTR2C,HTR7,ITGB3,LHCGR,MC5R,NOS1,NPY,NPY1R,OPRK1,OPRM1…
GO: Biological Process	GO:0055074	calcium ion homeostasis		4.627e-05	0.5593	0.001338	0.01335	155	541	ABL2,SLC24A3,ADCY5,ADRA1A,ADRB1,SLC24A4,APLNR,C1QTNF1,ANXA6,APOE,STC2,ATP1A2,ATP2A3,ATP2B4,ATP6V1B1,AVP,AVPR1A,AVPR1B,BCL2,INPP4B,BMP4,CACNA1A,CACNA1B,CACNA1D,CACNA1F,CACNB2,CACNB3,CACNB4,CALCA,CALCR,CALM1,NOL3,HAP1,CALR,CASQ2,CASR,CAV1,CCKBR,CD4,CD40,CDH5,CD52,GPR55,TAC4,CHGA,CHRNA7,SLC24A2,CCR4,CCR5,CMKLR1,CNR1,SLC25A27,CRHR1,CYBA,CYP27B1,ATP2C2,DMD,DMPK,DRD1,DRD2,DRD5,S1PR3,EDN2,PLCE1,ESR1,TCI…
GO: Biological Process	GO:0099504	synaptic vesicle cycle		4.643e-05	0.5613	0.00134	0.01336	77	236	ACTB,ACTG1,BTBD9,ADORA2A,ADRA1A,ADRA2A,NLGN4X,BIN1,PPFIA2,APBA1,APBA2,CADPS,STX11,CACNA1A,CACNA1B,CACNA1D,CACNB2,CACNB4,CAMK2A,DGKI,CDH2,CEL,CYTH1,CHRM2,CHRNA3,CHRNA7,OTOF,CNR1,SLC32A1,RIMS4,CTBP2,RIMS2,GRIN3A,DRD1,DRD2,NRN1,FGF14,CSPG5,CPLX2,PCDH17,GRM4,GRM7,GRM8,FBXL20,HTR1B,HTR2A,HTR7,CADPS2,KCNH1,STXBP5,SYT2,P2RX7,P2RY4,PFN2,PLS3,SEPTIN5,PACSIN1,SYT10,PRKAR1B,PRKCA,RAB3B,SYNDIG1,STX1B,SH3GL3,…
GO: Biological Process	GO:0018105	peptidyl-serine phosphorylation		4.806e-05	0.581	0.001383	0.0138	99	320	GRK2,AKT1,SPTBN4,ARRB1,TNKS,ATP2B4,AVP,BCL2,DYRK4,RPS6KA4,CALCR,CAMK2A,CAMK2B,CAV1,CD44,MAP3K13,DCLK1,CDK2,AURKB,MAPKAPK2,CHRNA7,PRKD2,CSF3,IKBKE,CSNK2A1,IRGM,DMD,DMPK,DRD1,SH2D3C,SH2D3A,MLXIPL,MARK2,DMTN,MAD2L2,NEK6,GAS6,GFRA2,STK39,MAP4K1,HK1,SBK1,HRC,IFNW1,IKBKB,IL6,SMAD7,MARK1,MET,MIF,MYO3A,NOS1,NTRK3,UHMK1,PAK2,PDE4D,PDGFB,PDPK1,PFN2,PLK1,PRKAA2,PRKCA,PRKCD,PRKCH,PKN1,PRKD1,PRKCZ,PRKG1,PRKG2…
GO: Biological Process	GO:0071800	podosome assembly		4.977e-05	0.6016	0.001429	0.01426	14	23	CAPG,ARHGEF2,ARPC2,GSN,HCK,LCP1,MSN,MAPK8,MAPK9,FSCN1,SRC,KIF9,SH3PXD2B,ARHGEF5
GO: Biological Process	GO:0098661	inorganic anion transmembrane transport		5.092e-05	0.6156	0.001459	0.01455	52	145	SLC12A5,SLC26A9,ANO8,VAMP8,CLIC3,CASR,CFTR,CHRNA7,CLIC1,CLDN4,SLC12A6,SLC4A11,SLC37A3,SLC34A2,GABRA2,GABRA3,GABRA4,GABRB1,GABRB2,GABRB3,GABRG2,GABRG3,ANO9,ADAMTS8,BEST4,CLIC6,FXYD3,PTAFR,SGK1,SLC1A1,SLC1A3,SLC1A4,SLC4A2,SLC6A2,SLC6A3,SLC6A4,SLC12A4,SLC34A1,SLC18A1,SLC18A2,SLC20A2,SLC22A3,GABRQ,SLC26A5,ANO5,SGK3,BEST1,SLC26A10,BSND,SLC17A7,WNK2,ANO2
GO: Biological Process	GO:0031032	actomyosin structure organization		5.187e-05	0.627	0.001479	0.01476	72	218	ACTA1,ACTC1,ACTG1,CDC42BPA,PDLIM4,ARHGAP6,ARRB1,CFLAR,CASQ2,CNN1,CNN2,CSRP2,NKX2-5,CCN2,MYLK3,SORBS3,ELN,EPB41,EPB41L1,EPHA1,DLC1,ARAP1,ANKRD1,FOXP1,SIX4,KISS1R,SYNPO,KRT8,KRT19,ANKRD23,LIMK1,TACSTD2,SMAD3,MEF2A,MET,MYOM3,MYBPC3,MYH11,MYOC,IGSF22,PDGFRA,TMOD4,WNT4,PFN2,SERPINF2,EPB41L4B,PRKAR1A,ARHGEF10L,MYH14,SYNPO2L,RTKN,S100A10,CDC42BPG,CARMIL1,PPP1R9A,MYO18A,FHOD3,LIMCH1,SRC,EPB41L3,TACR1,TGF…
GO: Biological Process	GO:0014902	myotube differentiation		5.188e-05	0.6272	0.001479	0.01476	50	138	ACTA1,ACTN3,DYSF,FER1L5,BARX2,RBM24,AVPR1A,BCL2,BCL9,CFLAR,CAPN2,CAV2,CD9,CD81,CEACAM5,GDF15,NKX2-5,RIPOR2,ANKRD2,DMD,DMPK,RCAN1,FLOT1,TRIM72,FLT3LG,DNER,SIX4,TANC1,KCNH1,MET,MYOD1,MYOG,NEU2,NFATC2,BHLHA15,NOS1,PMP22,BHLHE41,PTGFRN,RYR1,EHD2,RBM38,SHOX2,BIN3,THRA,CYP26B1,WNT1,XK,NIBAN2,ADAM12
GO: Biological Process	GO:0045860	positive regulation of protein kinase activity		5.214e-05	0.6303	0.001482	0.01479	172	611	ADAM8,ADCY2,ADCY3,ADCY5,ADCY9,ADORA2A,ADRA1A,ADRA2A,ADRA2B,AKT1,C1QTNF2,STK24,ALK,ADCY4,MAP4K3,DGKD,ARRB1,SOCS1,PDE5A,RAP2C,ATP2B4,CCND1,TNFRSF11A,FGF18,BMP4,CALCA,CALM1,MAP3K6,CCK,CCND2,UNC119,CD4,CD40,DGKI,CD81,MAP3K13,CDC25B,CENPE,MAPKAPK2,CHRNA3,CHRNA7,LILRA5,MAGED1,GDF15,EPGN,CRHR2,CARTPT,TRAF4,IRGM,ATG13,ACE,DLG1,TNFSF15,DRD2,DUSP5,TOM1L1,DVL2,DVL3,EDN2,RASGRP1,EFNA5,MARK2,EMP2,PLCE1,ERBB2,…
GO: Biological Process	GO:0060425	lung morphogenesis		5.224e-05	0.6316	0.001482	0.01479	29	67	BMP4,DLG5,CTSD,CTSH,CTSZ,RDH10,SPRY1,FGF8,FGFR2,GATA4,HHEX,FOXA1,FOXA2,TNC,KRAS,FOXP2,RSPO2,NFIB,NODAL,PDGFRA,ESRP1,GRHL2,ESRP2,TCF21,TGFBR2,NKX2-1,WNT2B,VANGL2,HMGA2
GO: Biological Process	GO:0001558	regulation of cell growth		5.235e-05	0.6328	0.001482	0.01479	143	494	ACVR1B,ADRB1,AHSG,AKT1,SEMA6A,RASAL1,APBB2,APOE,CPNE5,TNK1,AVP,AVPR1A,RAB11A,BCL2,BCL6,CEACAM1,SOCS2,BST2,DDR1,SEMA5A,CTDP1,CD44,CD81,CDA,MAP3K13,CDKN2A,CDKN2C,CPNE6,BCAR1,AATK,CSNK2A1,PLXNA4,RIMS2,CYBA,KIF26A,CYP27B1,IST1,DBN1,DCC,DSCAM,GAL,CACNG7,EFNA5,ENO1,LEF1,RASGRP2,PLCE1,EPHA7,ERBB2,NET1,ESR2,ACSL4,FBP1,TRPV2,MAD2L2,FHL1,SEMA6B,FLT4,TCHP,FRZB,FOXP1,TP53TG5,KDM2B,PPP1R9B,GOLGA4,SFN,KLHL22,F…
GO: Biological Process	GO:0010038	response to metal ion		5.515e-05	0.6667	0.001558	0.01554	121	407	CPNE2,AANAT,ACTA1,PARP1,AKT1,RASAL1,ALOX15,ANK3,FAS,CPNE5,ATF1,ATP12A,SLC41A1,BECN1,ATP5F1D,CCND1,BCL2,BMP6,EIF2B5,CPNE1,CALM1,CALR,CAMK2B,CASP8,CASQ2,CASR,CAV1,ZACN,ENTPD6,CDH1,CPNE6,CNGA3,S100A16,PTGES,CRHBP,CYB5A,CYP1A1,ZNF658,CYP27B1,DPEP1,DRD2,DUSP1,SYT15,DMTN,RASGRP2,TCIRG1,FBP1,CPNE7,MAP1LC3A,GIPR,KCNMB4,GRIN2A,GSN,HFE,HMOX1,HRG,ICAM1,IGFBP2,ITPKB,ITPR3,JUND,KCNA1,KCNC2,KCNH1,KCNJ1,KCNMA1,…
GO: Biological Process	GO:0040017	positive regulation of locomotion		5.565e-05	0.6728	0.001568	0.01565	188	677	AAMP,ACVR1B,DYSF,ADAM8,ADRA2A,AKT1,SEMA6A,ALDOA,PREX1,ALOX12,ANXA3,RAB11A,FADD,BCL2,FGF18,FGF16,NRP2,BMP4,ARHGEF7,CALR,CAPN1,SEMA5A,CASR,ARTN,CAV1,CAV2,CD40,ARHGEF2,CDH5,CDH13,TAC4,SUN2,CCR4,CMKLR1,NIPBL,COL1A1,ONECUT2,PRKD2,CLDN7,BCAR1,AKAP12,NSMF,CTSH,RIPOR2,GAB2,CD99L2,FGFBP1,DOCK1,DRD1,DSCAM,EDN2,ARPC2,ZNF580,LGR6,LEF1,DMTN,EPHA1,CCL26,F10,FGF1,FGF2,FGF9,GPNMB,CHMP4C,SEMA6B,FLNA,FLT1,FLT4,IL2…
GO: Biological Process	GO:0009953	dorsal/ventral pattern formation		5.592e-05	0.6761	0.001572	0.01569	41	107	DSCAML1,TBC1D32,SP8,BMP4,BMPR1B,OVOL2,CER1,DMRT3,SOSTDC1,SENP2,FGF8,FOXG1,SUFU,GLI1,GLI2,FOXA1,FOXA2,LHX1,LMX1B,LRP4,SMAD2,SMAD6,NBL1,NKX2-2,OTX2,PAX6,PAX7,DLL4,DBX1,MAPK8,PTCH1,GSC,SIX3,SOX1,GREM2,NKX2-1,FKBP8,WNT7A,WNT3A,LHX3,NOTO
GO: Biological Process	GO:0009261	ribonucleotide catabolic process		5.693e-05	0.6882	0.001597	0.01593	18	34	ABCD1,AMPD3,PDE8B,PDE5A,GMPR2,NUDT3,ACOT7,HPRT1,NUDT9,PDE2A,PDE4A,PDE4B,PDE4C,PDE4D,PDE7A,HDDC3,NUDT18,PRTFDC1
GO: Biological Process	GO:0006939	smooth muscle contraction		5.87e-05	0.7096	0.001639	0.01635	47	128	ADRA1A,ADRA2A,ADRA2B,ADRB1,ATP1A2,ATP2B4,CALCA,CAV1,CHRM2,CHRNA3,CNN1,DLG1,NPNT,DRD1,DRD2,EDN2,CALCRL,PLCE1,NMUR1,GDNF,GHSR,GPER1,GUCY1A1,HTR2A,HTR2B,HTR7,KCNMA1,LCK,ARHGAP42,MYH11,NEUROG1,NPY1R,OXTR,PDE4B,PDE4D,PRKG1,PTAFR,PTGS1,NCF1,DOCK5,SMTN,SSTR2,SULF1,TACR2,TACR1,TACR3,TNNI3
GO: Biological Process	GO:0010927	cellular component assembly involved in morphogenesis		5.87e-05	0.7096	0.001639	0.01635	47	128	ACTA1,ACTC1,ACTG1,PRX,CFLAR,CASQ2,CD9,TENM4,CSRP2,NKX2-5,MYLK3,ANKRD1,FOXP1,ACRBP,SIX4,GPC1,AGFG1,ITGB4,KRT8,KRT19,ANKRD23,MEF2A,MYOM3,MYBPC3,MYH11,IGSF22,PDGFRA,TMOD4,PMP22,PRKAR1A,TBC1D20,NECTIN2,SYNPO2L,KIAA0319L,FHOD3,SPINK2,NFASC,EPB41L3,PHLDB1,TLR2,TMOD1,TNNT2,TNNT3,TPM1,CCDC136,NCMAP,PHLDB2
GO: Biological Process	GO:0001655	urogenital system development		5.891e-05	0.7122	0.001641	0.01637	114	380	AHR,ITGA8,LGR5,FADD,BCL2,CFLAR,PROM1,BMP4,BMP6,ALDH1A2,CD44,DLG5,CRLF1,CER1,CYP7B1,NIPBL,COL4A1,COL4A3,MAGED1,OSR2,VCAN,CTSH,CUX1,ACE,DLG1,PCSK9,NPNT,BCL2L11,RDH10,HEYL,PLCE1,EPHA7,SPRY1,ESR1,ESR2,MECOM,GCNT4,FBN1,BASP1,ARID5B,FGF1,FGF2,FGF8,FGFR2,FKBP4,FOXD1,FOXB1,LZTS2,FRS2,GCNT1,SIX4,GDNF,GLI1,GLI2,GPR4,HAS2,FOXA1,HPGD,TNC,ID3,ID4,ITGB3,ITGB4,KCNJ1,LAMA5,LHX1,LRP4,TACSTD2,EPCAM,SMAD2,SMAD3,SMA…
GO: Biological Process	GO:0030509	BMP signaling pathway		6.017e-05	0.7274	0.001672	0.01668	59	171	GDF5,AMHR2,BMP4,BMP6,BMPR1B,VWC2L,CAV1,RUNX2,CDH5,CER1,BMP8A,GDF15,SOSTDC1,GDF3,NKX2-5,DLX5,SOST,LEF1,ECSIT,FBN1,FGF8,FST,FOXD1,GATA4,GATA6,RNF165,FSTL1,HFE,HIVEP1,HTRA3,SMAD2,SMAD6,SMAD7,NBL1,BMPER,NODAL,ROR2,POU5F1,SKOR2,NANOG,SFRP2,UBE2O,DKK1,ZNF423,SULF1,TBXT,VWC2,KCP,TDGF1,GREM2,LEMD3,GDF6,UBE2D3,FKBP8,WNT1,WNT5A,CRB2,RGMA,WNT3A
GO: Biological Process	GO:0050731	positive regulation of peptidyl-tyrosine phosphorylation		6.12e-05	0.7398	0.001697	0.01693	72	219	ADRA1A,ADRA2A,AREG,BMP6,CAV2,CCK,UNC119,CD4,CD80,CD40,CD44,CD81,ARHGEF2,CRLF1,LILRA5,CNTN1,EPGN,CSF3,ACE,PARP9,DVL2,EFNA5,TNK2,ERBB3,EREG,FGF8,IL23A,GAS6,GDNF,GFRA1,GH1,GH2,AFAP1L2,NRG1,HPX,HTR2A,ICAM1,TSLP,IL6,IL12A,IL15,IL18,ITGB3,LCK,LRP4,LYN,KITLG,MIF,NEDD9,NGF,PAK2,PDGFB,PDGFRA,PARP14,RELN,PTPRJ,BANK1,LRRK1,NCF1,SRC,NOD2,SYK,TAL1,DOK7,SRCIN1,TDGF1,TGFA,THBS4,TNFRSF1A,VEGFA,RICTOR,WNT3A
GO: Biological Process	GO:0031667	response to nutrient levels		6.267e-05	0.7577	0.001734	0.0173	155	544	ABCA1,NMRAL1,SLC25A25,UCN2,AMIGO1,ADRB1,ADRB3,AHCY,AKT1,ALDH3A1,STK24,ALPL,BMF,APOE,FAS,STC2,TNKS,BECN1,CCND1,BCL2,ALDH1A2,CASTOR3,CACNB3,CASR,CCK,CD4,AIFM1,CD68,CDKN2B,LRAT,CHRNA7,LIPG,BMP8A,CNR1,COL1A1,COMT,GDF15,COX4I1,GDF3,CARTPT,CYBA,CYP1A1,CYP27B1,PCSK9,DNMT3B,ATN1,EEF2,ACSL3,ACSL4,FES,FOXO3,GAS6,GATA4,MAP1LC3A,KAT2A,GH1,GH2,GHSR,GIPR,GCN1,SLC27A4,GSN,CAPN10,KPTN,FSTL1,FAM107A,HCRT,HFE,HLCS…
GO: Biological Process	GO:0032330	regulation of chondrocyte differentiation		6.366e-05	0.7696	0.001755	0.01751	25	55	GDF5,FGF18,BMP4,BMP6,BMPR1B,RUNX2,PKDCC,CCN2,ZNF219,GLG1,GLI2,CHADL,LOXL2,SMAD3,MAF,MDK,PTHLH,RARG,SHOX2,SNAI2,SOX5,THRB,GDF6,TRPS1,ADAMTS12
GO: Biological Process	GO:0006874	cellular calcium ion homeostasis		6.373e-05	0.7705	0.001755	0.01751	150	524	ABL2,SLC24A3,ADCY5,ADRA1A,ADRB1,SLC24A4,APLNR,C1QTNF1,ANXA6,APOE,STC2,ATP1A2,ATP2A3,ATP2B4,AVP,AVPR1A,AVPR1B,BCL2,INPP4B,BMP4,CACNA1A,CACNA1B,CACNA1D,CACNA1F,CACNB2,CACNB3,CACNB4,CALCA,CALCR,CALM1,NOL3,HAP1,CALR,CASQ2,CASR,CAV1,CCKBR,CD4,CD40,CDH5,CD52,GPR55,TAC4,CHGA,CHRNA7,SLC24A2,CCR4,CCR5,CMKLR1,CNR1,SLC25A27,CRHR1,CYBA,ATP2C2,DMD,DMPK,DRD1,DRD2,DRD5,S1PR3,EDN2,PLCE1,ESR1,TCIRG1,FGF2,ACKR4,NP…
GO: Biological Process	GO:0021895	cerebral cortex neuron differentiation		6.408e-05	0.7746	0.001761	0.01757	15	26	EOMES,CHD5,DLX2,DRD1,DRD2,LHX6,EMX1,HPRT1,ID4,PEX5,RAC3,FEZF2,CNTN2,NKX2-1,GDPD5
GO: Biological Process	GO:0009890	negative regulation of biosynthetic process		6.432e-05	0.7776	0.001763	0.01759	452	1797	ZNF93,ACADL,ACP5,NMRAL1,JDP2,SCAF4,EOMES,GFI1B,PARP1,MTA3,AEBP1,NR0B1,AHR,SOX14,ABCD1,BEND3,YBX3,CBX4,BARX2,APOE,BHLHE40,SFMBT2,ZNF835,TRIB3,ASCL2,PDE8B,ZFHX3,RBM24,ATP2B4,CCND1,BCL3,BCL6,CREG1,HESX1,CEACAM1,PRDM1,CFLAR,BMI1,BMP4,BMP6,LDB1,ZFP36L1,SQSTM1,FOXH1,CACNA1A,CALCA,LIMD1,CALR,CAV1,RUNX2,RUNX1,RUNX1T1,RUNX3,CBFB,ZNF501,NOSTRIN,LRRFIP1,CDK2,AURKB,CDK6,CDKN2A,CDX2,CDX4,MSC,CEBPD,MPV17L,FOXN…
GO: Biological Process	GO:0060021	roof of mouth development		6.504e-05	0.7862	0.001779	0.01775	37	94	MSC,DHRS3,COL2A1,COL11A2,PKDCC,OSR2,DLG1,DLX5,LEF1,ARID5B,FOXE1,GABRB3,LOXL3,IRF6,JAG2,SMAD2,MEOX2,PDGFRA,PRRX1,BNC2,CHD7,SNAI2,SNAI1,TCF21,TFAP2A,MMP25,TGFB3,TGFBR2,CLDN5,TWIST1,CSRNP1,WNT5A,WNT7A,WNT8A,WNT9B,WNT3A,ALX1
GO: Biological Process	GO:0015837	amine transport		6.532e-05	0.7897	0.001783	0.01778	48	132	ADORA2A,ADRA2A,ADRA2B,GRK2,ATP1A2,AVP,AVPR1A,CACNA1A,CCK,CHGA,CHRNA3,CHRNA7,CNR1,CRHR1,CRHR2,CARTPT,FGF20,DRD1,DRD2,SYT15,RHCG,GABBR1,GDNF,GHSR,GRM7,HTR1B,HTR2A,HTR2C,KCNA2,NAT8L,NPY5R,NTSR1,SYT2,OPRK1,OXTR,P2RX7,PCP4,SYT10,PRKG1,PTGS1,RAB3B,SLC18A1,SLC18A2,SNCG,SYT1,TACR2,SLC7A8,UCN
GO: Biological Process	GO:0072507	divalent inorganic cation homeostasis		6.584e-05	0.796	0.001793	0.01789	165	585	ABL2,SLC24A3,ADCY5,ADRA1A,ADRB1,SLC24A4,APLNR,C1QTNF1,ANK3,ANXA6,APOE,STC2,ATP1A2,SLC41A1,ATP2A3,ATP2B4,ATP6V1B1,AVP,AVPR1A,AVPR1B,BCL2,INPP4B,BMP4,CACNA1A,CACNA1B,CACNA1D,CACNA1F,CACNB2,CACNB3,CACNB4,CALCA,CALCR,CALM1,NOL3,HAP1,CALR,CASQ2,CASR,CAV1,CCKBR,CD4,CD40,CDH5,CD52,GPR55,TAC4,CHGA,CHRNA7,SLC24A2,CCR4,CCR5,CMKLR1,CNR1,SLC25A27,CRHR1,CYBA,CYP27B1,ATP2C2,DMD,DMPK,DRD1,DRD2,DRD5,S1PR3,EDN2,P…
GO: Biological Process	GO:0042659	regulation of cell fate specification		6.67e-05	0.8063	0.001812	0.01808	11	16	FZD7,LMO4,FGF2,PAX6,POU5F1,ESRP1,NANOG,SFRP2,DKK1,SOX17,WNT3A
GO: Biological Process	GO:0043549	regulation of kinase activity		6.69e-05	0.8087	0.001813	0.01809	260	978	ACTB,ADAM8,ADAR,ADCY2,ADCY3,ADCY5,ADCY9,ADORA2A,ADRA1A,ADRA2A,ADRA2B,AHSG,AKT1,C1QTNF2,STK24,ALK,ADCY4,MAP4K3,DGKD,APOE,LMO4,ARRB1,TRIB3,SOCS1,PDE5A,RAP2C,ATP2B4,CCND1,TNFRSF11A,FGF18,FGF16,CEACAM1,SOCS2,BMP4,LDB1,CALCA,CALM1,CAV1,MAP3K6,CCK,CCKBR,CCND2,UNC119,CD4,CD40,CD44,DGKI,CD81,MAP3K13,CDC25B,CDKN2A,CDKN2B,CDKN2C,CENPE,MAPKAPK2,SOCS6,CHRNA3,CHRNA7,LILRA5,SH3BP5,MAPK8IP1,MAGED1,GDF15,EPGN,CR…
GO: Biological Process	GO:0009880	embryonic pattern specification		6.751e-05	0.8162	0.001824	0.0182	30	71	NRP2,GDF3,TCF7L1,BASP1,FGFR2,FRS2,FOXA2,LHX1,SMAD2,SMAD3,SMAD6,MEOX2,CITED1,RIPPLY3,NEUROG1,NODAL,OTX2,PTCH1,NANOG,SIM2,COBL,TBXT,TBX6,TDGF1,TFAP2A,WNT1,WNT5A,WNT7A,WT1,NOTO
GO: Biological Process	GO:0043406	positive regulation of MAP kinase activity		6.76e-05	0.8172	0.001824	0.0182	89	284	ADAM8,ADRA2A,ADRA2B,C1QTNF2,ALK,MAP4K3,ARRB1,PDE5A,TNFRSF11A,FGF18,BMP4,MAP3K6,CD40,CD81,MAP3K13,MAPKAPK2,CHRNA7,MAGED1,GDF15,EPGN,CARTPT,DUSP5,DVL2,DVL3,RASGRP1,PLCE1,ERBB2,FGF1,FGF2,FLT1,ERN2,FRS2,GH1,KISS1R,STK39,GRM1,GRM4,MAP4K1,FZD10,NRG1,HTR2A,HTR2B,DUSP19,KRAS,MAP3K5,MET,KITLG,MIF,MST1R,NGF,NTRK1,NTRK3,ROR2,P2RX7,PAK3,PDE6G,PDGFB,IQGAP3,MDFIC,PRKCD,PKN1,MAP2K6,EIF2AK2,BIRC7,CXCL17,DKK1,INA…
GO: Biological Process	GO:0070374	positive regulation of ERK1 and ERK2 cascade		6.837e-05	0.8265	0.001841	0.01837	79	246	ABL2,ADRA1A,ALOX15,APOE,ARRB1,TNFRSF11A,FGF18,CFLAR,BMP4,C3,CALCR,CASR,CD4,CD44,GPR55,CHRNA7,PRKD2,AKAP12,CCN2,DCC,FGF20,FGF19,NPNT,DRD2,RASGRP1,ESR1,ESR2,CCL26,FGF2,FGF8,FGFR2,GPNMB,FLT1,FLT4,NPTN,GAS6,GATA4,GCNT2,FFAR4,GPER1,HCRTR1,SCIMP,HTR2A,HTR2B,HTR2C,ICAM1,IL6,ITGB3,FGFBP3,MIF,CCL3L3,NGF,BMPER,NODAL,NPY5R,NTRK1,NTRK3,OPRM1,P2RY6,PDGFB,PDGFRA,SERPINF2,PRKCA,PRKCZ,RARA,CAVIN3,CCL1,SLC30A10,I…
GO: Biological Process	GO:0031646	positive regulation of nervous system process		7.163e-05	0.8659	0.001924	0.0192	33	81	GRK2,CACNB3,CCK,CHRNA7,CARTPT,TENM4,RIMS2,DBN1,RNF10,SHANK1,GRIN2A,HCRT,NRG1,SHANK3,IL6,FGFBP3,NGFR,NTSR1,SSH1,PRKCZ,RELN,PTAFR,STX1B,S100B,NLGN1,SHANK2,RIMS1,SOX10,CUX2,TNR,WNT7A,NCMAP,NETO2
GO: Biological Process	GO:0035296	regulation of tube diameter		7.296e-05	0.882	0.001951	0.01946	62	183	ASIC2,ADORA2A,ADRA1D,ADRA1A,ADRA2A,ADRA2B,ADRB1,ADRB3,GRK2,AHR,AKT1,ALOX12,APOE,PDE5A,ATP1A2,AVP,AVPR1A,AVPR1B,AVPR2,CALCA,CASR,CAV1,CFTR,CHGA,ACE,DRD1,DRD5,DUSP5,ECE1,EDN2,ESR2,GCH1,KCNMB4,GPER1,GUCY1A1,HMOX1,HRH1,HTR1B,HTR2A,HTR2B,HTR2C,HTR7,ICAM1,KCNMA1,SMAD6,ARHGAP42,NOS1,NOS3,NPR1,NPY1R,OXTR,PDGFB,SERPINF2,PRKG1,PTAFR,PTGS1,PTPRM,DOCK5,SLC6A4,SMTNL1,TACR1,UCN
GO: Biological Process	GO:0097746	regulation of blood vessel diameter		7.296e-05	0.882	0.001951	0.01946	62	183	ASIC2,ADORA2A,ADRA1D,ADRA1A,ADRA2A,ADRA2B,ADRB1,ADRB3,GRK2,AHR,AKT1,ALOX12,APOE,PDE5A,ATP1A2,AVP,AVPR1A,AVPR1B,AVPR2,CALCA,CASR,CAV1,CFTR,CHGA,ACE,DRD1,DRD5,DUSP5,ECE1,EDN2,ESR2,GCH1,KCNMB4,GPER1,GUCY1A1,HMOX1,HRH1,HTR1B,HTR2A,HTR2B,HTR2C,HTR7,ICAM1,KCNMA1,SMAD6,ARHGAP42,NOS1,NOS3,NPR1,NPY1R,OXTR,PDGFB,SERPINF2,PRKG1,PTAFR,PTGS1,PTPRM,DOCK5,SLC6A4,SMTNL1,TACR1,UCN
GO: Biological Process	GO:0097756	negative regulation of blood vessel diameter		7.31e-05	0.8837	0.001951	0.01946	43	115	ASIC2,ADRA1D,ADRA1A,ADRA2A,ADRA2B,GRK2,AHR,AKT1,PDE5A,ATP1A2,AVP,AVPR1A,AVPR1B,AVPR2,CASR,CAV1,CHGA,ACE,DRD1,DRD5,DUSP5,ECE1,EDN2,KCNMB4,HRH1,HTR1B,HTR2A,HTR2B,HTR2C,HTR7,ICAM1,SMAD6,ARHGAP42,NOS1,NPY1R,OXTR,PDGFB,PTAFR,PTGS1,DOCK5,SLC6A4,SMTNL1,TACR1
GO: Biological Process	GO:0007631	feeding behavior		7.327e-05	0.8858	0.001951	0.01947	47	129	ADORA2A,ADRB3,CALCA,CCK,NAPEPLD,CNR1,CNTFR,GDF15,CRHR1,CRHR2,CARTPT,DACH1,ACE,DRD1,DRD2,GAL,ESR2,PHF21A,GHSR,GLP1R,MCHR1,GRM7,HCRT,HCRTR1,QRFP,NEGR1,HTR1B,HTR2C,MIF,NPY,NPY1R,NPY5R,OPRK1,OPRM1,OXTR,BSX,NPW,POU4F1,REN,ADM2,TACR1,TACR3,STRA6,TCF15,NKX2-1,UCN,USP46
GO: Biological Process	GO:0043266	regulation of potassium ion transport		7.362e-05	0.89	0.001956	0.01952	45	122	AMIGO1,ADRA2A,BIN1,DPP10,ANK3,KCNAB2,CACNA1D,CASQ2,CAV1,AKAP7,NOS1AP,DLG1,DRD1,DRD2,GAL,FHL1,FLNA,STK39,WWP2,HCRT,HTR2A,RNF207,KCNA1,KCNC2,KCNE1,KCNJ1,KCNN2,KCNS1,MIF,NOS1,NOS3,OPRK1,PRKG1,KCNIP3,KCNIP2,KCNIP1,LRRC52,ABCC8,VAMP2,NEDD4L,KCNE5,SNX27,KCNAB1,WNK2,NETO2
GO: Biological Process	GO:0051272	positive regulation of cellular component movement		7.472e-05	0.9032	0.001981	0.01976	185	668	AAMP,ACVR1B,DYSF,ADAM8,ADRA2A,AKT1,SEMA6A,ALDOA,PREX1,ALOX12,ANXA3,RAB11A,FADD,BCL2,BCL6,FGF18,FGF16,NRP2,BMP4,ARHGEF7,CALR,CAPN1,SEMA5A,CAV1,CD40,ARHGEF2,CDH5,CDH13,TAC4,SUN2,CMKLR1,NIPBL,CHST3,COL1A1,ONECUT2,PRKD2,CLDN7,BCAR1,AKAP12,NSMF,CTSH,NOS1AP,RIPOR2,GAB2,CD99L2,FGFBP1,DOCK1,DRD1,DSCAM,EDN2,ARPC2,ZNF580,LGR6,LEF1,DMTN,EPHA1,CCL26,F10,FGF1,FGF2,FGF9,GPNMB,SEMA6B,FLNA,FLT1,FLT4,IL23A,HDAC7,…
GO: Biological Process	GO:1902903	regulation of supramolecular fiber organization		7.498e-05	0.9064	0.001983	0.01979	114	382	DYSF,AEBP1,PREX1,ALOX15,BIN1,APOE,ARF1,PDLIM4,SPTBN4,ARHGAP6,WASL,CAPG,CAPN1,HIP1R,SEMA5A,CAV1,TMSB10,ARHGEF2,CDH5,CHRNA7,SPEF1,PFN3,CSF3,CCN2,DBN1,HDGFL3,MYLK3,VILL,DLG1,SHANK1,ARPC1B,ARPC2,ABI2,SORBS3,ELN,DMTN,EPHA1,NIN,EPS8,CCL26,TUBB4A,DLC1,FES,CDC42EP2,FKBP4,ARAP1,FLNA,ARFGEF1,AVIL,IQGAP2,JMY,KISS1R,CHADL,GSN,HCK,SYNPO,ICAM1,SHANK3,ANKRD23,LIMK1,ARPIN,TACSTD2,SMAD3,MAP2,MET,MID1,MYO1C,MYOC,P…
GO: Biological Process	GO:0010996	response to auditory stimulus		7.645e-05	0.9242	0.002018	0.02013	16	29	ABL2,NRXN2,KIAA0319,DRD2,SLITRK6,SHANK3,FOXP2,MDK,NEUROG1,PTN,KIAA0319L,SLC1A3,TACR1,STRA6,SLC26A5,UCN
GO: Biological Process	GO:0055082	cellular chemical homeostasis		8.039e-05	0.9718	0.002117	0.02112	247	926	ABL2,SLC24A3,ADCY5,SLC12A5,ADRA1A,ADRA2A,ADRB1,GRK2,SLC24A4,APLNR,C1QTNF1,CUL1,ANXA6,APOE,AQP4,ARF1,ARRB1,STC2,PDE8B,ATP1A2,ATP1A3,ATP12A,SLC4A4,SLC41A1,ATP2A3,ATP2B4,ATP6V1B1,AVP,AVPR1A,AVPR1B,BCL2,INPP4B,BMP4,BMP6,BAIAP3,CA7,CACNA1A,CACNA1B,CACNA1D,CACNA1F,CACNB2,CACNB3,CACNB4,CALCA,CALCR,CALM1,NOL3,HAP1,CALR,CASQ2,CASR,CAV1,CCKBR,CD4,CD40,CDH5,CD52,CFTR,GPR55,ATP6V1F,TAC4,CHGA,SOCS6,CHRNA7,SLC…
GO: Biological Process	GO:0043066	negative regulation of apoptotic process		8.129e-05	0.9828	0.002136	0.02132	276	1048	GDF5,ABL2,ASIC2,ACTC1,ADAM8,ADAR,ADORA2A,GRK2,AKT1,ALOX12,BMF,APBB2,BIRC3,YBX3,CBX4,APOE,FAS,ARHGDIA,ARRB1,ATOH1,BECN1,SLC46A2,AVP,AXL,TNFRSF6B,FADD,BCL2,TNFRSF10D,BCL3,BCL6,BID,SOCS2,CFLAR,BMI1,BMP4,BNIP1,IER3,BTC,SQSTM1,TAX1BP1,CACNA1A,NOL3,CAST,HIP1R,CASP8,SEMA5A,CAV1,CCND2,CD44,ARHGEF2,AURKB,TIAF1,CEACAM5,CRLF1,MPV17L,CFTR,CCR5,TNFAIP8,CNTFR,COL2A1,MAPK8IP1,SLC25A27,CHST11,CLDN7,ZNF385A,CSNK2…
GO: Biological Process	GO:0072503	cellular divalent inorganic cation homeostasis		8.305e-05	1	0.002178	0.02173	158	559	ABL2,SLC24A3,ADCY5,ADRA1A,ADRB1,SLC24A4,APLNR,C1QTNF1,ANXA6,APOE,STC2,ATP1A2,SLC41A1,ATP2A3,ATP2B4,AVP,AVPR1A,AVPR1B,BCL2,INPP4B,BMP4,CACNA1A,CACNA1B,CACNA1D,CACNA1F,CACNB2,CACNB3,CACNB4,CALCA,CALCR,CALM1,NOL3,HAP1,CALR,CASQ2,CASR,CAV1,CCKBR,CD4,CD40,CDH5,CD52,GPR55,TAC4,CHGA,CHRNA7,SLC24A2,CCR4,CCR5,CMKLR1,CNR1,SLC25A27,CRHR1,CYBA,ATP2C2,DMD,DMPK,DRD1,DRD2,DRD5,S1PR3,EDN2,PLCE1,ESR1,TCIRG1,FGF2,…
GO: Biological Process	GO:0048511	rhythmic process		8.617e-05	1	0.002255	0.0225	103	340	AANAT,BTBD9,ADORA2A,GRK2,AHCY,AHR,SOX14,FAS,BHLHE40,ARRB1,ZFHX3,AXL,TNFRSF11A,BMPR1B,KLF9,GPR149,RUNX1,CCKBR,CHAT,CHRNA7,CYP7B1,MAGED1,CLDN4,CARTPT,CSNK2A1,DBP,GRIN3A,HS3ST2,DRD1,DRD2,NR1H3,EDN2,EGR3,ERBB2,EREG,ESR1,ESR2,FOXO3,NR5A1,GABRB1,GAS2,PROKR1,GRIN2A,HAS1,HAS2,GPR176,HRH1,HTR7,ID3,ID4,IL6,JUND,KCNA2,KCND2,KCNMA1,KISS1,LHCGR,MDK,MMP19,NAGLU,NGF,NGFR,NHLH2,NOS3,NPY5R,NTRK1,NTRK3,OPRK1,OPRM1…
GO: Biological Process	GO:0032355	response to estradiol		8.663e-05	1	0.002261	0.02256	51	144	AREG,RGS9,CCND1,SOCS2,CFLAR,ALDH1A2,CALR,CASP8,CD4,AIFM1,COL1A1,CRHBP,CCN2,DHH,DNMT3B,BCL2L11,DUSP1,ARPC1B,EEF2,ESR1,ESR2,GGT1,GH1,GHSR,GJB2,CCDC62,GLRX,GPER1,FOXA1,HPGD,IGFBP2,MMP15,MBD3,MYOD1,MYOG,NOS3,OXTR,PENK,POU4F1,PRKCA,PTCH1,PTGFR,PTN,RARA,SLC6A4,SLC34A1,SSTR1,SSTR2,TACR3,UCN,WNT7A
GO: Biological Process	GO:0006873	cellular ion homeostasis		8.677e-05	1	0.002261	0.02256	204	748	ABL2,SLC24A3,ADCY5,SLC12A5,ADRA1A,ADRB1,SLC24A4,APLNR,C1QTNF1,CUL1,ANXA6,APOE,ARF1,STC2,ATP1A2,ATP1A3,ATP12A,SLC4A4,SLC41A1,ATP2A3,ATP2B4,ATP6V1B1,AVP,AVPR1A,AVPR1B,BCL2,INPP4B,BMP4,BMP6,CA7,CACNA1A,CACNA1B,CACNA1D,CACNA1F,CACNB2,CACNB3,CACNB4,CALCA,CALCR,CALM1,NOL3,HAP1,CALR,CASQ2,CASR,CAV1,CCKBR,CD4,CD40,CDH5,CD52,CFTR,GPR55,ATP6V1F,TAC4,CHGA,CHRNA7,SLC24A2,CCR4,CCR5,ABCG2,CMKLR1,CNR1,SLC25A27,…
GO: Biological Process	GO:0042551	neuron maturation		8.721e-05	1	0.002267	0.02262	26	59	ABL2,ANK3,SCARF1,SPTBN4,BCL2,C3,MAP3K13,B4GALT6,B4GALT5,NTN4,SRRM4,RND1,BCL11A,MYOC,NGF,NR4A2,PDGFB,PMP22,RAC3,RB1,GLDN,KCNIP2,NFASC,CNTN2,ANKS1A,TBX6
GO: Biological Process	GO:0043117	positive regulation of vascular permeability		8.917e-05	1	0.002313	0.02308	10	14	BMP6,CAPN1,IL18,FGFBP3,PDE2A,PDE3A,TACR2,TACR1,UCN,VEGFA
GO: Biological Process	GO:0008406	gonad development		8.938e-05	1	0.002314	0.02308	83	263	GRK2,NR0B1,AHR,AHSG,AMHR2,YBX3,ARRB1,CCND1,BCL2,BIK,BMP4,BMPR1B,GPR149,EIF2B5,MAP7,RUNX1,NUP210L,CFTR,COL9A3,CTNNA1,ZFP42,DHH,DMRT1,ATN1,BCL2L11,RDH10,EDN2,IMMP2L,EREG,ESR1,ESR2,BASP1,ARID5B,FGF8,FGF9,FST,FOXO3,FLNA,NR5A1,GAS2,GATA4,GATA6,SIX4,HSD17B4,ICAM1,IDH1,LHB,LHCGR,AGO4,KITLG,MMP19,MSH4,NUDT1,NEFH,NKX3-1,NOS3,NTRK1,PDGFRA,WNT4,PGR,LHX8,TBC1D20,RARA,REN,NANOG,SFRP2,RHOBTB3,FNDC3A,SLIT3,SOX1…
GO: Biological Process	GO:0051590	positive regulation of neurotransmitter transport		9.164e-05	1	0.002367	0.02362	25	56	ADORA2A,VAMP8,BAIAP3,CACNA1B,CACNA1D,CACNB2,CACNB4,CNR1,CRHR2,DRD2,GPER1,HTR2C,LGALS3,NAT8L,NTSR1,SYT2,P2RX7,RAB3B,STX1B,NLGN1,SLC6A4,RIMS1,UNC13A,SYT1,TACR2
GO: Biological Process	GO:0001649	osteoblast differentiation		9.249e-05	1	0.002384	0.02379	79	248	ACTN3,ADAR,AHR,AKT1,IFT80,ALPL,AREG,SCUBE2,BMP4,BMP6,BMPR1B,LIMD1,RUNX2,CBFB,DDX21,CDK6,CEBPD,CLIC1,CTHRC1,BMP8A,ASF1A,COL1A1,COL6A1,VCAN,DHH,DLX5,NPNT,EPHA2,LEF1,LRRC17,TCIRG1,FGF2,FGF9,FGFR2,GPNMB,HDAC7,SUFU,GABBR1,WWOX,GLI1,GLI2,GNAS,TWIST2,HSD17B4,TNC,ID3,ID4,IGFBP5,IL6,JUND,LMNA,LOX,SMAD3,SMAD6,MEF2D,CITED1,RSPO2,MYOC,PENK,WNT4,TMEM64,PRKD1,PTCH1,PTHLH,ITGA11,SFRP2,SHOX2,SNAI2,SNAI1,SP7,SPP1…
GO: Biological Process	GO:0043069	negative regulation of programmed cell death		9.277e-05	1	0.002386	0.02381	281	1071	GDF5,ABL2,ASIC2,ACTC1,ADAM8,ADAR,ADORA2A,GRK2,AKT1,ALOX12,BMF,APBB2,BIRC3,YBX3,CBX4,APOE,FAS,ARHGDIA,ARRB1,ATOH1,BECN1,SLC46A2,AVP,AXL,TNFRSF6B,FADD,BCL2,TNFRSF10D,BCL3,BCL6,BID,SOCS2,CFLAR,BMI1,BMP4,BNIP1,IER3,BTC,SQSTM1,TAX1BP1,CACNA1A,NOL3,CAST,HIP1R,CASP8,SEMA5A,CAV1,CCND2,CD44,ARHGEF2,AURKB,TIAF1,CEACAM5,CRLF1,MPV17L,CFTR,CCR5,TNFAIP8,CNTFR,COL2A1,MAPK8IP1,SLC25A27,CHST11,CLDN7,ZNF385A,CSNK2…
GO: Biological Process	GO:0045859	regulation of protein kinase activity		9.417e-05	1	0.002417	0.02412	241	903	ACTB,ADAM8,ADAR,ADCY2,ADCY3,ADCY5,ADCY9,ADORA2A,ADRA1A,ADRA2A,ADRA2B,AHSG,AKT1,C1QTNF2,STK24,ALK,ADCY4,MAP4K3,DGKD,APOE,ARRB1,TRIB3,SOCS1,PDE5A,RAP2C,ATP2B4,CCND1,TNFRSF11A,FGF18,FGF16,CEACAM1,BMP4,CALCA,CALM1,CAV1,MAP3K6,CCK,CCND2,UNC119,CD4,CD40,DGKI,CD81,MAP3K13,CDC25B,CDKN2A,CDKN2B,CDKN2C,CENPE,MAPKAPK2,CHRNA3,CHRNA7,LILRA5,SH3BP5,MAPK8IP1,MAGED1,GDF15,EPGN,CRHR2,CARTPT,TRAF4,IRGM,ATG13,ACE,D…
GO: Biological Process	GO:0015698	inorganic anion transport		9.474e-05	1	0.002427	0.02421	67	203	SLC12A5,SLC26A9,AQP6,ANO8,STC2,SLC4A4,VAMP8,CA7,CLIC3,CASR,CFTR,CHRNA7,CLIC1,CLDN4,SLC4A9,SLC12A6,SLC4A11,NMUR1,SLC37A3,SLC34A2,GABRA2,GABRA3,GABRA4,GABRB1,GABRB2,GABRB3,GABRG2,GABRG3,ANO9,ADAMTS8,HK1,BEST4,CLIC6,P2RY4,P2RY6,FXYD3,PRKCA,PRKG2,PTAFR,LRRC8D,SGK1,SLC1A1,SLC1A3,SLC1A4,SLC4A2,SLC5A5,SLC6A2,SLC6A3,SLC6A4,SLC12A4,SLC34A1,SLC18A1,SLC18A2,SLC20A2,SLC22A3,GABRQ,SLC26A5,ANO5,SGK3,VDAC1,BEST…
GO: Biological Process	GO:0072001	renal system development		9.543e-05	1	0.002437	0.02431	101	333	AHR,ITGA8,LGR5,FADD,BCL2,CFLAR,PROM1,BMP4,BMP6,ALDH1A2,CD44,DLG5,CRLF1,CER1,NIPBL,COL4A1,COL4A3,MAGED1,OSR2,VCAN,CTSH,CUX1,ACE,DLG1,PCSK9,NPNT,BCL2L11,RDH10,HEYL,PLCE1,EPHA7,SPRY1,MECOM,GCNT4,FBN1,BASP1,ARID5B,FGF1,FGF2,FGF8,FGFR2,FOXD1,LZTS2,GCNT1,SIX4,GDNF,GLI2,GPR4,HAS2,HPGD,ID3,ITGB3,ITGB4,KCNJ1,LAMA5,LHX1,LRP4,TACSTD2,EPCAM,SMAD2,SMAD3,SMAD6,SMAD7,DACT2,CYS1,MMP9,KLF15,CITED1,NFIA,NKX3-1,BMP…
GO: Biological Process	GO:0072523	purine-containing compound catabolic process		9.555e-05	1	0.002437	0.02431	24	53	AHCY,ABCD1,AMPD3,AOX1,PDE8B,PDE5A,GMPR2,ADA2,NT5C1A,NUDT3,ACOT7,HPRT1,NUDT9,NUDT1,PDE2A,PDE4A,PDE4B,PDE4C,PDE4D,PDE7A,HDDC3,NUDT18,NT5C,PRTFDC1
GO: Biological Process	GO:0062009	secondary palate development		9.576e-05	1	0.002437	0.02432	14	24	COL11A2,DLG1,LEF1,FOXE1,JAG2,SMAD2,CHD7,MMP25,TGFB3,TGFBR2,WNT5A,WNT7A,WNT8A,WNT3A
GO: Biological Process	GO:0001568	blood vessel development		9.642e-05	1	0.002449	0.02443	228	849	AAMP,DYSF,ADAM8,ADRA2B,APLNR,AHR,AKT1,SEMA6A,ANPEP,ANXA3,RNF213,APOD,APOE,KLK3,BECN1,FGF18,FGF16,CEACAM1,NRP2,PRDM1,CFLAR,BMP4,ALDH1A2,ZFP36L1,C3,FOXH1,CASP8,SEMA5A,CAV1,RUNX1,CD40,CDH2,CDH5,CDH13,CDX2,CDX4,CHRNA7,OVOL2,ARHGAP22,HAND1,COL1A1,COL1A2,COL4A1,COL4A2,COL4A3,PRKD2,COL8A1,TBX4,COL15A1,EPGN,CRHR2,COL23A1,PPP1R16B,NKX2-5,CCN2,CTSH,ARHGAP24,ISM1,ACE,OPTC,FGFBP1,SLC12A6,GJC1,E2F2,ANGPTL6,EF…
GO: Biological Process	GO:0033043	regulation of organelle organization		9.804e-05	1	0.002485	0.02479	356	1391	ABL2,JDP2,DYSF,GFI1B,PARP1,MAD1L1,AKT1,PREX1,ALOX15,BIN1,ANK1,BMF,UBL4B,FAS,CDC14B,ARF1,PDLIM4,SPTBN4,RND3,ARHGAP6,ARHGDIA,ARRB1,CDK13,MARK4,TNKS,BECN1,AVP,LRSAM1,BCL2,BCL6,CDKL1,BID,BIK,BMP4,DST,IER3,BST1,BST2,BTC,SQSTM1,BUB1B,WASL,RPS6KA4,NOL3,HAP1,CALR,CAMK2B,CAPG,CAPN1,CAPN2,CAPN6,HIP1R,CASP8,SEMA5A,CAV1,CAV2,TMSB10,ARHGEF2,CDH2,CDH5,AURKB,CDK9,CENPE,MPV17L,RCC1,TBC1D22A,NIPBL,ASF1A,PRKD2,SPE…
GO: Biological Process	GO:2000463	positive regulation of excitatory postsynaptic potential		9.853e-05	1	0.002492	0.02486	19	38	GRK2,CACNB3,CHRNA7,RIMS2,DBN1,SHANK1,GRIN2A,SHANK3,NGFR,SSH1,PRKCZ,RELN,STX1B,NLGN1,SHANK2,RIMS1,CUX2,WNT7A,NETO2
GO: Biological Process	GO:0060291	long-term synaptic potentiation		0.0001016	1	0.002565	0.02559	40	106	ADORA2A,ADRB1,APOE,SQSTM1,KALRN,CAMK2B,SHISA7,CHRNA7,SLC24A2,CRHR1,CRHR2,SHANK1,DRD1,DRD2,NPTN,NSG1,GFAP,GRIN2A,GRIN2C,GRIN2D,PTPN5,FAM107A,HTR7,SHANK3,LRRTM1,ITPR3,NOS1,SERPINE2,PRKCZ,RELN,PTN,RASGRF2,S100B,PPP1R9A,NLGN1,SHANK2,RIMS1,UNC13A,VAMP2,TNR
GO: Biological Process	GO:0044331	cell-cell adhesion mediated by cadherin		0.0001018	1	0.002565	0.02559	21	44	BMP6,CDH1,CDH2,CDH5,CDH6,CDH7,CDH8,CDH12,CDH13,FLOT1,MAD2L2,MMP24,CDH26,FOXA1,FOXA2,EPCAM,SERPINF2,CDH24,VEGFA,WNT5A,WNT3A
GO: Biological Process	GO:0007601	visual perception		0.000103	1	0.002588	0.02582	73	226	SOX14,ABCC6,LCTL,RGS9,CACNA1F,CACNB2,CACNB4,SEMA5A,UNC119,LRAT,DHRS3,SLC24A2,CNGA3,COL1A1,COL2A1,CABP1,CRYBA2,CRYBB1,CRYBB3,CRYGB,CRYZ,NR2E3,RDH10,GJC1,HMCN1,CLDN19,CLN8,EYA4,LAMC3,SLITRK6,GJA10,GRM8,GUCY2D,OLFM2,VSX2,POU6F2,HPS1,KIFC3,KRT12,ABLIM1,RP1L1,TACSTD2,MYO7A,MYO3A,NRL,GPR143,SIX6,PAX2,PAX6,PDC,PDE6G,SEMA5B,DLL4,POU4F3,RAX,RDH5,RDH12,RGS16,RHO,RS1,PRCD,SIX3,RIMS1,CDH23,GPRC5C,CCDC66,CYP4…
GO: Biological Process	GO:0044706	multi-multicellular organism process		0.0001032	1	0.002589	0.02583	83	264	ACVR1B,ADRA2A,ADRA2B,AKT1,PLA2G4C,STC2,AVPR1A,BCL2,PRDM1,KLF9,DDR1,CALCA,KALRN,CALR,CAPN2,RAET1G,CDH1,ABCG2,CNR1,COL16A1,COMT,CLDN4,CRHBP,CRHR1,CUZD1,CYP1A1,CYP27B1,EMP2,ESR1,ACSL4,FKBP4,KLF1,AGO2,GHSR,GJB2,CD160,TEKT4,HFE,HLA-E,HLA-F,HPGD,HSD11B2,IGFBP2,IGFBP5,ITGB4,KISS1,KRAS,LAMB1,MMP9,NODAL,HMX3,OXTR,WNT4,PGR,SLC38A2,SERPINE2,EPN1,PRLR,PTAFR,PTGFR,PTHLH,PTN,RARA,RLN1,RLN2,RPL29,RXRB,SLC2A1,SL…
GO: Biological Process	GO:0009628	response to abiotic stimulus		0.000105	1	0.002627	0.02621	352	1375	GDF5,AANAT,ABL2,ACADL,ASIC2,ASIC1,ACTA1,ACTB,PKD1L2,DYSF,ADAM8,SLC12A5,PARP1,ADRB1,ADRB3,AHCY,AK4,AKT1,ALDH3A1,MAP4K3,BMF,YBX3,FAS,BHLHE40,AQP5,ARHGDIA,ARRB1,STC2,ASCL2,PDE8B,LRRN4,ATP1A2,ATP1A3,BECN1,ATP2B4,CRADD,AVP,AVPR1A,FADD,CCND1,BCL2,TNFRSF11A,BCL3,FGF16,CFLAR,BMP6,ZFP36L1,EIF2B5,CACNA1F,CACNB3,CACNB4,CALCA,CALM1,LIMD1,NOL3,KALRN,CAMK2A,CAMK2B,CAPN2,CASP7,CASP8,SEMA5A,CASR,CAV1,MAP7,CCK,CC…
GO: Biological Process	GO:0048565	digestive tract development		0.000106	1	0.002631	0.02625	51	145	BCL2,PRDM1,BMP4,ALDH1A2,CCKBR,CDH1,CDX2,OVOL2,NIPBL,PKDCC,CYP1A1,MIXL1,FGF9,FGFR2,FOXL1,FOXE1,GATA4,GATA6,GLI1,GLI2,SAV1,NKX2-3,ITGB4,CCDC39,SMAD2,SMAD3,MYB,NKX2-2,NODAL,NPY,OXTR,PDGFRA,RARRES2,RB1,CLMP,SFRP2,SHOX2,SLC4A2,SOX10,NKX2-6,COBL,STRA6,PDGFC,TCF7,TCF21,SOX17,TGFB3,TGFBR2,TP73,WNT5A,VANGL2
GO: Biological Process	GO:0072089	stem cell proliferation		0.000106	1	0.002631	0.02625	51	145	BMP4,ZFP36L1,ARTN,RUNX1,ARHGEF2,OVOL2,CTNNA1,ACE,DRD2,LEF1,ETV6,MECOM,ZNRF3,FGF2,FGFR2,FOXG1,NES,FRS2,GH1,ID4,KCNA1,KDF1,EPCAM,KITLG,AGO3,DPPA2,CITED1,NGF,OVOL1,PAX6,SOX18,MAPK8,EIF2AK2,PTN,NANOG,SFRP2,FERMT1,SIX3,SNAI2,SOX5,SOX10,ACSL6,SOX17,TERT,THPO,VEGFA,WNT1,WNT5A,WNT2B,WNT3A,HMGA2
GO: Biological Process	GO:0042476	odontogenesis		0.000106	1	0.002631	0.02625	51	145	SLC24A4,ALPL,AQP5,AQP6,BMP4,RUNX2,DMRT3,HAND1,KLK5,COL1A1,COL1A2,OSR2,SOSTDC1,CTNNA1,DLX2,BCL2L11,LEF1,TCIRG1,FGF8,FGFR2,FST,EDAR,GLI2,ADAMTS5,TNC,ID3,NKX2-3,ITGB4,JAG2,LAMA5,LAMB1,LRP4,RSPO2,NFIC,NGFR,TNFRSF11B,PDGFRA,EDARADD,PPARA,FAM20A,LHX8,CEMP1,SLC34A1,SP6,SRC,PERP,TFAP2A,TGFB3,TRAF6,TWIST1,FAM20C
GO: Biological Process	GO:0046660	female sex differentiation		0.000106	1	0.002631	0.02625	51	145	ACVR1B,GRK2,AHR,AMHR2,ARRB1,AXL,BCL2,BMP4,BMPR1B,GPR149,EIF2B5,RUNX1,COL9A3,CTNNA1,ZFP42,DACH1,EDN2,IMMP2L,EREG,ESR1,ESR2,ARID5B,FST,FOXO3,DACH2,NR5A1,GAS2,ICAM1,IDH1,LHB,LHCGR,LHX1,KITLG,MMP19,MSH4,NEFH,NOS3,PDGFRA,WNT4,PGR,LHX8,CHD7,SLIT3,SRC,STRA6,ZFPM2,SPO11,TYRO3,VEGFA,WNT5A,WT1
GO: Biological Process	GO:0050877	nervous system process		0.0001064	1	0.002634	0.02628	408	1616	ABL2,ABR,ASIC2,ASIC1,ACP3,BTBD9,ADCY3,ADCY5,SLC12A5,ADORA2A,PTCHD1,ADRA1D,ADRA1A,ADRA2A,ADRB1,GRK2,NLGN4X,SLC24A4,AKT1,SOX14,ALDH1A3,ANXA9,BEGAIN,ANK3,NIPSNAP1,KCNAB2,ITGA8,APOE,AQP4,ABCC6,PRX,PDLIM4,SPTBN4,LCTL,PDE8B,PDE5A,TMEM108,LRRN4,ATP1A2,ATP1A3,ALDH7A1,ATP6V1B1,AVP,AVPR1A,RGS9,BCR,PHOX2B,CA6,CACNA1A,CACNA1B,CACNA1D,CACNA1F,CACNB2,CACNB3,CACNB4,CALCA,KALRN,CAMK2B,SEMA5A,SHISA7,CCK,CCKBR,CCN…
GO: Biological Process	GO:0030522	intracellular receptor signaling pathway		0.0001065	1	0.002634	0.02628	91	295	PARP1,NR0B1,AHR,ALDH1A3,ALOX15,BIRC3,ALDH1A2,KLF9,FOXH1,CALR,CASP8,RUNX1,CBFB,DHRS3,CYP7B1,CTBP2,IRGM,ZNF536,CYP27B1,NR2E3,NR1H3,HEYL,ESR1,ESR2,ESRRG,SRARP,FABP5,UBR5,FKBP4,NR5A2,TIFA,FOXP1,NR5A1,FAM120B,NR6A1,GH1,GPER1,GPS2,PADI2,NR4A1,FOXA1,IRF7,KCTD6,NKX3-1,NODAL,CNOT2,NR4A2,PGR,DDX54,PPARA,PPARG,MAP2K6,RAN,EGLN2,RARA,RARG,RB1,NLRX1,RNF4,RORA,RORC,UBA5,RXRB,SEC14L1,DDX60,NPLOC4,GPATCH3,SNAI2,I…
GO: Biological Process	GO:0030003	cellular cation homeostasis		0.0001072	1	0.002644	0.02638	200	734	ABL2,SLC24A3,ADCY5,SLC12A5,ADRA1A,ADRB1,SLC24A4,APLNR,C1QTNF1,CUL1,ANXA6,APOE,ARF1,STC2,ATP1A2,ATP1A3,ATP12A,SLC4A4,SLC41A1,ATP2A3,ATP2B4,ATP6V1B1,AVP,AVPR1A,AVPR1B,BCL2,INPP4B,BMP4,BMP6,CA7,CACNA1A,CACNA1B,CACNA1D,CACNA1F,CACNB2,CACNB3,CACNB4,CALCA,CALCR,CALM1,NOL3,HAP1,CALR,CASQ2,CASR,CAV1,CCKBR,CD4,CD40,CDH5,CD52,CFTR,GPR55,ATP6V1F,TAC4,CHGA,CHRNA7,SLC24A2,CCR4,CCR5,ABCG2,CMKLR1,CNR1,SLC25A27,…
GO: Biological Process	GO:0051493	regulation of cytoskeleton organization		0.0001078	1	0.002655	0.02649	162	578	ABL2,DYSF,PREX1,ALOX15,BIN1,ARF1,PDLIM4,SPTBN4,RND3,ARHGAP6,ARHGDIA,MARK4,DST,BST1,BST2,WASL,CAPG,CAPN1,CAPN2,CAPN6,HIP1R,SEMA5A,CAV1,TMSB10,ARHGEF2,CDH5,SPEF1,POC1A,PFN3,CSF3,CCN2,RIPOR2,DBN1,HDGFL3,MYLK3,VILL,ARHGAP44,DLG1,SHANK1,ARPC1B,ARPC2,EFNA5,ABI2,SORBS3,ELN,MARK2,DMTN,EPHA1,NIN,EPS8,STAG1,CCL26,TUBB4A,DLC1,FES,CDC42EP2,FKBP4,ARAP1,CHMP4C,FLNA,ARFGEF1,AVIL,STAG2,NES,IQGAP2,KAT2A,CCL27,JMY…
GO: Biological Process	GO:0051480	regulation of cytosolic calcium ion concentration		0.0001098	1	0.002698	0.02691	121	413	ABL2,ADCY5,ADRA1A,ADRB1,APLNR,C1QTNF1,ATP1A2,ATP2B4,AVP,AVPR1A,AVPR1B,BCL2,BMP4,CACNA1A,CACNA1B,CACNA1D,CACNB2,CACNB3,CACNB4,CALCA,CALCR,CALM1,NOL3,HAP1,CASQ2,CAV1,CCKBR,CD4,CD52,GPR55,TAC4,CHGA,CCR4,CCR5,CMKLR1,CNR1,CRHR1,CYBA,DMD,DRD1,DRD2,S1PR3,EDN2,PLCE1,ESR1,FGF2,ACKR4,NPTN,GIPR,GLP1R,GPR3,GPR4,GPR20,MCHR1,GPER1,FFAR1,GRIN2A,GRIN2C,GRIN2D,GRM1,GTF2I,HCRT,HCRTR1,SYNPO,HRC,HTR1B,HTR2A,HTR2B,HT…
GO: Biological Process	GO:0007044	cell-substrate junction assembly		0.0001133	1	0.002777	0.02771	39	103	ACTN1,ACTN3,APOD,ARHGAP6,BCL2,BCR,DST,LDB1,ARHGEF7,COL16A1,EFNA5,DMTN,DLC1,FAM107A,HRG,ITGB3,ITGB4,LAMA3,LAMA5,LAMB3,LAMC2,LIMS1,SMAD3,MYOC,PDPK1,WNT4,PLEC,RHOD,PTPRJ,PTPRK,S100A10,LIMCH1,SRC,RCC2,THBS1,MACF1,TRIP6,VEGFA,PHLDB2
GO: Biological Process	GO:2000147	positive regulation of cell motility		0.0001135	1	0.002777	0.02771	178	644	AAMP,ACVR1B,DYSF,ADAM8,ADRA2A,AKT1,SEMA6A,ALDOA,PREX1,ALOX12,ANXA3,RAB11A,FADD,BCL2,FGF18,FGF16,NRP2,BMP4,ARHGEF7,CALR,CAPN1,SEMA5A,CAV1,CD40,ARHGEF2,CDH5,CDH13,TAC4,SUN2,CMKLR1,NIPBL,COL1A1,ONECUT2,PRKD2,CLDN7,BCAR1,AKAP12,NSMF,CTSH,RIPOR2,GAB2,CD99L2,FGFBP1,DOCK1,DRD1,EDN2,ARPC2,ZNF580,LGR6,LEF1,DMTN,EPHA1,CCL26,F10,FGF1,FGF2,FGF9,GPNMB,SEMA6B,FLNA,FLT1,FLT4,IL23A,HDAC7,PDPN,FOXP1,AGO2,ZNF268,G…
GO: Biological Process	GO:0097688	glutamate receptor clustering		0.000114	1	0.002784	0.02778	9	12	APOE,SHISA7,SHISA6,SHANK3,SSH1,LRRTM4,NLGN1,SLC7A11,SNX27
GO: Biological Process	GO:0051952	regulation of amine transport		0.0001148	1	0.002798	0.02792	45	124	ADORA2A,ADRA2A,ADRA2B,GRK2,ATP1A2,AVP,AVPR1A,CACNA1A,CCK,CHGA,CHRNA3,CHRNA7,CNR1,CRHR1,CRHR2,CARTPT,FGF20,DRD1,DRD2,SYT15,GABBR1,GDNF,GHSR,GRM7,HTR1B,HTR2A,HTR2C,KCNA2,NAT8L,NPY5R,NTSR1,SYT2,OPRK1,OXTR,P2RX7,PCP4,SYT10,PRKG1,PTGS1,RAB3B,SLC18A1,SNCG,SYT1,TACR2,UCN
GO: Biological Process	GO:0070371	ERK1 and ERK2 cascade		0.0001156	1	0.002812	0.02806	108	362	ABL2,NDRG2,ADRA1A,SEMA6A,ALOX15,APOE,ARRB1,AVP,TNFRSF11A,FGF18,CEACAM1,CFLAR,BMP4,ZFP36L1,C3,CALCR,CASR,CAV1,CCKBR,CD4,CD44,GPR55,CHRNA7,PRKD2,CRHR2,AKAP12,CCN2,CTSH,DCC,FGF20,DLG1,DMD,FGF19,NPNT,DRD2,DUSP1,ECE1,RASGRP1,EPHA2,EPHA7,SPRY1,ERBB2,ESR1,ESR2,CCL26,FGF2,FGF8,FGFR2,GPNMB,FLT1,FLT4,NPTN,GAS6,GATA4,FRS2,GCNT2,FFAR4,GPER1,HCRTR1,SCIMP,HTR2A,HTR2B,HTR2C,ICAM1,IL6,ITGB3,L1CAM,FGFBP3,LYN,MIF,…
GO: Biological Process	GO:1905475	regulation of protein localization to membrane		0.0001161	1	0.002818	0.02812	72	223	ACTB,AKT1,DPP10,ANK3,VAMP8,RAB11A,BCL2,BID,SQSTM1,CACNB3,KALRN,CAMK2A,CAMK2B,CASP8,SHISA7,CD81,CDH2,PKDCC,CSNK2A1,LDLRAP1,DBN1,LYPD1,ARHGAP44,DLG1,E2F1,ARPC2,EPHA2,DMTN,STOM,NHLRC1,ERBB2,ACSL3,GPC4,ARHGEF16,GHSR,PPP1R9B,SFN,GPC1,GPER1,GSN,SHISA6,SHANK3,ITGB2,KCNE1,LGALS3,LRP4,LYPLAL1,MYO1C,MYO5B,PDPK1,SSH1,PPP2R5A,PPP3R1,PRKCH,PRKCZ,MAPK8,PTN,SPTBN1,IQSEC2,STAC,TMBIM1,MTCL1,TFDP2,TP73,ZMYND8,SLC7…
GO: Biological Process	GO:0031327	negative regulation of cellular biosynthetic process		0.0001204	1	0.002916	0.0291	441	1761	ZNF93,ACADL,ACP5,NMRAL1,JDP2,SCAF4,EOMES,GFI1B,PARP1,MTA3,AEBP1,NR0B1,AHR,SOX14,BEND3,YBX3,CBX4,BARX2,BHLHE40,SFMBT2,ZNF835,TRIB3,ASCL2,PDE8B,ZFHX3,RBM24,ATP2B4,CCND1,BCL3,BCL6,CREG1,HESX1,CEACAM1,PRDM1,BMI1,BMP4,BMP6,LDB1,ZFP36L1,SQSTM1,FOXH1,CACNA1A,CALCA,LIMD1,CALR,CAV1,RUNX2,RUNX1,RUNX1T1,RUNX3,CBFB,ZNF501,NOSTRIN,LRRFIP1,CDK2,AURKB,CDK6,CDKN2A,CDX2,CDX4,MSC,CEBPD,MPV17L,FOXN3,TCEAL1,OVOL2,HA…
GO: Biological Process	GO:0043010	camera-type eye development		0.0001302	1	0.003149	0.03141	108	363	SLC25A25,TBC1D32,AHR,ALDH1A3,AQP5,LCTL,ATP2B4,BFSP1,PROM1,BMP4,BMPR1B,ALDH1A2,SDK1,CACNA1F,CNGA3,COL4A1,COL8A1,OSR2,TSKU,CRYBA2,CRYBB1,CRYBB3,CRYGB,CYP1A1,DLG1,DLX2,NR2E3,DSCAM,RDH10,ABI2,EPHA2,TOPORS,CLN8,TCIRG1,LAMC3,IKZF1,FAT1,FBN1,WNT16,FGFR2,SLITRK6,FOXE3,FLT1,MAB21L2,RAB11FIP4,NES,FRS2,PPP1R13L,BHLHE22,KDM2B,GPD2,GPM6A,TWIST2,VSX2,HMGN1,HPS1,KRT12,FOXP2,LHX1,LIMK2,LMX1B,RP1L1,SMAD3,MAF,MAN2…
GO: Biological Process	GO:0007398	ectoderm development		0.0001309	1	0.003158	0.03151	71	220	EOMES,FZD7,APLNR,ITGA8,BMP4,LDB1,CER1,HAND1,COL4A2,COL6A1,COL8A1,COL12A1,OSR2,SYF2,GDF3,TENM4,SOX7,DVL2,MIXL1,EPHA2,ELF5,LEF1,ECSIT,FGF8,FGFR2,GATA4,FRS2,GATA6,HHEX,FOXA2,TLX2,ITGA4,ITGB2,ITGB3,ITGB4,LAMA3,LAMB1,LAMB3,LHX1,SMAD2,SMAD3,MMP9,MMP15,NODAL,OTX2,PAX2,POU5F1,PRKAR1A,GSC,NANOG,WLS,SFRP2,DKK1,SNAI1,KDM6B,PHLDB1,TBXT,TAL1,TBX6,HNF1A,SOX17,TDGF1,TGFBR2,MACF1,TXNRD1,WNT5A,CRB2,WNT3A,VANGL2,H…
GO: Biological Process	GO:0098810	neurotransmitter reuptake		0.0001311	1	0.003158	0.03151	16	30	ATP1A2,SLC6A5,DRD1,DRD2,CLN8,GDNF,ITGB3,NAT8L,NOS1,RAB3B,SLC1A2,SLC6A2,SLC6A4,SLC6A11,SLC18A1,SLC18A2
GO: Biological Process	GO:0002573	myeloid leukocyte differentiation		0.0001322	1	0.003176	0.03169	76	239	ADAM8,GFI1B,PARP1,FADD,TNFRSF11A,INPP4B,CEACAM1,BMP4,ZFP36L1,CALCR,CASP8,RUNX1,CD4,CD81,CDK6,GPR55,TJP2,BATF2,CARTPT,CSF3,GAB2,MAFB,TSPAN2,EFNA4,EPHA2,LEF1,LRRC17,TCIRG1,IKZF1,GMPR2,FBN1,SLC9B2,FES,BATF,IL23A,FOXP1,L3MBTL3,IL17C,GNAS,HHEX,IL15,NKX2-3,IRF4,IRF7,ITGB3,LTBR,LYN,KITLG,MMP9,OSTM1,ROR2,PDE1B,TMEM64,POU4F1,PPARG,PRKCA,RARA,RB1,RBP1,LRRK1,BATF3,SBNO2,SPIB,SRC,TAL1,TFE3,TGFBR2,KLF10,TLR2,…
GO: Biological Process	GO:0008584	male gonad development		0.0001324	1	0.003176	0.03169	54	157	NR0B1,AHSG,AMHR2,YBX3,CCND1,BCL2,BIK,MAP7,NUP210L,CFTR,COL9A3,CTNNA1,ZFP42,DHH,DMRT1,ATN1,BCL2L11,ESR1,ESR2,ARID5B,FGF9,FLNA,NR5A1,GATA4,GATA6,SIX4,HSD17B4,ICAM1,LHB,LHCGR,AGO4,KITLG,NUDT1,NKX3-1,NTRK1,PDGFRA,WNT4,TBC1D20,RARA,REN,SFRP2,RHOBTB3,FNDC3A,SOX15,SPINK2,SRD5A2,TCF21,ZFPM2,NKX2-1,TEX19,WNT5A,WNT2B,WT1,HMGA2
GO: Biological Process	GO:0051050	positive regulation of transport		0.0001337	1	0.003202	0.03194	300	1157	ABCA1,ABL2,ABR,ASIC2,ACTB,ADAM8,AMIGO1,ADORA2A,ADRA2A,ADRB1,GRK2,APLNR,AHSG,AK1,AKT1,C1QTNF1,C1QTNF2,BIN1,ANK3,UBL4B,APOE,ARF1,ARRB1,CADPS,VAMP8,AVP,AVPR1A,AXL,RGS9,BCL2,TNFRSF11A,BCR,BID,BMP4,BMP6,ARHGEF7,C3,RAB29,BAIAP3,CACNA1B,CACNA1D,CACNB2,CACNB3,WASL,CACNB4,CALCR,CALM1,HAP1,CALR,CAMK2A,HIP1R,CASP8,CASR,CAV1,RUNX1,CCK,CCKBR,CD4,SYNGR3,CD81,CDH1,CDH2,LRAT,CFTR,TAC4,LIPG,LILRA5,CNR1,CNTN1,AKAP…
GO: Biological Process	GO:0003007	heart morphogenesis		0.0001368	1	0.003259	0.03252	90	293	ACTC1,AHR,NRP2,BMP4,ALDH1A2,FOXH1,DHRS3,OVOL2,HAND1,NIPBL,COL2A1,NKX2-5,DSP,DVL2,DVL3,HEYL,ELN,SPRY1,DLC1,WNT16,FGF8,FGF9,FGFR2,FLNA,LEFTY1,LBX1,ANKRD1,SUFU,GATA4,GATA6,PPP1R13L,HAS2,NRG1,SAV1,HTR2B,RNF207,CCDC39,SMAD3,SMAD6,SMAD7,MYOM3,MYBPC3,IGSF22,NODAL,NOS3,NPY1R,NPY5R,SOX18,DLL4,EGLN1,POU4F1,POU5F1,PTCH1,RARA,SYNPO2L,GRHL2,RYR1,SFRP2,SHOX2,CHD7,DKK1,SLIT3,SNAI2,SNAI1,PLXND1,TBXT,TBX5,TBX6,SO…
GO: Biological Process	GO:0010721	negative regulation of cell development		0.0001368	1	0.003259	0.03252	120	411	SEMA6A,APOE,FAS,ARHGDIA,ASCL2,BCL2,BMP4,PHOX2B,RAB29,CALR,SEMA5A,CAV1,CTDP1,ARHGEF2,CFTR,GPR37L1,NGEF,TJP2,BCAR1,AATK,CTNNA1,CTSZ,ZNF536,BRINP1,DCC,DDX6,KIAA0319,NTM,RNF10,DLX2,DYNC1I2,DPYSL3,S1PR3,GAL,EFNA5,EIF4E,DMTN,EPHA7,FBN1,FKBP4,FOXG1,FOXO3,SEMA6B,FLNA,LBX1,FRZB,DLL3,FOXP1,GFAP,GRB14,SOX21,KLK8,NRG1,FOXA2,TLX2,ID3,ID4,IL6,LRP4,TACSTD2,MAP2,BCL11A,MELTF,FUOM,MYCN,NGFR,NKX2-2,NODAL,NTRK3,PAX…
GO: Biological Process	GO:0031279	regulation of cyclase activity		0.000137	1	0.003259	0.03252	83	266	ABCA1,ADCY2,ADCY3,ADCY5,ADCY9,UCN2,ADORA2A,ADRA1D,ADRA1A,ADRA2A,ADRA2B,ADRB1,ADRB3,GRK2,ARRDC3,ADCY4,LGR5,ATP2B4,AVPR2,CACNA1D,CALCA,CALCR,CASR,GPR37L1,CHGA,CHRM2,CNR1,GABBR2,CRHR1,CRHR2,AKAP12,DRD1,DRD2,DRD5,S1PR3,CALCRL,FLNA,GABBR1,OXGR1,NPFFR2,GLP1R,GNA12,GNAS,GNAZ,GPR3,MCHR1,GPER1,GPR37,GRK5,GRIK3,GRM3,GRM4,GRM7,GRM8,GPR176,HTR1B,HTR1E,HTR7,ITGB3,LHCGR,MC5R,NOS1,NOS3,NPY1R,OPRK1,OPRM1,PDE2A,P…
GO: Biological Process	GO:0051890	regulation of cardioblast differentiation		0.0001403	1	0.003325	0.03318	7	8	NKX2-5,GATA4,GATA6,PRICKLE1,DHX36,TBX5,WNT3A
GO: Biological Process	GO:0007217	tachykinin receptor signaling pathway		0.0001403	1	0.003325	0.03318	7	8	GRK2,TAC4,GRK5,TACR2,TAC3,TACR1,TACR3
GO: Biological Process	GO:0002028	regulation of sodium ion transport		0.0001406	1	0.003326	0.03319	37	97	AKT1,ANK3,ARF1,SPTBN4,ATP1A2,ATP2B4,CNTN1,NKX2-5,DLG1,DMD,DMPK,PCSK9,DRD2,STOM,BPIFA1,FGF12,FGF14,GLRX,STK39,GNAS,IKBKB,FXYD5,NOS1,NOS3,P2RX7,SERPINE2,FXYD3,NKAIN4,PRSS8,PTPN3,SCNN1B,SGK1,HECW1,NKAIN2,NEDD4L,WNK2,NETO2
GO: Biological Process	GO:0045742	positive regulation of epidermal growth factor receptor signaling pathway		0.0001425	1	0.003353	0.03345	17	33	ADRA2A,AKT1,HAP1,HIP1R,EPGN,DOK1,EREG,ESR1,ESR2,ARAP1,SHKBP1,AFAP1L2,GPER1,MMP9,PDE6G,NCF1,TGFA
GO: Biological Process	GO:0045745	positive regulation of G protein-coupled receptor signaling pathway		0.0001425	1	0.003353	0.03345	17	33	ACP3,ADRB1,PDE5A,C3,CHGA,KLK5,DRD2,ECE1,FGF8,GPER1,GRP,ITGB3,NOS1,PDE6G,PRKCA,CNTN2,WNT5A
GO: Biological Process	GO:0001502	cartilage condensation		0.0001428	1	0.003353	0.03345	13	22	ACAN,BARX2,BMP1,BMPR1B,COL2A1,CCN2,FGF6,UNCX,MYCN,ROR2,THRA,WNT7A,ALX1
GO: Biological Process	GO:0010544	negative regulation of platelet activation		0.0001428	1	0.003353	0.03345	13	22	C1QTNF1,ALOX12,APOE,CEACAM1,CD9,GP5,NOS3,PDGFB,PDGFRA,SERPINE2,PRKCD,PRKG1,THBD
GO: Biological Process	GO:0001662	behavioral fear response		0.0001434	1	0.00336	0.03353	23	51	ASIC1,APOE,PDE8B,BCL2,KALRN,CCK,CCKBR,BRINP1,LYPD1,DRD1,EIF4E,ESR2,GRIK2,GRM7,FBXL20,HTR2C,SHANK3,MDK,PENK,ASIC4,UCN,VDAC1,USP46
GO: Biological Process	GO:0071345	cellular response to cytokine stimulus		0.0001446	1	0.00338	0.03372	307	1188	ACTG1,ADAR,GRK2,AKT1,ALOX15,CUL1,BIRC3,YBX3,FAS,AQP4,ARF1,SOCS1,ATIC,VAMP8,STX11,TNFRSF25,ADAM23,AXL,TNFRSF6B,FADD,BCAT2,CCND1,BCL2,TNFRSF11A,BCL6,CEACAM1,NRP2,SOCS2,ZFP36L1,BST2,SQSTM1,TAX1BP1,CPNE1,FOXH1,CACNB4,RPS6KA4,NOL3,CAMK2A,CAMK2B,CAPG,CAPN2,CASP8,CAV1,RUNX1,CBFB,CD4,IL17RE,CD80,ENTPD2,CD40,CD44,TNFRSF13C,CD70,OSMR,ARHGEF2,IL27,CDK9,LRAT,MSC,CEBPD,CRLF1,TJP2,CCR4,CCR5,CMKLR1,CNN2,CNTFR,C…
GO: Biological Process	GO:1901135	carbohydrate derivative metabolic process		0.0001448	1	0.00338	0.03372	333	1299	HS6ST2,ACP3,ACTN3,ADCY2,GALNT16,ADCY3,ADCY5,ADCY9,PARP1,ESYT2,ACAN,AHCY,AK1,AK4,AKT1,ABCD1,ALDOA,AMD1,AMPD3,ADCY4,MCFD2,PARG,APRT,GADD45GIP1,PDE8B,PDE5A,ATIC,B4GALT4,ATP5F1D,B3GALT4,B3GALNT1,ATP5MC2,BCL2,FBXO17,SUCLA2,BID,LDHD,BMPR1B,IER3,CACNB4,APOBEC3H,CRPPA,MAP7,PAPSS2,CD44,CDA,LARGE1,MUC21,B4GALT6,B4GALT5,NDST3,PGLS,TJP2,ABCG2,CHST2,BACE2,ITM2B,UAP1L1,ITM2A,CHST3,COL2A1,PIGL,MPC2,APOBEC3D,GAL…
GO: Biological Process	GO:0110053	regulation of actin filament organization		0.0001457	1	0.003393	0.03385	86	278	PREX1,ALOX15,BIN1,ARF1,PDLIM4,SPTBN4,ARHGAP6,WASL,CAPG,CAPN1,HIP1R,SEMA5A,TMSB10,PFN3,CSF3,CCN2,DBN1,VILL,DLG1,SHANK1,ARPC1B,ARPC2,ABI2,SORBS3,ELN,DMTN,EPHA1,EPS8,CCL26,DLC1,CDC42EP2,ARAP1,FLNA,ARFGEF1,AVIL,IQGAP2,JMY,KISS1R,GSN,HCK,SYNPO,ICAM1,SHANK3,LIMK1,ARPIN,TACSTD2,SMAD3,MET,MYO1C,MYOC,PAK3,TMOD4,WNT4,PFN2,SERPINF2,PRKCD,RAC3,TRIM27,ARHGEF10L,SYNPO2L,S100A10,BAIAP2L2,CARMIL1,PPP1R9A,FHOD3,L…
GO: Biological Process	GO:0001944	vasculature development		0.0001485	1	0.003453	0.03445	235	884	AAMP,DYSF,ADAM8,ADRA2B,APLNR,AHR,AKT1,SEMA6A,ANPEP,ANXA3,RNF213,APOD,APOE,KLK3,BECN1,FGF18,FGF16,CEACAM1,NRP2,PRDM1,CFLAR,BMP4,ALDH1A2,ZFP36L1,C3,FOXH1,CASP8,SEMA5A,CAV1,RUNX1,CD40,CDH2,CDH5,CDH13,CDX2,CDX4,CHRNA7,OVOL2,ARHGAP22,HAND1,COL1A1,COL1A2,COL4A1,COL4A2,COL4A3,PRKD2,COL8A1,TBX4,COL15A1,EPGN,CRHR2,COL23A1,PPP1R16B,NKX2-5,CCN2,CTSH,ARHGAP24,ISM1,ACE,OPTC,FGFBP1,SLC12A6,GJC1,E2F2,ANGPTL6,EF…
GO: Biological Process	GO:0007178	transmembrane receptor protein serine/threonine kinase signaling pathway		0.0001506	1	0.003495	0.03487	114	388	GDF5,ACVR1B,PARP1,AMHR2,ITGA8,BCL9,BMP4,BMP6,BMPR1B,VWC2L,FOXH1,LDLRAD4,CAV1,CAV2,RUNX2,CDH5,CDKN2B,OVOL2,CER1,TGFBRAP1,BMP8A,AKAP7,COL1A2,ONECUT2,GDF15,SOSTDC1,CHST11,GDF3,NKX2-5,ADAMTSL2,DLX5,DMRT1,NPNT,INHBE,SOST,LEF1,ECSIT,FBN1,FGF8,FGF9,FST,FOXD1,LEFTY1,GATA4,GATA6,GCNT2,GDNF,GLG1,RBPMS,RNF165,FSTL1,HFE,HIVEP1,HPGD,IGSF1,HTRA3,LOX,LTBP1,LTBP2,SMAD2,SMAD3,SMAD6,SMAD7,DACT2,CITED1,NBL1,BMPER,N…
GO: Biological Process	GO:0048593	camera-type eye morphogenesis		0.0001514	1	0.003506	0.03498	48	136	ALDH1A3,AQP5,LCTL,PROM1,BMP4,SDK1,CNGA3,COL8A1,TSKU,CRYGB,DSCAM,ABI2,EPHA2,TOPORS,IKZF1,FAT1,WNT16,FOXE3,FLT1,FRS2,BHLHE22,KDM2B,VSX2,HMGN1,LHX1,MAN2A1,PROX2,PAX2,PAX6,TBC1D20,PTN,PTPRM,RDH13,RS1,SIX3,ZHX2,SOX1,CCDC66,STRA6,ZEB1,TFAP2A,THRB,TSPAN12,TWIST1,VEGFA,WNT5A,WNT2B,FJX1
GO: Biological Process	GO:0007567	parturition		0.0001521	1	0.003516	0.03508	11	17	PLA2G4C,KALRN,CRHR1,CYP1A1,HPGD,NODAL,OXTR,PTAFR,PTGFR,NRK,MAFF
GO: Biological Process	GO:0000578	embryonic axis specification		0.0001542	1	0.003558	0.0355	20	42	GDF3,TCF7L1,BASP1,FRS2,FOXA2,LHX1,SMAD2,SMAD6,CITED1,NEUROG1,OTX2,PTCH1,COBL,TBXT,TBX6,TDGF1,WNT1,WNT5A,WNT7A,WT1
GO: Biological Process	GO:0030048	actin filament-based movement		0.0001596	1	0.003667	0.03659	54	158	ACTA1,ACTC1,ACTN3,ADRB1,BIN1,APBB2,ATP1A2,CACNA1D,CACNB2,WASL,CASQ2,CAV1,SUN2,MYL6B,NOS1AP,DBN1,DLG1,DMD,DSP,GJC1,EMP2,FGF12,FLNA,PDPN,GATA4,RNF207,JUP,KCNE1,KCNJ3,KCNJ5,KCNN2,MYBPC3,MYO1C,MYO7A,NOS1,PDE4B,PDE4D,WIPF3,FNBP1L,MYH14,MYO19,SYNE2,NEDD4L,TMOD1,TNNC2,TNNC1,TNNI2,TNNI3,TNNT2,TNNT3,TPM1,TPM2,TPM4,KCNE5
GO: Biological Process	GO:0046546	development of primary male sexual characteristics		0.0001596	1	0.003667	0.03659	54	158	NR0B1,AHSG,AMHR2,YBX3,CCND1,BCL2,BIK,MAP7,NUP210L,CFTR,COL9A3,CTNNA1,ZFP42,DHH,DMRT1,ATN1,BCL2L11,ESR1,ESR2,ARID5B,FGF9,FLNA,NR5A1,GATA4,GATA6,SIX4,HSD17B4,ICAM1,LHB,LHCGR,AGO4,KITLG,NUDT1,NKX3-1,NTRK1,PDGFRA,WNT4,TBC1D20,RARA,REN,SFRP2,RHOBTB3,FNDC3A,SOX15,SPINK2,SRD5A2,TCF21,ZFPM2,NKX2-1,TEX19,WNT5A,WNT2B,WT1,HMGA2
GO: Biological Process	GO:0060079	excitatory postsynaptic potential		0.00016	1	0.003671	0.03663	44	122	ADORA2A,GRK2,NLGN4X,AKT1,BEGAIN,PDLIM4,TMEM108,CACNB3,DGKI,CHRNA1,CHRNA3,CHRNA7,CHRNG,RIMS2,DBN1,DMPK,SHANK1,DRD2,GRIK2,GRIN2A,GRIN2C,GRIN2D,HCRT,SHISA6,SHANK3,MET,NGFR,OPRM1,P2RX7,SSH1,PRKCZ,RELN,STX1B,ATXN1,PPP1R9A,NLGN1,SHANK2,RIMS1,CUX2,ZMYND8,WNT7A,CELF4,SLC17A7,NETO2
GO: Biological Process	GO:0001823	mesonephros development		0.0001623	1	0.003715	0.03707	42	115	BCL2,BMP4,CD44,CRLF1,CER1,MAGED1,OSR2,VCAN,DLG1,NPNT,SPRY1,BASP1,FGF1,FGF2,FGF8,FGFR2,FOXD1,LZTS2,SIX4,GDNF,LAMA5,LHX1,TACSTD2,EPCAM,SMAD2,SMAD3,SMAD6,SMAD7,CITED1,BMPER,PAX2,WNT4,PTCH1,RARA,REN,TCF21,VEGFA,WNT1,WNT2B,WNT9B,WT1,PAX8
GO: Biological Process	GO:0050953	sensory perception of light stimulus		0.0001629	1	0.003723	0.03714	73	229	SOX14,ABCC6,LCTL,RGS9,CACNA1F,CACNB2,CACNB4,SEMA5A,UNC119,LRAT,DHRS3,SLC24A2,CNGA3,COL1A1,COL2A1,CABP1,CRYBA2,CRYBB1,CRYBB3,CRYGB,CRYZ,NR2E3,RDH10,GJC1,HMCN1,CLDN19,CLN8,EYA4,LAMC3,SLITRK6,GJA10,GRM8,GUCY2D,OLFM2,VSX2,POU6F2,HPS1,KIFC3,KRT12,ABLIM1,RP1L1,TACSTD2,MYO7A,MYO3A,NRL,GPR143,SIX6,PAX2,PAX6,PDC,PDE6G,SEMA5B,DLL4,POU4F3,RAX,RDH5,RDH12,RGS16,RHO,RS1,PRCD,SIX3,RIMS1,CDH23,GPRC5C,CCDC66,CYP4…
GO: Biological Process	GO:0019725	cellular homeostasis		0.0001648	1	0.003746	0.03737	283	1088	ABL2,SLC24A3,ADCY5,SLC12A5,ADRA1A,ADRA2A,ADRB1,GRK2,SLC24A4,APLNR,C1QTNF1,ALDOA,CUL1,ANXA6,APOE,AQP4,ARF1,ARRB1,STC2,PDE8B,ATP1A2,ATP1A3,ATP12A,SLC4A4,SLC41A1,ATP2A3,ATP2B4,ATP6V1B1,AVP,AVPR1A,AVPR1B,BCL2,INPP4B,BMP4,BMP6,BAIAP3,CA7,CACNA1A,CACNA1B,CACNA1D,CACNA1F,CACNB2,CACNB3,CACNB4,CALCA,CALCR,CALM1,NOL3,HAP1,CALR,CASQ2,CASR,CAV1,CCKBR,CD4,CD40,CDH5,LARGE1,CD52,CFTR,GPR55,ATP6V1F,TAC4,CHGA,SOC…
GO: Biological Process	GO:0035235	ionotropic glutamate receptor signaling pathway		0.0001648	1	0.003746	0.03737	33	84	ANXA3,ATP1A3,RGS9,KALRN,CAMK2A,CAPN1,SHISA7,CRHBP,DLG1,GRIN3A,SHANK1,CACNG7,CACNG4,GRIA3,GRIA4,GRID1,GRIK2,GRIK3,GRIK4,GRIN2A,GRIN2C,GRIN2D,SHISA6,SHANK3,OPRM1,RELN,RASGRF1,RASGRF2,NLGN1,RPH3A,SHANK2,GSG1L,NETO2
GO: Biological Process	GO:0021536	diencephalon development		0.0001648	1	0.003746	0.03737	33	84	PTCHD1,NR0B1,HESX1,NRP2,BMP4,ALDH1A2,HAP1,SEMA5A,CDH1,CRHR1,DRD2,FGF2,FGF8,FOXB1,GLI1,GLI2,KCNC2,NR4A2,OTX1,OTX2,PAX6,WNT4,POU4F1,RAX,PTN,SIX3,SLC6A3,NKX2-6,NKX2-1,WNT1,WNT5A,LHX3,HMGA2
GO: Biological Process	GO:1901654	response to ketone		0.0001664	1	0.00377	0.03762	69	214	AANAT,ADCY2,ADCY3,ADCY5,PARP1,AHR,AKT1,AVP,AVPR1A,CCND1,CFLAR,BMP4,KLF9,CACNA1B,CALR,CAV1,AIFM1,CFTR,CLDN4,CYBA,CYP27B1,DNMT3B,DUSP1,NR1H3,ARPC2,EFNA5,CATSPER4,EIF4E,ESR2,KLF2,FOXO3,CATSPER1,GABRB1,UGT3A1,GDNF,GHSR,GJB2,GNAS,MAP4K1,UGT3A2,HTR7,TNC,ICAM1,FOXP2,MAOB,MSN,NKX2-2,NKX3-1,NTRK3,OXTR,P2RY4,P2RY6,PCK2,PPARG,PRKAA2,PTAFR,PTGDR,PTGFR,PTN,RNF4,SLIT3,SOX10,SPP1,SRC,SREBF1,LARP1,TGFB3,THBS1,TL…
GO: Biological Process	GO:0050891	multicellular organismal water homeostasis		0.0001665	1	0.00377	0.03762	30	74	ADCY2,ADCY3,ADCY5,ADCY9,ALOX12,ADCY4,AQP4,AQP7,ATP6V1B1,AVP,AVPR2,RAB11A,CDH1,CFTR,CLDN4,BPIFA1,SFN,HAS2,KDF1,KRT16,MET,MYO5B,PRKAR1A,PRKAR1B,SCNN1A,SCNN1B,SCNN1G,SCTR,CYP26B1,ELOVL1
GO: Biological Process	GO:0071229	cellular response to acid chemical		0.0001678	1	0.003792	0.03783	74	233	ABCA1,ABL2,AMIGO1,FZD7,AKT1,SOCS1,AVPR1A,ALDH1A2,CASTOR3,CAPN2,CDH1,COL1A1,COL1A2,COL4A1,COL4A6,COL6A1,COL16A1,NSMF,CYBA,BRINP1,DNMT3B,E2F1,PHC1,ENO1,KLF2,FGFR2,FOXP1,STRA8,GJB3,GNAS,GRIN2A,KLHL22,FZD10,HOXA1,TNC,ID3,IRS1,LPL,LTK,LYN,BCL11A,MYB,MYOG,NGF,NTRK3,P2RY4,P2RY6,PAX2,PDGFB,PDGFRA,PDK4,PPARG,PRKAA2,PTAFR,PTGDR,PTGFR,RARA,RARG,RXRB,S100A10,ZC3H12A,SHMT2,SIPA1,SLC6A4,SRC,SREBF1,TBXT,PDGFC,Z…
GO: Biological Process	GO:0044092	negative regulation of molecular function		0.0001794	1	0.004046	0.04037	345	1354	ACTB,LMTK3,DYSF,ADAR,ELFN2,ADCY2,ADCY3,ADCY5,ADCY9,EOMES,ADORA2A,ADRA2A,ADRB3,GRK2,NR0B1,AHR,AHSG,AKT1,ADCY4,BIN1,ANK3,ANXA3,BIRC3,APOE,BHLHE40,SLC7A14,PPP4R4,ARRB1,TRIB3,SOCS1,TNKS,ATP1A2,ATP2B4,AVP,CEACAM1,CFLAR,BMP4,BST2,TAX1BP1,CPNE1,C3,FOXH1,SPOCD1,CACNA1F,CACNB3,CALCR,CALM1,NOL3,CAST,CASP8,CASQ2,CASR,CAV1,SERPINH1,CD44,DGKI,AURKB,CDKN2A,CDKN2B,CDKN2C,CEBPG,GPR37L1,CHRM2,ZNF462,HAND1,CMKLR1,…
GO: Biological Process	GO:0007215	glutamate receptor signaling pathway		0.000182	1	0.004091	0.04082	41	112	ANXA3,ATP1A3,RGS9,KALRN,CAMK2A,CAPN1,SHISA7,CRHBP,DLG1,GRIN3A,SHANK1,CACNG7,CACNG4,GRIA3,GRIA4,GRID1,GRIK2,GRIK3,GRIK4,GRIN2A,GRIN2C,GRIN2D,GRM1,GRM3,GRM4,GRM7,GRM8,SHISA6,SHANK3,OPRM1,RELN,RASGRF1,RASGRF2,NLGN1,RPH3A,SHANK2,UNC13A,SSTR1,GSG1L,FRRS1L,NETO2
GO: Biological Process	GO:0046847	filopodium assembly		0.0001821	1	0.004091	0.04082	29	71	WASL,PPP1R16B,ARHGEF4,RIPOR2,DBN1,ARHGAP44,DPYSL3,ARPC2,DMTN,FGD1,ARAP1,RAB3IP,PPP1R9B,GPM6A,ITGB4,MYO10,MYO3A,FGD5,PRKCD,FNBP1L,PPP1R9A,NLGN1,FSCN1,FGD4,RAB17,TGFB3,ZMYND8,EZR,PLPPR5
GO: Biological Process	GO:0016331	morphogenesis of embryonic epithelium		0.0001867	1	0.004187	0.04178	60	181	ABL2,ALDH1A3,LMO4,BMP4,ALDH1A2,CASP8,OVOL2,CTHRC1,HAND1,DVL2,RDH10,DVL3,DLC1,WNT16,FGF8,FGFR2,SUFU,NUP50,KAT2A,SIX4,GDNF,GLI2,KDM2B,HHEX,SHANK3,ZIC5,JAG2,KDF1,LAMA5,LLGL2,MTHFD1,NODAL,PRICKLE1,PAX2,PCDH8,WNT4,PTCH1,RARA,RARG,GRHL2,SFRP2,SPINT1,SULF1,COBL,TBXT,TFAP2A,TGFB1I1,TRAF6,TWIST1,VASP,WNT5A,WNT2B,WNT9B,ZIC2,LUZP1,RGMA,PAX8,SALL4,VANGL2,ALX1
GO: Biological Process	GO:0055123	digestive system development		0.0001917	1	0.004291	0.04281	54	159	BCL2,PRDM1,BMP4,ALDH1A2,HIP1R,CCKBR,CDH1,CDX2,OVOL2,NIPBL,PKDCC,CYP1A1,MIXL1,FGF9,FGFR2,FOXL1,FOXE1,GATA4,GATA6,GLI1,GLI2,SAV1,NKX2-3,ITGB4,CCDC39,SMAD2,SMAD3,MYB,NKX2-2,NODAL,NPY,OXTR,PDGFRA,RARRES2,RB1,CLMP,WLS,SFRP2,SHOX2,SLC4A2,SOX10,NKX2-6,COBL,STRA6,BARX1,PDGFC,TCF7,TCF21,SOX17,TGFB3,TGFBR2,TP73,WNT5A,VANGL2
GO: Biological Process	GO:0046661	male sex differentiation		0.0001956	1	0.004371	0.04362	61	185	NR0B1,AHSG,AMHR2,YBX3,CCND1,BCL2,BIK,BMP6,MAP7,NUP210L,CFTR,DMRT3,COL9A3,CTNNA1,ZFP42,DHH,DHCR24,DMRT1,ATN1,BCL2L11,ESR1,ESR2,ARID5B,FGF8,FGF9,FKBP4,FLNA,NR5A1,GATA4,GATA6,SIX4,HSD17B4,ICAM1,LHB,LHCGR,AGO4,KITLG,NUDT1,NKX3-1,NTRK1,ROR2,PDGFRA,WNT4,TBC1D20,RARA,REN,SFRP2,RHOBTB3,FNDC3A,SOX15,SPINK2,SRD5A2,TCF21,ZFPM2,NKX2-1,TEX19,WNT5A,WNT2B,WNT9B,WT1,HMGA2
GO: Biological Process	GO:0001775	cell activation		0.0001962	1	0.004375	0.04365	392	1558	ABL2,ABR,ACP3,ACTB,ACTG1,ACTN1,DYSF,ADAM8,EOMES,FZD7,ADORA2A,ADRA2A,ADRA2B,MAD1L1,AHR,AHSG,AKT1,C1QTNF1,ALDH3B1,ALDOA,PREX1,ALOX12,AMPD3,ANPEP,ANXA3,KCNAB2,APEH,DGKD,APOE,LMO4,APRT,FAS,LY6D,ARRB1,CDK13,SOCS1,PDE5A,VAMP8,RAP2C,STX11,SLC46A2,AXL,FADD,BCL2,BCL3,BCL6,CREG1,BCR,CEACAM1,PRDM1,BMI1,BMP4,BPI,ZFP36L1,BST1,BST2,CPNE1,C3,RAB29,CACNB4,STBD1,CAMK2B,CAPN1,CAST,RAET1G,CASP8,CAV1,RUNX2,RUNX1,RUN…
GO: Biological Process	GO:0098742	cell-cell adhesion via plasma-membrane adhesion molecules		0.0001994	1	0.00444	0.0443	89	292	DSCAML1,AMIGO1,PCDH19,ANXA3,ARVCF,PCDHGB4,CADM3,CEACAM1,CLDN20,SDK1,CLDN12,CLDN10,CLDN6,CLDN9,CD6,CDH1,CDH2,CDH5,CDH6,CDH7,CDH8,CDH12,CDH13,CEACAM5,SCARF2,CEACAM8,CLDN4,CLDN7,TENM4,PCDHA9,DSC3,DSCAM,EFNA5,HMCN1,CLDN19,MPZL2,FAT1,GPC4,NPTN,CHL1,PCDH17,MMP24,IGSF21,CDH26,ICAM1,ITGA4,ITGB2,L1CAM,EPCAM,MCAM,FXYD5,CNTN5,CLDN11,PCDH1,PCDHGC3,PCDH7,PCDH8,PLXNB3,VSTM2L,MDGA2,JAML,PTPRD,PTPRF,PTPRG,PTPRM,…
GO: Biological Process	GO:0061035	regulation of cartilage development		0.0002007	1	0.004461	0.04451	31	78	GDF5,FGF18,BMP1,BMP4,BMP6,BMPR1B,RUNX2,PKDCC,CCN2,ZNF219,FRZB,GLG1,GLI2,CHADL,IDUA,LOXL2,SMAD3,MAF,MDK,TAPT1,PTHLH,RARA,RARG,SHOX2,SNAI2,SOX5,THRB,GDF6,TRPS1,WNT5A,ADAMTS12
GO: Biological Process	GO:0050886	endocrine process		0.0002037	1	0.004519	0.04509	38	102	UCN2,ADRB1,C1QTNF1,AVPR1A,AVPR1B,AVPR2,BMP6,RUNX1,CRHBP,CRHR1,CRHR2,RAB11FIP5,CTSZ,CYBA,ACE,DRD5,ECE1,EDN2,GAL,FOXD1,GNAS,HSD11B2,KISS1,KRAS,MIF,NKX3-1,NOS3,OPRK1,OXTR,SERPINF2,REN,TRPV6,RAB11FIP1,TACR2,TACR1,NKX2-1,UCN,NIBAN2
GO: Biological Process	GO:0048762	mesenchymal cell differentiation		0.0002048	1	0.004533	0.04523	76	242	EOMES,SEMA6A,ANXA6,BCL2,NRP2,BMP4,ALDH1A2,PHOX2B,LDLRAD4,SEMA5A,DLG5,OVOL2,COL1A1,FGF19,RDH10,HEYL,LEF1,SPRY1,WNT16,FGF8,FGFR2,MAD2L2,SEMA6B,FLNA,PDPN,FRZB,GCNT2,GDNF,LOXL3,HAS2,NRG1,FOXA1,FOXA2,HPN,HTR2B,IL6,LAMA5,LIMS1,LOXL2,SMAD2,SMAD3,SMAD7,MDK,KITLG,PAX2,PAX6,WNT4,SEMA5B,TAPT1,PPP3R1,GSC,SEMA6D,SFRP2,SNAI2,SNAI1,SOX10,PHLDB1,SEMA4A,TBX5,TCF21,TFAP2A,TGFB1I1,TGFB3,TGFBR2,NKX2-1,TWIST1,VEGFA,W…
GO: Biological Process	GO:0002209	behavioral defense response		0.0002052	1	0.004534	0.04524	23	52	ASIC1,APOE,PDE8B,BCL2,KALRN,CCK,CCKBR,BRINP1,LYPD1,DRD1,EIF4E,ESR2,GRIK2,GRM7,FBXL20,HTR2C,SHANK3,MDK,PENK,ASIC4,UCN,VDAC1,USP46
GO: Biological Process	GO:0048514	blood vessel morphogenesis		0.0002127	1	0.004692	0.04681	203	755	AAMP,DYSF,ADAM8,ADRA2B,APLNR,AHR,AKT1,SEMA6A,ANPEP,ANXA3,RNF213,APOD,APOE,KLK3,BECN1,FGF18,FGF16,CEACAM1,NRP2,PRDM1,BMP4,ZFP36L1,C3,FOXH1,CASP8,SEMA5A,CAV1,RUNX1,CD40,CDH2,CDH5,CDH13,CHRNA7,OVOL2,ARHGAP22,HAND1,COL4A1,COL4A2,COL4A3,PRKD2,COL8A1,TBX4,COL15A1,EPGN,CRHR2,COL23A1,PPP1R16B,NKX2-5,CCN2,CTSH,ARHGAP24,ISM1,ACE,OPTC,FGFBP1,SLC12A6,GJC1,E2F2,ANGPTL6,EFNA3,EGR3,EPHA2,CALCRL,EMP2,LEF1,EPHA1,…
GO: Biological Process	GO:0006941	striated muscle contraction		0.0002132	1	0.004695	0.04685	63	193	ACTC1,ACTN3,ADRA1A,ADRB1,GRK2,ALDOA,BIN1,PDE5A,ATP1A2,ATP1A3,CACNA1D,CACNB2,CALM1,CASQ2,CAV1,CHGA,CHRNA1,CHRNG,NKX2-5,CCN2,NOS1AP,DLG1,DMD,DMPK,DSP,DTNA,GJC1,EEF2,FGF12,FLNA,GATA4,PPP1R13L,HRC,RNF207,JUP,KCNE1,KCNJ3,KCNJ5,KCNN2,SMAD7,MET,MYBPC3,NOS1,PDE4B,PDE4D,PGAM2,MAP2K6,MYH14,ZC3H12A,SMTN,STAC,NEDD4L,SYNM,TNNC2,TNNC1,TNNI2,TNNI3,TNNT2,TNNT3,TPM1,KCNE5,UCN,CXCR4
GO: Biological Process	GO:0002063	chondrocyte development		0.0002153	1	0.004733	0.04722	22	49	ACAN,COL20A1,FGF18,BMPR1B,RUNX2,SERPINH1,COL6A1,COL6A2,COL12A1,POC1A,CHST11,COCH,SCARA3,COL27A1,PTHLH,RARG,SFRP2,SHOX2,SULF1,TGFBR2,COL14A1,COL21A1
GO: Biological Process	GO:0007162	negative regulation of cell adhesion		0.0002181	1	0.004784	0.04773	97	324	ABL2,ADAM8,DSCAML1,FZD7,ADORA2A,MAD1L1,AKT1,C1QTNF1,SEMA6A,ALOX12,APOD,ARHGAP6,ARHGDIA,SOCS1,PDE5A,BCL6,CEACAM1,BMP4,BMP6,SEMA5A,RUNX1,RUNX3,CBFB,CD9,CD80,CD44,CDH1,CDH13,CDKN2A,DLG5,MUC21,SOCS6,COL1A1,CLDN7,BCAR1,PLXNA4,RIPOR2,DLG1,DSCAM,DUSP1,EFNA5,PLXNC1,LEF1,DMTN,ERBB2,ERBB3,DLC1,GPNMB,MAD2L2,GCNT2,RND1,LOXL3,FAM107A,HFE,CD300A,HRG,TNC,JAK3,LAMB1,LGALS3,TACSTD2,EPCAM,SMAD7,DACT2,MDK,MELTF,MYO…
GO: Biological Process	GO:0019226	transmission of nerve impulse		0.0002232	1	0.004888	0.04877	35	92	ANK3,PRX,SPTBN4,AVP,AVPR1A,CACNA1A,CACNB4,CHRNA1,CHRNA7,DMRT3,CARTPT,DRD1,DRD5,CACNG7,CLDN19,FGF12,CACNG4,GHSR,KCNMB4,GPER1,GRIK2,GRM7,HCRT,IL6,KCNA1,KCNA2,KCND2,KCNMA1,NTRK3,GPR88,PMP22,MYH14,SCN8A,NFASC,TNR
GO: Biological Process	GO:0006195	purine nucleotide catabolic process		0.0002239	1	0.004895	0.04884	21	46	ABCD1,AMPD3,PDE8B,PDE5A,GMPR2,NT5C1A,NUDT3,ACOT7,HPRT1,NUDT9,NUDT1,PDE2A,PDE4A,PDE4B,PDE4C,PDE4D,PDE7A,HDDC3,NUDT18,NT5C,PRTFDC1
GO: Biological Process	GO:0008306	associative learning		0.0002289	1	0.004995	0.04984	39	106	ABL2,ASIC1,ADCY3,PDE8B,LRRN4,ATP1A2,ATP1A3,CCK,CHRNA7,CRHR1,SHANK1,DRD1,DRD2,DRD5,CLN8,NPTN,FOXB1,GLP1R,GRIN2A,GRM7,TAFA2,SYNPO,HRH1,IDUA,TANC1,KRAS,MEIS2,OPRK1,PDE1B,RELN,ATXN1,SGK1,ABCC8,TACR1,TNR,SLC7A11,UCN,NDRG4,BTG2
GO: Biological Process	GO:0008360	regulation of cell shape		0.0002295	1	0.004998	0.04987	54	160	ERMN,ALDOA,RND3,ARHGDIA,LIMD1,PLXNA4,COCH,DLG1,PLXNC1,MARK2,EPB41,EPB42,DMTN,EPS8,DLC1,FES,CDC42EP2,FGD1,ARAP1,PDPN,GAS2,RND1,GNA12,BVES,HCK,HPN,ICAM1,IL6,ITGB2,MSN,MYO10,FGD5,RHOF,PLXNA1,PLXNA2,PLXNB1,PLXNB3,RHOD,PTN,PHIP,MYH14,S100B,RHOBTB3,PLXND1,EPB41L3,FGD4,SEMA4A,SLC26A5,ARAP3,TPM1,VEGFA,EZR,ATP10A,FAM171A1
GO: Biological Process	GO:0051897	positive regulation of protein kinase B signaling		0.0002308	1	0.005018	0.05007	61	186	ADAM8,C1QTNF1,AREG,AXL,FGF18,FGF16,BTC,CPNE1,CALCR,SEMA5A,CD80,GDF15,EPGN,CSF3,FGF20,FGF19,ERBB2,ERBB3,EREG,ESR1,F10,FGF1,FGF2,FGF6,FGF8,FGF9,FGFR2,ARFGEF1,GAS6,FRS2,GCNT2,HPSE,NRG1,FAM110C,IGFBP5,IL6,IL18,IRS1,LCK,PIK3AP1,MET,KITLG,MST1R,MYOC,NGFR,PDGFB,PDGFRA,POU5F1,PTPRJ,RARA,IL26,SRC,STOX1,MYDGF,TGFA,THBS1,THPO,PIK3R5,VEGFA,RICTOR,FGF23
GO: Biological Process	GO:0051339	regulation of lyase activity		0.0002364	1	0.005126	0.05115	83	270	ABCA1,ADCY2,ADCY3,ADCY5,ADCY9,UCN2,ADORA2A,ADRA1D,ADRA1A,ADRA2A,ADRA2B,ADRB1,ADRB3,GRK2,ARRDC3,ADCY4,LGR5,ATP2B4,AVPR2,CACNA1D,CALCA,CALCR,CASR,GPR37L1,CHGA,CHRM2,CNR1,GABBR2,CRHR1,CRHR2,AKAP12,DRD1,DRD2,DRD5,S1PR3,CALCRL,FLNA,GABBR1,OXGR1,NPFFR2,GLP1R,GNA12,GNAS,GNAZ,GPR3,MCHR1,GPER1,GPR37,GRK5,GRIK3,GRM3,GRM4,GRM7,GRM8,GPR176,HTR1B,HTR1E,HTR7,ITGB3,LHCGR,MC5R,PHPT1,NOS1,NOS3,NPY1R,OPRK1,OPRM1,P…
GO: Biological Process	GO:0030104	water homeostasis		0.0002375	1	0.005126	0.05115	32	82	ADCY2,ADCY3,ADCY5,ADCY9,ALOX12,ADCY4,AQP4,AQP7,ATP6V1B1,AVP,AVPR2,RAB11A,CDH1,CFTR,CLDN4,BPIFA1,SFN,HAS2,KDF1,KRT16,MET,MYO5B,PRKAR1A,PRKAR1B,SCNN1A,SCNN1B,SCNN1G,SCTR,SLC6A12,NEDD4L,CYP26B1,ELOVL1
GO: Biological Process	GO:0035107	appendage morphogenesis		0.0002379	1	0.005126	0.05115	58	175	GDF5,EVX2,TBC1D32,ALX3,SP8,BMP4,BMPR1B,ALDH1A2,RUNX2,NIPBL,COL2A1,TBX4,PKDCC,OSR2,CHST11,DLX5,BCL2L11,RDH10,ECE1,SP9,LEF1,ZNF219,MECOM,FGF8,FGF9,FGFR2,TMEM107,SALL3,GLI2,GNA12,GNAS,RNF165,HOXD12,IDUA,LMX1B,LRP4,RSPO2,MYCN,ROR2,PLXNA2,PRRX1,PTCH1,RARG,GRHL2,SFRP2,FBXW4,SHOX2,CHD7,DKK1,TBX5,HNF1A,TFAP2A,TWIST1,CYP26B1,WNT5A,WNT7A,SALL4,ALX1
GO: Biological Process	GO:0035108	limb morphogenesis		0.0002379	1	0.005126	0.05115	58	175	GDF5,EVX2,TBC1D32,ALX3,SP8,BMP4,BMPR1B,ALDH1A2,RUNX2,NIPBL,COL2A1,TBX4,PKDCC,OSR2,CHST11,DLX5,BCL2L11,RDH10,ECE1,SP9,LEF1,ZNF219,MECOM,FGF8,FGF9,FGFR2,TMEM107,SALL3,GLI2,GNA12,GNAS,RNF165,HOXD12,IDUA,LMX1B,LRP4,RSPO2,MYCN,ROR2,PLXNA2,PRRX1,PTCH1,RARG,GRHL2,SFRP2,FBXW4,SHOX2,CHD7,DKK1,TBX5,HNF1A,TFAP2A,TWIST1,CYP26B1,WNT5A,WNT7A,SALL4,ALX1
GO: Biological Process	GO:0006022	aminoglycan metabolic process		0.0002379	1	0.005126	0.05115	58	175	HS6ST2,ACAN,AKT1,B4GALT4,CD44,B4GALT6,B4GALT5,NDST3,CHST2,CHST3,CHST11,VCAN,NCAN,SDC3,CTBS,CHST9,SPOCK3,HS3ST3B1,HS3ST2,UST,CHSY3,B3GNT5,CHST15,GPC4,FGF2,CSPG5,B3GNT2,EGFLAM,GCNT2,HPSE,MAMDC2,GPC1,B3GNT9,HAS1,HAS2,HPSE2,HSPG2,NDST1,HYAL1,IDUA,IL15,ITIH1,ITIH3,ITIH4,B3GAT2,CHST6,NAGLU,PDGFB,PRELP,B3GNT4,NDNF,SDC2,CHST14,HGSNAT,ITIH5,HS3ST6,GAL3ST3,CEMIP
GO: Biological Process	GO:0048469	cell maturation		0.0002469	1	0.005311	0.05299	67	209	ABL2,ANK3,SCARF1,SPTBN4,AXL,BCL2,BFSP1,C3,CALCA,RUNX2,RUNX1,RUNX3,CBFB,MAP3K13,CDC25B,CFTR,B4GALT6,B4GALT5,TRIM58,CABYR,LHX6,GAL,NTN4,CATSPER4,EPB42,EREG,ESR2,KLF2,FOXO3,KLF1,L3MBTL3,SRRM4,RND1,GRB14,FOXA1,IL15,ANKLE1,KCNE1,KCNMA1,BCL11A,MYOC,BHLHA15,NGF,NR4A2,PDE3A,PDGFB,SOX18,PGR,PMP22,SEPTIN4,PPARG,RAC3,RB1,REN,GLDN,KCNIP2,SIX3,NEUROG2,SOX10,NFASC,TAL1,CNTN2,ANKS1A,TBX6,TUT4,VEGFA,FAM20C
GO: Biological Process	GO:0050803	regulation of synapse structure or activity		0.0002476	1	0.005318	0.05306	86	282	ASIC2,AMIGO1,LRFN2,LRRN1,APOE,NRP2,KALRN,CAMK2B,SHISA7,CDH2,CDH8,DLG5,CHRNA7,ABHD17C,ARHGAP22,NGEF,NCAN,RIMS4,DBN1,ARHGAP44,DMPK,DRD2,EFNA5,ABI2,EPHA7,CTTNBP2,GPC4,SLITRK6,LINGO2,PDLIM5,SIX4,GHSR,GPM6A,KLK8,SHISA6,SHANK3,TANC1,LRRTM1,LRP4,MYO5B,C1QL3,NTRK1,NTRK3,OXTR,PAK3,PCDH8,SSH1,CAMKV,EGLN1,PRKCA,RELN,MDGA2,PTN,PTPRD,PTPRF,SYNDIG1,STX1B,LRFN5,LRRTM4,PPP1R9A,SYBU,NLGN1,SHANK2,DKK1,SEPTIN11,DHX…
GO: Biological Process	GO:0010817	regulation of hormone levels		0.0002508	1	0.005375	0.05363	168	612	AANAT,ADCY5,UCN2,ADRA2A,C1QTNF1,ALDH1A3,ARRB1,STC2,PDE8B,HSD17B6,VAMP8,BCAT2,BMP6,BMPR1B,ALDH1A2,ARHGEF7,BAIAP3,CACNA1A,CACNA1D,KALRN,CASR,RUNX1,CCKBR,LRAT,CEL,DHRS3,CACNA2D2,CFTR,CHAT,CHGA,CHRNA7,BMP8A,BACE2,CNR1,MPC2,COMT,RFX6,CRABP1,CRHBP,CRHR1,CRHR2,CARTPT,RAB11FIP5,RIMS2,CTSZ,CYP1A1,CYP11A1,CYP27A1,CYP27B1,CHST9,ACE,DIO2,DRD2,RDH10,ECE1,EDN2,GAL,SIDT2,EFNA5,HSD17B14,ESR1,TCIRG1,GCNT4,CPQ,SLC…
GO: Biological Process	GO:0070372	regulation of ERK1 and ERK2 cascade		0.0002539	1	0.005434	0.05421	102	345	ABL2,NDRG2,ADRA1A,SEMA6A,ALOX15,APOE,ARRB1,TNFRSF11A,FGF18,CEACAM1,CFLAR,BMP4,C3,CALCR,CASR,CAV1,CD4,CD44,GPR55,CHRNA7,PRKD2,CRHR2,AKAP12,CCN2,DCC,FGF20,DLG1,DMD,FGF19,NPNT,DRD2,DUSP1,ECE1,RASGRP1,EPHA2,EPHA7,SPRY1,ERBB2,ESR1,ESR2,CCL26,FGF2,FGF8,FGFR2,GPNMB,FLT1,FLT4,NPTN,GAS6,GATA4,FRS2,GCNT2,FFAR4,GPER1,HCRTR1,SCIMP,HTR2A,HTR2B,HTR2C,ICAM1,IL6,ITGB3,L1CAM,FGFBP3,LYN,MIF,CCL3L3,NGF,BMPER,NODAL,…
GO: Biological Process	GO:0034333	adherens junction assembly		0.0002547	1	0.005435	0.05423	36	96	ACTN1,ACTN3,APOD,ARHGAP6,BCL2,BCR,LDB1,ARHGEF7,DLG5,COL16A1,EFNA5,ABI2,DMTN,DLC1,FAM107A,HRG,LAMA5,LIMS1,SMAD3,SMAD7,MYOC,PDPK1,WNT4,RHOD,PTPRJ,PTPRK,S100A10,LIMCH1,SRC,RCC2,TBCD,THBS1,MACF1,TRIP6,VEGFA,PHLDB2
GO: Biological Process	GO:0001657	ureteric bud development		0.0002549	1	0.005435	0.05423	40	110	BCL2,BMP4,CD44,CRLF1,CER1,MAGED1,VCAN,DLG1,NPNT,SPRY1,BASP1,FGF1,FGF2,FGF8,FGFR2,FOXD1,LZTS2,SIX4,GDNF,LAMA5,LHX1,TACSTD2,EPCAM,SMAD2,SMAD3,SMAD6,SMAD7,CITED1,BMPER,PAX2,WNT4,PTCH1,RARA,TCF21,VEGFA,WNT1,WNT2B,WNT9B,WT1,PAX8
GO: Biological Process	GO:0030510	regulation of BMP signaling pathway		0.0002566	1	0.005461	0.05449	38	103	GDF5,BMP4,VWC2L,CAV1,CDH5,CER1,SOSTDC1,GDF3,SOST,FBN1,FST,FOXD1,GATA4,GATA6,RNF165,FSTL1,HTRA3,SMAD2,SMAD6,SMAD7,NBL1,BMPER,SKOR2,NANOG,SFRP2,UBE2O,DKK1,ZNF423,SULF1,VWC2,KCP,GREM2,LEMD3,FKBP8,WNT1,WNT5A,CRB2,RGMA
GO: Biological Process	GO:0098743	cell aggregation		0.0002638	1	0.005606	0.05593	13	23	ACAN,BARX2,BMP1,BMPR1B,COL2A1,CCN2,FGF6,UNCX,MYCN,ROR2,THRA,WNT7A,ALX1
GO: Biological Process	GO:0015711	organic anion transport		0.0002665	1	0.005651	0.05639	152	547	ABCA1,XKR4,SLC25A25,ADORA2A,AKT1,ABCD1,PPFIA2,SLC43A1,APBA1,SLC26A9,APOE,SLC7A14,ANO8,PLEKHA3,ATP1A2,SLC4A4,AVP,AVPR1A,TNFRSF11A,CEACAM1,CA6,CA7,CA12,CACNA1A,CACNB4,CASR,SLC7A7,SLC7A6,CCK,SLC16A5,SLC16A3,SLC6A5,CALHM1,CETP,CFTR,ABCG2,MPC2,PITPNM1,SLC32A1,ABCG1,RTBDN,PITPNC1,ACE,SLC4A9,DRD2,APOA5,MFSD10,SLC4A11,SLC43A2,CLN8,ABCC4,SLC10A7,FABP3,ACSL3,ACSL4,SLC37A3,PDPN,CYB5R2,GABBR1,CYB5R1,SLC16A10…
GO: Biological Process	GO:0098815	modulation of excitatory postsynaptic potential		0.0002708	1	0.005727	0.05714	24	56	GRK2,NLGN4X,TMEM108,CACNB3,CHRNA7,RIMS2,DBN1,DMPK,SHANK1,GRIN2A,SHANK3,NGFR,SSH1,PRKCZ,RELN,STX1B,NLGN1,SHANK2,RIMS1,CUX2,ZMYND8,WNT7A,CELF4,NETO2
GO: Biological Process	GO:0001822	kidney development		0.000271	1	0.005727	0.05714	94	314	AHR,ITGA8,FADD,BCL2,CFLAR,PROM1,BMP4,BMP6,ALDH1A2,CD44,DLG5,CRLF1,CER1,NIPBL,COL4A3,MAGED1,OSR2,VCAN,CTSH,CUX1,ACE,DLG1,PCSK9,NPNT,BCL2L11,RDH10,HEYL,PLCE1,EPHA7,SPRY1,GCNT4,FBN1,BASP1,ARID5B,FGF1,FGF2,FGF8,FGFR2,FOXD1,LZTS2,GCNT1,SIX4,GDNF,GLI2,GPR4,HAS2,HPGD,ID3,ITGB3,KCNJ1,LAMA5,LHX1,LRP4,TACSTD2,EPCAM,SMAD2,SMAD3,SMAD6,SMAD7,DACT2,CYS1,MMP9,KLF15,CITED1,NKX3-1,BMPER,OVOL1,PAX2,PDGFB,PDGFRA,WN…
GO: Biological Process	GO:2001259	positive regulation of cation channel activity		0.0002767	1	0.005837	0.05824	33	86	ASIC2,AMIGO1,ADRB1,ANK3,RGS9,BMP4,CACNB2,CACNB3,CACNB4,CALM1,HAP1,AKAP7,NOS1AP,GAL,FGF14,CACNG4,CRACR2A,SHANK3,IKBKB,RNF207,KCNA1,KCNC2,KCNE1,NTSR1,P2RY6,PLCG2,PRKG1,RELN,KCNIP2,LRRC52,STAC,ABCC8,NEDD4L
GO: Biological Process	GO:0099173	postsynapse organization		0.0002874	1	0.006045	0.06032	67	210	ABL2,ACTB,ACTG1,ACTN1,NDRG2,LRFN2,NLGN4X,APOE,ARF1,TMEM108,NRP2,ARHGEF7,WASL,KALRN,CAMK2B,SHISA7,CDH2,DLGAP1,CEL,CHRNA7,ABHD17C,ARHGAP22,NRXN2,NGEF,CTNND2,NOS1AP,DBN1,ARHGAP44,DLG1,SHANK1,ABI2,EPHA7,PDLIM5,GDNF,GHSR,GRIN2A,SHISA6,SHANK3,TANC1,LRRTM1,LRP4,MYO5B,NEFH,NTRK3,PAK3,SSH1,EGLN1,RELN,PTN,PTPRD,PTPRF,LRRTM4,PPP1R9A,NLGN1,RPH3A,SHANK2,DHX36,LHFPL4,LRRC4,CUX2,SRCIN1,ARHGAP39,ZMYND8,SLC7A11,W…
GO: Biological Process	GO:1901379	regulation of potassium ion transmembrane transport		0.0002875	1	0.006045	0.06032	37	100	AMIGO1,BIN1,DPP10,ANK3,KCNAB2,CACNA1D,CASQ2,CAV1,AKAP7,NOS1AP,DLG1,GAL,FHL1,FLNA,STK39,WWP2,RNF207,KCNA1,KCNC2,KCNE1,KCNJ1,KCNN2,KCNS1,OPRK1,PRKG1,KCNIP3,KCNIP2,KCNIP1,LRRC52,ABCC8,VAMP2,NEDD4L,KCNE5,SNX27,KCNAB1,WNK2,NETO2
GO: Biological Process	GO:0007599	hemostasis		0.0002881	1	0.006047	0.06033	105	358	ACTB,ACTG1,ACTN1,ADORA2A,ADRA2A,ADRA2B,C1QTNF1,DOCK6,ALOX12,DGKD,APOE,ARRB1,AVPR2,AXL,CEACAM1,C3,CAV1,PAPSS2,CD9,ENTPD2,CD40,FIBP,DGKI,CLIC1,COL1A1,COL1A2,ZNF385A,DOCK1,TSPAN32,DMTN,F5,F10,F13A1,PHF21A,HMG20B,MYL9,FLI1,FLNA,PROCR,SH2B2,PDPN,GAS6,GATA4,GATA6,HPSE,GNA12,GNAS,GP1BA,GP5,AKAP10,FOXA2,HPS1,HRG,IL6,IRF2,ITGB3,ITPK1,ITPR2,ITPR3,LCK,LYN,UBASH3A,NFE2,NOS3,P2RX7,PDGFB,PDGFRA,PDPK1,DGKH,SERP…
GO: Biological Process	GO:0046631	alpha-beta T cell activation		0.0002887	1	0.006048	0.06034	55	165	ABL2,EOMES,ADORA2A,SOCS1,BCL2,BCL3,BCL6,PRDM1,RUNX1,RUNX3,CBFB,CD80,CD44,CD81,IL27,CD83,MAPK8IP1,EBI3,ELF4,LEF1,TCIRG1,IKZF1,BATF,IL23A,FOXP1,LOXL3,CD160,HFE,CDH26,CD300A,HLA-E,IL6,IL12A,IL15,IL18,NKX2-3,IRF4,ANKLE1,ITPKB,JAK3,SMAD7,MYB,PRKCZ,RARA,RORA,RORC,SATB1,ZC3H12A,OTUD5,STAT6,SYK,SEMA4A,TCF7,NFKBIZ,TGFBR2
GO: Biological Process	GO:0021545	cranial nerve development		0.0002892	1	0.006049	0.06035	23	53	NRP2,PHOX2B,PLXNA4,MAFB,DMD,ERBB3,TCIRG1,SLITRK6,SIX4,HOXA1,HOXB1,KCNA2,NEUROG1,NKX2-2,NTRK1,PAX2,ATP8B1,POU4F1,POU4F3,HES3,CHD7,SLC1A3,TFAP2A
GO: Biological Process	GO:0008366	axon ensheathment		0.0002925	1	0.006097	0.06083	52	154	AMIGO1,AKT1,ABCD1,PRX,MPDZ,EIF2B5,CD9,CDH2,CTSC,B4GALT6,B4GALT5,GAL3ST1,TENM4,DHH,RNF10,DLG1,MARVELD1,TSPAN2,PLLP,ERBB2,GALC,GPC1,KLK8,SERINC5,NRG1,ID4,ITGB4,MAL,MYOC,CMTM8,NGFR,NTRK3,CLDN11,GJC3,PMP22,PPP3R1,PTN,RARA,RARG,RXRB,S100B,SCN8A,SOX10,NFASC,EPB41L3,CNTN2,TLR2,CLDN5,XK,NCMAP,CXCR4,MAL2
GO: Biological Process	GO:0007272	ensheathment of neurons		0.0002925	1	0.006097	0.06083	52	154	AMIGO1,AKT1,ABCD1,PRX,MPDZ,EIF2B5,CD9,CDH2,CTSC,B4GALT6,B4GALT5,GAL3ST1,TENM4,DHH,RNF10,DLG1,MARVELD1,TSPAN2,PLLP,ERBB2,GALC,GPC1,KLK8,SERINC5,NRG1,ID4,ITGB4,MAL,MYOC,CMTM8,NGFR,NTRK3,CLDN11,GJC3,PMP22,PPP3R1,PTN,RARA,RARG,RXRB,S100B,SCN8A,SOX10,NFASC,EPB41L3,CNTN2,TLR2,CLDN5,XK,NCMAP,CXCR4,MAL2
GO: Biological Process	GO:0009952	anterior/posterior pattern specification		0.0002989	1	0.006209	0.06194	74	237	BHLHE40,BMI1,BMP4,ALDH1A2,LDB1,FOXH1,CDX2,CDX4,CER1,GDF3,TCF7L1,HEYL,LEF1,BASP1,FGF8,FOXB1,DLL3,GATA4,FRS2,KAT2A,GLI2,KDM2B,HHEX,FOXA2,HOXA1,HOXB1,HOXB6,HOXC4,HOXC8,HOXC13,LHX1,SMAD2,SMAD3,MEOX2,MLLT3,NEUROD1,NEUROG1,NKX3-1,NODAL,ROR2,OTX1,OTX2,PAX6,PCDH8,NLE1,PLXNA2,BHLHE41,RARG,FEZF2,HES3,WLS,HES6,SFRP2,SIX3,DKK1,SCMH1,COBL,TBXT,BARX1,TBX6,TCF15,SOX17,TDGF1,WNT1,WNT5A,WNT8A,WNT2B,WT1,CRB2,PCGF2…
GO: Biological Process	GO:0015893	drug transport		0.0002989	1	0.006209	0.06194	74	237	SLC25A25,ADORA2A,AQP4,AQP5,ATP1A2,CA12,CACNA1A,RUNX1,SLC6A5,CALHM1,CHRNA3,SLC35F3,ABCG2,CNR1,SLC32A1,RTBDN,FGF20,DRD1,DRD2,SYT15,GAL,MFSD10,SLC4A11,CLN8,ABCC4,PDPN,GABBR1,SLC38A5,GDNF,SLC16A12,GHSR,STK39,SLC7A3,HBM,HTR1B,HTR2A,HTR2C,KCNA2,SFXN1,NAT8L,NFKBIE,NTSR1,SYT2,OPRK1,PCP4,ATP8B1,SLC25A24,SYT10,RAB3B,SLC1A1,SLC1A2,SLC1A3,SLC6A2,SLC6A3,SLC18A1,SLC18A2,SLC15A4,SLC22A3,SLC22A2,SNCG,SLC46A1,SYT…
GO: Biological Process	GO:0048592	eye morphogenesis		0.0003065	1	0.006356	0.06341	60	184	ALDH1A3,AQP5,LCTL,BCL2,PRDM1,PROM1,BMP4,SDK1,NIPBL,CNGA3,COL8A1,TSKU,CRYGB,NR2E3,DSCAM,ABI2,EPHA2,TOPORS,IKZF1,FAT1,FBN1,WNT16,FGF2,FOXE3,FLT1,FRS2,BHLHE22,KDM2B,VSX2,HMGN1,LHX1,MAN2A1,MYO7A,NAGLU,NRL,OTX2,PROX2,PAX2,PAX6,PDGFB,TBC1D20,PTN,PTPRM,RARG,RDH13,RS1,SIX3,ZHX2,SOX1,CCDC66,STRA6,ZEB1,TFAP2A,THRB,TSPAN12,TWIST1,VEGFA,WNT5A,WNT2B,FJX1
GO: Biological Process	GO:0009755	hormone-mediated signaling pathway		0.0003119	1	0.006455	0.06441	76	245	UCN2,PARP1,NR0B1,LGR5,BMP4,KLF9,FOXH1,CALR,RUNX1,CBFB,CYP7B1,CRHBP,CRHR1,CRHR2,CUZD1,NR2E3,NR1H3,HEYL,LEF1,ESR1,ESR2,ESRRG,SRARP,UBR5,FKBP4,NR5A2,FOXP1,NR5A1,NR6A1,GH1,GHSR,GPER1,PADI2,NR4A1,FOXA1,PAQR8,LHB,LHCGR,KCTD6,NKX3-1,NODAL,CNOT2,NR4A2,PGR,DDX54,PPARA,PPARG,PRLR,RAN,EGLN2,RARA,RARG,RB1,REN,RNF4,RORA,RORC,UBA5,RXRB,SGK1,SRC,SSTR1,SSTR2,TAF7,TCF21,TGFB1I1,THRA,THRB,RBFOX2,NR2C1,PMEPA1,CGB1,…
GO: Biological Process	GO:0072578	neurotransmitter-gated ion channel clustering		0.0003149	1	0.006497	0.06482	11	18	APOE,SHISA7,SHISA6,SHANK3,SSH1,RELN,LRRTM4,NLGN1,LHFPL4,SLC7A11,SNX27
GO: Biological Process	GO:2001028	positive regulation of endothelial cell chemotaxis		0.0003149	1	0.006497	0.06482	11	18	FGF18,FGF16,SEMA5A,PRKD2,FGF2,MET,PDGFB,PRKD1,SNAI2,SMOC2,VEGFA
GO: Biological Process	GO:0072164	mesonephric tubule development		0.0003167	1	0.006511	0.06496	40	111	BCL2,BMP4,CD44,CRLF1,CER1,MAGED1,VCAN,DLG1,NPNT,SPRY1,BASP1,FGF1,FGF2,FGF8,FGFR2,FOXD1,LZTS2,SIX4,GDNF,LAMA5,LHX1,TACSTD2,EPCAM,SMAD2,SMAD3,SMAD6,SMAD7,CITED1,BMPER,PAX2,WNT4,PTCH1,RARA,TCF21,VEGFA,WNT1,WNT2B,WNT9B,WT1,PAX8
GO: Biological Process	GO:0072163	mesonephric epithelium development		0.0003167	1	0.006511	0.06496	40	111	BCL2,BMP4,CD44,CRLF1,CER1,MAGED1,VCAN,DLG1,NPNT,SPRY1,BASP1,FGF1,FGF2,FGF8,FGFR2,FOXD1,LZTS2,SIX4,GDNF,LAMA5,LHX1,TACSTD2,EPCAM,SMAD2,SMAD3,SMAD6,SMAD7,CITED1,BMPER,PAX2,WNT4,PTCH1,RARA,TCF21,VEGFA,WNT1,WNT2B,WNT9B,WT1,PAX8
GO: Biological Process	GO:0007204	positive regulation of cytosolic calcium ion concentration		0.000323	1	0.006629	0.06614	106	363	ABL2,ADCY5,ADRA1A,ADRB1,APLNR,C1QTNF1,ATP1A2,ATP2B4,AVP,AVPR1A,AVPR1B,BCL2,BMP4,CACNA1A,CACNA1B,CACNA1D,CACNB2,CACNB3,CACNB4,CALCA,CALCR,CALM1,NOL3,HAP1,CASQ2,CAV1,CCKBR,CD4,CD52,GPR55,TAC4,CCR4,CCR5,CMKLR1,CNR1,CRHR1,CYBA,DMD,DRD1,DRD2,S1PR3,EDN2,PLCE1,ESR1,FGF2,ACKR4,NPTN,GIPR,GLP1R,GPR4,GPR20,MCHR1,GPER1,FFAR1,GRIN2A,GRIN2C,GRIN2D,GRM1,HCRT,SYNPO,HRC,HTR2A,HTR2B,HTR2C,ITGB3,ITPR2,ITPR3,JAK3,KI…
GO: Biological Process	GO:1902904	negative regulation of supramolecular fiber organization		0.000326	1	0.006668	0.06652	54	162	DYSF,APOE,SPTBN4,ARHGAP6,CAPG,CAPN1,HIP1R,TMSB10,ARHGEF2,CDH5,SPEF1,DBN1,HDGFL3,VILL,SHANK1,ARPC2,DMTN,EPS8,TUBB4A,DLC1,FKBP4,ARAP1,ARFGEF1,AVIL,CHADL,GSN,SHANK3,ARPIN,TACSTD2,MAP2,MET,MID1,MYOC,TMOD4,PFN2,PRKCD,MAP6D1,SGK1,CARMIL1,PPP1R9A,FHOD3,SPTAN1,SPTB,SPTBN1,KANK1,TBCD,SPECC1L,TLR2,TMOD1,TPM1,BMERB1,TRIM54,KANK4,PHLDB2
GO: Biological Process	GO:0014065	phosphatidylinositol 3-kinase signaling		0.000326	1	0.006668	0.06652	54	162	PIP5K1B,AKT1,BECN1,CEACAM1,ZFP36L1,IER3,CSF3,PPP1R16B,NYAP1,RASGRP1,ERBB2,ERBB3,WNT16,FLT1,FLT4,STAMBP,GH1,GPER1,CD160,NRG1,HTR2A,HTR2B,IL18,IRS1,LTK,LYN,PIK3AP1,MYOC,NKX3-1,NTRK1,NTRK3,PDGFB,PDGFRA,SERPINE2,PIK3C2B,PIP4K2A,PLXNB1,PPP2R5C,RELN,LIME1,RGL2,RARA,PRR5L,NCF1,PEAR1,PRR5,PREX2,SRC,MYDGF,PDGFC,PIK3R5,TWIST1,PIK3IP1,TYRO3
GO: Biological Process	GO:0060048	cardiac muscle contraction		0.0003303	1	0.006734	0.06719	51	151	ACTC1,ADRA1A,ADRB1,GRK2,BIN1,PDE5A,ATP1A2,ATP1A3,CACNA1D,CACNB2,CALM1,CASQ2,CAV1,CHGA,NKX2-5,CCN2,NOS1AP,DLG1,DMD,DSP,GJC1,FGF12,FLNA,GATA4,PPP1R13L,HRC,RNF207,JUP,KCNE1,KCNJ3,KCNJ5,KCNN2,SMAD7,MET,MYBPC3,NOS1,PDE4B,PDE4D,MAP2K6,ZC3H12A,SMTN,NEDD4L,TNNC1,TNNI2,TNNI3,TNNT2,TNNT3,TPM1,KCNE5,UCN,CXCR4
GO: Biological Process	GO:0038127	ERBB signaling pathway		0.0003303	1	0.006734	0.06719	51	151	ABL2,ADRA2A,AKT1,DGKD,AREG,CEACAM1,ARHGEF7,BTC,HAP1,HIP1R,CDH13,BCAR1,EPGN,DOK1,PLCE1,SPRY1,ERBB2,ERBB3,EREG,ESR1,ESR2,ARAP1,SHKBP1,AFAP1L2,GPER1,GRB7,NRG1,MATK,SHC3,MMP9,MYOC,PDE6G,PDPK1,EPN1,PRKCA,PTPN3,PTPN12,PTPRF,PTPRJ,PTPRR,RHBDF2,NCF1,SLC30A10,RNF126,SRC,ERBIN,TDGF1,TFAP2A,TGFA,CBLC,MVB12B
GO: Biological Process	GO:0044089	positive regulation of cellular component biogenesis		0.0003357	1	0.006832	0.06816	156	566	ABCA1,ASIC2,AMIGO1,PARP1,AHR,ALOX15,BIN1,LRRN1,BMF,FAS,ARF1,PDLIM4,MARK4,BECN1,LRSAM1,BID,BIK,WASL,HAP1,CAPG,HIP1R,CAV1,CCK,CDH5,DLG5,CHGA,COL16A1,PFN3,CSF3,CCN2,CROCC,CCP110,RIPOR2,PIEZO1,DDB2,MYLK3,DLG1,DPYSL3,BCL2L11,ARPC1B,ARPC2,EFNA5,ABI2,EPHA2,SORBS3,PAN3,FLOT1,EPHA1,NIN,EPS8,ESR1,IKZF1,CCL26,ZMYND10,FES,CDC42EP2,SLITRK6,ARAP1,FLNA,LINGO2,IQGAP2,SEPTIN9,JMY,KISS1R,GPM6A,GSN,HCK,SNF8,SYNPO,H…
GO: Biological Process	GO:0051924	regulation of calcium ion transport		0.0003367	1	0.006842	0.06826	91	304	DYSF,ADORA2A,ADRA2A,ADRB1,APLNR,AHR,BIN1,GRAMD2A,STC2,ATP1A2,RGS9,BCL2,BMP4,CACNA1A,CACNA1B,CACNA1D,CACNA1F,CACNB2,CACNB3,CACNB4,CALCR,CALM1,NOL3,HAP1,CAMK2A,CAMK2B,CASQ2,CASR,CAV1,CD4,LILRA5,CRHR1,CRHR2,SMIM6,NOS1AP,CYBA,ACE,ATP2C2,DMD,DRD1,DRD2,EPB41,TRPV2,FGF14,CATSPER1,GLP1R,CRACR2A,MCHR1,GPER1,FFAR1,HCRT,HRC,HSPA2,ICAM1,IL16,ITGB3,JAK3,KCNE1,LGALS3,LHCGR,LYN,NGF,NOS1,NOS3,NTSR1,P2RX7,P2RY6,P…
GO: Biological Process	GO:0050432	catecholamine secretion		0.0003417	1	0.006931	0.06915	31	80	ADORA2A,ADRA2A,ADRA2B,GRK2,CADPS,CHGA,CHRNA7,CNR1,CRHR1,CRHR2,CARTPT,FGF20,DRD2,SYT15,GABBR1,GDNF,GHSR,NISCH,HTR1B,HTR2A,KCNA2,SYT2,OPRK1,OXTR,PCP4,SYT10,PTGS1,SLC18A1,SNCG,SYT1,UCN
GO: Biological Process	GO:0021915	neural tube development		0.0003425	1	0.006936	0.0692	63	196	ABL2,TBC1D32,LMO4,BMI1,BMP4,ALDH1A2,ZFP36L1,CASP8,OVOL2,CTHRC1,PHGDH,FERD3L,DVL2,DVL3,EPHA2,DLC1,FGF8,TMEM107,FOXB1,SUFU,NUP50,KAT2A,GLI2,KDM2B,FOXA1,FOXA2,ZIC5,ITPK1,INKA1,MTHFD1,NODAL,PRICKLE1,PAX2,PAX6,PAX7,PLXNA2,PTCH1,RARA,RARG,HES3,GSC,GRHL2,SALL2,SFRP2,SPINT1,COBL,TBXT,TCF7,SOX17,TFAP2A,TRAF6,TWIST1,FKBP8,VASP,WNT1,WNT5A,ZIC2,LUZP1,RGMA,WNT3A,SALL4,VANGL2,ALX1
GO: Biological Process	GO:0060324	face development		0.0003447	1	0.006967	0.06952	25	60	ALDH1A3,ALDH1A2,NIPBL,COL1A1,DLX5,CRISPLD1,LEF1,ARID5B,TWIST2,ITGA4,PDGFRA,RARA,RARG,GRHL2,CHD7,DKK1,STRA6,SPECC1L,TFAP2A,TGFB3,CLDN5,CSRNP1,WNT5A,ZFAND5,CDK2AP1
GO: Biological Process	GO:0001956	positive regulation of neurotransmitter secretion		0.0003477	1	0.007006	0.0699	16	32	ADORA2A,BAIAP3,CACNA1B,CACNA1D,CACNB2,CACNB4,CNR1,GPER1,HTR2C,SYT2,STX1B,NLGN1,RIMS1,UNC13A,SYT1,TACR2
GO: Biological Process	GO:0048265	response to pain		0.0003483	1	0.007006	0.0699	19	41	CACNA1A,CACNA1B,CALCA,KALRN,CAPN2,RUNX1,COMT,CRHR1,GCH1,HTR7,NTRK1,RELN,KCNIP3,SLC6A2,TACR1,THBS1,THBS4,UCN,LPAR5
GO: Biological Process	GO:0071526	semaphorin-plexin signaling pathway		0.0003483	1	0.007006	0.0699	19	41	SEMA6A,ARHGDIA,NRP2,SEMA5A,PLXNA4,PLXNC1,SEMA6B,FLNA,GDNF,MET,SEMA5B,PLXNA1,PLXNA2,PLXNB1,PLXNB3,SEMA6D,PLXND1,SEMA4A,SEMA3G
GO: Biological Process	GO:0001525	angiogenesis		0.0003525	1	0.007067	0.07051	175	645	AAMP,DYSF,ADAM8,ADRA2B,APLNR,AHR,AKT1,SEMA6A,ANPEP,ANXA3,RNF213,APOD,KLK3,BECN1,FGF18,FGF16,CEACAM1,NRP2,BMP4,C3,CASP8,SEMA5A,CAV1,RUNX1,CD40,CDH5,CDH13,CHRNA7,OVOL2,ARHGAP22,HAND1,COL4A1,COL4A2,COL4A3,PRKD2,COL8A1,TBX4,COL15A1,EPGN,CRHR2,COL23A1,PPP1R16B,CCN2,CTSH,ARHGAP24,ISM1,ACE,OPTC,FGFBP1,SLC12A6,E2F2,ANGPTL6,EFNA3,EGR3,EPHA2,CALCRL,EMP2,LEF1,EPHA1,ERBB2,EREG,KLF2,FGF1,FGF2,FGF6,FGF8,FGF9,F…
GO: Biological Process	GO:0035725	sodium ion transmembrane transport		0.0003525	1	0.007067	0.07051	69	219	ASIC2,ASIC1,SLC24A3,SLC24A4,ANK3,ARF1,ATP1A2,ATP1A3,ATP12A,SLC4A4,SLC41A1,ATP2B4,SLC6A5,SLC24A2,DLG1,DMD,SLC4A9,PCSK9,SLC4A11,STOM,BPIFA1,SLC9B2,FGF12,SLC34A2,GLRX,SLC9A7,STK39,GRIK2,GRIK3,GRIK4,SLC5A7,KCNK1,TPCN1,FXYD5,NOS1,NALCN,FXYD3,PRSS8,PTPN3,SLC6A15,SCN8A,SCNN1A,SCNN1B,SCNN1G,ASIC4,SGK1,SLC1A1,SLC1A2,SLC1A3,SLC5A5,SLC6A2,SLC6A3,SLC6A4,SLC6A11,SLC6A12,SLC10A2,SLC34A1,SLC18A1,SLC18A2,SLC20A2…
GO: Biological Process	GO:1901186	positive regulation of ERBB signaling pathway		0.000355	1	0.007094	0.07078	17	35	ADRA2A,AKT1,HAP1,HIP1R,EPGN,DOK1,EREG,ESR1,ESR2,ARAP1,SHKBP1,AFAP1L2,GPER1,MMP9,PDE6G,NCF1,TGFA
GO: Biological Process	GO:0035767	endothelial cell chemotaxis		0.000355	1	0.007094	0.07078	17	35	PLEKHG5,FGF18,FGF16,SEMA5A,PRKD2,EGR3,FGF1,FGF2,NR4A1,HRG,MET,PDGFB,PRKD1,SNAI2,SMOC2,THBS1,VEGFA
GO: Biological Process	GO:0031668	cellular response to extracellular stimulus		0.0003668	1	0.007304	0.07288	87	289	NMRAL1,UCN2,AMIGO1,STK24,BMF,FAS,TNKS,BECN1,AVPR1A,AXL,BCL2,BMP6,CASTOR3,CACNB3,CASR,AIFM1,CD68,CDKN2B,COL1A1,COMT,CARTPT,CYBA,KIF26A,CYP27B1,PCSK9,FES,GAS6,MAP1LC3A,PPP1R9B,GCN1,KPTN,FAM107A,HFE,HMOX1,FOXA2,FOXA3,TNC,ICAM1,CADPS2,IL15,ITGA4,LCN2,LDHA,LPL,LYN,BCL11A,MAP3K5,MMP9,NUDT1,DNAJC15,MYOD1,BHLHA15,NR4A2,P2RX7,P2RY4,P2RY11,PDK4,PENK,WNT4,SLC38A2,SSH1,PIK3C2B,PIK3C3,PPARG,PRKAA2,PRKD1,MAPK8…
GO: Biological Process	GO:0072659	protein localization to plasma membrane		0.0003668	1	0.007304	0.07288	87	289	ACTB,AKT1,DPP10,ANK1,ANK3,SPTBN4,VAMP8,RAB11A,SQSTM1,CACNB2,CACNB3,KALRN,CAMK2A,CAMK2B,MAP7,ZDHHC23,CD81,CDH1,CDH2,RAB26,PKDCC,CSNK2A1,GGA1,LDLRAP1,LYPD1,ARHGAP44,ATP2C2,DLG1,EPHA2,EMP2,FLOT1,NHLRC1,TMEM88,ACSL3,CRB3,FLNA,NSG1,VAMP5,GAS6,ARHGEF16,PGAP2,PPP1R9B,GOLGA4,GPER1,PKP3,FYB2,IKBKB,JUP,KRT18,LAMA5,LGALS3,LYPLAL1,MYO5B,ZDHHC22,PDPK1,PACSIN1,PLEKHF1,PPP2R5A,PRKCH,PRKCZ,PRKG2,PTCH1,RAB3B,KCNI…
GO: Biological Process	GO:0010863	positive regulation of phospholipase C activity		0.0003722	1	0.0074	0.07383	47	137	ABL2,ADRA1A,ADRA2A,ARHGAP6,AVPR1A,AVPR1B,CALCA,CASR,CCKBR,GPR55,CHGA,CHRM2,CMKLR1,LTB4R,CRHR1,DRD1,DRD2,DRD5,PLCE1,ESR1,NMUR1,DLC1,FGF2,FLT1,GNG13,GPR4,GPR20,GRM1,GRP,HCRT,HRH1,HTR2A,HTR2B,HTR2C,KISS1,LHCGR,NTRK3,OPRK1,OPRM1,P2RY4,P2RY6,P2RY11,PDGFRA,PTAFR,TACR1,LPAR3,NTSR2
GO: Biological Process	GO:0006940	regulation of smooth muscle contraction		0.0003791	1	0.007526	0.07509	30	77	ADRA1A,ADRA2A,ADRA2B,ADRB1,ATP1A2,CALCA,CAV1,CHRM2,CHRNA3,CNN1,NPNT,EDN2,CALCRL,PLCE1,GHSR,GPER1,GUCY1A1,KCNMA1,LCK,ARHGAP42,OXTR,PRKG1,PTAFR,PTGS1,NCF1,DOCK5,TACR2,TACR1,TACR3,TNNI3
GO: Biological Process	GO:0007173	epidermal growth factor receptor signaling pathway		0.0003922	1	0.00776	0.07742	45	130	ABL2,ADRA2A,AKT1,DGKD,AREG,CEACAM1,ARHGEF7,BTC,HAP1,HIP1R,CDH13,BCAR1,EPGN,DOK1,PLCE1,SPRY1,ERBB3,EREG,ESR1,ESR2,ARAP1,SHKBP1,AFAP1L2,GPER1,GRB7,SHC3,MMP9,PDE6G,PDPK1,EPN1,PTPN3,PTPN12,PTPRF,PTPRJ,RHBDF2,NCF1,SLC30A10,RNF126,SRC,ERBIN,TDGF1,TFAP2A,TGFA,CBLC,MVB12B
GO: Biological Process	GO:0046545	development of primary female sexual characteristics		0.0003922	1	0.00776	0.07742	45	130	ACVR1B,GRK2,AHR,AMHR2,ARRB1,BCL2,BMP4,BMPR1B,GPR149,EIF2B5,RUNX1,COL9A3,CTNNA1,ZFP42,DACH1,EDN2,IMMP2L,EREG,ESR1,ESR2,ARID5B,FST,FOXO3,DACH2,NR5A1,GAS2,ICAM1,IDH1,LHB,LHCGR,KITLG,MMP19,MSH4,NEFH,NOS3,PDGFRA,WNT4,PGR,LHX8,SLIT3,SRC,ZFPM2,SPO11,VEGFA,WT1
GO: Biological Process	GO:0042552	myelination		0.0003945	1	0.00778	0.07763	51	152	AMIGO1,AKT1,ABCD1,PRX,MPDZ,EIF2B5,CD9,CDH2,CTSC,B4GALT6,B4GALT5,GAL3ST1,TENM4,DHH,RNF10,DLG1,MARVELD1,TSPAN2,PLLP,ERBB2,GALC,GPC1,KLK8,SERINC5,NRG1,ID4,ITGB4,MAL,MYOC,CMTM8,NGFR,NTRK3,GJC3,PMP22,PPP3R1,PTN,RARA,RARG,RXRB,S100B,SCN8A,SOX10,NFASC,EPB41L3,CNTN2,TLR2,CLDN5,XK,NCMAP,CXCR4,MAL2
GO: Biological Process	GO:0010518	positive regulation of phospholipase activity		0.0003945	1	0.00778	0.07763	51	152	ABL2,ADRA1A,ADRA2A,ARHGAP6,AVPR1A,AVPR1B,CALCA,CAMK2B,CASR,CCKBR,GPR55,CHGA,CHRM2,CMKLR1,LTB4R,CRHR1,DRD1,DRD2,DRD5,PLCE1,ESR1,NMUR1,DLC1,FGF2,FGFR2,FLT1,GNG13,GPR4,GPR20,GRM1,GRP,HCRT,HRH1,HTR2A,HTR2B,HTR2C,KISS1,LHCGR,NTRK3,OPRK1,OPRM1,P2RY4,P2RY6,P2RY11,PDGFRA,PDPK1,PRKCZ,PTAFR,TACR1,LPAR3,NTSR2
GO: Biological Process	GO:0021675	nerve development		0.0003955	1	0.007787	0.0777	32	84	NRP2,PHOX2B,PLXNA4,MAFB,DMD,ERBB3,TCIRG1,SLITRK6,GABRB2,GABRB3,SIX4,RNF165,HOXA1,HOXB1,ITGA4,KCNA2,NEUROG1,NGF,NGFR,NKX2-2,NTRK1,PAX2,ATP8B1,SERPINE2,POU4F1,POU4F3,HES3,CHD7,SLC1A3,UNC13A,SULF1,TFAP2A
GO: Biological Process	GO:1900274	regulation of phospholipase C activity		0.0003968	1	0.0078	0.07783	48	141	ABL2,ADRA1A,ADRA2A,ARHGAP6,AVPR1A,AVPR1B,CALCA,CASR,CCKBR,GPR55,CHGA,CHRM2,CMKLR1,LTB4R,CRHR1,DRD1,DRD2,DRD5,RASGRP1,PLCE1,ESR1,NMUR1,DLC1,FGF2,FLT1,GNG13,GPR4,GPR20,GRM1,GRP,HCRT,HRH1,HTR2A,HTR2B,HTR2C,KISS1,LHCGR,NTRK3,OPRK1,OPRM1,P2RY4,P2RY6,P2RY11,PDGFRA,PTAFR,TACR1,LPAR3,NTSR2
GO: Biological Process	GO:0090330	regulation of platelet aggregation		0.0003988	1	0.007823	0.07805	12	21	C1QTNF1,ALOX12,CEACAM1,CD9,DMTN,PDPN,LYN,SERPINE2,PRKCA,PRKCD,PRKG1,SYK
GO: Biological Process	GO:1901136	carbohydrate derivative catabolic process		0.0003993	1	0.007823	0.07805	63	197	ACAN,AHCY,ABCD1,AMPD3,PDE8B,PDE5A,FBXO17,APOBEC3H,CD44,CDA,APOBEC3D,APOBEC3B,VCAN,NCAN,SDC3,CTBS,GNPDA1,GMPR2,GPC4,FGF2,CSPG5,GALC,HPSE,ADA2,NT5C1A,GPC1,GPD1,GPD2,NUDT3,ACOT7,HPSE2,HPRT1,HSPG2,HYAL1,IDUA,FBXO27,APOBEC3F,UPP2,NUDT9,MTAP,NUDT1,NAGLU,NEU1,NEU2,PDE2A,PDE4A,PDE4B,PDE4C,PDE4D,PDE7A,PRELP,PRKCD,NEIL1,RENBP,HDDC3,NUDT18,NT5C,SDC2,HGSNAT,PRTFDC1,NT5M,CEMIP,ADAMTS12
GO: Biological Process	GO:0090009	primitive streak formation		0.0004014	1	0.00784	0.07822	8	11	GDF3,HHEX,FOXA2,LHX1,NODAL,OTX2,TBXT,WNT5A
GO: Biological Process	GO:0051764	actin crosslink formation		0.0004014	1	0.00784	0.07822	8	11	ACTN1,DPYSL3,EPS8,FLNA,MARCKS,BAIAP2L2,COBL,TNNT2
GO: Biological Process	GO:0048863	stem cell differentiation		0.0004068	1	0.007932	0.07914	85	282	EOMES,SEMA6A,ANXA6,CDK13,RBM24,NRP2,BMP4,ALDH1A2,LDB1,PHOX2B,SEMA5A,RUNX2,RUNX1,CBFB,CDK6,OVOL2,NKX2-5,TCF7L1,PHF19,ACE,FGF19,RDH10,ESR1,FGF2,FGFR2,SEMA6B,BATF,FRZB,GATA4,GATA6,GDNF,GPM6A,ZSCAN10,SOX21,NRG1,HHEX,POU6F2,FOXA1,HTR2B,LAMA5,TACSTD2,EPCAM,KITLG,MYB,PRICKLE1,PAX2,PAX6,PDGFRA,SOX18,SEMA5B,TAPT1,POU5F1,EIF2AK2,PSMA6,PSMB7,PSMD1,PSMD11,PTN,GSC,NANOG,SEMA6D,MTF2,SIX3,EPOP,SNAI2,SP7,SOX5,SO…
GO: Biological Process	GO:0051345	positive regulation of hydrolase activity		0.0004188	1	0.008153	0.08134	232	886	AGAP5,ABL2,ABR,ADPRH,ADRA1A,ADRA2A,ADRB1,AKT1,PREX1,ALOX12,RASAL1,BIN1,ARHGAP23,FAS,ARHGAP6,ARHGDIA,ARRB1,CRADD,AVPR1A,AVPR1B,FADD,RGS11,RGS9,BCR,BID,CFLAR,ARHGEF7,CALCA,CALM1,KALRN,CAMK2B,HIP1R,CASP8,CASR,CAV1,CAV2,CCK,CCKBR,AIFM1,CD40,CTSC,GPR55,CHGA,CHN1,CHN2,CHRM2,ARHGAP22,TBC1D22A,CMKLR1,LTB4R,ARHGEF6,COL4A3,PRKD2,PLEKHG4,CRHR1,RGS6,CCN2,CTSD,CTSH,ST18,ARHGAP32,ACAP1,ARHGAP24,TIAM2,SOX7,ARHG…
GO: Biological Process	GO:0022407	regulation of cell-cell adhesion		0.0004203	1	0.008169	0.08151	127	450	ABL2,ADAM8,ADORA2A,MAD1L1,AKT1,C1QTNF1,ALOX12,ALOX15,ANK3,SOCS1,PDE5A,FADD,BCL6,CEACAM1,BMI1,BMP4,BMP6,CAPN1,CAV1,RUNX1,RUNX3,CBFB,CD4,CD6,CD9,CD80,CD44,TNFRSF13C,CD70,CD81,CDH1,DLG5,MUC21,SOCS6,CD83,GRAP2,RIPOR2,PIEZO1,DHPS,DLG1,RASGRP1,EFNA5,EBI3,EGR3,FLOT1,LEF1,DMTN,EPHA7,EPHB6,ERBB2,IKZF1,GPNMB,MAD2L2,IL23A,PDPN,GCNT2,GLI2,LOXL3,CD160,HAS2,HFE,HLA-DMB,CD300A,HLA-E,FOXA1,FOXA2,ICAM1,IGFBP2,IL6…
GO: Biological Process	GO:0015850	organic hydroxy compound transport		0.0004221	1	0.00819	0.08171	89	298	ABCA1,ACTB,GRAMD1B,ADORA2A,ADRA2A,ADRA2B,GRK2,OSBPL6,C1QTNF1,GRAMD1A,APOE,AQP7,CADPS,CEACAM1,BMP6,CAV1,SLC16A3,CEL,CETP,CFTR,CHGA,CHRNA7,LIPG,CNR1,CRHR1,CRHR2,CARTPT,ABCG1,LDLRAP1,FGF20,PCSK9,DRD1,DRD2,APOA5,NR1H3,SYT15,GAL,MFSD10,SLC10A7,GABBR1,GDNF,GHSR,SLC27A5,GPS2,NISCH,CD300A,HTR1B,HTR2A,HTR7,ITGB3,KCNA2,LCAT,LGALS3,NAT8L,MAOB,SLC51A,MYB,NOS1,SYT2,OPRK1,OXTR,PCP4,ATP8B1,NPC1L1,PPARG,SYT10,GR…
GO: Biological Process	GO:0032147	activation of protein kinase activity		0.0004329	1	0.008386	0.08367	121	426	ADCY2,ADCY3,ADCY5,ADCY9,ADORA2A,ADRA2A,ADRA2B,AKT1,C1QTNF2,STK24,ALK,ADCY4,MAP4K3,DGKD,ARRB1,SOCS1,BMP4,CALCA,CALM1,MAP3K6,CCK,DGKI,CD81,MAP3K13,MAPKAPK2,CHRNA3,CHRNA7,GDF15,EPGN,CRHR2,CARTPT,TRAF4,IRGM,ATG13,DLG1,TNFSF15,DRD2,DUSP5,TOM1L1,EDN2,EFNA5,MARK2,EMP2,PLCE1,ERBB3,FGF1,FGF2,ERN2,IL23A,CAMKK2,NEK6,GAS6,FRS2,GH1,AFAP1L2,KISS1R,STK39,GRM1,GRM4,MAP4K1,HCRT,NRG1,CD300A,HTR1B,HTR2B,DUSP19,IL18…
GO: Biological Process	GO:0035282	segmentation		0.0004408	1	0.008526	0.08506	39	109	NRP2,BMI1,BMP4,ALDH1A2,CDX2,GDF3,TCF7L1,MAFB,DVL2,LEF1,BASP1,FOXB1,DLL3,FRS2,KAT2A,FOXA2,LHX1,SMAD3,MEOX2,MLLT3,NEUROG1,NKX3-1,ROR2,OTX2,PCDH8,NLE1,PLXNA2,SFRP2,MTF2,DKK1,COBL,TBXT,TBX6,TCF15,TDGF1,WNT5A,WT1,CRB2,WNT3A
GO: Biological Process	GO:0050807	regulation of synapse organization		0.000446	1	0.008613	0.08594	82	271	ASIC2,AMIGO1,LRFN2,LRRN1,APOE,NRP2,KALRN,CAMK2B,SHISA7,CDH2,CDH8,DLG5,CHRNA7,ABHD17C,ARHGAP22,NGEF,NCAN,RIMS4,DBN1,ARHGAP44,DMPK,DRD2,EFNA5,ABI2,EPHA7,CTTNBP2,GPC4,SLITRK6,LINGO2,PDLIM5,SIX4,GHSR,GPM6A,KLK8,SHISA6,SHANK3,TANC1,LRRTM1,LRP4,MYO5B,C1QL3,NTRK1,NTRK3,OXTR,PAK3,PCDH8,SSH1,CAMKV,EGLN1,PRKCA,RELN,MDGA2,PTN,PTPRD,PTPRF,SYNDIG1,LRFN5,LRRTM4,PPP1R9A,NLGN1,SHANK2,DKK1,SEPTIN11,DHX36,LHFPL4,C…
GO: Biological Process	GO:0030203	glycosaminoglycan metabolic process		0.0004575	1	0.008821	0.08801	54	164	HS6ST2,ACAN,AKT1,B4GALT4,CD44,B4GALT6,B4GALT5,NDST3,CHST2,CHST3,CHST11,VCAN,NCAN,SDC3,CHST9,SPOCK3,HS3ST3B1,HS3ST2,UST,CHSY3,CHST15,GPC4,FGF2,CSPG5,B3GNT2,EGFLAM,GCNT2,HPSE,MAMDC2,GPC1,HAS1,HAS2,HPSE2,HSPG2,NDST1,HYAL1,IDUA,IL15,ITIH1,ITIH3,ITIH4,B3GAT2,CHST6,NAGLU,PDGFB,PRELP,B3GNT4,NDNF,SDC2,CHST14,HGSNAT,ITIH5,HS3ST6,CEMIP
GO: Biological Process	GO:0099171	presynaptic modulation of chemical synaptic transmission		0.0004625	1	0.008853	0.08833	13	24	PLEKHG5,CACNA1B,CACNA1D,CACNB2,CACNB4,RAB26,CNR1,FBXL20,HTR1B,SYT2,SEPTIN5,PRKCA,SYT1
GO: Biological Process	GO:0003433	chondrocyte development involved in endochondral bone morphogenesis		0.0004625	1	0.008853	0.08833	13	24	COL20A1,SERPINH1,COL6A1,COL6A2,COL12A1,POC1A,COCH,SCARA3,COL27A1,RARG,TGFBR2,COL14A1,COL21A1
GO: Biological Process	GO:0003418	growth plate cartilage chondrocyte differentiation		0.0004625	1	0.008853	0.08833	13	24	COL20A1,ANXA6,COL6A1,COL6A2,COL12A1,POC1A,COCH,SCARA3,COL27A1,RARG,TGFBR2,COL14A1,COL21A1
GO: Biological Process	GO:2001044	regulation of integrin-mediated signaling pathway		0.000464	1	0.008853	0.08833	10	16	BST1,CTNNA1,EMP2,DMTN,FLNA,LOXL3,LIMS1,PRKD1,LIMS2,CD177
GO: Biological Process	GO:0032222	regulation of synaptic transmission, cholinergic		0.000464	1	0.008853	0.08833	10	16	ADORA2A,CACNA1A,CAMK2B,CHRNA3,CHRNA7,HTR2C,LAMA2,NGFR,TACR2,TACR1
GO: Biological Process	GO:0009166	nucleotide catabolic process		0.0004648	1	0.008853	0.08833	28	71	ABCD1,AMPD3,PDE8B,PDE5A,GMPR2,FHIT,NT5C1A,NUDT3,ACOT7,HPRT1,NUDT17,UPP2,NUDT9,NUDT1,NCF2,PDE2A,PDE4A,PDE4B,PDE4C,PDE4D,PDE7A,NEIL1,HDDC3,NUDT18,NCF1,NT5C,PRTFDC1,NT5M
GO: Biological Process	GO:0032370	positive regulation of lipid transport		0.0004648	1	0.008853	0.08833	28	71	ABCA1,C1QTNF1,APOE,TNFRSF11A,BMP6,RUNX1,LRAT,LIPG,ABCG1,LDLRAP1,NR1H3,GAL,FABP3,GPS2,MIF,MYB,NKX3-1,NTSR1,P2RX7,PRKCD,MAPK9,MAP2K6,PTCH1,SCP2,PLA2R1,SPP1,ACSL6,UCN
GO: Biological Process	GO:1901699	cellular response to nitrogen compound		0.0004652	1	0.008853	0.08833	201	757	AANAT,ACTA1,ACTB,NMRAL1,ADCY2,ADCY3,ADCY5,ADCY9,AMIGO1,PARP1,GRK2,AHR,AHSG,AKT1,ALK,ADCY4,APRT,TRIB3,SOCS1,ATP1A3,ATP2B4,ATP6V1B1,RGS9,CEACAM1,SOCS2,CFLAR,ZFP36L1,CASTOR3,CACNA1A,CAMK2A,CAPN2,CASP7,CASQ2,CASR,CAV1,CAV2,AIFM1,ARHGEF2,CDH1,CDK2,CFTR,ATP6V1F,CHRM2,CHRNA3,CHRNA7,AKAP7,COL1A1,COL1A2,COL4A1,COL4A6,COL6A1,COL16A1,GDF15,ATP6V1G1,BCAR1,CRHBP,CRHR1,CRHR2,NSMF,ATP6V0A4,CTNNA1,CYBA,CYP11A1,L…
GO: Biological Process	GO:0009187	cyclic nucleotide metabolic process		0.0004657	1	0.008853	0.08833	25	61	ADCY2,ADCY3,ADCY5,ADCY9,ADCY4,PDE8B,PDE5A,CACNB4,EPHA2,GUCY1A1,GUCY2C,GUCY2D,NOS1,NOS3,NPR1,PDE2A,PDE4A,PDE4B,PDE4C,PDE4D,PDE7A,PTHLH,RORA,PTH2,ADCY10
GO: Biological Process	GO:0035987	endodermal cell differentiation		0.0004854	1	0.009198	0.09177	20	45	EOMES,COL4A2,COL6A1,COL8A1,COL12A1,MIXL1,GATA6,ITGA4,ITGB2,LAMA3,LAMB1,LAMB3,MMP9,MMP15,NODAL,POU5F1,NANOG,DKK1,SOX17,HMGA2
GO: Biological Process	GO:0071542	dopaminergic neuron differentiation		0.0004854	1	0.009198	0.09177	20	45	PHOX2B,FGF20,DVL3,FGF8,FOXA1,FOXA2,HTR7,LMX1B,RSPO2,NR4A2,OTX2,PAX2,RYK,SFRP2,DKK1,VEGFA,WNT1,WNT5A,WNT9B,WNT3A
GO: Biological Process	GO:0097305	response to alcohol		0.0004881	1	0.009234	0.09213	79	260	AANAT,ABCA1,ACTC1,ADCY2,ADCY3,ADCY5,GRAMD1B,PARP1,AHR,AKT1,GRAMD1A,AVP,AVPR1A,CCND1,BCL2,KLF9,CASP8,AIFM1,CDH1,CFTR,CHRNA7,CCR5,CNR1,CRHBP,CRHR1,CSF3,CTNNA1,CYBA,CYP27B1,GRIN3A,DRD2,ARPC2,EEF1B2,EEF2,EFNA5,EPS8,RGS19,KLF2,FGFR2,FOXO3,GNAS,GRIN2A,GSN,MAP4K1,HOXA1,HPGD,HTR1B,HTR3A,HTR7,TNC,ICAM1,ITPR2,JUP,KCNC2,SMAD2,MAOB,NTRK3,OPRK1,OPRM1,OXCT1,P2RY4,P2RY6,PENK,PPARG,PRKAA2,PRKCA,GRAMD1C,PTCH1,PTG…
GO: Biological Process	GO:0071496	cellular response to external stimulus		0.0004988	1	0.009421	0.094	106	367	NMRAL1,UCN2,AMIGO1,AKT1,STK24,BMF,FAS,ARHGDIA,TNKS,ATP1A2,BECN1,CRADD,AVPR1A,AXL,FADD,BCL2,BMP6,CASTOR3,CACNB3,CASP8,CASR,CAV1,AIFM1,CD40,CD68,CDKN2B,CNN2,COL1A1,COMT,CARTPT,CYBA,RIPOR2,KIF26A,PIEZO1,CYP27B1,PCSK9,FES,ANKRD1,GAS6,MAP1LC3A,PPP1R9B,GCN1,KPTN,FAM107A,HFE,HMOX1,FOXA2,FOXA3,TNC,ICAM1,CADPS2,IL15,ITGA4,LCN2,LDHA,LPL,LTBR,LYN,BCL11A,MAP3K5,MMP9,NUDT1,DNAJC15,MYOD1,BHLHA15,NOS1,NOS3,NR4A…
GO: Biological Process	GO:2001026	regulation of endothelial cell chemotaxis		0.0005059	1	0.009532	0.0951	14	27	FGF18,FGF16,SEMA5A,PRKD2,FGF1,FGF2,HRG,MET,PDGFB,PRKD1,SNAI2,SMOC2,THBS1,VEGFA
GO: Biological Process	GO:0001993	regulation of systemic arterial blood pressure by norepinephrine-epinephrine		0.000507	1	0.009532	0.0951	7	9	ADRA1D,ADRA1A,ADRB1,ADRB3,DRD5,PDE4D,TPM1
GO: Biological Process	GO:0070474	positive regulation of uterine smooth muscle contraction		0.000507	1	0.009532	0.0951	7	9	ADRA2B,GPER1,LCK,OXTR,TACR2,TACR1,TACR3
GO: Biological Process	GO:0021515	cell differentiation in spinal cord		0.0005078	1	0.009532	0.0951	24	58	LMO4,CACNA1A,DMRT3,CLN8,LBX1,SUFU,GBX1,GLI2,IGHMBP2,LHX1,OLIG3,NKX2-2,PAX6,PAX7,DLL4,DBX1,MDGA2,PTCH1,SOX1,TAL1,WNT1,GDPD5,WNT3A,LHX3
GO: Biological Process	GO:0030335	positive regulation of cell migration		0.0005358	1	0.01004	0.1002	167	617	AAMP,ACVR1B,DYSF,ADAM8,ADRA2A,AKT1,SEMA6A,ALDOA,PREX1,ALOX12,ANXA3,RAB11A,FADD,BCL2,FGF18,FGF16,NRP2,BMP4,ARHGEF7,CALR,CAPN1,SEMA5A,CAV1,CD40,ARHGEF2,CDH5,CDH13,SUN2,CMKLR1,NIPBL,COL1A1,ONECUT2,PRKD2,BCAR1,AKAP12,NSMF,CTSH,RIPOR2,GAB2,CD99L2,FGFBP1,DOCK1,DRD1,EDN2,ARPC2,ZNF580,LGR6,LEF1,DMTN,EPHA1,CCL26,F10,FGF1,FGF2,FGF9,GPNMB,SEMA6B,FLNA,FLT1,FLT4,IL23A,HDAC7,PDPN,FOXP1,AGO2,ZNF268,GAS6,GCNT2,C…
GO: Biological Process	GO:0061036	positive regulation of cartilage development		0.0005386	1	0.01008	0.1006	17	36	GDF5,FGF18,BMP1,BMP4,BMP6,BMPR1B,RUNX2,PKDCC,ZNF219,LOXL2,SMAD3,MDK,TAPT1,SOX5,THRB,GDF6,WNT5A
GO: Biological Process	GO:0046849	bone remodeling		0.0005429	1	0.01014	0.1012	39	110	GDF5,ACP5,ADAM8,AHSG,TNFRSF11A,INPP4B,CALCA,CALCR,GPR55,CTHRC1,CARTPT,EFNA4,EPHA2,TCIRG1,WNT16,HTR1B,IDUA,IL6,IL7,ITGB3,MDK,IL20RA,TNFRSF11B,P2RX7,PDK4,TMEM64,PRKCA,DEF8,PTN,LRRK1,SLC34A1,SPP1,SRC,SYK,HNF1A,TGFB3,TRAF6,VEGFA,DCSTAMP
GO: Biological Process	GO:0003044	regulation of systemic arterial blood pressure mediated by a chemical signal		0.0005515	1	0.01029	0.1027	23	55	ADRA1D,ADRA1A,ADRB1,ADRB3,AVPR1A,AVPR1B,AVPR2,CTSZ,CYBA,ACE,DRD5,ECE1,EDN2,HSD11B2,MIF,NOS3,OXTR,PDE4D,SERPINF2,REN,TACR1,NKX2-1,TPM1
GO: Biological Process	GO:1990778	protein localization to cell periphery		0.0005556	1	0.01035	0.1032	104	360	ACTB,AKT1,DPP10,ANK1,ANK3,SPTBN4,VAMP8,RAB11A,SQSTM1,RAB29,CACNB2,CACNB3,KALRN,CAMK2A,CAMK2B,CAV1,MAP7,ZDHHC23,CD81,CDH1,CDH2,RAB26,PKDCC,CSNK2A1,GGA1,LDLRAP1,LYPD1,ARHGAP44,ATP2C2,DLG1,CACNG7,EPHA2,EMP2,FLOT1,EPB41,NHLRC1,TMEM88,ACSL3,GPC4,CRB3,FLNA,NSG1,CACNG4,VAMP5,GAS6,ARHGEF16,GHSR,PGAP2,PPP1R9B,GOLGA4,GPER1,GRIN2A,GRIN2C,PKP3,FYB2,SHISA6,IKBKB,JUP,KRT18,LAMA5,LGALS3,MAL,LYPLAL1,MYO5B,ZDHHC2…
GO: Biological Process	GO:0032272	negative regulation of protein polymerization		0.0005642	1	0.01049	0.1047	31	82	SPTBN4,CAPG,CAPN1,HIP1R,TMSB10,CDH5,VILL,ARPC2,DMTN,EPS8,TUBB4A,FKBP4,ARFGEF1,AVIL,GSN,MAP2,TMOD4,PFN2,PRKCD,SGK1,CARMIL1,FHOD3,SPTAN1,SPTB,SPTBN1,KANK1,TBCD,TLR2,TMOD1,TPM1,KANK4
GO: Biological Process	GO:0002065	columnar/cuboidal epithelial cell differentiation		0.0005688	1	0.01056	0.1054	48	143	ABL2,ATOH1,PRDM1,BMP4,BMP6,CDH1,CDH2,CDK6,CDX2,CFTR,RFX6,LHFPL5,CUX1,RIPOR2,SIDT2,EMX1,LEF1,NKX6-3,FGF2,FGF8,FGFR2,SLITRK6,FOXP1,GATA4,GATA6,SAV1,FOXA1,JAG2,KCNMA1,MYCL,MYCN,MYO7A,MYO3A,NEUROD1,BHLHA15,NKX2-2,NODAL,NPY,PAX6,PDPK1,WNT4,POU4F3,ESRP1,RARA,RARG,CDH23,WNT5A,FAM20C
GO: Biological Process	GO:0061526	acetylcholine secretion		0.0005745	1	0.0106	0.1058	6	7	ADORA2A,CACNA1A,CHRNA3,HTR2C,TACR2,SLC44A4
GO: Biological Process	GO:0106104	regulation of glutamate receptor clustering		0.0005745	1	0.0106	0.1058	6	7	SHISA7,SHISA6,SHANK3,SSH1,SLC7A11,SNX27
GO: Biological Process	GO:0038030	non-canonical Wnt signaling pathway via MAPK cascade		0.0005745	1	0.0106	0.1058	6	7	FZD7,DVL3,FZD10,MYOC,WNT4,WNT5A
GO: Biological Process	GO:1904717	regulation of AMPA glutamate receptor clustering		0.0005745	1	0.0106	0.1058	6	7	SHISA7,SHISA6,SHANK3,SSH1,SLC7A11,SNX27
GO: Biological Process	GO:0035270	endocrine system development		0.0005996	1	0.01105	0.1102	49	147	NR0B1,AKT1,HESX1,BMP4,BMP6,ALDH1A2,CDH1,CDK6,CFTR,ONECUT2,RFX6,CRHR1,NKX2-5,DRD2,SIDT2,ARID5B,FGF2,FGF8,FOXE1,NR5A1,GATA6,GIPR,GLI1,GLI2,HHEX,FOXA2,IL6,SMAD2,SMAD3,MDK,NEUROD1,NKX2-2,PAX6,PDGFRA,PDPK1,WNT4,RAP1GAP,SIX3,SLC6A3,STRA6,HNF1A,THRA,THRB,NKX2-1,WNT5A,WT1,PAX8,LHX3,HMGA2
GO: Biological Process	GO:0051302	regulation of cell division		0.0006053	1	0.01112	0.1109	57	177	CDC14B,BECN1,RAB11A,BTC,CALM1,CDC25B,AURKB,KIF3B,CCP110,DRD2,EREG,FGF1,FGF2,FGF6,FGF8,FGF9,FGFR2,CHMP4C,MACC1,RAB11FIP4,SFN,HOXC4,HTR2B,KDF1,MDK,CENPV,NAP1L2,NKX3-1,YBX1,PAX6,PDGFB,PIK3C3,PLK1,FSD1,POU5F1,PPBP,MAP10,PTCH1,PTN,NANOG,ANKRD53,PIK3R4,SFRP2,MYO19,KIF13A,SVIL,PDGFC,TAL1,SOX17,TGFA,TGFB3,THBS4,SUSD2,VEGFA,WNT9B,ZNF16,LBH
GO: Biological Process	GO:0060627	regulation of vesicle-mediated transport		0.0006056	1	0.01112	0.1109	170	631	ABL2,ABR,BTBD9,DYSF,ADORA2A,ADRA1A,ADRA2A,AHSG,ALOX15,BIN1,PPFIA2,APBA1,APBA2,APOE,ARF1,ARRB1,CADPS,VAMP8,AXL,LRSAM1,RAB11A,BCR,CEACAM1,C3,RAB29,BAIAP3,CACNA1A,CACNA1B,CACNA1D,CACNB2,WASL,CACNB4,HAP1,CALR,CAMK2A,HIP1R,CAV1,UNC119,DGKI,CDH2,CDH13,CYTH1,CFTR,CHRM2,CHRNA3,CHRNA7,RAB26,CNN2,CNR1,PKDCC,CRHR1,RIMS4,RIMS2,CYBA,LDLRAP1,GAB2,ARHGAP44,GRIN3A,PCSK9,DRD1,DRD2,APOA5,NR1H3,SYT15,TNK2,FLOT1,NRN…
GO: Biological Process	GO:0030166	proteoglycan biosynthetic process		0.0006061	1	0.01112	0.1109	28	72	HS6ST2,ACAN,BMPR1B,NDST3,CHST3,CHST11,VCAN,NCAN,CHST9,HS3ST4,HS3ST3B1,HS3ST2,UST,CHSY3,CHST15,FOXL1,CSPG5,NDST1,B3GAT2,HS6ST3,CYTL1,GAL3ST4,CHST14,CHST8,HS3ST6,GAL3ST3,MAN1C1,VANGL2
GO: Biological Process	GO:2000117	negative regulation of cysteine-type endopeptidase activity		0.0006119	1	0.01121	0.1118	38	107	ADORA2A,GRK2,AKT1,BIRC3,ARRB1,AVP,CFLAR,NOL3,CAST,CD44,TNFAIP8,CSNK2A1,DHCR24,DPEP1,LEF1,BEX3,LAMP3,GAS6,SFN,RFFL,NR4A1,IL6,MMP9,NGF,NGFR,PAK2,PAX2,SERPINB9,NLE1,BIRC7,PIH1D1,RPS6KA1,SFRP2,SIAH2,CARD8,SRC,THBS1,VEGFA
GO: Biological Process	GO:0046942	carboxylic acid transport		0.0006145	1	0.01124	0.1121	107	373	ADORA2A,AKT1,ABCD1,PPFIA2,SLC43A1,APBA1,SLC26A9,APOE,SLC7A14,ATP1A2,AVP,AVPR1A,TNFRSF11A,CEACAM1,CACNA1A,CACNB4,CASR,SLC7A7,SLC7A6,CCK,SLC16A5,SLC16A3,SLC6A5,MPC2,SLC32A1,ACE,DRD2,SLC43A2,CLN8,ABCC4,SLC10A7,FABP3,ACSL3,ACSL4,PDPN,GABBR1,SLC16A10,SLC38A5,SLC16A12,KISS1R,STK39,SLC27A5,SLC27A4,GRM7,SLC7A3,HTR2C,SLCO3A1,SFXN1,LHCGR,SLC16A14,MIF,SLC51A,SLC27A6,NFKBIE,NPY5R,NTSR1,P2RX7,ATP8B1,REPIN1,SL…
GO: Biological Process	GO:0007596	blood coagulation		0.0006189	1	0.0113	0.1128	102	353	ACTB,ACTG1,ACTN1,ADORA2A,ADRA2A,ADRA2B,C1QTNF1,DOCK6,ALOX12,DGKD,APOE,ARRB1,AXL,CEACAM1,C3,CAV1,PAPSS2,CD9,ENTPD2,CD40,FIBP,DGKI,CLIC1,COL1A1,COL1A2,DOCK1,TSPAN32,DMTN,F5,F10,F13A1,PHF21A,HMG20B,MYL9,FLNA,PROCR,SH2B2,PDPN,GAS6,GATA4,GATA6,HPSE,GNA12,GNAS,GP1BA,GP5,AKAP10,FOXA2,HPS1,HRG,IL6,IRF2,ITGB3,ITPK1,ITPR2,ITPR3,LCK,LYN,UBASH3A,NFE2,NOS3,P2RX7,PDGFB,PDGFRA,PDPK1,DGKH,SERPINE2,PLAT,PLAU,PLCG…
GO: Biological Process	GO:0001992	regulation of systemic arterial blood pressure by vasopressin		0.0006354	1	0.01155	0.1152	5	5	AVPR1A,AVPR1B,AVPR2,DRD5,OXTR
GO: Biological Process	GO:0070779	D-aspartate import across plasma membrane		0.0006354	1	0.01155	0.1152	5	5	NTSR1,PRKCD,SLC1A1,SLC1A2,SLC1A3
GO: Biological Process	GO:0070777	D-aspartate transport		0.0006354	1	0.01155	0.1152	5	5	NTSR1,PRKCD,SLC1A1,SLC1A2,SLC1A3
GO: Biological Process	GO:1905954	positive regulation of lipid localization		0.000639	1	0.01159	0.1156	34	93	ABCA1,C1QTNF1,APOE,TNFRSF11A,BMP6,C3,VSTM2A,RUNX1,LRAT,LIPG,ABCG1,IKBKE,LDLRAP1,NR1H3,GAL,FABP3,GPS2,LPL,MIF,MYB,NKX3-1,NTSR1,P2RX7,PRKCD,MAPK9,FITM2,MAP2K6,PTCH1,SCP2,ZC3H12A,PLA2R1,SPP1,ACSL6,UCN
GO: Biological Process	GO:0048041	focal adhesion assembly		0.0006402	1	0.01159	0.1156	32	86	ACTN1,ACTN3,APOD,ARHGAP6,BCL2,BCR,LDB1,ARHGEF7,COL16A1,EFNA5,DMTN,DLC1,FAM107A,HRG,LAMA5,LIMS1,SMAD3,MYOC,PDPK1,WNT4,RHOD,PTPRJ,PTPRK,S100A10,LIMCH1,SRC,RCC2,THBS1,MACF1,TRIP6,VEGFA,PHLDB2
GO: Biological Process	GO:0007422	peripheral nervous system development		0.0006402	1	0.01159	0.1156	32	86	ASIC2,AKT1,PRX,ARTN,RUNX1,RUNX3,ONECUT2,PLXNA4,DMD,HEYL,EGR3,ERBB2,ERBB3,ETV1,GDNF,GPC1,NRG1,HAPLN2,ITGB4,LAMA2,MYOC,NEFH,NGF,NTRK3,PMP22,POU4F1,PPP3R1,REN,SCN8A,SOX10,NFASC,NCMAP
GO: Biological Process	GO:0001941	postsynaptic membrane organization		0.0006419	1	0.0116	0.1157	21	49	NLGN4X,APOE,SHISA7,CDH2,CEL,NRXN2,DBN1,GDNF,SHISA6,SHANK3,LRP4,SSH1,RELN,PTN,LRRTM4,NLGN1,LHFPL4,LRRC4,ZMYND8,SLC7A11,SNX27
GO: Biological Process	GO:0031223	auditory behavior		0.0006777	1	0.01223	0.122	9	14	ABL2,NRXN2,DRD2,SLITRK6,SHANK3,FOXP2,NEUROG1,SLC1A3,STRA6
GO: Biological Process	GO:0015849	organic acid transport		0.0006814	1	0.01228	0.1225	107	374	ADORA2A,AKT1,ABCD1,PPFIA2,SLC43A1,APBA1,SLC26A9,APOE,SLC7A14,ATP1A2,AVP,AVPR1A,TNFRSF11A,CEACAM1,CACNA1A,CACNB4,CASR,SLC7A7,SLC7A6,CCK,SLC16A5,SLC16A3,SLC6A5,MPC2,SLC32A1,ACE,DRD2,SLC43A2,CLN8,ABCC4,SLC10A7,FABP3,ACSL3,ACSL4,PDPN,GABBR1,SLC16A10,SLC38A5,SLC16A12,KISS1R,STK39,SLC27A5,SLC27A4,GRM7,SLC7A3,HTR2C,SLCO3A1,SFXN1,LHCGR,SLC16A14,MIF,SLC51A,SLC27A6,NFKBIE,NPY5R,NTSR1,P2RX7,ATP8B1,REPIN1,SL…
GO: Biological Process	GO:0043401	steroid hormone mediated signaling pathway		0.0006846	1	0.01232	0.1229	61	193	PARP1,NR0B1,BMP4,KLF9,FOXH1,CALR,RUNX1,CBFB,CYP7B1,NR2E3,NR1H3,HEYL,LEF1,ESR1,ESR2,ESRRG,SRARP,UBR5,FKBP4,NR5A2,FOXP1,NR5A1,NR6A1,GH1,GPER1,PADI2,NR4A1,FOXA1,PAQR8,KCTD6,NKX3-1,NODAL,CNOT2,NR4A2,PGR,DDX54,PPARA,PPARG,RAN,EGLN2,RARA,RARG,RB1,RNF4,RORA,RORC,UBA5,RXRB,SGK1,SRC,TAF7,TCF21,TGFB1I1,THRA,THRB,RBFOX2,NR2C1,PMEPA1,LBH,KMT2D,HMGA2
GO: Biological Process	GO:1903053	regulation of extracellular matrix organization		0.0006865	1	0.01233	0.123	20	46	ABL2,AEBP1,CFLAR,DDR1,SEMA5A,ANTXR1,PDPN,CHADL,HAS2,IL6,ITGB3,SMAD3,MELTF,RB1,FSCN1,PHLDB1,TCF15,TNFRSF1A,LEMD3,PHLDB2
GO: Biological Process	GO:0034764	positive regulation of transmembrane transport		0.0006897	1	0.01237	0.1234	76	251	ASIC2,AMIGO1,ADRB1,APLNR,AK1,AKT1,C1QTNF2,ANK3,ARF1,RGS9,BMP4,C3,CACNA1D,CACNB2,CACNB3,CACNB4,CALCR,CALM1,HAP1,CFTR,AKAP7,NOS1AP,DMD,FGF19,DRD1,GAL,ERBB3,FGF14,FLNA,CACNG4,GH1,GLRX,STK39,CRACR2A,GPER1,CAPN10,HSPA2,HTR3A,SHANK3,IKBKB,RNF207,IRS1,KCNA1,KCNC2,KCNE1,LHCGR,MEF2A,MET,MIF,KLF15,NOS1,NTSR1,OPRK1,P2RX7,P2RY6,PDPK1,REPIN1,PLCG2,PRKCD,PRKG1,RELN,PRSS8,PTAFR,KCNIP2,SLC1A2,LRRC52,SLC34A1,STAC…
GO: Biological Process	GO:0071300	cellular response to retinoic acid		0.0007029	1	0.01259	0.1256	29	76	ABCA1,ABL2,FZD7,ALDH1A2,COL1A1,BRINP1,PHC1,FGFR2,STRA8,GJB3,FZD10,HOXA1,TNC,LTK,LYN,MYB,MYOG,NTRK3,PAX2,PPARG,RARA,RARG,RXRB,SLC6A4,TBXT,CYP26B1,WNT5A,WNT9B,WNT3A
GO: Biological Process	GO:0042053	regulation of dopamine metabolic process		0.0007059	1	0.0126	0.1257	12	22	COMT,PNKD,DRD1,GPR37,HPRT1,HTR2C,ITGB2,MAOB,NR4A2,PDE1B,SLC6A3,TACR3
GO: Biological Process	GO:1901626	regulation of postsynaptic membrane organization		0.0007059	1	0.0126	0.1257	12	22	APOE,SHISA7,CDH2,DBN1,SHISA6,SHANK3,LRP4,SSH1,PTN,ZMYND8,SLC7A11,SNX27
GO: Biological Process	GO:1902107	positive regulation of leukocyte differentiation		0.0007065	1	0.0126	0.1257	57	178	ADAM8,GFI1B,SOCS1,AXL,FADD,BCL6,PRDM1,BMI1,ZFP36L1,CASP8,RUNX1,RUNX3,CBFB,CD4,CD80,CD83,TOX,RASGRP1,EGR3,LEF1,IKZF1,SLC9B2,FES,FLT3LG,IL23A,GAS6,GLI2,GNAS,IL6,IL7,IL12A,IL15,IL18,ITGB3,ITPKB,LCK,LGALS3,CD46,MDK,KITLG,MYB,ROR2,TMEM64,POU4F1,PRKCA,PRKCZ,RARA,RB1,SYK,NFKBIZ,TGFBR2,KLF10,IL34,TRAF6,DCSTAMP,ZMIZ1,GPR68
GO: Biological Process	GO:0043154	negative regulation of cysteine-type endopeptidase activity involved in apoptotic process		0.0007079	1	0.0126	0.1258	35	97	ADORA2A,AKT1,BIRC3,ARRB1,AVP,CFLAR,NOL3,CD44,TNFAIP8,CSNK2A1,DHCR24,DPEP1,LEF1,BEX3,LAMP3,GAS6,SFN,RFFL,NR4A1,IL6,MMP9,NGF,NGFR,PAK2,PAX2,SERPINB9,NLE1,BIRC7,PIH1D1,RPS6KA1,SFRP2,SIAH2,SRC,THBS1,VEGFA
GO: Biological Process	GO:0010243	response to organonitrogen compound		0.0007103	1	0.01263	0.126	288	1133	AANAT,ABCA1,ASIC1,ACTA1,ACTB,NMRAL1,ADCY2,ADCY3,ADCY5,ADCY9,AMIGO1,ADORA2A,PARP1,GRK2,AHR,AHSG,AKT1,ALDH3A1,ALK,ADCY4,APOE,APRT,AREG,TRIB3,STC2,SOCS1,ATP1A3,ATP2B4,ATP6V1B1,FADD,RGS9,CCND1,FBXO17,CEACAM1,SOCS2,CFLAR,ZFP36L1,EIF2B5,CASTOR3,SDK1,CACNA1A,CACNA1B,CALCR,KALRN,CAMK2A,CAPN1,CAPN2,CASP7,CASQ2,CASR,CAV1,CAV2,CD9,AIFM1,CD68,CD81,ARHGEF2,CDH1,CDH13,CDK2,CFTR,ATP6V1F,CHRM2,CHRNA7,UBE4A,CNGA3…
GO: Biological Process	GO:0071695	anatomical structure maturation		0.0007204	1	0.01279	0.1276	63	201	ABL2,ACTN3,AKT1,ANK3,BARX2,SCARF1,SPTBN4,BCL2,ALDH1A2,C3,CACNA1A,MAP3K13,CDC25B,CDH5,B4GALT6,B4GALT5,TRIM58,GAL,NTN4,EPB42,EREG,ESR2,CEND1,KLF2,FOXO3,KLF1,L3MBTL3,SRRM4,GH1,RND1,GRB14,FOXA1,ANKLE1,KCNE1,LYL1,BCL11A,MYOC,BHLHA15,NGF,NR4A2,PAX2,PDE3A,PDGFB,PGR,PLXNB1,PMP22,RAC3,RB1,GLDN,KCNIP2,RYR1,FERMT1,SIX3,NFASC,PHOSPHO1,TAL1,CNTN2,ANKS1A,TBX6,TUT4,WNT1,WNT5A,FAM20C
GO: Biological Process	GO:0045665	negative regulation of neuron differentiation		0.0007251	1	0.01285	0.1282	81	271	SEMA6A,APOE,ARHGDIA,PHOX2B,RAB29,CALR,SEMA5A,CAV1,GPR37L1,NGEF,AATK,CTSZ,ZNF536,DCC,DDX6,KIAA0319,NTM,DLX2,DYNC1I2,DPYSL3,EIF4E,EPHA7,FKBP4,FOXG1,FOXO3,SEMA6B,FLNA,LBX1,GFAP,SOX21,KLK8,FOXA2,TLX2,ID3,ID4,LRP4,MAP2,BCL11A,FUOM,NGFR,NKX2-2,PAX6,SEMA5B,PMP22,CERS2,TLX3,RTN4RL2,PTPRG,RAP1GAP,FEZF2,STX1B,RYK,SEMA6D,NLGN1,INPP5F,SIX3,ZHX2,RUFY3,SLC6A4,DKK1,SPOCK1,SPP1,FSTL4,RAP1GAP2,KANK1,SEMA4A,DENND5…
GO: Biological Process	GO:0001658	branching involved in ureteric bud morphogenesis		0.0007447	1	0.01318	0.1315	26	66	BCL2,BMP4,CD44,MAGED1,DLG1,NPNT,FGF1,FGF2,FGF8,FOXD1,SIX4,GDNF,LAMA5,LHX1,TACSTD2,CITED1,PAX2,WNT4,PTCH1,TCF21,VEGFA,WNT1,WNT2B,WNT9B,WT1,PAX8
GO: Biological Process	GO:0048546	digestive tract morphogenesis		0.0007472	1	0.01321	0.1318	23	56	BCL2,BMP4,OVOL2,NIPBL,FGFR2,GATA4,GLI1,GLI2,NKX2-3,SMAD2,SMAD3,NODAL,PDGFRA,SFRP2,SHOX2,SOX10,STRA6,TCF7,TCF21,SOX17,TP73,WNT5A,VANGL2
GO: Biological Process	GO:0035710	CD4-positive, alpha-beta T cell activation		0.0007508	1	0.01323	0.132	38	108	SOCS1,BCL3,BCL6,RUNX1,RUNX3,CBFB,CD80,CD44,CD81,IL27,CD83,LEF1,TCIRG1,BATF,IL23A,FOXP1,LOXL3,CD160,CDH26,IL6,IL12A,IL18,NKX2-3,IRF4,JAK3,SMAD7,MYB,PRKCZ,RARA,RORA,RORC,SATB1,ZC3H12A,OTUD5,STAT6,SEMA4A,NFKBIZ,TGFBR2
GO: Biological Process	GO:0019827	stem cell population maintenance		0.0007508	1	0.01323	0.132	59	186	EOMES,FZD7,ASCL2,BCL9,LDB1,CDH2,CDX2,NIPBL,TCF7L1,PHF19,DDX6,MED24,EIF4E,ELAVL1,ELF5,EPHA1,FGF2,FOXO3,MED15,FOXP1,STAG2,MMP24,KDM2B,ZSCAN10,SAV1,NANOS2,LIG4,LOXL2,SMAD2,DPPA2,NODAL,CNOT2,PAX2,PRRX1,POLR2D,POLR2G,POLR2J,POLR2L,POU5F1,MAPK8,PTN,MCPH1,PIWIL2,RIF1,NANOG,MTF2,ZHX2,PRDM14,TAL1,TUT4,TDGF1,KLF10,WNT7A,WNT9B,PAX8,LBH,SALL4,VANGL2,HMGA2
GO: Biological Process	GO:0060070	canonical Wnt signaling pathway		0.0007658	1	0.01348	0.1344	101	351	FZD7,AMER3,APOE,LGR5,TNKS,BCL9,LIMD1,SEMA5A,CAV1,CDH1,CDH2,CTHRC1,COL1A1,SOSTDC1,NKX2-5,FAM53B,CTNND2,TCF7L1,USP34,SOX7,DLX5,SOST,DVL2,DVL3,LGR6,LEF1,TMEM88,ZNRF3,UBR5,FGF2,FGF8,FGF9,FGFR2,MAD2L2,FOXO3,FRZB,LZTS2,DKK4,GATA4,GLI1,FZD10,SHISA6,IGFBP2,IGFBP4,IGFBP6,JUP,LRP4,SMAD3,MCC,MDK,MGAT3,MLLT3,RSPO2,PRICKLE1,ROR2,NR4A2,WNT4,CDK14,NLE1,TMEM64,POU5F1,KREMEN2,PSMA6,PSMB7,PSMD1,PSMD11,RARG,LRRK1,R…
GO: Biological Process	GO:0007435	salivary gland morphogenesis		0.000767	1	0.01348	0.1345	18	40	CDH1,NTN4,FGF8,FGFR2,EDAR,IL6,LAMA5,MET,NFIB,NKX3-1,PAX6,PDGFB,PLXNA1,ESRP1,ESRP2,SNAI2,PLXND1,TGFB3
GO: Biological Process	GO:0071417	cellular response to organonitrogen compound		0.0007707	1	0.01352	0.1349	186	701	AANAT,ACTA1,ACTB,NMRAL1,ADCY2,ADCY3,ADCY5,ADCY9,AMIGO1,PARP1,GRK2,AHR,AHSG,AKT1,ALK,ADCY4,APRT,TRIB3,SOCS1,ATP1A3,ATP2B4,ATP6V1B1,RGS9,CEACAM1,SOCS2,CFLAR,ZFP36L1,CASTOR3,CACNA1A,CAMK2A,CAPN2,CASP7,CASQ2,CASR,CAV1,CAV2,ARHGEF2,CDH1,CDK2,CFTR,ATP6V1F,CHRM2,AKAP7,COL1A1,COL1A2,COL4A1,COL4A6,COL6A1,COL16A1,GDF15,ATP6V1G1,BCAR1,CRHBP,CRHR1,CRHR2,NSMF,ATP6V0A4,CTNNA1,CYBA,CYP11A1,PCSK9,DNMT3B,DRD1,DRD…
GO: Biological Process	GO:0098727	maintenance of cell number		0.0007718	1	0.01352	0.1349	60	190	EOMES,FZD7,ASCL2,BCL9,LDB1,CDH2,CDX2,NIPBL,TCF7L1,PHF19,DDX6,MED24,EIF4E,ELAVL1,ELF5,EPHA1,MECOM,FGF2,FOXO3,MED15,FOXP1,STAG2,MMP24,KDM2B,ZSCAN10,SAV1,NANOS2,LIG4,LOXL2,SMAD2,DPPA2,NODAL,CNOT2,PAX2,PRRX1,POLR2D,POLR2G,POLR2J,POLR2L,POU5F1,MAPK8,PTN,MCPH1,PIWIL2,RIF1,NANOG,MTF2,ZHX2,PRDM14,TAL1,TUT4,TDGF1,KLF10,WNT7A,WNT9B,PAX8,LBH,SALL4,VANGL2,HMGA2
GO: Biological Process	GO:0048638	regulation of developmental growth		0.0007841	1	0.01372	0.1369	119	424	GDF5,ACTN3,ADRB1,ADRB3,AHR,AKT1,SEMA6A,RASAL1,YBX3,APOE,CPNE5,SPTBN4,STC2,RAB11A,BCL2,SOCS2,BMP4,C3,SEMA5A,CTDP1,MAP3K13,CACNA2D2,CPNE6,NIPBL,GDF15,AATK,PLXNA4,NKX2-5,RIMS2,EPPK1,IST1,DBN1,DCC,FGF20,DLG1,DRD2,DSCAM,BCL2L11,GAL,CACNG7,EFNA5,EPHA7,IKZF1,BASP1,TRPV2,FGF2,FGF8,FGF9,FGFR2,SEMA6B,CELF1,FOXP1,GATA4,GATA6,SIX4,GH1,GHSR,GLI1,GNAS,GOLGA4,NRG1,SAV1,IL7,KCNK2,L1CAM,LIMK1,MAP2,BCL11A,MYO5B,MY…
GO: Biological Process	GO:0048665	neuron fate specification		0.0007981	1	0.01392	0.1389	17	37	ATOH1,DMRT3,LBX1,SUFU,GLI2,FOXA1,FOXA2,OLIG3,NKX2-2,NTRK3,PAX6,TLX3,POU4F1,DBX1,ESRP1,SOX1,LHX3
GO: Biological Process	GO:0009164	nucleoside catabolic process		0.0007981	1	0.01392	0.1389	17	37	AHCY,APOBEC3H,CDA,APOBEC3D,APOBEC3B,GMPR2,ADA2,NT5C1A,HPRT1,APOBEC3F,UPP2,MTAP,HDDC3,NUDT18,NT5C,PRTFDC1,NT5M
GO: Biological Process	GO:1901292	nucleoside phosphate catabolic process		0.000803	1	0.01397	0.1394	30	80	ABCD1,AMPD3,PDE8B,PDE5A,ENTPD2,GMPR2,FHIT,NT5C1A,NUDT5,NUDT3,ACOT7,HPRT1,NUDT17,UPP2,NUDT9,NUDT1,NCF2,PDE2A,PDE4A,PDE4B,PDE4C,PDE4D,PDE7A,NEIL1,HDDC3,NUDT18,NCF1,NT5C,PRTFDC1,NT5M
GO: Biological Process	GO:0007588	excretion		0.000803	1	0.01397	0.1394	30	80	ADORA2A,ADRA1D,ADRA1A,ANPEP,AQP6,KCNK5,ATP6V1B1,AVP,AVPR1A,AVPR2,CHRNA3,COMT,CRHR2,ATP6V0A4,ACE,DRD2,GNAS,HMOX1,HTR7,KCNJ1,KCNMA1,MDK,NPR1,SCNN1B,SCNN1G,TACR2,TACR1,NEDD4L,UMOD,NPHS2
GO: Biological Process	GO:0071383	cellular response to steroid hormone stimulus		0.0008055	1	0.01399	0.1396	79	264	PARP1,NR0B1,ATP1A2,ATP1A3,CFLAR,BMP4,ZFP36L1,KLF9,FOXH1,CALR,RUNX1,CBFB,AIFM1,CYP7B1,DNMT3B,NR2E3,BCL2L11,NR1H3,HEYL,EIF4E,LEF1,ESR1,ESR2,ESRRG,SRARP,UBR5,FKBP4,FOXO3,NR5A2,FOXP1,NR5A1,NR6A1,GDNF,GH1,GJB2,GPER1,FAM107A,PADI2,NR4A1,FOXA1,ICAM1,PAQR8,KCTD6,MYOD1,NKX3-1,NODAL,CNOT2,NR4A2,PCK2,PGR,DDX54,PPARA,PPARG,RAN,EGLN2,RARA,RARG,RB1,RNF4,RORA,RORC,UBA5,RXRB,SGK1,SOX10,SRC,SSTR2,TAF7,TCF21,TGFB1…
GO: Biological Process	GO:0010942	positive regulation of cell death		0.0008076	1	0.01401	0.1398	220	845	ABR,ADAM8,PLEKHG5,ADORA2A,PARP1,ADRB1,GRK2,AKT1,SRPX,ALDH1A3,PREX1,ALOX12,BIN1,BMF,APBB2,FAS,ARRB1,UNC5C,MARK4,PDE5A,BECN1,CRADD,FADD,BCL2,BCL6,BID,BIK,BMP4,BMPR1B,ALDH1A2,ARHGEF7,SQSTM1,EIF2B5,CALCR,KALRN,CAMK2A,CAMK2B,CAPN1,CAPN2,HIP1R,CASP8,CAV1,RUNX3,CCK,AIFM1,CD40,CD44,ARHGEF2,CDKN2A,CTSC,NGEF,TNFAIP8,ARHGEF6,CNR1,COL4A3,MAGED1,AKAP12,CCN2,SLFN11,CTNNA1,ARHGEF4,ARHGEF26,CTSD,CTSH,ST18,CTSZ,A…
GO: Biological Process	GO:0007190	activation of adenylate cyclase activity		0.0008097	1	0.01402	0.1399	52	160	ABCA1,ADCY2,ADCY3,ADCY5,ADCY9,UCN2,ADORA2A,ADRA1D,ADRA1A,ADRA2A,ADRA2B,ADRB1,ADRB3,GRK2,ARRDC3,ADCY4,LGR5,ATP2B4,AVPR2,CALCA,CALCR,CHGA,CRHR1,DRD1,DRD2,DRD5,CALCRL,GIPR,GLP1R,GNAS,GPR3,GPER1,GRK5,HTR7,LHCGR,MC5R,NOS1,OPRM1,P2RY11,PDE4B,PDE4D,PRKCA,PTGDR,PTGER1,PTGFR,PTHLH,ADM2,ADGRE2,GPHA2,ADGRL4,ADGRL2,VIPR2
GO: Biological Process	GO:0090103	cochlea morphogenesis		0.0008123	1	0.01405	0.1402	14	28	CTHRC1,DVL2,DVL3,FRZB,GLI2,HOXA1,HPN,MYO3A,NEUROG1,PAX2,POU3F4,ZEB1,WNT5A,VANGL2
GO: Biological Process	GO:0021517	ventral spinal cord development		0.0008146	1	0.01406	0.1403	22	53	LMO4,CACNA1A,DMRT3,CLN8,LBX1,FOXP1,SUFU,GBX1,GLI2,IGHMBP2,LHX1,OLIG3,NKX2-2,PAX6,DLL4,DBX1,RELN,MDGA2,PTCH1,SOX1,GDPD5,LHX3
GO: Biological Process	GO:0008610	lipid biosynthetic process		0.0008152	1	0.01406	0.1403	197	748	ACADL,ACAT2,HACD4,NR0B1,OSBPL6,PIP5K1B,AKT1,ABCD1,DEGS2,ALDH1A3,ALDH3B1,ALOX12,ALOX15,APOE,ARF1,TRIB3,PLPP2,PDE8B,HSD17B6,PLEKHA3,SOCS1,B3GALT4,AVP,AVPR1A,MTMR1,INPP4B,CEACAM1,SOCS2,BMP6,BMPR1B,ALDH1A2,CPNE1,C3,CAPN2,CH25H,CRPPA,CBR1,CCKBR,LARGE1,CFTR,CHAT,SOCS6,B4GALT6,B4GALT5,CPNE6,LIPG,CYP7B1,PRKD2,PIGL,PGS1,GAL3ST1,PTGES,PITPNM1,ABCG1,CSNK2A1,PITPNM3,ELOVL3,CYP1A1,ZBTB20,CYP11A1,CYP27A1,CYP27…
GO: Biological Process	GO:0001964	startle response		0.0008189	1	0.0141	0.1407	16	34	ADORA2A,DBN1,GRIN3A,DRD1,DRD2,SLITRK6,GRIN2A,GRIN2C,GRIN2D,NRG1,KCNA1,KCNH1,PENK,SLC6A3,NPAS3,UCN
GO: Biological Process	GO:0003413	chondrocyte differentiation involved in endochondral bone morphogenesis		0.0008253	1	0.01419	0.1416	15	31	COL20A1,ANXA6,SCUBE2,SERPINH1,COL6A1,COL6A2,COL12A1,POC1A,COCH,SCARA3,COL27A1,RARG,TGFBR2,COL14A1,COL21A1
GO: Biological Process	GO:1901137	carbohydrate derivative biosynthetic process		0.0008597	1	0.01476	0.1473	216	829	HS6ST2,ACTN3,ADCY2,GALNT16,ADCY3,ADCY5,ADCY9,PARP1,ACAN,AK1,AK4,ABCD1,ALDOA,AMD1,AMPD3,ADCY4,MCFD2,APRT,GADD45GIP1,ATIC,B4GALT4,ATP5F1D,B3GALT4,B3GALNT1,ATP5MC2,BCL2,BID,LDHD,BMPR1B,CRPPA,PAPSS2,CDA,LARGE1,MUC21,B4GALT6,B4GALT5,NDST3,CHST2,BACE2,ITM2B,UAP1L1,ITM2A,CHST3,PIGL,MPC2,GAL3ST1,COX4I1,COX6B1,COX6C,COX7C,CHST11,GALNT9,VCAN,NCAN,SDC3,ELOVL3,CYC1,CHST9,DCTD,GALNT8,GBGT1,HS3ST4,HS3ST3B1,HS3…
GO: Biological Process	GO:0050433	regulation of catecholamine secretion		0.0008986	1	0.01541	0.1537	29	77	ADORA2A,ADRA2A,ADRA2B,GRK2,CHGA,CHRNA7,CNR1,CRHR1,CRHR2,CARTPT,FGF20,DRD2,SYT15,GABBR1,GDNF,GHSR,HTR1B,HTR2A,KCNA2,SYT2,OPRK1,OXTR,PCP4,SYT10,PTGS1,SLC18A1,SNCG,SYT1,UCN
GO: Biological Process	GO:0030833	regulation of actin filament polymerization		0.0008999	1	0.01541	0.1537	55	172	PREX1,ALOX15,BIN1,ARF1,SPTBN4,WASL,CAPG,CAPN1,HIP1R,TMSB10,PFN3,CSF3,DBN1,VILL,DLG1,ARPC1B,ARPC2,ABI2,ELN,DMTN,EPS8,CCL26,CDC42EP2,ARFGEF1,AVIL,IQGAP2,JMY,GSN,HCK,ICAM1,ARPIN,MYO1C,PAK3,TMOD4,PFN2,PRKCD,RAC3,TRIM27,BAIAP2L2,CARMIL1,PPP1R9A,FHOD3,SPTAN1,SPTB,SPTBN1,KANK1,COTL1,TLR2,TMOD1,TPM1,VASP,RICTOR,FMN2,ARHGAP40,KANK4
GO: Biological Process	GO:0007638	mechanosensory behavior		0.0009096	1	0.01555	0.1552	10	17	ABL2,NRXN2,DRD2,ETV1,SLITRK6,SHANK3,FOXP2,NEUROG1,SLC1A3,STRA6
GO: Biological Process	GO:0070997	neuron death		0.0009323	1	0.0159	0.1586	121	434	GDF5,ADAM8,ADORA2A,PARP1,AKT1,APOE,FAS,ARRB1,AXL,FADD,BCL2,BID,RAB29,CACNA1A,CAPN2,CASP7,CASP8,AIFM1,CRLF1,CHGA,CHRNA7,CNTFR,SLC25A27,CRHR1,AATK,NSMF,CSF3,CTSZ,NOS1AP,DCC,FGF20,DHCR24,PCSK9,ATN1,BCL2L11,EPHA7,ERBB3,SIGMAR1,ESR1,ESR2,FGF8,GPNMB,FOXO3,HDAC7,STAMBP,FOXB1,CHL1,GABRB2,GABRB3,NES,SIX4,GDNF,GH1,GLP1R,GPR75,TOX3,KDM2B,GRIK2,GRM4,GRM7,PTPN5,HLA-F,HMOX1,IKBKB,IL6,IL18,ITGB2,KCNMA1,KRAS,LIG…
GO: Biological Process	GO:0046632	alpha-beta T cell differentiation		0.0009323	1	0.0159	0.1586	41	120	ABL2,EOMES,SOCS1,BCL2,BCL3,BCL6,PRDM1,RUNX1,RUNX3,CBFB,CD80,IL27,CD83,LEF1,IKZF1,BATF,IL23A,FOXP1,LOXL3,IL6,IL18,NKX2-3,IRF4,ANKLE1,ITPKB,JAK3,SMAD7,MYB,PRKCZ,RARA,RORA,RORC,SATB1,ZC3H12A,OTUD5,STAT6,SYK,SEMA4A,TCF7,NFKBIZ,TGFBR2
GO: Biological Process	GO:0048534	hematopoietic or lymphoid organ development		0.000946	1	0.01611	0.1607	271	1065	ABL2,ACTN1,ACVR1B,ADAM8,ADAR,MYSM1,EOMES,FZD7,GFI1B,WDR38,PARP1,MAD1L1,AHR,PREX1,ANK1,KCNAB2,LMO4,FAS,LY6D,CDK13,SOCS1,SLC46A2,AXL,FADD,BCL2,TNFRSF11A,BCL3,BCL6,BCR,INPP4B,CEACAM1,PRDM1,BMI1,BMP4,LDB1,ZFP36L1,ARHGEF7,CACNB4,CALCR,APOBEC3H,CASP8,ARTN,RUNX2,RUNX1,RUNX3,CBFB,CD4,CD8A,CD80,CD44,CD79B,CD81,IL27,CDK6,CDKN2B,CEBPD,CEBPG,ARL11,GPR55,CD83,TJP2,ITM2A,CNN2,TRIM58,ZNF385A,CR2,BATF2,CARTPT,L3…
GO: Biological Process	GO:0030326	embryonic limb morphogenesis		0.0009517	1	0.01616	0.1612	48	146	GDF5,TBC1D32,ALX3,SP8,BMP4,ALDH1A2,RUNX2,NIPBL,TBX4,OSR2,CHST11,DLX5,BCL2L11,RDH10,ECE1,SP9,LEF1,MECOM,FGF8,FGF9,TMEM107,GLI2,GNA12,GNAS,HOXD12,LMX1B,LRP4,RSPO2,MYCN,ROR2,PRRX1,PTCH1,RARG,GRHL2,SFRP2,FBXW4,SHOX2,CHD7,DKK1,TBX5,HNF1A,TFAP2A,TWIST1,CYP26B1,WNT5A,WNT7A,SALL4,ALX1
GO: Biological Process	GO:0035113	embryonic appendage morphogenesis		0.0009517	1	0.01616	0.1612	48	146	GDF5,TBC1D32,ALX3,SP8,BMP4,ALDH1A2,RUNX2,NIPBL,TBX4,OSR2,CHST11,DLX5,BCL2L11,RDH10,ECE1,SP9,LEF1,MECOM,FGF8,FGF9,TMEM107,GLI2,GNA12,GNAS,HOXD12,LMX1B,LRP4,RSPO2,MYCN,ROR2,PRRX1,PTCH1,RARG,GRHL2,SFRP2,FBXW4,SHOX2,CHD7,DKK1,TBX5,HNF1A,TFAP2A,TWIST1,CYP26B1,WNT5A,WNT7A,SALL4,ALX1
GO: Biological Process	GO:0043086	negative regulation of catalytic activity		0.0009707	1	0.01639	0.1635	248	967	ACTB,LMTK3,ADAR,ELFN2,ADCY2,ADCY3,ADCY5,ADCY9,ADORA2A,ADRA2A,GRK2,AHR,AHSG,AKT1,ADCY4,BIN1,ANXA3,BIRC3,APOE,SLC7A14,PPP4R4,ARRB1,TRIB3,SOCS1,ATP2B4,AVP,CEACAM1,CFLAR,BMP4,BST2,C3,SPOCD1,NOL3,CAST,CASP8,CASR,CAV1,SERPINH1,CD44,DGKI,CDKN2A,CDKN2B,CDKN2C,GPR37L1,CHRM2,TNFAIP8,CNR1,SH3BP5,COL4A3,CABP1,MAPK8IP1,GABBR2,AKAP12,CSNK2A1,WFDC10A,CYP27B1,WFDC6,DBN1,R3HDML,SPOCK3,DHCR24,PARP9,DPEP1,DRD1,DRD2…
GO: Biological Process	GO:0048242	epinephrine secretion		0.0009762	1	0.01639	0.1635	8	12	ADRA2A,ADRA2B,CRHR1,CRHR2,CARTPT,GABBR1,PTGS1,UCN
GO: Biological Process	GO:1904862	inhibitory synapse assembly		0.0009762	1	0.01639	0.1635	8	12	GABRA2,GABRB2,GABRB3,GABRG2,PLXNB1,LHFPL4,SEMA4A,WNT5A
GO: Biological Process	GO:0061303	cornea development in camera-type eye		0.0009762	1	0.01639	0.1635	8	12	FOXE3,TWIST2,KRT12,LIMK2,PAX6,TFAP2A,WNT2B,WNT9B
GO: Biological Process	GO:0060900	embryonic camera-type eye formation		0.0009762	1	0.01639	0.1635	8	12	ALDH1A3,WNT16,FRS2,PAX2,STRA6,TFAP2A,TWIST1,WNT5A
GO: Biological Process	GO:0070472	regulation of uterine smooth muscle contraction		0.0009762	1	0.01639	0.1635	8	12	ADRA2A,ADRA2B,GPER1,LCK,OXTR,TACR2,TACR1,TACR3
GO: Biological Process	GO:0014060	regulation of epinephrine secretion		0.0009762	1	0.01639	0.1635	8	12	ADRA2A,ADRA2B,CRHR1,CRHR2,CARTPT,GABBR1,PTGS1,UCN
GO: Biological Process	GO:0021892	cerebral cortex GABAergic interneuron differentiation		0.0009762	1	0.01639	0.1635	8	12	DLX2,DRD1,DRD2,LHX6,RAC3,FEZF2,CNTN2,NKX2-1
GO: Biological Process	GO:0032411	positive regulation of transporter activity		0.0009786	1	0.01641	0.1637	45	135	ASIC2,AMIGO1,ADRB1,ANK3,RGS9,BMP4,CACNB2,CACNB3,CACNB4,CALM1,HAP1,SYNGR3,CFTR,AKAP7,NOS1AP,DMD,GAL,FGF14,CACNG4,GLRX,STK39,CRACR2A,HSPA2,HTR3A,SHANK3,IKBKB,RNF207,KCNA1,KCNC2,KCNE1,NTSR1,P2RY6,PLCG2,PRKCD,PRKG1,RELN,PTAFR,KCNIP2,SGK1,LRRC52,STAC,ABCC8,NEDD4L,TRPC6,WNK2
GO: Biological Process	GO:0060193	positive regulation of lipase activity		0.0009831	1	0.01644	0.164	53	165	ABL2,ADRA1A,ADRA2A,ARHGAP6,AVPR1A,AVPR1B,CALCA,CAMK2B,CASR,CCKBR,GPR55,CHGA,CHRM2,CMKLR1,LTB4R,CRHR1,DRD1,DRD2,DRD5,APOA5,NR1H3,PLCE1,ESR1,NMUR1,DLC1,FGF2,FGFR2,FLT1,GNG13,GPR4,GPR20,GRM1,GRP,HCRT,HRH1,HTR2A,HTR2B,HTR2C,KISS1,LHCGR,NTRK3,OPRK1,OPRM1,P2RY4,P2RY6,P2RY11,PDGFRA,PDPK1,PRKCZ,PTAFR,TACR1,LPAR3,NTSR2
GO: Biological Process	GO:0010517	regulation of phospholipase activity		0.0009831	1	0.01644	0.164	53	165	ABL2,ADRA1A,ADRA2A,ARHGAP6,AVPR1A,AVPR1B,CALCA,CAMK2B,CASR,CCKBR,GPR55,CHGA,CHRM2,CMKLR1,LTB4R,CRHR1,DRD1,DRD2,DRD5,RASGRP1,PLCE1,ESR1,NMUR1,DLC1,FGF2,FGFR2,FLT1,GNG13,GPR4,GPR20,GRM1,GRP,HCRT,HRH1,HTR2A,HTR2B,HTR2C,KISS1,LHCGR,NTRK3,OPRK1,OPRM1,P2RY4,P2RY6,P2RY11,PDGFRA,PDPK1,PRKCZ,PTAFR,PLA2R1,TACR1,LPAR3,NTSR2
GO: Biological Process	GO:1901214	regulation of neuron death		0.0009975	1	0.01666	0.1662	111	394	GDF5,ADAM8,ADORA2A,PARP1,AKT1,APOE,FAS,ARRB1,AXL,BCL2,RAB29,CACNA1A,CAPN2,CASP8,AIFM1,CRLF1,CHGA,CHRNA7,CNTFR,CRHR1,NSMF,CSF3,CTSZ,NOS1AP,DCC,FGF20,DHCR24,PCSK9,BCL2L11,EPHA7,ERBB3,SIGMAR1,ESR1,ESR2,FGF8,GPNMB,FOXO3,HDAC7,STAMBP,FOXB1,CHL1,GABRB2,GABRB3,NES,SIX4,GDNF,GH1,GLP1R,GPR75,TOX3,KDM2B,GRIK2,GRM4,GRM7,PTPN5,HLA-F,HMOX1,IKBKB,IL6,IL18,ITGB2,KCNMA1,KRAS,LIG4,NCOA7,FOXQ1,MDK,MAP3K5,CD200,CIT…
GO: Biological Process	GO:1901016	regulation of potassium ion transmembrane transporter activity		0.001005	1	0.01673	0.1669	28	74	AMIGO1,ANK3,CACNA1D,CASQ2,CAV1,AKAP7,NOS1AP,DLG1,GAL,FHL1,STK39,WWP2,RNF207,KCNA1,KCNC2,KCNE1,KCNJ1,KCNS1,PRKG1,KCNIP2,LRRC52,ABCC8,VAMP2,NEDD4L,KCNE5,SNX27,KCNAB1,NETO2
GO: Biological Process	GO:0007632	visual behavior		0.001005	1	0.01673	0.1669	28	74	ABL2,PDE8B,LRRN4,ATP1A2,ATP1A3,CCK,CRHR1,DRD1,DRD2,DRD5,NPTN,FOXB1,GRIN2A,TAFA2,SYNPO,HOXA1,HRH1,IDUA,TANC1,KRAS,MEIS2,PDE1B,ATXN1,SGK1,SLC1A2,ABCC8,SLC7A11,NDRG4
GO: Biological Process	GO:0035019	somatic stem cell population maintenance		0.001016	1	0.0169	0.1686	30	81	ASCL2,BCL9,LDB1,CDX2,TCF7L1,ELF5,EPHA1,FGF2,FOXP1,ZSCAN10,LIG4,SMAD2,PAX2,POLR2D,POLR2G,POLR2J,POLR2L,POU5F1,NANOG,ZHX2,PRDM14,TDGF1,KLF10,WNT7A,WNT9B,PAX8,LBH,SALL4,VANGL2,HMGA2
GO: Biological Process	GO:0032094	response to food		0.001026	1	0.01705	0.1701	19	44	SLC25A25,AKT1,CCK,CHRNA7,CARTPT,CYP1A1,ATN1,GH1,GHSR,HSD11B2,MPO,CLPSL2,NPY,OPRM1,PPARA,PPARG,SLC16A1,SREBF1,UCN
GO: Biological Process	GO:1903708	positive regulation of hemopoiesis		0.00104	1	0.01725	0.1721	68	223	ACVR1B,ADAM8,GFI1B,SOCS1,AXL,FADD,BCL6,PRDM1,BMI1,ZFP36L1,CASP8,RUNX1,RUNX3,CBFB,CD4,CD80,CD83,TRIM58,CSF3,ISG15,TOX,RASGRP1,EGR3,LEF1,IKZF1,SLC9B2,FES,FOXO3,FLT1,FLT3LG,IL23A,GAS6,GLI2,GNAS,IL6,IL7,IL12A,IL15,IL18,ITGB3,ITPKB,LCK,LGALS3,CD46,MDK,KITLG,MYB,ROR2,TMEM64,POU4F1,PRKCA,PRKCZ,RARA,RB1,DHX36,RCOR1,SYK,TAL1,NFKBIZ,TGFBR2,THPO,KLF10,IL34,TRAF6,ZNF16,DCSTAMP,ZMIZ1,GPR68
GO: Biological Process	GO:0071559	response to transforming growth factor beta		0.001042	1	0.01725	0.1721	82	278	GDF5,ACVR1B,PARP1,AMHR2,ITGA8,ZFHX3,BCL9,CFLAR,BMPR1B,ZFP36L1,FOXH1,LDLRAD4,CAV1,CAV2,RUNX1,RUNX3,CDH5,CDKN2B,OVOL2,TGFBRAP1,BMP8A,COL1A1,COL1A2,COL4A2,ONECUT2,MXRA5,GDF15,CHST11,ADAMTSL2,DBN1,NPNT,FBN1,FGFR2,LEFTY1,ANKRD1,WWOX,GCNT2,GDNF,GLG1,HPGD,HTRA3,LIMS1,LOX,LTBP1,LTBP2,SMAD2,SMAD3,SMAD6,SMAD7,CITED1,NODAL,NOS3,FURIN,PDE2A,PDE3A,PDPK1,PENK,WNT4,PRKCZ,PTPRK,SKOR2,VEPH1,FERMT1,HTRA4,SOX5,SRC,…
GO: Biological Process	GO:0043491	protein kinase B signaling		0.00105	1	0.01737	0.1733	84	286	ADAM8,AKT1,C1QTNF1,AREG,TRIB3,AXL,FGF18,INPP4B,FGF16,ZFP36L1,BTC,CPNE1,CALCR,SEMA5A,CD80,CD40,GDF15,EPGN,CSF3,FGF20,DLG1,FGF19,DRD2,EPHA2,RNF41,ERBB2,ERBB3,EREG,ESR1,F10,FGF1,FGF2,FGF6,FGF8,FGF9,FGFR2,ARFGEF1,GAS6,GATA4,FRS2,GCNT2,HPSE,GPER1,NRG1,FAM110C,IGFBP5,IL6,IL18,IRS1,LCK,LOX,PIK3AP1,MET,KITLG,MST1R,MYOC,NGFR,NKX3-1,PAX2,PDGFB,PDGFRA,PIK3C2B,POU5F1,PPP2R5C,PTPRJ,BANK1,RARA,CAVIN3,PEAR1,INP…
GO: Biological Process	GO:0043271	negative regulation of ion transport		0.001053	1	0.01739	0.1735	61	196	DYSF,ADRA2A,AHR,AKT1,BIN1,ANK3,ATP1A2,BCL2,CACNA1F,CACNB3,CALM1,CASQ2,CAV1,CNR1,CRHR1,CRHR2,SMIM6,ACE,PCSK9,DRD2,ACSL4,FGF12,GABBR1,ANO9,STK39,GRM7,HCRT,CD300A,HRC,HTR1B,HTR2A,HTR7,ICAM1,KCNE1,MAOB,MMP9,NOS1,NOS3,NPY5R,NTSR1,PACSIN3,SERPINE2,PRKCA,PRKG1,PRKG2,REM2,PXK,TRIM27,RRAD,PLA2R1,SLC18A1,SLN,HECW1,NEDD4L,SLC26A5,THBS1,KCNE5,TWIST1,SNX27,KCNAB1,WNK2
GO: Biological Process	GO:0061098	positive regulation of protein tyrosine kinase activity		0.001078	1	0.01777	0.1773	25	64	ADRA1A,ADRA2A,UNC119,LILRA5,EPGN,ACE,DVL2,EFNA5,ERBB3,EREG,GAS6,AFAP1L2,NRG1,NEDD9,NGF,PAK2,PDGFB,RELN,NCF1,SRC,TAL1,DOK7,SRCIN1,TGFA,WNT3A
GO: Biological Process	GO:0042475	odontogenesis of dentin-containing tooth		0.001079	1	0.01777	0.1773	35	99	SLC24A4,BMP4,RUNX2,DMRT3,HAND1,KLK5,SOSTDC1,CTNNA1,DLX2,BCL2L11,LEF1,TCIRG1,FGF8,FST,EDAR,GLI2,TNC,NKX2-3,ITGB4,JAG2,LAMA5,LRP4,RSPO2,NFIC,NGFR,TNFRSF11B,PDGFRA,EDARADD,PPARA,FAM20A,LHX8,SLC34A1,PERP,TRAF6,FAM20C
GO: Biological Process	GO:0043281	regulation of cysteine-type endopeptidase activity involved in apoptotic process		0.001093	1	0.01797	0.1793	72	239	ADORA2A,AKT1,ALOX12,BIRC3,FAS,ARRB1,CRADD,AVP,FADD,BID,CFLAR,NOL3,HIP1R,CASP8,CCK,AIFM1,CD44,CDH1,TNFAIP8,COL4A3,CSNK2A1,CCN2,CTSD,CTSH,ST18,SOX7,DHCR24,TNFSF15,DPEP1,BCL2L11,LEF1,EPHA7,DLC1,BEX3,LAMP3,GAS6,SFN,GPER1,RFFL,GSN,NR4A1,IL6,LCK,SMAD3,MAP3K5,MMP9,NGF,NGFR,NKX3-1,NODAL,PAK2,PAX2,SERPINB9,NLE1,PPARG,MAPK9,BIRC7,PIH1D1,RPS6KA1,S100A8,SFRP2,SIAH2,CARD8,SRC,GRAMD4,SYK,KHDC1,THBS1,ST20,VEGFA…
GO: Biological Process	GO:0031076	embryonic camera-type eye development		0.001095	1	0.01798	0.1794	18	41	ALDH1A3,ALDH1A2,RDH10,WNT16,NES,FRS2,PPP1R13L,KDM2B,PAX2,PAX6,RARA,RARG,SIX3,STRA6,ZEB1,TFAP2A,TWIST1,WNT5A
GO: Biological Process	GO:0034656	nucleobase-containing small molecule catabolic process		0.001098	1	0.01799	0.1795	22	54	AHCY,APOBEC3H,ENTPD2,ENTPD6,CDA,APOBEC3D,APOBEC3B,GMPR2,ADA2,NT5C1A,NUDT5,HPRT1,APOBEC3F,UPP2,NUDT9,MTAP,NUDT1,HDDC3,NUDT18,NT5C,PRTFDC1,NT5M
GO: Biological Process	GO:0051489	regulation of filopodium assembly		0.001098	1	0.01799	0.1795	22	54	WASL,PPP1R16B,RIPOR2,DBN1,ARHGAP44,DPYSL3,ARPC2,DMTN,ARAP1,RAB3IP,GPM6A,MYO10,MYO3A,PRKCD,FNBP1L,PPP1R9A,NLGN1,FSCN1,RAB17,TGFB3,ZMYND8,PLPPR5
GO: Biological Process	GO:0042058	regulation of epidermal growth factor receptor signaling pathway		0.001113	1	0.01817	0.1813	33	92	ADRA2A,AKT1,AREG,CEACAM1,ARHGEF7,BTC,HAP1,HIP1R,CDH13,EPGN,DOK1,SPRY1,EREG,ESR1,ESR2,ARAP1,SHKBP1,AFAP1L2,GPER1,MMP9,PDE6G,EPN1,PTPN3,PTPN12,PTPRF,PTPRJ,RHBDF2,NCF1,RNF126,TFAP2A,TGFA,CBLC,MVB12B
GO: Biological Process	GO:0051781	positive regulation of cell division		0.001113	1	0.01817	0.1813	33	92	CDC14B,BTC,CDC25B,AURKB,KIF3B,DRD2,EREG,FGF1,FGF2,FGF6,FGF8,FGF9,FGFR2,MACC1,HOXC4,HTR2B,MDK,CENPV,NKX3-1,YBX1,PDGFB,PPBP,MAP10,PTN,SVIL,PDGFC,TAL1,TGFA,TGFB3,THBS4,VEGFA,ZNF16,LBH
GO: Biological Process	GO:0007229	integrin-mediated signaling pathway		0.001114	1	0.01817	0.1813	38	110	ITGA8,CEACAM1,DST,BST1,COL16A1,BCAR1,ISG15,CCN2,CTNNA1,GAB2,DOCK1,TSPAN32,EMP2,DMTN,FLNA,LOXL3,HCK,FYB2,ITGA4,ITGB2,ITGB3,ITGB4,ITGB8,LAMA3,LAMA5,LIMS1,NEDD9,PRKD1,PTN,ITGA11,FERMT1,LIMS2,SRC,ERBIN,RCC2,SYK,ZYX,CD177
GO: Biological Process	GO:0045444	fat cell differentiation		0.001123	1	0.0183	0.1826	75	251	JDP2,DYSF,ADRB1,ADRB3,AKT1,TRIB3,SOCS1,CCND1,ZFP36L1,VSTM2A,RUNX1T1,CEBPD,NAPEPLD,CMKLR1,NIPBL,ZNF385A,GDF3,CREB5,ZNF516,CTBP2,FBXO9,CCDC3,TLCD3B,E2F1,SENP2,MECOM,ARID5B,SH2B2,FRZB,FAM120B,ERAP1,FFAR4,ADIRF,GPER1,GRK5,GPS2,WIF1,SAV1,NR4A1,HTR2A,HTR2C,ID4,IL6,LAMA4,LAMB3,LPL,SMAD3,SMAD6,CCDC71L,NR4A2,TMEM64,PPARG,ZADH2,RARRES2,RORA,RORC,SOCS7,ZC3H12A,SFRP2,SNAI2,SREBF1,LPIN1,ZFPM2,TGFB1I1,SH3PXD2B…
GO: Biological Process	GO:0022617	extracellular matrix disassembly		0.001135	1	0.01847	0.1843	31	85	ADAM8,BMP1,DDR1,CAPG,CAPN1,CAPN2,CAPNS1,SEMA5A,CD44,KLK5,SCUBE3,FLOT1,PDPN,ADAMTS5,GSN,IL6,LCP1,MELTF,MMP1,MMP9,MMP15,MMP16,MMP19,FURIN,SCUBE1,FSCN1,KIF9,SH3PXD2B,TIMP2,TLL1,TLL2
GO: Biological Process	GO:0008361	regulation of cell size		0.001152	1	0.0187	0.1866	66	216	SLC12A5,AHR,AKT1,SEMA6A,APOE,AQP4,RAB11A,SEMA5A,MAP3K13,AATK,PLXNA4,IST1,DBN1,DCC,SLC12A6,DSCAM,EFNA5,EPHA7,CLN8,PRR16,TRPV2,SEMA6B,GOLGA4,NRG1,SHANK3,KCNMA1,L1CAM,LIMK1,MAP2,BCL11A,MSN,MYO5B,NGF,NTRK3,P2RX7,SEMA5B,IQGAP3,PRKG2,RARG,RYK,SEMA6D,SCTR,RUFY3,SLC6A12,SLC12A4,SPP1,FSTL4,RAP1GAP2,SEMA4A,SLC26A5,MACF1,TNR,TP73,LPAR3,TRPC5,UCN,VAV2,VEGFA,EZR,DEPTOR,WNT5A,XK,BARHL2,SEMA3G,RGMA,WNT3A
GO: Biological Process	GO:0008285	negative regulation of cell population proliferation		0.001156	1	0.0187	0.1866	222	859	GDF5,NDRG2,ADORA2A,ADRA1A,MAD1L1,AHR,SRPX,IFT80,APOD,APOE,FAS,ASCL2,PDE5A,BECN1,BCL2,BCL6,CEACAM1,PRDM1,BMP4,BMPR1B,ALDH1A2,KLF9,PHOX2B,DDR1,CACNB4,CAV1,CAV2,RUNX1,RUNX3,CD9,CD80,CD44,CDH1,CDH5,CDH13,CDK6,CDKN2A,CDKN2B,CDKN2C,DLG5,OVOL2,CER1,CNN1,COL4A3,MAGED1,COMT,PTGES,CHD5,CTBP2,CTNNA1,ST18,RIPOR2,EPPK1,CYP27B1,DACH1,RASSF5,SOX7,FBXO4,DHCR24,RNF10,DLG1,MARVELD3,FGFBP1,NR2E3,DRD2,DUSP1,E2F1,TSP…
GO: Biological Process	GO:0051968	positive regulation of synaptic transmission, glutamatergic		0.001157	1	0.0187	0.1866	17	38	ADORA2A,CCKBR,SHANK1,DRD1,CACNG7,CACNG4,GRIA4,SHANK3,NGFR,NTRK1,ROR2,OXTR,RELN,NLGN1,SHANK2,IQSEC2,TNR
GO: Biological Process	GO:1901385	regulation of voltage-gated calcium channel activity		0.001157	1	0.0187	0.1866	17	38	DYSF,CACNA1A,CACNA1F,CACNB2,CACNB3,CACNB4,CRHR1,NOS1AP,DMD,DRD2,FGF14,KCNE1,PDE4B,AHNAK,REM2,RRAD,STAC
GO: Biological Process	GO:0032228	regulation of synaptic transmission, GABAergic		0.001157	1	0.0187	0.1866	17	38	ADORA2A,ADRA1A,BAIAP3,CA7,HAP1,CCKBR,CNR1,DRD2,NISCH,HTR1B,KRAS,NPY5R,OXTR,NLGN1,PLCL2,TACR1,USP46
GO: Biological Process	GO:0043087	regulation of GTPase activity		0.001166	1	0.01881	0.1877	135	494	AGAP5,ABR,ADPRH,ADRB1,PREX1,RASAL1,BIN1,ARHGAP23,ARHGAP6,ARHGDIA,ARRB1,RGS11,RGS9,BCL6,BCR,ARHGEF7,KALRN,CAV2,CD40,DGKI,CHN1,CHN2,ARHGAP22,TBC1D22A,NGEF,ARHGEF6,PLEKHG4,RGS6,PLXNA4,ARHGAP32,ACAP1,ARHGAP24,TIAM2,ARHGAP44,DOCK1,DVL2,DVL3,RASGRP1,EFNA5,PLXNC1,EPHA2,TNK2,EPHA1,RASGRP2,SPRY1,ERBB2,NET1,GMIP,CCL26,FAM13B,DLC1,CDC42EP2,FGD1,ARAP1,ARAP2,RGPD5,ARFGEF1,NUP50,IQGAP2,ARHGEF16,GNAS,ADAP1,GPS2…
GO: Biological Process	GO:0048588	developmental cell growth		0.001169	1	0.01884	0.188	82	279	ADRA1A,ADRB1,SEMA6A,RASAL1,APOE,CPNE5,TMEM108,RAB11A,NRP2,CPNE1,DDR1,SEMA5A,CTDP1,MAP3K13,DCLK1,NRN1L,CPNE6,AATK,PLXNA4,RIMS2,IST1,DBN1,DCC,DSCAM,GAL,CACNG7,EFNA5,EMX1,EPHA7,NIN,NRN1,TRPV2,SEMA6B,LLPH,PDLIM5,FOXP1,GATA4,GOLGA4,NRG1,ITGA4,L1CAM,LIMK1,MAP2,BCL11A,MYO5B,NDN,NGF,NTRK3,SYT2,SEMA5B,PLXNA1,POU4F3,PPARA,PRKCZ,PRKG1,RARG,RYK,SEMA6D,RUFY3,SLIT3,RIMS1,UNC13A,SPP1,FSTL4,SYT1,COBL,SEMA4A,NEDD…
GO: Biological Process	GO:0008585	female gonad development		0.001187	1	0.01905	0.1901	42	125	GRK2,AHR,AMHR2,ARRB1,BCL2,BMP4,BMPR1B,GPR149,EIF2B5,RUNX1,COL9A3,CTNNA1,ZFP42,EDN2,IMMP2L,EREG,ESR1,ESR2,ARID5B,FST,FOXO3,NR5A1,GAS2,ICAM1,IDH1,LHB,LHCGR,KITLG,MMP19,MSH4,NEFH,NOS3,PDGFRA,WNT4,PGR,LHX8,SLIT3,SRC,ZFPM2,SPO11,VEGFA,WT1
GO: Biological Process	GO:0042069	regulation of catecholamine metabolic process		0.001188	1	0.01905	0.1901	12	23	COMT,PNKD,DRD1,GPR37,HPRT1,HTR2C,ITGB2,MAOB,NR4A2,PDE1B,SLC6A3,TACR3
GO: Biological Process	GO:0006837	serotonin transport		0.001188	1	0.01905	0.1901	12	23	CRHR2,CD300A,HTR1B,HTR7,ITGB3,LGALS3,MAOB,NOS1,SLC6A4,SLC18A1,SLC18A2,SYK
GO: Biological Process	GO:2000810	regulation of bicellular tight junction assembly		0.001188	1	0.01905	0.1901	12	23	RUNX1,CBFB,EPHA2,IKBKB,GPBAR1,MYO1C,PRKCH,SNAI2,SNAI1,NEDD4L,TJP1,CLDN5
GO: Biological Process	GO:0030098	lymphocyte differentiation		0.001191	1	0.01905	0.1901	113	404	ABL2,ADAM8,EOMES,FZD7,AHR,PREX1,FAS,LY6D,SOCS1,SLC46A2,AXL,FADD,BCL2,BCL3,BCL6,PRDM1,BMI1,BMP4,ZFP36L1,CACNB4,RUNX2,RUNX1,RUNX3,CBFB,CD4,CD8A,CD80,CD44,CD79B,IL27,CDK6,CEBPG,CD83,ITM2A,CR2,DCAF1,TOX,MAFB,RASGRP1,EGR3,RNF41,MPZL2,LEF1,ERBB2,TCIRG1,IKZF1,FLT3LG,BATF,IL23A,HDAC7,FOXP1,GAS6,KAT2A,GLI2,KDELR1,LOXL3,GPS2,HHEX,IFNW1,IL6,IL7,IL12A,IL15,IL18,NKX2-3,IRF4,ANKLE1,ITGA4,ITPKB,JAG2,JAK3,LCK,LG…
GO: Biological Process	GO:0034404	nucleobase-containing small molecule biosynthetic process		0.001192	1	0.01905	0.1901	39	114	AK1,ABCD1,AMD1,AMPD3,APRT,PDE8B,PDE5A,ENTPD2,CDA,GMPR2,FHIT,ADA2,NT5C1A,NUDT5,NUDT3,GUK1,ACOT7,HPRT1,NUDT17,UPP2,NUDT9,MTAP,NUDT1,NCF2,PDE2A,PDE4A,PDE4B,PDE4C,PDE4D,PDE7A,UCKL1,NEIL1,HDDC3,NUDT18,NCF1,NT5C,UCK2,PRTFDC1,NT5M
GO: Biological Process	GO:0055001	muscle cell development		0.001199	1	0.01915	0.191	69	228	ACTA1,ACTC1,ACTG1,ACTN3,DYSF,ADRA1A,ADRB1,ALPK3,BIN1,BCL2,CFLAR,BMP4,CACNB4,CASQ2,CAV2,CTDP1,CACNA2D2,CSRP2,NKX2-5,RIPOR2,MYLK3,DMD,RCAN1,SPEG,FLNC,PDLIM5,ANKRD1,FOXP1,MEGF10,DNER,GATA4,SIX4,BVES,KRT8,KRT19,ANKRD23,LMNA,LOX,SMAD6,MEF2A,MET,MYOM3,MYBPC3,MYH11,MYOD1,MYOG,IGSF22,NFATC2,PDGFRA,TMOD4,PMP22,PPARA,PRKAR1A,PRKG1,SYPL2,SYNPO2L,RYR1,SHOX2,FHOD3,NKX2-6,BIN3,TMOD1,TNNT2,TNNT3,TPM1,COL14A1,VE…
GO: Biological Process	GO:0070306	lens fiber cell differentiation		0.00121	1	0.01929	0.1925	16	35	BFSP1,CRYGB,ABI2,EPHA2,FGFR2,FOXE3,FRS2,SMAD3,MAF,NTRK3,PROX2,TBC1D20,SIX3,TMOD1,SLC7A11,WNT7A
GO: Biological Process	GO:0009798	axis specification		0.001217	1	0.01939	0.1935	34	96	BMP4,LDB1,CDX2,CDX4,CER1,GDF3,TCF7L1,IRX4,SENP2,BASP1,FRS2,HHEX,FOXA2,LHX1,SMAD2,SMAD6,CITED1,NEUROG1,NODAL,OTX2,PAX6,PTCH1,MNS1,WLS,SIX3,COBL,TBXT,TBX6,TDGF1,WNT1,WNT5A,WNT7A,WNT8A,WT1
GO: Biological Process	GO:0030097	hemopoiesis		0.001227	1	0.01951	0.1947	259	1018	ABL2,ACTN1,ACVR1B,ADAM8,ADAR,MYSM1,EOMES,FZD7,GFI1B,WDR38,PARP1,AHR,PREX1,ANK1,KCNAB2,FAS,LY6D,CDK13,SOCS1,SLC46A2,AXL,FADD,BCL2,TNFRSF11A,BCL3,BCL6,BCR,INPP4B,CEACAM1,PRDM1,BMI1,BMP4,LDB1,ZFP36L1,ARHGEF7,CACNB4,CALCR,APOBEC3H,CASP8,RUNX2,RUNX1,RUNX3,CBFB,CD4,CD8A,CD80,CD44,CD79B,CD81,IL27,CDK6,CDKN2B,CEBPD,CEBPG,ARL11,GPR55,CD83,TJP2,ITM2A,CNN2,TRIM58,ZNF385A,CR2,BATF2,CARTPT,L3MBTL1,CSF3,ISG15,…
GO: Biological Process	GO:0072575	epithelial cell proliferation involved in liver morphogenesis		0.001245	1	0.01973	0.1968	13	26	CEACAM1,CFLAR,GLI1,HPN,LIMS1,MDK,MKI67,PLAU,PTN,RPS6KA1,LIMS2,TGFA,WNT3A
GO: Biological Process	GO:0072574	hepatocyte proliferation		0.001245	1	0.01973	0.1968	13	26	CEACAM1,CFLAR,GLI1,HPN,LIMS1,MDK,MKI67,PLAU,PTN,RPS6KA1,LIMS2,TGFA,WNT3A
GO: Biological Process	GO:0001958	endochondral ossification		0.001247	1	0.01973	0.1968	15	32	ALPL,FGF18,BMP4,BMP6,RUNX2,COL1A1,COL2A1,COL13A1,DLX5,GNAS,HSPG2,MEF2D,MMP16,PTHLH,PHOSPHO1
GO: Biological Process	GO:0036075	replacement ossification		0.001247	1	0.01973	0.1968	15	32	ALPL,FGF18,BMP4,BMP6,RUNX2,COL1A1,COL2A1,COL13A1,DLX5,GNAS,HSPG2,MEF2D,MMP16,PTHLH,PHOSPHO1
GO: Biological Process	GO:0007200	phospholipase C-activating G protein-coupled receptor signaling pathway		0.001259	1	0.01983	0.1979	37	107	ADRA1A,ADRA2A,CALCA,CASR,CCKBR,GPR55,CHGA,CHRM2,CMKLR1,LTB4R,CRHR1,DRD1,DRD2,DRD5,PLCE1,ESR1,NMUR1,GNG13,GPR4,GPR20,GRM1,GRP,HCRT,HRH1,HTR2A,HTR2B,HTR2C,KISS1,LHCGR,OPRK1,OPRM1,P2RY4,P2RY6,P2RY11,TACR1,LPAR3,NTSR2
GO: Biological Process	GO:0051235	maintenance of location		0.00126	1	0.01983	0.1979	104	368	ABCA1,DYSF,GRK2,APLNR,AKT1,ANK3,ANXA6,APOE,SPTBN4,ATP1A2,BCL3,C3,CALM1,NOL3,HAP1,CALR,VSTM2A,CASQ2,CAV1,CD4,TMSB10,CER1,SUN2,CCR5,ABCG1,IKBKE,CYBA,KEAP1,DBN1,DMD,SHANK1,DRD1,DRD2,NR1H3,TOPORS,PLCE1,FBN1,FGF2,FLNA,FTL,NR5A1,SUFU,GLP1R,KDELR1,GPER1,GSN,HK1,COPS9,HRC,HTR2A,HTR2B,HTR2C,IL6,ITGB3,ITPR2,ITPR3,JUP,LCK,LCN2,LGALS3,LHCGR,LPL,LTBP1,LYN,TPCN1,MEST,MXI1,NBL1,NFKBIE,TONSL,NGF,NOS1,NTSR1,P2RX7…
GO: Biological Process	GO:0071902	positive regulation of protein serine/threonine kinase activity		0.00126	1	0.01983	0.1979	104	368	ADAM8,ADRA2A,ADRA2B,AKT1,C1QTNF2,ALK,MAP4K3,ARRB1,PDE5A,ATP2B4,CCND1,TNFRSF11A,FGF18,BMP4,CALM1,MAP3K6,CCND2,CD40,CD81,MAP3K13,MAPKAPK2,CHRNA7,MAGED1,GDF15,EPGN,CARTPT,IRGM,DUSP5,DVL2,DVL3,RASGRP1,PLCE1,ERBB2,FGF1,FGF2,FLT1,ERN2,FRS2,GH1,KISS1R,STK39,GRM1,GRM4,MAP4K1,FZD10,NRG1,HTR2A,HTR2B,DUSP19,KRAS,MAP3K5,MET,KITLG,MIF,MNAT1,MST1R,NGF,NTRK1,NTRK3,ROR2,P2RX7,PAK3,PDE6G,PDGFB,ETAA1,IQGAP3,MDFIC,…
GO: Biological Process	GO:1904861	excitatory synapse assembly		0.001262	1	0.01983	0.1979	14	29	NRXN2,SHANK1,NPTN,SHANK3,LRRTM1,NTRK3,RELN,PTPRD,NLGN1,SHANK2,LRRC4,SEMA4A,WNT5A,WNT7A
GO: Biological Process	GO:0060008	Sertoli cell differentiation		0.001262	1	0.01983	0.1979	14	29	NR0B1,MAP7,NUP210L,CFTR,DMRT1,FLNA,GATA4,HSD17B4,ICAM1,NTRK1,RARA,FNDC3A,TCF21,WT1
GO: Biological Process	GO:0003231	cardiac ventricle development		0.001269	1	0.01992	0.1987	47	144	AHR,LMO4,PRDM1,BMP4,FOXH1,HAND1,NKX2-5,DSP,HEYL,FGF9,FGFR2,SUFU,GATA4,FRS2,PPP1R13L,NRG1,SAV1,KCNK2,LTBP1,SMAD6,SMAD7,MYBPC3,NOS3,NPY5R,PDE2A,DLL4,EGLN1,POU4F1,GRHL2,SFRP2,CHD7,SLIT3,STRA6,TBX5,ZFPM2,TGFBR2,TNNC1,TNNI3,TNNT2,TPM1,NSD2,WNT5A,LUZP1,PAX8,CXCR4,SALL4,VANGL2
GO: Biological Process	GO:0050817	coagulation		0.001272	1	0.01995	0.199	102	360	ACTB,ACTG1,ACTN1,ADORA2A,ADRA2A,ADRA2B,C1QTNF1,DOCK6,ALOX12,DGKD,APOE,ARRB1,AXL,CEACAM1,C3,CAV1,PAPSS2,CD9,ENTPD2,CD40,FIBP,DGKI,CLIC1,COL1A1,COL1A2,DOCK1,TSPAN32,DMTN,F5,F10,F13A1,PHF21A,HMG20B,MYL9,FLNA,PROCR,SH2B2,PDPN,GAS6,GATA4,GATA6,HPSE,GNA12,GNAS,GP1BA,GP5,AKAP10,FOXA2,HPS1,HRG,IL6,IRF2,ITGB3,ITPK1,ITPR2,ITPR3,LCK,LYN,UBASH3A,NFE2,NOS3,P2RX7,PDGFB,PDGFRA,PDPK1,DGKH,SERPINE2,PLAT,PLAU,PLCG…
GO: Biological Process	GO:0043627	response to estrogen		0.001277	1	0.01999	0.1995	30	82	CCND1,CAV1,COMT,CRHBP,CTNNA1,CYP27B1,DHH,ARPC1B,GAL,ESR1,SLC34A2,GATA4,GATA6,HMOX1,IGFBP2,KCNMA1,KRT19,LDHA,SMAD6,CITED1,NOS1,TNFRSF11B,OPRK1,SERPINB9,PPARG,RARA,TGFB3,TGFBR2,WNT7A,KMT2D
GO: Biological Process	GO:0055002	striated muscle cell development		0.001295	1	0.02025	0.202	65	213	ACTA1,ACTC1,ACTG1,ACTN3,DYSF,ADRA1A,ADRB1,ALPK3,BCL2,CFLAR,BMP4,CACNB4,CASQ2,CAV2,CTDP1,CACNA2D2,CSRP2,NKX2-5,RIPOR2,MYLK3,DMD,RCAN1,SPEG,FLNC,PDLIM5,ANKRD1,FOXP1,DNER,GATA4,SIX4,BVES,KRT8,KRT19,ANKRD23,LMNA,LOX,MEF2A,MET,MYOM3,MYBPC3,MYH11,MYOD1,MYOG,IGSF22,NFATC2,PDGFRA,TMOD4,PMP22,PPARA,PRKAR1A,PRKG1,SYNPO2L,RYR1,SHOX2,FHOD3,NKX2-6,BIN3,TMOD1,TNNT2,TNNT3,TPM1,COL14A1,VEGFA,XK,NIBAN2
GO: Biological Process	GO:0030217	T cell differentiation		0.00131	1	0.02046	0.2041	82	280	ABL2,ADAM8,EOMES,FZD7,PREX1,FAS,SOCS1,SLC46A2,FADD,BCL2,BCL3,BCL6,PRDM1,BMI1,BMP4,ZFP36L1,CACNB4,RUNX2,RUNX1,RUNX3,CBFB,CD4,CD8A,CD80,CD44,IL27,CDK6,CD83,MAFB,RASGRP1,EGR3,MPZL2,LEF1,ERBB2,TCIRG1,IKZF1,BATF,IL23A,FOXP1,KAT2A,GLI2,KDELR1,LOXL3,IL6,IL7,IL12A,IL15,IL18,NKX2-3,IRF4,ANKLE1,ITPKB,JAG2,JAK3,LCK,LIG4,SMAD7,CD46,BCL11A,MDK,MYB,NFATC2,WNT4,DLL4,PRKCZ,RARA,RORA,RORC,SATB1,ZC3H12A,OTUD5,CHD7…
GO: Biological Process	GO:0070252	actin-mediated cell contraction		0.001314	1	0.0205	0.2045	44	133	ACTA1,ACTC1,ACTN3,ADRB1,BIN1,ATP1A2,CACNA1D,CACNB2,CASQ2,CAV1,MYL6B,NOS1AP,DBN1,DLG1,DMD,DSP,GJC1,EMP2,FGF12,FLNA,PDPN,GATA4,RNF207,JUP,KCNE1,KCNJ3,KCNJ5,KCNN2,MYBPC3,NOS1,PDE4B,PDE4D,NEDD4L,TMOD1,TNNC2,TNNC1,TNNI2,TNNI3,TNNT2,TNNT3,TPM1,TPM2,TPM4,KCNE5
GO: Biological Process	GO:0007189	adenylate cyclase-activating G protein-coupled receptor signaling pathway		0.00132	1	0.02056	0.2051	48	148	ABCA1,ADCY2,ADCY3,ADCY5,ADCY9,UCN2,ADORA2A,ADRA1D,ADRA1A,ADRA2A,ADRA2B,ADRB1,ADRB3,GRK2,ARRDC3,ADCY4,LGR5,ATP2B4,CALCA,CALCR,CHGA,CRHR1,DRD1,DRD2,DRD5,CALCRL,GLP1R,GNAS,GPR3,GPER1,GRK5,HTR7,LHCGR,MC5R,NOS1,OPRM1,PDE4B,PDE4D,PRKCA,PTGDR,PTGER1,PTGFR,PTHLH,ADM2,ADGRE2,GPHA2,ADGRL4,ADGRL2
GO: Biological Process	GO:0097366	response to bronchodilator		0.001324	1	0.02057	0.2053	23	58	ASIC1,ADORA2A,RGS9,CFLAR,AIFM1,CDK2,BCAR1,DPEP1,DRD1,DRD2,DRD5,GRIN2A,HPRT1,ICAM1,KCNC2,NR4A2,OXTR,PDE1B,EGLN1,MAPK8,RGS10,SLC18A2,THBS1
GO: Biological Process	GO:0022602	ovulation cycle process		0.001324	1	0.02057	0.2053	23	58	GRK2,ARRB1,BMPR1B,GPR149,RUNX1,CHRNA7,EDN2,EREG,ESR1,FOXO3,NR5A1,GAS2,KISS1,LHCGR,MMP19,NOS3,NPY5R,PDGFRA,PGR,MAP2K6,SLIT3,SRC,TGFB3
GO: Biological Process	GO:0048771	tissue remodeling		0.00133	1	0.02064	0.2059	67	221	GDF5,ABR,ACP5,ADAM8,AHR,AHSG,AXL,TNFRSF11A,BCR,INPP4B,CEACAM1,CALCA,CALCR,NOL3,CAPN1,CAV1,GPR55,CTHRC1,CARTPT,ACE,EFNA4,EPHA2,ELF3,TCIRG1,WNT16,FGF8,GPNMB,FLNA,FLT4,IL23A,GATA4,HRG,HTR1B,IDUA,IGFBP5,IL6,IL7,IL15,IL18,ITGA4,ITGB3,MDK,MMP9,IL20RA,NOS3,TNFRSF11B,P2RX7,PDK4,BSX,TMEM64,DLL4,PRKCA,DEF8,PTN,LRRK1,CHD7,SLC34A1,SPP1,SRC,TMBIM1,SYK,HNF1A,TGFB3,THBS4,TRAF6,VEGFA,DCSTAMP
GO: Biological Process	GO:0038065	collagen-activated signaling pathway		0.001371	1	0.02117	0.2112	9	15	DDR1,COL1A1,COL4A1,COL4A2,COL4A3,COL4A6,UBASH3A,ITGA11,SYK
GO: Biological Process	GO:0071803	positive regulation of podosome assembly		0.001371	1	0.02117	0.2112	9	15	CAPG,ARPC2,LCP1,MSN,MAPK8,MAPK9,FSCN1,SRC,ARHGEF5
GO: Biological Process	GO:0032811	negative regulation of epinephrine secretion		0.001374	1	0.02117	0.2112	7	10	ADRA2A,ADRA2B,CRHR1,CRHR2,GABBR1,PTGS1,UCN
GO: Biological Process	GO:0002118	aggressive behavior		0.001374	1	0.02117	0.2112	7	10	ABL2,AVP,AVPR1A,CRHBP,GCNT4,PENK,TACR1
GO: Biological Process	GO:0097119	postsynaptic density protein 95 clustering		0.001374	1	0.02117	0.2112	7	10	CDH2,NRXN2,DBN1,RELN,NLGN1,LRRC4,ZMYND8
GO: Biological Process	GO:0048639	positive regulation of developmental growth		0.001375	1	0.02117	0.2112	70	233	ACTN3,ADRB1,AKT1,RASAL1,YBX3,APOE,CPNE5,SPTBN4,RAB11A,BCL2,C3,SEMA5A,MAP3K13,CACNA2D2,CPNE6,NIPBL,RIMS2,IST1,DBN1,DLG1,DRD2,DSCAM,CACNG7,EFNA5,IKZF1,BASP1,TRPV2,FGF2,FGF8,FGF9,FGFR2,CELF1,GATA4,GATA6,GH1,GHSR,GLI1,GOLGA4,NRG1,IL7,L1CAM,LIMK1,BCL11A,MYO5B,MYOD1,NGF,NTRK3,SYT2,PEX5,CHD7,RUFY3,SLC6A3,RIMS1,UNC13A,SOX15,SYT1,TBX5,NEDD4L,ZFPM2,TGFBR2,SH3PXD2B,MACF1,LPAR3,TRPC5,VEGFA,EZR,WT1,CXCR4,WNT3…
GO: Biological Process	GO:0032414	positive regulation of ion transmembrane transporter activity		0.001416	1	0.02177	0.2172	42	126	ASIC2,AMIGO1,ADRB1,ANK3,RGS9,BMP4,CACNB2,CACNB3,CACNB4,CALM1,HAP1,CFTR,AKAP7,NOS1AP,DMD,GAL,FGF14,CACNG4,GLRX,STK39,CRACR2A,HSPA2,HTR3A,SHANK3,IKBKB,RNF207,KCNA1,KCNC2,KCNE1,NTSR1,P2RY6,PLCG2,PRKG1,RELN,PTAFR,KCNIP2,LRRC52,STAC,ABCC8,NEDD4L,TRPC6,WNK2
GO: Biological Process	GO:0050768	negative regulation of neurogenesis		0.001418	1	0.02178	0.2173	100	353	SEMA6A,APOE,FAS,ARHGDIA,ASCL2,BMP4,PHOX2B,RAB29,CALR,SEMA5A,CAV1,ARHGEF2,GPR37L1,NGEF,AATK,CTNNA1,CTSZ,ZNF536,BRINP1,DCC,DDX6,KIAA0319,NTM,RNF10,DLX2,DYNC1I2,DPYSL3,EIF4E,EPHA7,FKBP4,FOXG1,FOXO3,SEMA6B,FLNA,LBX1,DLL3,GFAP,SOX21,KLK8,NRG1,FOXA2,TLX2,ID3,ID4,IL6,LRP4,MAP2,BCL11A,FUOM,MYCN,NGFR,NKX2-2,NTRK3,PAX6,SEMA5B,PMP22,CERS2,TLX3,RTN4RL2,PTN,PTPRG,RAP1GAP,FEZF2,STX1B,RYK,SEMA6D,NLGN1,INPP5F,SI…
GO: Biological Process	GO:0007628	adult walking behavior		0.001422	1	0.02181	0.2176	19	45	ABL2,KLHL1,SPTBN4,CACNA1A,CACNB4,CHAT,DMRT3,DRD1,DRD2,CLN8,CEND1,GBX1,IDUA,KCNMA1,PMP22,OXR1,SCN8A,CHD7,CNTN2
GO: Biological Process	GO:0090100	positive regulation of transmembrane receptor protein serine/threonine kinase signaling pathway		0.001434	1	0.02197	0.2192	39	115	GDF5,ACVR1B,PARP1,ITGA8,BMP4,BMP6,CDH5,CDKN2B,BMP8A,GDF15,GDF3,NPNT,INHBE,FGF9,FOXD1,LEFTY1,GATA4,GATA6,RBPMS,RNF165,HFE,SMAD2,CITED1,NODAL,FURIN,POU5F1,FERMT1,UBE2O,ZNF423,SULF1,KCP,TGFB1I1,TGFB3,LEFTY2,THBS1,GDF6,FKBP8,ZIC2,CRB2
GO: Biological Process	GO:0045055	regulated exocytosis		0.001445	1	0.02211	0.2206	216	837	ABR,ACP3,ACTN1,ADAM8,ADORA2A,ADRA1A,ADRA2A,AHSG,ALDH3B1,ALDOA,AMPD3,ANPEP,ANXA3,PPFIA2,APBA1,APBA2,KCNAB2,APEH,APRT,ARF1,CADPS,CDK13,VAMP8,RAP2C,STX11,CREG1,BCR,CEACAM1,BPI,BST1,BST2,CPNE1,C3,BAIAP3,CACNA1A,CACNA1B,CACNA1D,CACNB2,CACNB4,STBD1,CALM1,CAMK2A,CAPN1,CD9,SYNGR3,CD44,CD68,DGKI,CDA,CTSC,CYTH1,CEACAM3,CEACAM8,TAC4,CHGA,CHRM2,CHRNA3,CHRNA7,OTOF,QPCT,RAB26,CNN2,CNR1,CRHBP,CRHR1,RIMS4,RAB11F…
GO: Biological Process	GO:0060351	cartilage development involved in endochondral bone morphogenesis		0.001463	1	0.02233	0.2228	22	55	COL20A1,ANXA6,SCUBE2,SERPINH1,CER1,COL1A1,COL2A1,COL6A1,COL6A2,COL12A1,POC1A,COCH,SCARA3,HSPG2,COL27A1,RARA,RARG,SHOX2,TGFBR2,THBS1,COL14A1,COL21A1
GO: Biological Process	GO:0002067	glandular epithelial cell differentiation		0.001463	1	0.02233	0.2228	22	55	BMP4,BMP6,CDK6,CFTR,RFX6,SIDT2,NKX6-3,FGF2,FGF8,FGFR2,FOXP1,GATA6,FOXA1,NEUROD1,BHLHA15,NKX2-2,PAX6,PDPK1,WNT4,RARA,RARG,WNT5A
GO: Biological Process	GO:0050770	regulation of axonogenesis		0.001475	1	0.02249	0.2243	65	214	AMIGO1,SEMA6A,APOE,ARHGDIA,RAB11A,CACNA1A,SEMA5A,MAP3K13,CDH2,CHN1,AATK,PLXNA4,IST1,DBN1,DCC,DSCAM,UST,EFNA5,PLXNC1,MARK2,EPHA7,NIN,TRPV2,SEMA6B,GOLGA4,NRG1,L1CAM,LIMK1,LRP4,MAP2,BCL11A,MYO5B,NEFM,NGF,NGFR,NTRK3,PAK3,METRN,SEMA5B,PLXNA1,PLXNA2,PLXNB1,PLXNB3,FEZF2,RYK,SEMA6D,SHOX2,RUFY3,SPP1,FSTL4,PLXND1,SEMA4A,CNTN2,MACF1,TNR,LPAR3,TRPC5,VEGFA,WNT5A,WNT7A,XK,BARHL2,SEMA3G,RGMA,WNT3A
[truncated: 1,470 more rows]

## Sheet: D15_unique
Category	ID	Name	Source	p-value	q-value Bonferroni	q-value FDR B&H	q-value FDR B&Y	Hit Count in Query List	Hit Count in Genome	Hit in Query List
[truncated: 1,987 more rows]

[truncated: 3 more sheets: D35_unique, D15_all, D35_all]
