# Supplementary material for: Regulation of human cortical interneuron development by the chromatin remodeling protein CHD2
Source: Sci Rep. 2022 Sep 17;12:15636. doi: 10.1038/s41598-022-19654-y (PMC9482661; doi:10.1038/s41598-022-19654-y)
Supplement: Supplementary file 5 — Supplementary Information 5. [file 41598_2022_19654_MOESM5_ESM.xlsx]

## Sheet: Sheet1
Gene Symbol	Class/DNA binding domain	Ave D0	Ave D15	Ave D35
SOX2	HMG/Sox	195.552	261.921	120.615
HMGB2	HMG/Sox	101.621	179.016	65.0338
SALL2	C2H2 ZF	112.566	157.429	36.5253
SOX11	HMG/Sox	21.6096	148.225	108.394
SOX4	HMG/Sox	82.5915	137.543	152.684
HES4	bHLH	1.83339	135.372	79.6821
JUND	bZIP	37.8309	120.118	157.076
SIX6	Homeodomain	0.356235	119.065	24.1696
CHD4	HMG/Sox	83.0699	104.655	86.604
SOX3	HMG/Sox	8.46067	104.516	20.7159
NKX2-1	Homeodomain	0.0623345	103.585	45.5249
ID4	bHLH	5.34134	88.8789	133.863
POU3F1	Homeodomain; POU	14.827	88.5825	12.1487
HMGN3	HMG/Sox	113.384	87.7417	55.4956
ID3	bHLH	95.2684	86.3776	66.0968
ATF4	bZIP	189.831	79.356	132.94
HES1	bHLH	11.1961	74.9057	15.985
TCF12	bHLH	20.3218	71.0691	22.1196
ZNF428	C2H2 ZF	17.9971	66.2394	68.7562
SREBF2	bHLH	60.8084	60.751	85.1668
SIX3	Homeodomain	0.197519	58.9364	17.695
TCF3	bHLH	63.3965	56.5716	35.9256
HES6	bHLH	41.505	51.8232	48.587
ZFR	C2H2 ZF	40.7713	51.3579	46.8686
ZNF664	C2H2 ZF	17.673	50.7585	26.318
HIF1A	bHLH	70.6698	49.5766	45.5969
ERF	Ets	41.6651	49.4494	33.9846
VEZF1	C2H2 ZF	18.8919	49.1896	26.9374
SSRP1	HMG/Sox	65.912	48.3672	30.1713
ZNF768	C2H2 ZF	32.8882	48.3283	38.7951
USF1	bHLH	35.1949	47.3598	33.0564
NFE2L1	bZIP	68.3848	46.755	74.9118
HMGN1	HMG/Sox	47.6002	44.8728	31.5614
REPIN1	C2H2 ZF	32.4892	44.4392	30.778
ZNF219	C2H2 ZF	30.5587	43.392	18.4177
MXD4	bHLH	10.9423	40.3708	18.9588
HMGB3	HMG/Sox	83.399	40.3019	39.4826
SALL4	C2H2 ZF	74.5965	39.3648	31.5604
ZNF521	C2H2 ZF	4.75187	37.9604	15.7826
ZIC1	C2H2 ZF	0.324656	37.7973	20.1483
ZNF146	C2H2 ZF	71.4503	37.7337	41.0842
TGIF2	Homeodomain	31.6794	36.7866	16.8115
ZC3H15	CCCH ZF	53.3846	36.54	31.7275
ZNF462	C2H2 ZF	19.5441	36.3518	22.771
SOX9	HMG/Sox	2.52742	36.2664	4.35404
ZNF91	C2H2 ZF	6.45693	35.5332	51.5989
ZNF608	C2H2 ZF	11.1209	35.2591	28.5258
ZC3H7B	CCCH ZF	25.05	35.2519	29.0526
ZNF644	C2H2 ZF	27.1526	32.8543	26.4228
ZNF24	C2H2 ZF	19.817	32.3115	22.0264
ZEB1	C2H2 ZF; Homeodomain	0.690823	32.2146	18.4235
SLC2A4RG	C2H2 ZF	11.1526	31.7551	26.943
ARX	Homeodomain	0.0557814	30.9616	45.4667
ZNF121	C2H2 ZF	70.076	29.9585	32.4315
PATZ1	C2H2 ZF; AT hook	28.9463	29.32	18.7079
ATF2	bZIP	14.3238	29.1323	31.7875
ZBTB18	C2H2 ZF	9.27137	28.952	14.8507
ZNF124	C2H2 ZF	9.02886	28.5398	16.0917
ZNF460	C2H2 ZF	21.2804	28.3887	26.5204
CREB3	bZIP	17.875	28.0675	26.7329
AKAP8L	C2H2 ZF	20.7076	27.2657	36.4069
ETV4	Ets	43.0706	27.109	13.8679
SP1	C2H2 ZF	26.6094	26.924	17.1028
HEY1	bHLH	0.738102	26.6885	6.93359
ZNF358	C2H2 ZF	18.3593	26.5355	27.7325
USF2	bHLH	19.2132	26.3514	24.7254
UBTF	HMG/Sox	30.4963	26.1778	20.0591
ADNP	Homeodomain	19.1376	26.1042	22.2989
ZFP36L1	CCCH ZF	16.6288	25.1789	10.4285
OTX2	Homeodomain	38.4661	24.7763	20.5171
SALL1	C2H2 ZF	11.7872	24.6789	7.82687
ZNF48	C2H2 ZF	26.4275	24.4374	15.2932
ZNF672	C2H2 ZF	18.5239	24.3966	14.5298
HIC2	C2H2 ZF	14.2076	24.2956	15.6225
MEIS3	Homeodomain	7.04532	24.1308	30.3183
ZNF516	C2H2 ZF	5.28207	24.0683	16.2315
CTCF	C2H2 ZF	25.7207	23.9317	15.8609
FOXA1	Forkhead	0.067229	23.8572	17.4286
CEBPG	bZIP	22.2749	23.3856	21.89
ZNF281	C2H2 ZF	36.8925	22.7696	16.9466
MAZ	C2H2 ZF	24.4474	22.7543	26.1005
SOX5	HMG/Sox	0.280088	22.7449	6.23395
CERS2	Homeodomain	29.6051	22.7102	20.3266
FOXJ1	Forkhead	5.7168	22.5968	41.2942
XBP1	bZIP	53.2859	22.5337	44.0505
ZNF532	C2H2 ZF	20.0046	22.1468	22.4545
ZNF260	C2H2 ZF	13.9581	22.0167	12.0662
MKRN1	CCCH ZF	19.7578	21.7327	34.4864
CCDC124	HMG/Sox	24.3874	21.426	19.6848
ZNF362	C2H2 ZF	9.93651	21.416	18.7074
GTF3A	C2H2 ZF	25.64	21.3799	18.3463
ZNF629	C2H2 ZF	12.4466	21.37	15.8216
RAX	Homeodomain	0.284773	21.1603	2.16358
ZKSCAN8	C2H2 ZF	8.8096	20.9844	15.4397
PBRM1	HMG/Sox	11.6808	20.9344	15.1663
ZNF253	C2H2 ZF	18.9099	20.9071	12.7491
SP3	C2H2 ZF	18.9066	20.7203	13.9071
ATMIN	C2H2 ZF	20.4477	20.4561	17.3612
CREBZF	bZIP	20.1834	20.4097	21.3713
ZNF3	C2H2 ZF	14.5834	20.3291	10.6912
TRAFD1	C2H2 ZF	14.0459	20.109	18.0441
SOX12	HMG/Sox	23.3303	20.0715	19.3048
ADNP2	Homeodomain	31.57	20.0514	17.4621
ZKSCAN1	C2H2 ZF	4.47181	19.7771	14.6732
ZNF92	C2H2 ZF	24.4728	19.602	15.5927
ETV5	Ets	13.0922	19.494	8.80718
ZC3H13	CCCH ZF	15.0961	19.4572	17.6599
ZNF316	C2H2 ZF	7.64396	19.4563	18.4092
KIF15	bZIP	14.3946	19.3586	5.96104
ZBTB10	C2H2 ZF	6.3541	19.3579	15.4658
ZNF622	C2H2 ZF	26.773	19.3177	21.3607
ZNF770	C2H2 ZF	35.8622	19.2892	18.978
ZFP62	C2H2 ZF	13.1534	19.2216	14.1994
ZNF134	C2H2 ZF	23.784	19.061	15.8881
ZNF292	C2H2 ZF	8.49693	18.8064	21.6314
NCOA3	bHLH	9.0503	18.7003	16.4806
YY1	C2H2 ZF	25.3014	18.6652	19.4895
MAF	bZIP	1.38932	18.6004	11.4737
ZNF512B	C2H2 ZF	13.1807	18.4622	20.6725
SREBF1	bHLH	15.5516	18.21	16.2727
HMG20A	HMG/Sox	19.6614	18.1943	15.5199
ZNF710	C2H2 ZF	9.20989	18.172	12.9856
POGK	Brinker	13.6048	18.0736	14.6649
ZNF627	C2H2 ZF	9.17956	18.0481	14.3881
CERS4	Homeodomain	19.778	18.0298	18.0782
ZNF207	C2H2 ZF	21.1912	18.0227	13.9435
ZFP91	C2H2 ZF	13.3224	17.849	15.5825
KLF3	C2H2 ZF	6.7224	17.6477	8.78331
CHD3	HMG/Sox	5.02918	17.5749	31.0756
JUN	bZIP	3.25449	17.3383	32.7775
ZC3H4	CCCH ZF	26.3315	17.1404	13.8733
ZNF84	C2H2 ZF	6.49736	17.0903	15.0666
NDC80	bZIP	16.821	17.0172	6.85189
ZBTB46	C2H2 ZF	8.17656	16.9786	16.201
ZNF205	C2H2 ZF	18.3042	16.9371	16.1619
SOX21	HMG/Sox	3.96275	16.8362	9.64209
ZNF282	C2H2 ZF	20.5601	16.7349	16.6606
BACH1	bZIP	10.8708	16.7103	14.5715
ZNF579	C2H2 ZF	12.7386	16.5908	16.2346
ZNF787	C2H2 ZF	27.9123	16.4981	16.112
ATF6	bZIP	6.50359	16.4204	14.0419
NCOA2	bHLH	10.7523	16.4185	11.5099
MYCN	bHLH	49.6698	16.3312	14.62
ZC3H11A	CCCH ZF	8.90041	16.2374	11.6894
ZBTB39	C2H2 ZF	13.2911	16.1864	7.94537
WDHD1	HMG/Sox	27.6019	16.149	18.9193
ZNF33A	C2H2 ZF	13.3859	16.1344	12.9175
TCF7L2	HMG/Sox	4.809	16.117	6.58041
ZSCAN29	C2H2 ZF	10.8054	16.0361	8.57543
HMGB1	HMG/Sox	21.9129	15.9965	13.0078
RC3H2	CCCH ZF	8.52652	15.9947	13.3886
ZFP90	C2H2 ZF	4.97591	15.8962	14.7271
MKRN2	CCCH ZF	9.38983	15.8903	16.9454
HMG20B	HMG/Sox	18.2613	15.8129	13.2771
ZBTB33	C2H2 ZF	9.038	15.7698	9.73826
CREB1	bZIP	12.5663	15.5675	12.3567
ZBTB5	C2H2 ZF	7.93632	15.4343	16.4122
CREBL2	bZIP	10.8254	15.4169	17.6452
ARNT2	bHLH	3.3734	15.3516	16.4248
ZNF254	C2H2 ZF	7.5317	15.33	10.6146
ZNF189	C2H2 ZF	8.14104	15.095	12.7759
ELK1	Ets	18.2687	14.941	12.1088
RLF	C2H2 ZF	9.79718	14.895	19.1615
ZNF649	C2H2 ZF	27.8312	14.698	16.4904
ZNF708	C2H2 ZF	13.7208	14.6823	9.34341
LHX2	Homeodomain	0.457433	14.5972	3.70554
ASCL1	bHLH	0.0470419	14.5683	5.41323
TFAM	HMG/Sox	26.2289	14.5288	10.5709
ZNF880	C2H2 ZF	2.62083	14.4521	21.4628
ZNF714	C2H2 ZF	15.2269	14.3959	9.72857
TOX3	HMG/Sox	4.91401	14.3857	7.34808
ZSCAN26	C2H2 ZF	5.21008	14.3557	12.3863
ZBTB17	C2H2 ZF	6.78193	14.3492	11.8862
ZNF730	C2H2 ZF	12.1505	14.2251	7.74953
ZNF639	C2H2 ZF	13.6278	14.2131	12.0132
ZNF138	C2H2 ZF	17.9513	14.2063	17.3801
ZNF106	C2H2 ZF	14.5458	14.2057	11.6615
ZNF184	C2H2 ZF	6.5294	14.196	9.55942
ZNF480	C2H2 ZF	22.2754	14.1726	8.86535
CPSF4	CCCH ZF	16.3509	14.1558	13.643
ZNF195	C2H2 ZF	19.4829	14.1419	12.8424
KAT7	C2H2 ZF	21.1584	14.0892	9.03025
ZFX	C2H2 ZF	7.83874	14.0513	10.0905
AKAP8	C2H2 ZF	16.2116	14.0506	11.0364
FOXK2	Forkhead	11.4233	14.0304	14.8516
ZIK1	C2H2 ZF	15.0572	14.0164	7.42906
SMARCE1	HMG/Sox	6.99244	13.9113	9.44182
KLF12	C2H2 ZF	2.93988	13.9002	11.6791
ZNF74	C2H2 ZF	15.8468	13.7955	13.8389
TOX4	HMG/Sox	9.28838	13.7801	12.7446
CIC	HMG/Sox	8.78845	13.7617	13.527
ZNF71	C2H2 ZF	5.19316	13.6734	11.4044
ZNF689	C2H2 ZF	11.5956	13.6713	8.81767
WIZ	C2H2 ZF	7.64579	13.6143	12.6568
TFE3	bHLH	33.1122	13.5312	24.2072
FOXM1	Forkhead	23.832	13.4732	5.83843
ID2	bHLH	11.8656	13.4204	11.2198
ZNF426	C2H2 ZF	12.0214	13.386	8.92438
ZBTB4	C2H2 ZF	7.7689	13.3264	22.0278
MORC3	bZIP	6.77114	13.2205	13.0558
ZBTB1	C2H2 ZF	8.67495	13.2124	8.97594
RC3H1	CCCH ZF	8.68925	13.209	9.3413
NFYA	CBF/NF-Y	8.93156	13.1865	8.9536
ZNF423	C2H2 ZF	10.3047	13.1655	9.23678
ZNF12	C2H2 ZF	9.46784	13.1559	12.0738
ZNF776	C2H2 ZF	6.86178	13.1439	11.4119
IRX2	Homeodomain	9.19952	13.1118	11.8873
ZNF513	C2H2 ZF	10.9073	13.1005	12.5241
ZNF518A	C2H2 ZF	9.15463	13.0994	12.5546
RBSN	C2H2 ZF	8.72987	13.0365	13.2054
FOXJ3	Forkhead	10.4242	12.9557	13.9338
ZNF329	C2H2 ZF	9.10075	12.8471	12.9333
ZNF711	C2H2 ZF	5.62504	12.7897	16.146
ZNF197	C2H2 ZF	5.12035	12.7649	10.1586
ZNF687	C2H2 ZF	16.645	12.717	10.2843
TRMT1	CCCH ZF	35.4944	12.6856	13.4116
ZNF141	C2H2 ZF	10.4502	12.6807	8.63304
ZSCAN16	C2H2 ZF	7.14976	12.6587	7.68067
ZNF646	C2H2 ZF	10.6018	12.6489	8.54667
ZNF830	C2H2 ZF	11.278	12.6219	9.29072
ZNF697	C2H2 ZF	12.1341	12.5958	18.4523
RNF219	bZIP	7.60204	12.5871	8.64
PBX3	Homeodomain	8.22119	12.437	25.3865
ZNF609	C2H2 ZF	12.1176	12.4061	14.7563
ZNF484	C2H2 ZF	7.96639	12.3917	11.8359
TCFL5	bHLH	12.5245	12.3187	9.8683
NCOA1	bHLH	4.11757	12.3141	11.1612
ZNF32	C2H2 ZF	8.91014	12.2453	12.8124
ZNF300	C2H2 ZF	7.95983	12.2311	12.7203
ZNF217	C2H2 ZF	18.4136	12.1711	10.4774
CERS6	Homeodomain	7.1318	12.1448	11.7612
HKR1	C2H2 ZF	8.02791	12.1434	10.8296
ZNF418	C2H2 ZF	5.25264	11.9956	9.00707
ZNF518B	C2H2 ZF	4.5921	11.9537	10.5641
ZNF561	C2H2 ZF	8.51305	11.9275	5.08503
KLF7	C2H2 ZF	2.98288	11.9161	16.8462
ZNF317	C2H2 ZF	12.1758	11.8827	10.8581
REST	C2H2 ZF	14.3415	11.864	10.8247
ZNF616	C2H2 ZF	13.318	11.8521	7.83399
ZNF232	C2H2 ZF	15.9932	11.8101	9.87198
IQGAP1	bZIP	26.7045	11.7346	13.8142
ZNF581	C2H2 ZF	26.7192	11.7258	15.3759
PBX1	Homeodomain	14.8695	11.6945	13.6587
MAX	bHLH	10.3351	11.6794	13.3932
ZNF148	C2H2 ZF	4.9313	11.5946	11.8414
PRDM4	C2H2 ZF	7.00609	11.5789	13.0295
ZNF691	C2H2 ZF	12.7042	11.5668	6.45033
FOXG1	Forkhead	0.260041	11.527	18.0897
ZNF669	C2H2 ZF	10.9197	11.4238	9.87431
ZHX1	Homeodomain	1.72814	11.4056	9.50293
SP4	C2H2 ZF	13.4859	11.357	11.4568
ZFP36L2	CCCH ZF	12.5339	11.2627	7.89055
BBX	HMG/Sox	7.35697	11.2583	12.3813
ZNF302	C2H2 ZF	6.49646	11.2142	8.58043
ZNF512	C2H2 ZF; BED ZF	8.59623	11.1843	14.63
ZNF93	C2H2 ZF	16.8325	11.1587	7.71699
ZNF436	C2H2 ZF	0.969883	11.1179	12.1034
ZNF620	C2H2 ZF	9.58583	11.1154	7.04334
ZNF211	C2H2 ZF	6.78263	11.0993	11.4654
NKX2-4	Homeodomain	0.130489	11.0927	2.19427
ZNF69	C2H2 ZF	9.47055	11.0727	4.23248
ZNF496	C2H2 ZF	12.9603	10.9816	9.84306
VAX1	Homeodomain	0.0403665	10.9635	3.81629
ZNF280C	C2H2 ZF	7.58681	10.9007	7.14612
ZNF655	C2H2 ZF	8.48963	10.8948	10.2137
CERS5	Homeodomain	7.62846	10.7923	9.97803
E4F1	C2H2 ZF	8.60142	10.7506	10.1228
ETV1	Ets	16.7679	10.7172	7.55482
ZNF397	C2H2 ZF	9.88891	10.6769	10.3523
APC2	bZIP	1.78593	10.5901	12.8561
ST18	C2H2 ZF	0.0136169	10.5724	4.28469
DZIP1	C2H2 ZF	10.8012	10.5672	14.3172
ZNF79	C2H2 ZF	6.44916	10.5509	5.51029
HBP1	HMG/Sox	5.6047	10.4729	7.65272
POU2F1	Homeodomain; POU	10.3041	10.4425	7.06659
ZNF589	C2H2 ZF	31.9174	10.3942	16.6216
ZNF850	C2H2 ZF	13.5241	10.3749	8.21591
ZNF692	C2H2 ZF	9.0879	10.3505	13.0174
ZBTB2	C2H2 ZF	14.4402	10.3383	7.53083
ZNF256	C2H2 ZF	9.72561	10.2971	7.51898
PMS1	HMG/Sox	12.7227	10.2559	8.40905
FOXP4	Forkhead	1.60573	10.2397	4.78338
ZFP1	C2H2 ZF	4.66088	10.2341	10.2128
ZNF35	C2H2 ZF	9.48706	10.2298	6.31123
ZNF33B	C2H2 ZF	7.25368	10.1824	6.98964
ZBTB40	C2H2 ZF	7.51898	10.1775	5.81743
ZFP14	C2H2 ZF	4.05029	10.0706	8.1425
ZKSCAN5	C2H2 ZF	8.76207	10.0378	8.68253
ZNF445	C2H2 ZF	5.83419	10.0323	9.46337
ZNF777	C2H2 ZF	5.80726	10.009	7.63525
DDIT3	bZIP	8.19486	9.98664	20.4783
ZNF772	C2H2 ZF	4.43119	9.95909	8.09388
EBF3	EBF1	0.0905131	9.94034	3.40788
MBNL2	CCCH ZF	0.852501	9.93818	11.5515
ZNF618	C2H2 ZF	3.42841	9.90974	5.6655
INSM1	C2H2 ZF	0.231071	9.86413	10.1042
ZNF510	C2H2 ZF	6.50236	9.86085	8.20774
ZNF334	C2H2 ZF	4.7325	9.82461	6.67272
ZNF678	C2H2 ZF	9.39754	9.80909	6.57045
HMGXB3	HMG/Sox	9.91668	9.78199	9.86534
ZNF594	C2H2 ZF	4.77706	9.77242	5.30306
KCMF1	C2H2 ZF	17.3697	9.7261	12.7157
ZNF805	C2H2 ZF	7.33181	9.71886	8.74729
ZNF117	C2H2 ZF	3.63958	9.70173	6.91416
NRBF2	bZIP	12.3433	9.62675	9.89279
ZNF45	C2H2 ZF	7.87204	9.61357	6.38656
ZEB2	C2H2 ZF; Homeodomain	0.321748	9.57704	4.94491
ZNF154	C2H2 ZF	5.12659	9.5332	8.88685
ZNF551	C2H2 ZF	16.0872	9.52579	7.48652
ZNF652	C2H2 ZF	7.7574	9.52135	8.97357
SOX8	HMG/Sox	4.64781	9.52009	7.74269
ZC3H18	CCCH ZF	10.4604	9.51539	6.76517
ZNF606	C2H2 ZF	3.63655	9.48925	5.71441
ZNF107	C2H2 ZF	14.8178	9.48503	5.28471
TCF4	bHLH	6.62224	9.4451	5.48525
ZFP30	C2H2 ZF	2.12983	9.37816	7.25426
ZNF660	C2H2 ZF	5.18791	9.33237	4.3417
IRX1	Homeodomain	0.760918	9.32745	6.24133
SCOC	bZIP	7.14033	9.30946	15.3429
ZNF844	C2H2 ZF	4.74933	9.28449	6.62286
MZF1	C2H2 ZF	3.5378	9.28077	7.38091
ZNF14	C2H2 ZF	6.24737	9.22269	7.11645
FOXK1	Forkhead	3.97824	9.20414	9.8052
ZNF580	C2H2 ZF	4.69703	9.20047	10.5262
MXI1	bHLH	2.73351	9.1734	17.2345
ZNF432	C2H2 ZF	2.97952	9.04263	5.86724
PLAGL2	C2H2 ZF	5.76489	9.00931	4.68189
FOXN2	Forkhead	10.2879	9.0028	8.60498
ZSCAN18	C2H2 ZF	4.54185	8.99306	16.6103
DHX57	CCCH ZF	7.7958	8.97808	6.76064
ZBTB45	C2H2 ZF	7.01882	8.9755	7.38182
ZUFSP	C2H2 ZF	8.431	8.96512	10.4394
ZNF143	C2H2 ZF	12.7087	8.96128	7.75223
ZNF43	C2H2 ZF	5.38511	8.93788	3.68935
TEF	bZIP	6.62712	8.92271	4.67123
ZSCAN9	C2H2 ZF	4.32167	8.88531	8.35005
SOX13	HMG/Sox	19.6875	8.86401	5.88934
ZNF671	C2H2 ZF	3.77167	8.82091	7.9708
ZNF740	C2H2 ZF	5.15798	8.81155	4.60605
ZNF131	C2H2 ZF	7.8976	8.79917	6.43768
ZNF791	C2H2 ZF	6.16135	8.78338	7.13073
NKX2-2	Homeodomain	1e-11	8.74517	2.18177
GBX2	Homeodomain	1.34751	8.74053	7.7087
ZNF451	C2H2 ZF	6.27817	8.7226	8.0929
ZNF180	C2H2 ZF	4.48481	8.68158	4.16226
ZNF821	C2H2 ZF	3.97978	8.65517	10.294
TOX	HMG/Sox	6.51492	8.64483	14.984
ZFHX4	C2H2 ZF; Homeodomain	0.332902	8.64089	4.8201
ZNF76	C2H2 ZF	5.04848	8.6328	5.60455
JUNB	bZIP	3.80902	8.59419	17.0634
ZNF786	C2H2 ZF	6.46058	8.58838	4.89055
MAFG	bZIP	13.6558	8.58378	11.4017
ZKSCAN2	C2H2 ZF	3.94816	8.58307	6.92421
ZNF749	C2H2 ZF	10.3335	8.55141	6.75261
HELZ	CCCH ZF	5.37671	8.54772	7.8974
ZNF160	C2H2 ZF	4.48238	8.54112	9.10591
ARNT	bHLH	7.47314	8.52653	8.687
RNF113A	CCCH ZF	7.24375	8.50443	10.4147
ZNF704	C2H2 ZF	1.29748	8.40472	6.69141
ZNF346	C2H2 ZF	7.121	8.38691	7.72343
ZBTB44	C2H2 ZF	18.0296	8.37989	7.95414
DUS3L	CCCH ZF	14.0807	8.37878	6.18147
ZNF444	C2H2 ZF	7.58286	8.37592	8.3246
ZNF548	C2H2 ZF	3.52119	8.28431	9.13197
ZNF598	C2H2 ZF	10.7795	8.23557	9.37638
ETV3	Ets	6.32105	8.19406	6.13467
KMT2C	HMG/Sox	3.10891	8.10887	8.16351
ZBTB34	C2H2 ZF	6.60373	8.06048	6.70288
ZNF784	C2H2 ZF	6.3435	8.0515	5.76754
ZNF266	C2H2 ZF	3.96481	7.97471	6.34078
UNK	CCCH ZF	5.80743	7.95833	6.99486
ZNF384	C2H2 ZF	5.74373	7.93567	6.37827
ZNF324	C2H2 ZF	2.93436	7.93415	6.14137
HOMEZ	Homeodomain	4.46927	7.88725	2.88998
ZNF394	C2H2 ZF	7.12225	7.87952	6.6236
ZNF681	C2H2 ZF	5.81892	7.87599	5.96865
ETS2	Ets	10.2863	7.85611	9.32758
EGR1	C2H2 ZF	1.67817	7.85406	6.88976
SIX5	Homeodomain	5.44206	7.84398	3.38566
ZNF574	C2H2 ZF	10.748	7.82716	6.42641
ZNF511	C2H2 ZF	9.82607	7.82475	4.56386
ZXDC	C2H2 ZF	5.35696	7.81329	7.68187
ZRSR2	CCCH ZF	7.72249	7.78184	9.97372
ANKZF1	C2H2 ZF	8.15842	7.77748	11.6635
ZBTB41	C2H2 ZF	2.13387	7.75974	11.6972
ZNF264	C2H2 ZF	3.92099	7.75864	7.58429
ZNF557	C2H2 ZF	4.38697	7.73543	5.5356
MXD3	bHLH	1.90638	7.72771	3.04338
ZNF586	C2H2 ZF	6.79758	7.72596	6.69626
ZNF320	C2H2 ZF	9.42432	7.71748	8.02358
ZNF696	C2H2 ZF	7.69581	7.70725	5.25349
IRX3	Homeodomain	0.69756	7.70523	2.18841
ZBTB14	C2H2 ZF	6.85626	7.69516	5.79206
ZNF250	C2H2 ZF	2.37168	7.68611	6.53641
ATF1	bZIP	11.3304	7.65808	5.48952
ZNF268	C2H2 ZF	3.97636	7.64983	3.99904
TOE1	CCCH ZF	11.9221	7.58968	3.65333
ELF2	Ets	5.65107	7.47459	7.91818
ZNF8	C2H2 ZF	7.07861	7.47421	5.91169
ZC3H14	CCCH ZF	7.14646	7.47174	5.46318
ZNF287	C2H2 ZF	2.61875	7.45183	4.47449
HMGXB4	HMG/Sox	7.82917	7.43355	6.32636
ZNF354A	C2H2 ZF	7.52878	7.41417	7.78432
ZNF335	C2H2 ZF	5.06558	7.40817	7.15066
ZNF610	C2H2 ZF	1.65672	7.40067	5.47265
RBAK	C2H2 ZF	7.03757	7.3721	6.41005
ZNF304	C2H2 ZF	6.20026	7.36086	7.09025
CHAMP1	C2H2 ZF	4.8649	7.35335	3.56493
TGIF1	Homeodomain	25.7691	7.32348	6.98391
ZNF517	C2H2 ZF	4.14856	7.29692	6.58697
ZSCAN12	C2H2 ZF	4.68814	7.2703	5.98899
NUPL2	CCCH ZF	7.51943	7.25144	5.71139
ZNF737	C2H2 ZF	3.52247	7.21615	7.71168
ZNF398	C2H2 ZF	19.0715	7.19595	12.4818
ZNF416	C2H2 ZF	6.59389	7.18658	4.8245
ZNF318	C2H2 ZF	5.05512	7.17322	5.59842
MLX	bHLH	7.90091	7.12599	5.66326
ZNF845	C2H2 ZF	10.8252	7.12589	5.89887
ZNF841	C2H2 ZF	3.57964	7.10783	7.58234
ZNF34	C2H2 ZF	4.3958	7.10658	9.5077
FOXO4	Forkhead	12.476	7.09879	4.17374
ZBTB48	C2H2 ZF	5.47634	7.05722	5.61745
ZNF526	C2H2 ZF	7.58367	7.05651	3.91598
ZNF800	C2H2 ZF	1.14084	7.01771	5.25322
ZNF70	C2H2 ZF	2.13878	7.0008	5.20084
ZSCAN25	C2H2 ZF	5.36711	6.95516	4.4638
ZNF680	C2H2 ZF	7.24208	6.94898	5.2382
ZNF558	C2H2 ZF	2.98228	6.92352	6.7805
PEG3	C2H2 ZF	3.21699	6.92124	15.0216
ZNF415	C2H2 ZF	3.76266	6.91344	7.35673
ZNF746	C2H2 ZF	4.88227	6.88216	5.63
ZNF670	C2H2 ZF	7.86596	6.87233	4.2145
ZNF607	C2H2 ZF	6.27272	6.83818	5.42774
ZNF486	C2H2 ZF	11.0093	6.80009	7.14462
ZBTB6	C2H2 ZF	5.96665	6.79215	7.03218
ZNF226	C2H2 ZF	2.59379	6.78909	5.65982
HMBOX1	Homeodomain	2.95421	6.7522	6.16837
ZNF274	C2H2 ZF	4.43738	6.74605	6.88922
ZNF90	C2H2 ZF	13.3875	6.71205	10.0265
ZNF595	C2H2 ZF	5.12284	6.70078	6.4664
ZNF577	C2H2 ZF	3.24406	6.69916	7.42746
ZNF592	C2H2 ZF	5.93929	6.69311	5.47119
ZNF22	C2H2 ZF	17.5764	6.67754	6.42349
ZNF641	C2H2 ZF	2.1705	6.66936	6.42709
ZNF354C	C2H2 ZF	4.67824	6.66617	5.9483
ZNF83	C2H2 ZF	2.89775	6.65563	7.44134
KLF15	C2H2 ZF	11.083	6.65055	3.13094
ZNF112	C2H2 ZF	1.57169	6.61523	3.93251
ZNF766	C2H2 ZF	8.22586	6.61122	6.07496
ZBTB26	C2H2 ZF	2.98773	6.55478	5.29529
ZNF395	C2H2 ZF	4.69959	6.55224	7.82606
ZNF367	C2H2 ZF	4.73023	6.54527	2.31974
ZNF37A	C2H2 ZF	3.55139	6.53851	4.16525
ZNF140	C2H2 ZF	3.14004	6.51619	4.36185
ZNF227	C2H2 ZF	4.06837	6.49547	4.41681
ZNF214	C2H2 ZF	2.14492	6.48733	3.13755
MYC	bHLH	23.8243	6.45768	7.11628
ZNF142	C2H2 ZF	5.27767	6.43381	4.78505
SOX1	HMG/Sox	0.249093	6.41556	7.51685
DPF1	C2H2 ZF	3.77889	6.39849	14.029
ZC3H7A	CCCH ZF	4.50818	6.38544	5.64752
ZSCAN21	C2H2 ZF	7.5918	6.38494	6.23652
CLOCK	bHLH	4.64498	6.38361	5.72617
ZNF614	C2H2 ZF	9.6107	6.38038	6.37115
PKNOX2	Homeodomain	1.07045	6.36305	3.93338
ZNF174	C2H2 ZF	4.4049	6.36052	5.88787
AEBP2	C2H2 ZF	8.15767	6.3191	8.64212
ZNF780A	C2H2 ZF	3.10889	6.31833	3.82757
ZSCAN2	C2H2 ZF	11.3843	6.30822	7.08658
FOXO1	Forkhead	16.3068	6.27833	3.89541
ZNF883	C2H2 ZF	11.4772	6.23045	10.5986
EEA1	C2H2 ZF	3.97669	6.22671	6.04959
ZBTB11	C2H2 ZF	5.47248	6.21648	9.14045
DLX1	Homeodomain	0.0191604	6.21422	13.8624
ZNF718	C2H2 ZF	4.5816	6.21263	4.40128
LHX5	Homeodomain	0.480148	6.1924	4.80511
ZNF559	C2H2 ZF	3.97384	6.17764	5.28
ZBTB24	C2H2 ZF; AT hook	12.4228	6.15345	4.99961
ZFP64	C2H2 ZF	6.25367	6.12209	4.89916
ZNF326	C2H2 ZF	4.35238	6.09714	4.67542
FEZF2	C2H2 ZF	0.53701	6.09053	5.20648
ID1	bHLH	49.488	6.08268	60.4125
ZNF764	C2H2 ZF	2.75393	6.07958	4.40868
ZFP69B	C2H2 ZF	5.82499	6.07747	4.73707
ZNF706	C2H2 ZF	2.37677	6.07645	4.88688
PLAG1	C2H2 ZF	3.79842	6.06808	2.96878
ZBTB3	C2H2 ZF	26.4577	6.05736	8.47184
ZNF780B	C2H2 ZF	2.88455	6.0515	3.88022
ZNF584	C2H2 ZF	1.87033	6.04936	5.88408
ZNF782	C2H2 ZF	2.57486	6.01045	5.34867
ZNF615	C2H2 ZF	4.469	5.98269	4.77763
ZNF263	C2H2 ZF	6.03744	5.96322	7.52589
ZNF605	C2H2 ZF	4.02822	5.95275	4.50372
ZNF420	C2H2 ZF	2.93927	5.94582	5.29101
NFIL3	bZIP	4.25508	5.93724	9.16452
ZNF429	C2H2 ZF	3.05925	5.93693	4.42665
ZNF823	C2H2 ZF	2.59157	5.92571	4.38438
ZNF721	C2H2 ZF	10.8745	5.8994	7.93664
EBF4	EBF1	0.576212	5.89306	9.52033
ZNF347	C2H2 ZF	4.73556	5.88849	4.1859
ZNF236	C2H2 ZF	3.74593	5.87359	6.25919
PRRX2	Homeodomain	4.21512	5.8688	3.15033
ZNF473	C2H2 ZF	3.50202	5.83029	4.12486
ZNF25	C2H2 ZF	0.499677	5.81785	21.0949
ZNF624	C2H2 ZF	1.14484	5.8062	4.56188
ZNF543	C2H2 ZF	4.21693	5.78743	3.95481
GZF1	C2H2 ZF	5.82351	5.75457	5.18716
ZNF319	C2H2 ZF	1.90155	5.74371	3.83564
ZKSCAN4	C2H2 ZF	4.52389	5.73799	3.95878
ZNF483	C2H2 ZF	24.209	5.73	10.8551
ZBTB37	C2H2 ZF	3.07434	5.71504	6.43026
ZNF813	C2H2 ZF	10.0727	5.71471	3.70774
ZNF771	C2H2 ZF	4.42992	5.71396	4.59619
KMT2D	HMG/Sox	4.84214	5.7112	3.82126
ZNF10	C2H2 ZF	2.32527	5.70434	5.0033
ZNF675	C2H2 ZF	7.02283	5.65701	7.96654
ZNF75A	C2H2 ZF	2.45924	5.65685	3.66812
ZNF439	C2H2 ZF	1.66728	5.63806	3.73413
ZNF792	C2H2 ZF	3.61487	5.63364	4.8636
ZBTB43	C2H2 ZF	4.03994	5.61161	5.80586
KLF10	C2H2 ZF	6.08882	5.58048	7.57423
ATF5	bZIP	6.53699	5.57464	17.402
ZSCAN1	C2H2 ZF	0.858514	5.56123	5.74605
ZNF761	C2H2 ZF	10.5162	5.54362	6.31109
ZC3HAV1	CCCH ZF	12.1849	5.53453	5.37073
ZNF621	C2H2 ZF	4.1352	5.53188	4.87582
ZNF700	C2H2 ZF	4.17823	5.52404	3.792
ZMAT3	C2H2 ZF	1.59668	5.52146	4.94677
ZNF234	C2H2 ZF	2.67173	5.51559	3.95778
ZNF569	C2H2 ZF	5.5758	5.47367	5.62758
ZNF277	C2H2 ZF; BED ZF	5.66579	5.45884	6.3163
ZNF267	C2H2 ZF	8.9263	5.45622	3.98918
ZNF30	C2H2 ZF	4.06847	5.43996	4.75899
TOX2	HMG/Sox	0.640241	5.42784	13.0152
IRX5	Homeodomain	0.146932	5.42434	2.08463
CREB5	bZIP	0.107797	5.42391	2.87374
PPP1R21	bZIP	3.9424	5.42346	8.69104
PRDM10	C2H2 ZF	5.33806	5.40416	4.39264
FOS	bZIP	1.77575	5.39198	12.6883
FOXA2	Forkhead	0.5525	5.37947	8.23718
ZNF778	C2H2 ZF	4.18862	5.37192	4.20607
ZNF431	C2H2 ZF	4.82771	5.36424	4.46422
GLI4	C2H2 ZF	2.32482	5.31908	4.75833
L3MBTL3	C2H2 ZF	5.40882	5.317	4.59599
CREB3L4	bZIP	12.4113	5.2776	5.12425
FOXP1	Forkhead	2.42116	5.27377	8.47403
TFAP4	bHLH	7.04969	5.27147	3.34288
ZNF570	C2H2 ZF	2.76298	5.2644	4.77363
ZBTB21	C2H2 ZF	3.61448	5.25263	6.10865
ZNF567	C2H2 ZF	4.74167	5.22589	3.97139
ZKSCAN3	C2H2 ZF	3.33094	5.21736	4.76104
ZNF286A	C2H2 ZF	5.76492	5.19384	2.8996
ZNF136	C2H2 ZF	3.28866	5.19308	2.87633
FOXN3	Forkhead	15.0427	5.17938	7.0275
ZNF816	C2H2 ZF	4.43749	5.17481	2.57711
ZGPAT	CCCH ZF	4.30539	5.16197	3.04078
MAFF	bZIP	3.45857	5.12526	10.6376
ZNF229	C2H2 ZF	1.30787	5.11286	4.56988
HIVEP1	C2H2 ZF	3.79752	5.0948	7.14915
ZMAT4	C2H2 ZF	4.98535	5.06121	3.76346
ZNF775	C2H2 ZF	9.25072	5.05915	6.97195
ZNF501	C2H2 ZF	2.68358	5.05733	3.51696
PRMT3	C2H2 ZF	7.74677	5.05452	3.99238
ZNF682	C2H2 ZF	4.51243	5.05054	4.05638
GABPA	Ets	5.02633	5.04492	4.20545
ZNF544	C2H2 ZF	10.4271	5.04246	6.29342
OLIG1	bHLH	0.649775	5.02747	2.73435
ZNF441	C2H2 ZF	0.8566	5.02676	9.73945
FIZ1	C2H2 ZF	2.90197	5.01662	3.44133
ZNF677	C2H2 ZF	3.22029	5.00869	4.14448
ZNF500	C2H2 ZF	3.40945	5.00589	4.17755
ZNF524	C2H2 ZF; AT hook	4.20217	4.98856	3.94425
ZNF408	C2H2 ZF	5.6789	4.97924	4.87126
ZNF467	C2H2 ZF	0.140362	4.96319	4.26829
HESX1	Homeodomain	13.6411	4.96212	2.34295
ISL1	Homeodomain	0.0728307	4.9511	19.7578
ZNF468	C2H2 ZF	5.04697	4.91006	3.36936
ZNF613	C2H2 ZF	5.98749	4.90223	5.64056
NFE2L2	bZIP	4.53805	4.90091	6.05551
ZNF221	C2H2 ZF	1.70974	4.88891	3.67135
IKZF4	C2H2 ZF	1.3782	4.87487	2.93351
HEY2	bHLH	5.98839	4.86181	3.82101
ZNF417	C2H2 ZF	3.96534	4.85794	3.92489
KLF6	C2H2 ZF	2.45744	4.84183	8.26847
MBNL1	CCCH ZF	2.47676	4.83887	4.57938
ZNF566	C2H2 ZF	3.75385	4.82287	4.59809
ZNF853	C2H2 ZF	3.04962	4.79437	8.77965
ZNF507	C2H2 ZF	3.87672	4.78384	2.89557
ZNF587B	C2H2 ZF	14.6742	4.7797	3.49213
ZNF879	C2H2 ZF	2.3881	4.76883	3.53671
ZNF688	C2H2 ZF	1.68902	4.7645	3.9962
ZNF626	C2H2 ZF	4.91756	4.74708	3.99288
MXD1	bHLH	0.554664	4.7437	7.60642
ZNF790	C2H2 ZF	2.8123	4.73732	3.39377
KLF11	C2H2 ZF	3.52097	4.6809	7.7495
ZBTB16	C2H2 ZF	0.0779952	4.67706	1.95448
ZNF788	C2H2 ZF	10.143	4.67565	3.11446
ZNF354B	C2H2 ZF	2.76947	4.66782	4.33974
ZNF446	C2H2 ZF	1.37431	4.66651	4.51897
KLF16	C2H2 ZF	12.3422	4.65696	6.53236
ZNF514	C2H2 ZF	2.53461	4.64983	5.09531
RAB11FIP4	bZIP	10.8028	4.64952	9.02728
CREB3L2	bZIP	4.31282	4.64744	4.27088
ZNF654	C2H2 ZF	1.5839	4.64583	4.79091
ZNF502	C2H2 ZF	2.17847	4.64382	4.23776
PRDM2	C2H2 ZF	1.78507	4.61753	4.26858
ZNF28	C2H2 ZF	5.07241	4.60961	4.11978
TRAK2	bZIP	4.76301	4.58527	7.16494
ZNF562	C2H2 ZF	4.38323	4.58444	4.41915
NEUROD1	bHLH	0.00717152	4.55803	0.401072
POU3F4	Homeodomain; POU	3.66641	4.55194	4.96833
NEUROG3	bHLH	0.0674404	4.54144	0.195527
ZNF491	C2H2 ZF	0.448679	4.52173	3.09722
UNKL	CCCH ZF	6.0362	4.49514	3.84651
FOXJ2	Forkhead	2.76921	4.46416	4.37832
ZFP28	C2H2 ZF	1.37808	4.45837	6.2385
ZNF440	C2H2 ZF	2.34364	4.45553	2.83703
ZKSCAN7	C2H2 ZF	3.31444	4.44294	4.91301
ZNF808	C2H2 ZF	3.44385	4.43908	4.8209
ZNF497	C2H2 ZF	1.51844	4.41446	3.13244
OTP	Homeodomain	0.00262698	4.40125	3.62165
ZNF17	C2H2 ZF	2.80928	4.39046	3.13438
HOOK2	bZIP	10.7862	4.38913	5.46552
ZNF16	C2H2 ZF	4.16683	4.37652	3.25763
NKX6-2	Homeodomain	0.347365	4.3649	21.979
ZNF529	C2H2 ZF	2.88442	4.31178	5.10494
ZNF248	C2H2 ZF	1.30045	4.30565	5.19308
ZNF576	C2H2 ZF	4.29006	4.30165	3.31877
ZSCAN30	C2H2 ZF	2.66281	4.29374	5.93681
ZNF506	C2H2 ZF	2.41213	4.28681	5.63883
ZNF587	C2H2 ZF	4.87447	4.28306	3.61358
ZNF837	C2H2 ZF	4.50799	4.25129	2.53441
L3MBTL1	C2H2 ZF	1.98945	4.22452	7.1552
HINFP	C2H2 ZF	3.41197	4.2016	3.88402
ZC3H8	CCCH ZF	2.28529	4.18868	5.29616
ZNF493	C2H2 ZF	3.6404	4.18495	4.27912
ZNF550	C2H2 ZF	3.11173	4.14771	4.93034
SP9	C2H2 ZF	0.022675	4.14724	3.85654
ZNF449	C2H2 ZF	2.87554	4.14509	4.80275
ZNF542P	C2H2 ZF	3.53872	4.14487	3.46374
ZNF785	C2H2 ZF	2.3191	4.14368	4.14207
ZNF239	C2H2 ZF	7.96976	4.13969	3.2356
ZC3H6	CCCH ZF	1.38024	4.13396	4.78024
ZNF18	C2H2 ZF	4.5	4.12971	5.3596
ZHX3	Homeodomain	1.19563	4.12662	4.22738
NUFIP1	C2H2 ZF	7.55438	4.1192	3.54145
ZNF324B	C2H2 ZF	2.11158	4.11624	3.85755
MYNN	C2H2 ZF	4.33931	4.10285	3.7991
ZNF382	C2H2 ZF	1.43325	4.1026	6.48413
NHLH1	bHLH	0.168166	4.07464	1.64055
TAL2	bHLH	0.241409	4.07326	0.77132
ZNF331	C2H2 ZF	5.626	4.06914	4.04213
ZNF212	C2H2 ZF	4.54855	4.05822	3.30441
ZNF275	C2H2 ZF	3.01069	4.0428	4.92361
ZNF732	C2H2 ZF	15.6345	4.02746	6.20281
TRERF1	C2H2 ZF; Myb/SANT	5.83568	4.00367	3.95586
VAX2	Homeodomain	0.0195956	3.98293	3.13999
ZNF135	C2H2 ZF	2.64474	3.98188	3.54487
ZNF132	C2H2 ZF	1.76442	3.96058	3.04249
ZNF407	C2H2 ZF	2.05248	3.94571	2.91407
ATF3	bZIP	5.87383	3.9418	6.76405
OLIG3	bHLH	0.645038	3.93736	0.292346
ZC3H10	CCCH ZF	2.10702	3.91752	2.36022
ZNF433	C2H2 ZF	1.06351	3.90423	3.60761
ZIC3	C2H2 ZF	16.7317	3.90264	14.6282
ZBTB47	C2H2 ZF	3.16872	3.9006	6.21035
CEBPB	bZIP	17.6189	3.89296	11.0094
ZNF573	C2H2 ZF	2.51992	3.89005	3.48072
CREM	bZIP	3.60503	3.88803	4.51338
ZFP37	C2H2 ZF	1.56303	3.88009	3.62955
ZNF175	C2H2 ZF	2.04699	3.86792	3.2534
ZNF101	C2H2 ZF	12.6712	3.86277	3.4408
ZSCAN23	C2H2 ZF	1.4926	3.85902	3.02933
ZNF133	C2H2 ZF	3.97382	3.85372	3.90955
ZNF391	C2H2 ZF	3.44242	3.81556	3.86345
KIN	C2H2 ZF	4.04525	3.81423	3.58752
ARNTL2	bHLH	4.84236	3.79811	3.95096
ZSCAN20	C2H2 ZF	1.68097	3.7864	2.40746
ZNF555	C2H2 ZF	1.54491	3.76068	4.97996
ZNF699	C2H2 ZF	1.38142	3.7599	3.63814
NHLH2	bHLH	1.18567	3.75749	0.959696
NFE2L3	bZIP	64.6107	3.74921	11.5908
ZNF77	C2H2 ZF	2.56038	3.74441	3.83709
PRDM5	C2H2 ZF	4.02924	3.73351	2.56371
ZIC2	C2H2 ZF	64.9322	3.7334	4.51235
ZNF839	C2H2 ZF	2.31821	3.73022	2.91137
ZBTB49	C2H2 ZF	2.2783	3.70743	3.28217
ELF1	Ets	2.91616	3.67496	3.82511
ZNF41	C2H2 ZF	2.39041	3.6727	3.5719
ZNF44	C2H2 ZF	1.8441	3.65786	3.99016
ZFP82	C2H2 ZF	4.01058	3.65032	3.66451
ZNF202	C2H2 ZF	8.38327	3.63673	3.41465
ZNF583	C2H2 ZF	0.897371	3.62311	2.93243
ZBTB7B	C2H2 ZF	15.3946	3.58269	5.59867
ZNF345	C2H2 ZF	1.63205	3.57909	1.93978
DBX1	Homeodomain	0.108418	3.57119	0.562003
ZNF350	C2H2 ZF	2.13192	3.56936	2.95558
ZNF114	C2H2 ZF	7.07987	3.56617	1.88754
ZNF628	C2H2 ZF	3.70907	3.55242	2.45604
ZNF222	C2H2 ZF	1.4681	3.54551	3.69307
ZNF2	C2H2 ZF	1.81174	3.53597	2.86194
ZNF419	C2H2 ZF	2.04504	3.52417	3.23107
ZNF549	C2H2 ZF	2.7508	3.51306	3.16991
ZSCAN22	C2H2 ZF	2.17619	3.50892	3.16194
ZNF443	C2H2 ZF	3.14198	3.48768	2.17443
ZNF653	C2H2 ZF; AT hook	1.8195	3.48271	3.85554
ZNF442	C2H2 ZF	1.57611	3.46059	2.42257
FOSL2	bZIP	1.31164	3.45956	8.58562
SOX14	HMG/Sox	0.0227167	3.44712	4.73653
ZBTB20	C2H2 ZF	0.166229	3.43577	9.60052
ATF7	bZIP	1.44159	3.4022	2.01099
ZBTB7A	C2H2 ZF	4.16664	3.40218	4.28463
BACH2	bZIP	0.632366	3.39948	5.78171
ZC3H3	CCCH ZF	2.91977	3.38674	2.98882
ZNF385A	C2H2 ZF	1.84009	3.36009	2.1292
ZNF519	C2H2 ZF	2.29379	3.35291	1.63876
ZNF182	C2H2 ZF	3.66982	3.3309	4.01905
SOX6	HMG/Sox	0.0625007	3.31994	3.46686
ZNF582	C2H2 ZF	2.17728	3.3157	2.76986
ELK3	Ets	2.08613	3.29773	1.42915
ZSCAN10	C2H2 ZF	126.979	3.29504	24.6462
ZNF181	C2H2 ZF	2.09997	3.29213	2.80267
ZNF273	C2H2 ZF	4.69025	3.28915	2.26194
MNT	bHLH	1.49093	3.22046	4.00065
ZNF747	C2H2 ZF	3.52518	3.19741	2.58192
TCF7L1	HMG/Sox	7.40245	3.19133	2.34783
ZFP69	C2H2 ZF	2.85796	3.18745	4.1314
ZNF668	C2H2 ZF	3.12096	3.16973	2.52929
OLIG2	bHLH	1.58649	3.16579	2.47652
ZNF343	C2H2 ZF	1.82349	3.16429	2.0654
ZNF726	C2H2 ZF	2.26805	3.14551	1.30933
ZNF81	C2H2 ZF	2.1295	3.12497	2.8175
PKNOX1	Homeodomain	3.75354	3.10758	3.04723
ZNF7	C2H2 ZF	2.87894	3.09525	2.41745
ZNF554	C2H2 ZF	2.41013	3.06396	4.03071
ZNF611	C2H2 ZF	2.11062	3.06267	2.63274
ZHX2	Homeodomain	4.71241	3.04397	3.26878
ZNF836	C2H2 ZF	2.8878	3.04122	4.3139
ZNF75D	C2H2 ZF	1.9842	3.02961	3.51793
DLX2	Homeodomain	0.0590036	3.01879	6.0659
POU3F2	Homeodomain; POU	0.122274	3.01019	3.28425
ZNF585B	C2H2 ZF	1.91178	3.00642	2.62435
ZNF695	C2H2 ZF	4.29435	3.00042	2.32941
ZNF829	C2H2 ZF	2.32334	2.99774	2.08111
MAFB	bZIP	0.618594	2.99245	2.45094
ZNF865	C2H2 ZF	2.15897	2.9745	2.62628
CREBRF	bZIP	0.583846	2.96922	3.92657
ZSCAN31	C2H2 ZF	2.48736	2.96716	2.17099
GLI3	C2H2 ZF	2.91971	2.96537	2.35636
ZXDB	C2H2 ZF	2.32358	2.96098	3.72484
MLXIP	bHLH	2.79919	2.93576	2.73914
FERD3L	bHLH	1e-11	2.93211	4.33225
ELK4	Ets	2.93416	2.91383	2.66698
NKX2-8	Homeodomain	0.0181776	2.91201	1.02988
ZNF572	C2H2 ZF	2.36432	2.90501	1.48974
ZFP42	C2H2 ZF	124.989	2.90494	15.4533
ZNF235	C2H2 ZF	1.31345	2.89291	1.95824
ZNF200	C2H2 ZF	1.99655	2.89195	2.03292
ZNF552	C2H2 ZF	4.64888	2.88118	2.36827
ZNF891	C2H2 ZF	1.10535	2.87767	3.24104
MAFK	bZIP	5.87682	2.86339	7.60379
ZNF461	C2H2 ZF	1.43583	2.85839	3.14732
ZNF414	C2H2 ZF	2.19738	2.85771	3.15338
ZNF503	C2H2 ZF	0.132586	2.8563	3.05235
ZNF333	C2H2 ZF	0.941407	2.84786	3.05262
ZMAT1	C2H2 ZF	0.532397	2.82324	2.76321
ZNF283	C2H2 ZF	1.58676	2.82223	2.57811
MYCL	bHLH	9.43318	2.81386	4.64119
ZNF276	C2H2 ZF	1.33531	2.7878	2.58952
IKZF2	C2H2 ZF	0.40133	2.78709	1.7982
ZNF783	C2H2 ZF	3.02534	2.7808	4.28429
ZNF470	C2H2 ZF	1.43323	2.77074	2.61486
ZNF789	C2H2 ZF	2.0978	2.75985	2.46651
PLAGL1	C2H2 ZF	0.144437	2.72414	1.50859
SP2	C2H2 ZF	1.40398	2.71986	1.60653
ZMAT5	CCCH ZF	1.72531	2.68691	2.53172
ZNF430	C2H2 ZF	2.2416	2.67375	2.30702
ZNF793	C2H2 ZF	1.86174	2.66764	3.21052
ETS1	Ets	7.16217	2.66462	2.34199
PBX4	Homeodomain	0.755931	2.63172	3.30638
LMX1B	Homeodomain	0.0380059	2.63083	4.88741
RREB1	C2H2 ZF	2.97076	2.62584	2.39334
FEZF1	C2H2 ZF	19.4572	2.61924	4.938
LMX1A	Homeodomain	0.0164795	2.5989	2.42173
ZFP41	C2H2 ZF	2.11191	2.58836	1.96935
ZNF530	C2H2 ZF	2.51858	2.57715	1.43921
ETV6	Ets	4.41104	2.57315	2.73199
ZNF285	C2H2 ZF	0.491001	2.56093	2.75152
ZNF471	C2H2 ZF	0.148996	2.55994	2.70089
ZFPL1	C2H2 ZF	1.78699	2.54648	2.90383
ZFHX3	C2H2 ZF; Homeodomain	0.423046	2.53755	3.83288
ZNF527	C2H2 ZF	1.19565	2.53118	2.0268
POU3F3	Homeodomain; POU	0.151338	2.5267	13.6906
NPAS3	bHLH	0.073054	2.50597	6.62274
ZNF525	C2H2 ZF	8.34552	2.49438	3.88518
ZNF846	C2H2 ZF	1.92821	2.47574	1.95403
GULP1	bZIP	11.8195	2.47147	3.55228
SIX4	Homeodomain	7.47418	2.44644	2.97775
ZBTB32	C2H2 ZF	2.02595	2.44575	1.22261
IKZF5	C2H2 ZF	1.79442	2.44087	2.58038
ZNF425	C2H2 ZF	2.96251	2.43265	2.40366
ZFPM1	C2H2 ZF	1.64931	2.42701	2.33231
HIVEP2	C2H2 ZF	1.08208	2.4001	8.85583
SNAI3	C2H2 ZF	6.69292	2.39261	5.23896
ZNF213	C2H2 ZF	1.14398	2.39061	2.42594
ZNF57	C2H2 ZF	5.45395	2.38293	2.88068
ZNF454	C2H2 ZF	1.47205	2.37932	1.684
JAZF1	C2H2 ZF	2.54495	2.36357	9.08319
TWIST1	bHLH	0.102979	2.36351	4.61925
ATOH8	bHLH	0.249983	2.34824	2.21637
ARNTL	bHLH	1.71043	2.3377	2.19981
ZFP2	C2H2 ZF	0.751666	2.30275	3.11926
ZNF322	C2H2 ZF	1.15524	2.29894	1.96827
ZBTB25	C2H2 ZF	2.37823	2.29343	2.93038
MTF1	C2H2 ZF	1.6202	2.2896	2.10987
ZNF814	C2H2 ZF	5.77599	2.28712	2.44614
ZNF225	C2H2 ZF	1.25375	2.26288	1.49425
ZNF485	C2H2 ZF	4.96092	2.25621	1.92174
ZNF599	C2H2 ZF	0.726046	2.25156	1.70887
SOX15	HMG/Sox	3.53704	2.25139	5.44176
ZNF585A	C2H2 ZF	0.899698	2.25113	2.36337
ZFAT	C2H2 ZF	2.12737	2.23351	1.64118
ZNF528	C2H2 ZF	0.382798	2.2213	3.2964
ZNF546	C2H2 ZF	0.758432	2.21709	1.94094
ZNF490	C2H2 ZF	0.913592	2.21514	1.66258
ZFR2	C2H2 ZF	3.54334	2.15967	3.76187
ZNF667	C2H2 ZF	1.09046	2.1554	1.94509
BCL6	C2H2 ZF	0.613025	2.15026	8.12245
ZNF765	C2H2 ZF	3.03309	2.14387	2.16475
ZFP36	CCCH ZF	2.50342	2.14292	3.37861
ZNF568	C2H2 ZF	0.844743	2.12862	2.51589
ZNF835	C2H2 ZF	1.6462	2.12792	2.32875
SCRT1	C2H2 ZF	0.0859873	2.12735	4.70068
ZBTB8A	C2H2 ZF	2.13601	2.11154	2.48381
ZNF717	C2H2 ZF	2.44441	2.09871	1.8389
TSHZ2	C2H2 ZF	0.243556	2.09074	5.02637
SNAI1	C2H2 ZF	4.17579	2.08707	4.13035
CEBPA	bZIP	1.19239	2.05859	2.60132
ZNF701	C2H2 ZF	1.45715	2.03002	1.50569
ZNF571	C2H2 ZF	1.28543	2.02984	2.39907
ZNF713	C2H2 ZF	0.65639	1.98674	2.21247
FOXO3	Forkhead	2.58895	1.89648	4.6414
ZNF230	C2H2 ZF	0.783323	1.88071	1.17897
ZNF827	C2H2 ZF	3.48523	1.88046	5.62824
PRDM15	C2H2 ZF	1.75688	1.87252	1.13086
CASZ1	C2H2 ZF	0.575141	1.86094	0.973301
ZNF383	C2H2 ZF	0.94875	1.85999	1.58725
LHX8	Homeodomain	0.158259	1.85291	19.6363
ZBTB42	C2H2 ZF	1.89779	1.85193	1.91611
ZNF215	C2H2 ZF	5.8856	1.85151	1.90049
NKX6-1	Homeodomain	0.056273	1.84637	4.13881
ZNF233	C2H2 ZF	1.02467	1.83487	1.96319
ZNF547	C2H2 ZF	0.876014	1.83018	1.85256
MEIS1	Homeodomain	0.0571181	1.81839	2.55076
ZNF852	C2H2 ZF	1.98854	1.81761	1.53649
ZNF781	C2H2 ZF	0.233441	1.79776	1.25057
ZNF625	C2H2 ZF	1.38436	1.7834	1.22707
ZNF404	C2H2 ZF	0.815656	1.75727	3.10071
ZNF565	C2H2 ZF	0.973995	1.74206	1.76148
ZNF155	C2H2 ZF	1.06516	1.74199	1.53935
ZNF438	C2H2 ZF	0.663895	1.73114	1.5907
ZNF487	C2H2 ZF	0.578126	1.69359	2.00318
DBP	bZIP	1.52504	1.68868	1.99549
GLI1	C2H2 ZF	5.98373	1.68552	2.91247
ZNF703	C2H2 ZF	0.261046	1.66516	3.16242
ZBTB8B	C2H2 ZF	1.13122	1.65056	2.93522
HEYL	bHLH	1.44355	1.6429	0.774115
POU2F2	Homeodomain; POU	0.700838	1.63612	4.80582
ZNF286B	C2H2 ZF	1.26944	1.63155	1.53041
ZFHX2	Homeodomain	2.27277	1.62996	2.20016
FOSL1	bZIP	2.80567	1.60864	1.37453
FOXD1	Forkhead	0.103842	1.59157	0.654044
ZNF684	C2H2 ZF	2.37394	1.5702	1.4567
ZNF597	C2H2 ZF	1.46607	1.56891	1.49816
GLIS3	C2H2 ZF	0.063521	1.54381	4.14212
TCF7	HMG/Sox	0.906874	1.53748	1.633
ZNF763	C2H2 ZF	0.343954	1.51485	0.705629
ZNF773	C2H2 ZF	0.869723	1.49422	1.09172
HDX	Homeodomain	1.76698	1.45501	1.98356
BSX	Homeodomain	0.0140769	1.45104	2.96783
SCX	bHLH	2.73796	1.44261	3.61406
ZBTB38	C2H2 ZF	1.30408	1.44017	4.70425
PRDM16	C2H2 ZF	0.13467	1.43266	0.799813
UNCX	Homeodomain	0.0568154	1.43173	1.50463
HIF3A	bHLH	1.97441	1.42367	1.81743
ZNF536	C2H2 ZF	0.0741976	1.39838	5.75978
ZNF474	C2H2 ZF	0.049217	1.39352	3.47587
ZNF674	C2H2 ZF	1.66178	1.37874	1.35201
ZNF224	C2H2 ZF	0.626065	1.37764	1.09534
ZNF563	C2H2 ZF	1.49826	1.35823	1.28311
FOXP2	Forkhead	0.0294298	1.34955	5.73116
MEIS2	Homeodomain	0.0642438	1.34828	2.70503
ZNF284	C2H2 ZF	0.73389	1.34763	1.3758
ZNF337	C2H2 ZF	0.692177	1.3438	1.4722
NPAS1	bHLH	3.2491	1.32763	3.57211
NEUROD4	bHLH	0.0324133	1.31622	0.270275
SNAI2	C2H2 ZF	0.386712	1.30654	0.558295
ZBTB7C	C2H2 ZF	0.0639634	1.29479	2.00419
POU6F1	Homeodomain; POU	1.15052	1.28976	4.7787
TSHZ3	C2H2 ZF	1.10323	1.28364	3.50977
ZNF19	C2H2 ZF	0.341228	1.27548	0.77151
KLF9	C2H2 ZF	0.315828	1.26287	1.24408
ALX1	Homeodomain	0.561923	1.248	0.749116
ZNF26	C2H2 ZF	0.770048	1.23348	1.06606
FOXN4	Forkhead	0.201643	1.22122	0.613681
ZNF596	C2H2 ZF	0.227523	1.21485	0.882118
HMX1	Homeodomain	0.0765102	1.20909	1.16413
ZNF619	C2H2 ZF	3.15075	1.20893	1.33517
ZNF385D	C2H2 ZF	0.491101	1.19861	1.88519
FOXH1	Forkhead	32.9321	1.19576	12.9116
ZNF165	C2H2 ZF	5.20221	1.18919	2.0812
HES3	bHLH	20.2367	1.18617	11.7475
ZNF169	C2H2 ZF	1.1899	1.14857	1.29679
SOX10	HMG/Sox	0.813298	1.14534	0.806625
ZNF540	C2H2 ZF	0.0726903	1.14075	3.86224
TSHZ1	C2H2 ZF	0.0184138	1.13151	1.91442
ZC3H12A	CCCH ZF	3.47912	1.12784	1.79711
DLX5	Homeodomain	0.00626704	1.06646	3.02222
ZNF658	C2H2 ZF	0.75479	1.04295	0.749384
CCDC17	C2H2 ZF	0.702381	1.01562	1.07647
ZNF665	C2H2 ZF	0.772218	1.01118	0.96436
ZNF341	C2H2 ZF	1.71477	1.00418	0.975549
GLI2	C2H2 ZF	8.18215	0.992084	2.90163
FOXB2	Forkhead	0.802167	0.99013	0.412958
ETV2	Ets	0.535088	0.968842	0.976073
ZIC5	C2H2 ZF	26.8693	0.959997	1.49335
LEF1	HMG/Sox	0.251191	0.957338	1.28675
HELT	bHLH	0.0189059	0.952725	0.122399
NKX3-2	Homeodomain	0.25776	0.948252	0.737963
ZNF564	C2H2 ZF	0.340588	0.947228	0.495075
LHX4	Homeodomain	2.39286	0.936428	0.727967
JDP2	bZIP	5.321	0.935418	3.88818
ZSCAN5A	C2H2 ZF	0.792192	0.932833	0.731863
POU4F1	Homeodomain; POU	0.0762009	0.930934	0.902205
ZNF774	C2H2 ZF	0.276007	0.93046	1.19378
PRDM8	C2H2 ZF	0.005177	0.926841	0.201148
ZNF878	C2H2 ZF	4.8489	0.922056	1.59229
DLX3	Homeodomain	0.0643261	0.92126	0.189768
ZIC4	C2H2 ZF	0.0301075	0.90028	1.25926
MBNL3	CCCH ZF	2.00153	0.896914	1.19325
FOXB1	Forkhead	2.33582	0.896328	1.06
LHX6	Homeodomain	0.304787	0.880252	8.23596
DBX2	Homeodomain	0.0870147	0.868092	0.0195099
ZNF799	C2H2 ZF	0.798841	0.861117	0.668067
ZNF223	C2H2 ZF	0.405129	0.848537	0.71454
ZNF396	C2H2 ZF	0.167486	0.847944	0.672411
PRDM14	C2H2 ZF	35.1988	0.842003	12.8286
KLF8	C2H2 ZF	1.16256	0.838985	2.29938
NRL	bZIP	0.775604	0.805248	0.737624
ZNF157	C2H2 ZF	1.05829	0.804323	1.42031
PRDM1	C2H2 ZF	0.0690999	0.798497	0.440879
SP8	C2H2 ZF	3.58519	0.773548	1.1316
FOXD2	Forkhead	0.0352041	0.752353	0.730087
MAFA	bZIP	1.13609	0.733944	1.7813
TCF15	bHLH	7.49735	0.724888	0.948931
ZNF593	C2H2 ZF	0.876194	0.716806	0.656132
MSX1	Homeodomain	0.109219	0.684693	0.835637
DLX6	Homeodomain	0.00339017	0.680145	2.56515
ZNF296	C2H2 ZF	2.50495	0.677967	2.21664
PAX6	Homeodomain; Paired box	0.171457	0.665578	0.994871
EGR2	C2H2 ZF	0.457983	0.655187	0.730608
BEND4	bZIP	13.9261	0.647414	2.67421
HIVEP3	C2H2 ZF	0.0416902	0.640949	0.552055
OVOL3	C2H2 ZF	0.514549	0.639885	0.835626
BHLHE22	bHLH	0.0172257	0.636536	0.0813322
CCDC3	bZIP	0.95131	0.629081	2.20859
PARP12	CCCH ZF	1.8931	0.614125	0.899156
ZNF23	C2H2 ZF	0.347375	0.601693	0.829895
ZNF385C	C2H2 ZF	0.900282	0.600492	1.4289
GSX1	Homeodomain	1e-11	0.598288	0.152335
ZNF888	C2H2 ZF	1.13749	0.593501	0.27951
SCRT2	C2H2 ZF	0.0971411	0.592328	1.1285
ZNF385B	C2H2 ZF	0.329382	0.590676	0.219114
ZNF280D	C2H2 ZF	0.704897	0.584767	0.889304
ZNF66	C2H2 ZF	1.06131	0.58353	0.390304
FOXI3	Forkhead	5.15888	0.583263	1.82548
ZFPM2	C2H2 ZF	0.0260171	0.570819	0.79327
CREB3L1	bZIP	1.17731	0.564824	1.49526
EGR3	C2H2 ZF	0.0387138	0.554001	0.399962
AHR	bHLH	2.77718	0.551181	3.41263
KLF5	C2H2 ZF	0.350227	0.549425	2.99719
BARX1	Homeodomain	0.637115	0.541057	0.748779
NKX3-1	Homeodomain	0.872811	0.540876	0.135569
ZNF410	C2H2 ZF	0.208268	0.535123	0.382353
ZNF20	C2H2 ZF	0.506065	0.531438	0.347358
ZNF578	C2H2 ZF	0.349792	0.530061	0.973853
ATF6B	bZIP	0.157037	0.509395	0.371216
EBF2	EBF1	0.0195163	0.508445	0.113755
MESP1	bHLH	0.0789484	0.504314	2.40314
BHLHE23	bHLH	0.516169	0.502781	1.45323
ATOH7	bHLH	0.328433	0.490132	0.36473
FOXO6	Forkhead	1.24227	0.487323	3.84386
CEBPD	bZIP	1.66324	0.482318	7.29205
INSM2	C2H2 ZF	0.0462638	0.477581	0.941936
ZNF843	C2H2 ZF	0.171564	0.476162	1.60805
GBX1	Homeodomain	0.119908	0.467068	3.99232
FOSB	bZIP	0.157509	0.451558	0.719309
FOXC1	Forkhead	0.0414283	0.446882	0.496694
HOXC13	Homeodomain	0.033924	0.439625	0.122424
PHOX2A	Homeodomain	0.346056	0.438875	0.364761
NPAS4	bHLH	0.145161	0.431888	1.32293
KLF4	C2H2 ZF	0.667183	0.421156	2.01333
MITF	bHLH	0.206871	0.420201	0.26216
ELF4	Ets	0.581152	0.414371	1.51115
EBF1	EBF1	0.0338125	0.413955	1.57156
ASCL5	bHLH	0.294166	0.413475	0.970129
PAX2	Homeodomain; Paired box	0.00187032	0.413253	0.103981
FOXA3	Forkhead	15.1739	0.410507	3.12772
SIM2	bHLH	0.0427304	0.400807	1.43553
VSX2	Homeodomain	0.178857	0.393361	0.626803
ZNF575	C2H2 ZF	0.223912	0.385504	0.241991
ZNF600	C2H2 ZF	0.783959	0.376168	0.740248
HES7	bHLH	0.0686806	0.375635	2.41265
DPF3	C2H2 ZF	0.018655	0.374155	0.444126
SIX2	Homeodomain	0.201097	0.363261	0.22598
ZNF630	C2H2 ZF	0.817966	0.36187	0.947591
VENTX	Homeodomain	2.68102	0.357794	4.17052
BNC2	C2H2 ZF	3.647	0.355035	1.68983
BHLHE40	bHLH	0.644732	0.347617	7.32278
ZNF804A	C2H2 ZF	0.0173194	0.335221	1.64525
NKX2-5	Homeodomain	0.0223272	0.324069	0.0898376
ISL2	Homeodomain	0.226101	0.323105	0.145676
CPSF4L	CCCH ZF	0.076522	0.315739	0.221842
POU5F2	Homeodomain; POU	0.0901731	0.308411	0.330841
ZNF860	C2H2 ZF	2.48061	0.30063	0.870888
PRDM12	C2H2 ZF	0.0521473	0.2981	2.66483
FOXL2	Forkhead	0.832397	0.286009	0.0772023
SP6	C2H2 ZF	0.46956	0.285656	0.825764
GSC	Homeodomain	0.176035	0.285339	0.327186
HIC1	C2H2 ZF	0.0384637	0.285259	0.734777
RNF113B	CCCH ZF	0.0845688	0.274932	0.235845
ZNF709	C2H2 ZF	0.0838916	0.267009	0.173127
FOXS1	Forkhead	0.203028	0.255722	0.440196
AHRR	bHLH	0.333764	0.253201	1.18821
NEUROG2	bHLH	0.0103017	0.250511	0.201221
POU6F2	Homeodomain; POU	0.136014	0.249455	0.629847
HLF	bZIP	0.0758089	0.239138	0.657074
NFE2	bZIP	1.02114	0.238772	0.576652
GSX2	Homeodomain	0.00607097	0.235355	0.260764
ZXDA	C2H2 ZF	0.313002	0.234403	0.608249
VSX1	Homeodomain	0.0179158	0.232563	0.0706713
FOXP3	Forkhead	0.205443	0.232094	0.343511
SOHLH2	bHLH	0.133636	0.229407	0.337289
YY2	C2H2 ZF	0.135218	0.2231	0.114028
BCL11A	C2H2 ZF	3.40693	0.222674	3.72099
MAEL	HMG/Sox	0.0482499	0.212795	0.294376
L3MBTL4	C2H2 ZF	0.307531	0.209777	0.530054
BATF3	bZIP	0.541207	0.208893	0.507375
ZNF534	C2H2 ZF	0.0317839	0.208602	0.435519
LYL1	bHLH	0.326118	0.205561	0.248796
BCL6B	C2H2 ZF	4.60629	0.196547	0.949381
ZSCAN32	C2H2 ZF	0.291921	0.195641	0.185549
MYT1L	C2H2 ZF	0.0186969	0.195432	4.73615
TLX3	Homeodomain	1e-11	0.194889	0.071183
FLI1	Ets	0.0356538	0.193751	0.336449
PRRX1	Homeodomain	0.0155966	0.190105	0.358843
RHOXF1	Homeodomain	0.0762293	0.189819	0.390994
ZNF750	C2H2 ZF	0.140659	0.185145	0.255204
SPDEF	Ets	0.11634	0.184752	0.627248
ZFP3	C2H2 ZF	0.418385	0.184738	0.447117
MECOM	C2H2 ZF	0.112207	0.181682	0.270361
BNC1	C2H2 ZF	0.189604	0.17975	0.116059
ZNF280B	C2H2 ZF	0.143255	0.17298	0.0871299
SIX1	Homeodomain	0.0625754	0.171462	0.244521
BHLHA15	bHLH	3.49928	0.169118	1.02414
FOXL1	Forkhead	0.0310414	0.168353	0.128896
FOXE1	Forkhead	0.0236141	0.162558	0.127401
TWIST2	bHLH	1.42934	0.158013	0.210969
ZNF488	C2H2 ZF	5.26486	0.157813	0.388352
ALX4	Homeodomain	0.067242	0.154159	0.224291
BCL11B	C2H2 ZF	1.63171	0.151819	3.26688
PRDM13	C2H2 ZF	0.0606146	0.14686	0.101126
KLF14	C2H2 ZF	0.0247143	0.146292	0.139803
MIXL1	Homeodomain	0.454799	0.145986	0.647797
SPIB	Ets	2.22486	0.145707	0.696812
FOXF2	Forkhead	1e-11	0.145002	0.195512
LBX2	Homeodomain	0.127187	0.143812	0.464813
NEUROG1	bHLH	0.0347563	0.143807	0.272739
TFEB	bHLH	0.653328	0.143083	0.344115
FOXD4	Forkhead	0.0289258	0.139855	0.211163
SP7	C2H2 ZF	0.0446284	0.136435	0.230705
HLX	Homeodomain	0.0967927	0.135442	0.0809438
PHOX2B	Homeodomain	0.0074133	0.134501	0.0720306
MNX1	Homeodomain	0.0277389	0.134105	0.208798
SOX7	HMG/Sox	0.141294	0.133079	0.0499168
MESP2	bHLH	0.681214	0.132083	0.338331
FOXD3	Forkhead	22.375	0.132064	3.56009
PITX1	Homeodomain	0.0132414	0.13169	0.32395
IRX6	Homeodomain	0.0273041	0.129673	0.238552
EGR4	C2H2 ZF	0.0629845	0.128033	0.304677
MSX2	Homeodomain	0.16441	0.125116	0.645319
MLXIPL	bHLH	1.66852	0.121568	1.06391
ZNF365	C2H2 ZF	0.221804	0.121012	0.522379
ETV3L	Ets	0.338223	0.118618	0.0577966
ETV7	Ets	0.590374	0.117637	0.123666
PAX3	forkhead	0.208715	0.116586	0.616632
POU4F2	Homeodomain; POU	0.0184199	0.115465	0.0450407
EPAS1	bHLH	0.292406	0.114385	1.13699
HOXA2	Homeodomain	0.0138975	0.109826	0.068437
EMX1	Homeodomain	1.21241	0.107978	0.141385
HOXB9	Homeodomain	1e-11	0.103928	0.130563
FOXD4L4	Forkhead	1e-11	0.101526	0.0388425
DMBX1	Homeodomain	0.0520438	0.0994388	0.845687
NKX1-1	Homeodomain	1e-11	0.099236	0.112167
LHX9	Homeodomain	0.0100167	0.0984377	0.962712
KLF2	C2H2 ZF	0.057253	0.0974325	0.496494
NKX6-3	Homeodomain	0.0240464	0.0972566	0.176752
SP5	C2H2 ZF	0.226815	0.0945441	1.89476
BHLHE41	bHLH	0.468461	0.0937104	2.12974
ZNF736	C2H2 ZF	0.132525	0.0891538	0.249221
FOXC2	Forkhead	0.0186838	0.0891119	0.0381552
ZNF560	C2H2 ZF	0.00824279	0.0885387	0.475825
RAX2	Homeodomain	0.0284899	0.0884105	0.0893811
POU5F1B	Homeodomain; POU	0.13525	0.0863335	0.0818068
ZNF705E	C2H2 ZF	0.0305368	0.0857619	0.0164542
TCF24	bHLH	0.868012	0.0853071	0.371771
GFI1	C2H2 ZF	0.0457696	0.0847607	0.0390497
ELF3	Ets; AT hook	0.916047	0.0838528	0.938062
POU4F3	Homeodomain; POU	0.0395692	0.0821349	0.0774785
NANOG	Homeodomain	14.3989	0.08152	3.50607
BATF2	bZIP	0.82851	0.0809321	0.371178
OSR1	C2H2 ZF	0.0502158	0.0809086	0.0865895
HOPX	Homeodomain	0.00295652	0.0804159	0.18337
ZNF177	C2H2 ZF	0.0377339	0.0799032	0.0728947
ZNF623	C2H2 ZF	0.0975054	0.079576	0.0523457
IKZF1	C2H2 ZF	0.292219	0.0772616	0.0965399
ASCL2	bHLH	0.277473	0.0771265	0.441551
HMX3	Homeodomain	0.280187	0.0767127	2.26773
NPAS2	bHLH	0.0938291	0.0766115	0.40726
MKX	Homeodomain	0.402247	0.0764229	0.391537
FOXE3	Forkhead	0.134051	0.0758119	0.0884549
FOXR1	Forkhead	0.0181699	0.075359	0.0881172
MEOX2	Homeodomain	0.12104	0.0753164	0.0701894
KLF1	C2H2 ZF	0.722888	0.0748877	0.157381
ZIM2	C2H2 ZF	0.0533397	0.0721437	0.19111
TAL1	bHLH	0.0503202	0.0720144	0.340341
GLIS2	C2H2 ZF	0.0443239	0.0717399	0.0432176
HAND2	bHLH	0.00654505	0.070939	0.0364174
ALX3	Homeodomain	0.0631794	0.0708501	0.0599685
HES2	bHLH	0.196973	0.0702009	0.408011
EN2	Homeodomain	0.0034981	0.0692414	0.248049
ATOH1	bHLH	0.219526	0.0691814	0.837713
MEOX1	Homeodomain	0.00863559	0.0686741	0.0680223
NANOGP8	Homeodomain	6.74825	0.0667926	1.90051
EMX2	Homeodomain	0.142559	0.0665207	1.20466
NKX1-2	Homeodomain	1.50483	0.0662237	0.439819
BARHL1	Homeodomain	0.040107	0.0635478	0.481522
HMX2	Homeodomain	9.59094	0.0619822	1.05621
SHOX2	Homeodomain	0.0322809	0.0618781	1.00771
SOX30	HMG/Sox	0.114015	0.0616703	0.0770791
TLX2	Homeodomain	0.151558	0.0613931	0.250982
OSR2	C2H2 ZF	0.0160223	0.061136	0.1224
SHOX	Homeodomain	0.0265953	0.0592299	0.0659651
ZNF648	C2H2 ZF	0.358742	0.0591333	0.152622
IRX4	Homeodomain	0.311609	0.0574405	0.218429
OVOL2	C2H2 ZF	3.30728	0.0565276	0.291022
HOXC4	Homeodomain	1e-11	0.0542153	0.013607
EVX2	Homeodomain	0.00827932	0.0537502	0.0418658
MSC	bHLH	1.06718	0.0532034	0.193838
BHLHA9	bHLH	0.0777295	0.0530014	0.0631718
BHMG1	HMG/Sox; bHLH	0.0933173	0.0522803	0.0937817
HOXA5	Homeodomain	0.00684985	0.0488706	0.0335239
NEUROD2	bHLH	0.00561827	0.048764	0.0611579
ZNF469	C2H2 ZF	0.258081	0.0474907	0.262107
DRGX	Homeodomain	1e-11	0.046035	0.140885
FOXI1	Forkhead	1e-11	0.0457858	0.0148591
FOXF1	Forkhead	0.00670077	0.0455982	0.166991
PAX7	Homeodomain; Paired box	0.0648182	0.0450818	0.124855
FEV	Ets	0.0169872	0.0438212	3.12563
FOXQ1	Forkhead	0.00692481	0.0431869	0.41491
TLX1	Homeodomain	1e-11	0.0429563	0.110722
LHX3	Homeodomain	0.0112058	0.0426402	0.113672
HNF1A	Homeodomain	0.0458893	0.0418045	0.095125
GLIS1	C2H2 ZF	0.0290976	0.0403258	0.144425
PTF1A	bHLH	0.00760748	0.0401891	0.172136
PRDM6	C2H2 ZF	0.00851077	0.0400829	0.0380128
SOX18	HMG/Sox	0.0629627	0.0395232	0.407039
ZSCAN5B	C2H2 ZF	0.0281647	0.0390168	0.0517341
OTX1	Homeodomain	0.155746	0.038808	0.463793
OVOL1	C2H2 ZF	0.94349	0.0386371	0.611508
ASCL3	bHLH	0.0552767	0.0385388	0.0275221
HES5	bHLH	1e-11	0.036662	0
POU1F1	Homeodomain; POU	0.0296364	0.0360582	0.146262
FIGLA	bHLH	1e-11	0.0358227	0.0237911
MYOD1	bHLH	0.0062399	0.0345679	0.10532
PITX3	Homeodomain	0.319827	0.0344389	0.0962356
ZNF645	C2H2 ZF	1e-11	0.0340798	0.0341754
ZNF804B	C2H2 ZF	0.00969197	0.0336142	0.749725
CEBPE	bZIP	0.0302036	0.0332245	0.047878
HOXB8	Homeodomain	1e-11	0.031979	0.0421133
POU2F3	Homeodomain; POU	0.361929	0.0317789	0.234096
MYF6	bHLH	0.236682	0.0316966	0.17023
NOTO	Homeodomain	0.274019	0.0316646	0.0944174
HOXD13	Homeodomain	0.00521995	0.0300692	0.0243306
HMGB4	HMG/Sox	0.09494	0.0293402	0.0347908
HOXA1	Homeodomain	0.0132785	0.0284756	0.0292076
HOXA6	Homeodomain	1e-11	0.0279429	0.0154879
PITX2	Homeodomain	0.0124136	0.0276287	0.329409
LBX1	Homeodomain	1e-11	0.0275325	0.0537296
HOXC9	Homeodomain	1e-11	0.027425	0.0339374
ZFP92	C2H2 ZF	0.231855	0.0271696	0.0713036
HOXD9	Homeodomain	1e-11	0.0268245	0.0275569
HOXB7	Homeodomain	1e-11	0.0250367	0.0584708
CREB3L3	bZIP	0.11337	0.0239433	0.26667
DLX4	Homeodomain	0.0417757	0.0236445	0.0659001
HAND1	bHLH	0.00646609	0.0230835	0.657415
FOXD4L1	Forkhead	0.00902293	0.0229092	0.0796244
FOXI2	Forkhead	0.0834525	0.0220478	0.0489024
CCDC83	bZIP	0.00495289	0.0218867	0.0231032
SOX17	HMG/Sox	0.0097911	0.0216675	0.534147
TFEC	bHLH	0.00135269	0.0205867	0.0481942
ELF5	Ets	1e-11	0.02035	0.0707197
HOXB2	Homeodomain	1e-11	0.0202989	0.0700967
SEBOX	Homeodomain	0.0519606	0.0193445	0.0261584
ZNF662	C2H2 ZF	0.0116018	0.0193425	0.0220366
ZNF728	C2H2 ZF	0.0212929	0.0183469	0.156081
ZNF556	C2H2 ZF	0.0176863	0.01821	0.131593
MSGN1	bHLH	0.0192949	0.0181852	0.0328414
FAM170A	C2H2 ZF	0.00848526	0.0177032	0
CERS3	Homeodomain	0.104774	0.0173492	0.0624242
ZNF492	C2H2 ZF	0.0083045	0.016893	0.25027
HOXC8	Homeodomain	1e-11	0.0151958	0.036373
GFI1B	C2H2 ZF	0.0237131	0.014948	0.0140588
HOXB4	Homeodomain	0.00316104	0.0148897	0.0380918
HOXA4	Homeodomain	1e-11	0.0147492	0.00983237
HOXD8	Homeodomain	1e-11	0.0145515	0.0873829
ZNF679	C2H2 ZF	1e-11	0.0143429	0.0195583
ZNF683	C2H2 ZF	0.0196487	0.0141034	0.0288813
GSC2	Homeodomain	0.0556305	0.0138939	0.0864893
NKX2-3	Homeodomain	0.0109308	0.0136885	0.0738382
FOXD4L6	Forkhead	1e-11	0.0133903	0
TCF23	bHLH	1e-11	0.0128798	0.0201654
CDX1	Homeodomain	0.0263359	0.0125372	0.0604529
ZNF85	C2H2 ZF	0.020151	0.0125178	0.0122067
EN1	Homeodomain	0.00778799	0.0124417	0.316549
FOXD4L5	Forkhead	1e-11	0.0123049	0.0230549
HOXC12	Homeodomain	1e-11	0.0120589	0.0103011
ZBTB9	C2H2 ZF	0.0343638	0.0114582	0.0180014
SIM1	bHLH	0.0514842	0.0112929	0.334945
BARX2	Homeodomain	1e-11	0.0109615	0.0203285
SPI1	Ets	0.0620041	0.0108902	0.0678522
NEUROD6	bHLH	1e-11	0.010804	0.0255751
HHEX	Homeodomain	0.124427	0.0107865	0.113913
ISX	Homeodomain	0.00332094	0.0107544	0.0462442
SPIC	Ets	1e-11	0.0101693	0.0175812
TCF21	bHLH	0.0127867	0.00881547	0.0119218
RHOXF2	Homeodomain	1e-11	0.00879421	0
HOXA13	Homeodomain	1e-11	0.00862273	0
IKZF3	C2H2 ZF	0.108292	0.00860462	0.0706602
CRX	Homeodomain	0.054316	0.00853604	0.647839
CDX4	Homeodomain	1.98727	0.0085039	0.473463
CTCFL	C2H2 ZF	0.511792	0.00808717	0.305467
HOXD4	Homeodomain	1e-11	0.00786313	0
ESX1	Homeodomain	0.0235862	0.00770008	0.0114897
LHX1	Homeodomain	0.00243262	0.00755515	0.0141239
HOXB13	Homeodomain	0.00337002	0.00743202	0.00574038
MYOG	bHLH	0.0076465	0.00721219	0.273941
HOXB3	Homeodomain	0.00466829	0.00693777	0.049796
NOBOX	Homeodomain	1e-11	0.00691348	0
WT1	C2H2 ZF	0.00568358	0.00662188	0.052825
FOXN1	Forkhead	1e-11	0.00657235	0.0141687
BARHL2	Homeodomain	0.00600103	0.00651006	0.14274
ZNF366	C2H2 ZF	1e-11	0.00648222	0
CDX2	Homeodomain	0.00850354	0.00627463	0.0915957
TPRX1	Homeodomain	1e-11	0.00620887	0.0357388
MYT1	C2H2 ZF	1e-11	0.00618474	0.0383304
FOXR2	Forkhead	1e-11	0.00597696	0
HOXA7	Homeodomain	1e-11	0.00595288	0.00825462
ZNF729	C2H2 ZF	0.00289865	0.00593842	0.0102666
HOXD1	Homeodomain	1e-11	0.00582867	0.0463694
ASCL4	bHLH	1e-11	0.00570062	0.0404138
HOXB5	Homeodomain	1e-11	0.00564019	0
HOXC10	Homeodomain	1e-11	0.00552699	0.00736901
ERG	Ets	0.172338	0.00528719	0.0625121
HOXD11	Homeodomain	0.0109546	0.00522285	0.00814083
ZNF257	C2H2 ZF	0.00468656	0.00514297	0.0108858
ZSCAN4	C2H2 ZF	1e-11	0.00511855	0.0152754
HNF1B	Homeodomain	1e-11	0.00506079	0.0121137
HOXA11	Homeodomain	1e-11	0.00498987	0
PDX1	Homeodomain	1e-11	0.00460281	0.0285619
ZNF100	C2H2 ZF	0.0101961	0.00458338	0
HOXB6	Homeodomain	1e-11	0.00442075	0.0209295
HOXC11	Homeodomain	0.00707936	0.00439583	0.005261
ZNF80	C2H2 ZF	1e-11	0.00437022	0.0302236
ZNF208	C2H2 ZF	0.00837999	0.00396619	0.0194938
ZNF99	C2H2 ZF	0.0032026	0.00393109	0.0781016
ANHX	Homeodomain	1e-11	0.00333477	0.0381308
PRDM9	C2H2 ZF	0.00302606	0.00333422	0.0268623
KLF13	C2H2 ZF	0.0155341	0.00331205	0.00292546
HOXC6	Homeodomain	0.00335481	0.00311306	0.0104743
ZNF705A	C2H2 ZF	0.00298488	0.00305754	0
HOXA3	Homeodomain	1e-11	0.00299197	0.0120808
ZNF541	C2H2 ZF; Myb/SANT	0.0150053	0.00276765	0.0570336
EHF	Ets	0.00537363	0.00262463	0.00391636
ZNF716	C2H2 ZF	1e-11	0.00247901	0
ZNF831	C2H2 ZF	0.0100435	0.00244824	0.0336917
CCDC169-SOHLH2	bHLH	1e-11	0	0
MYF5	bHLH	0.037857	0	0.0111395
SOHLH1	bHLH	0.0115404	0	0.0261802
BATF	bZIP	0.0121184	0	0
KRT13	bZIP	1e-11	0	0.00589672
CPXCR1	C2H2 ZF	1e-11	0	0
KLF17	C2H2 ZF	1e-11	0	0.018199
SALL3	C2H2 ZF	1e-11	0	0
ZBTB12	C2H2 ZF	1e-11	0	0
ZBTB22	C2H2 ZF	1e-11	0	0
ZFP57	C2H2 ZF	1e-11	0	0
ZFY	C2H2 ZF	1e-11	0	0
ZIM3	C2H2 ZF	1e-11	0	0
ZNF251	C2H2 ZF	1e-11	0	0
ZNF280A	C2H2 ZF	1e-11	0	0
ZNF311	C2H2 ZF	1e-11	0	0
ZNF355P	C2H2 ZF	1e-11	0	0
ZNF479	C2H2 ZF	1e-11	0	0
ZNF676	C2H2 ZF	1e-11	0	0
ZNF705B	C2H2 ZF	1e-11	0	0
ZNF705D	C2H2 ZF	1e-11	0	0
ZNF705G	C2H2 ZF	1e-11	0	0
ZNF707	C2H2 ZF	0.00372615	0	0
ZNF727	C2H2 ZF	1e-11	0	0
ZNF735	C2H2 ZF	1e-11	0	0
ZNF98	C2H2 ZF	0.0105737	0	0.0225336
PPP1R10	CCCH ZF	1e-11	0	0
PRR3	CCCH ZF	1e-11	0	0
ZRSR1	CCCH ZF	1e-11	0	0
FOXD4L3	Forkhead	1e-11	0	0
SRY	HMG/Sox	1e-11	0	0
UBTFL1	HMG/Sox	1e-11	0	0
ARGFX	Homeodomain	0.105051	0	0.051947
DPRX	Homeodomain	0.0180443	0	0.114441
DUX4	Homeodomain	1e-11	0	0
DUXA	Homeodomain	1e-11	0	0
EVX1	Homeodomain	1e-11	0	0.0899338
HOXA10	Homeodomain	1e-11	0	0.00536873
HOXA9	Homeodomain	1e-11	0	0.0056709
HOXB1	Homeodomain	0.00473005	0	0.0392512
HOXC5	Homeodomain	1e-11	0	0.00951643
HOXD10	Homeodomain	0.00417461	0	0
HOXD12	Homeodomain	1e-11	0	0
HOXD3	Homeodomain	1e-11	0	0
LEUTX	Homeodomain	0.0174258	0	0
NANOGNB	Homeodomain	0.0648526	0	0.0411503
NKX2-6	Homeodomain	0.0635061	0	0
PBX2	Homeodomain	1e-11	0	0
PROP1	Homeodomain	0.00767627	0	0
RHOXF2B	Homeodomain	0.00919237	0	0
TGIF2LX	Homeodomain	1e-11	0	0
TGIF2LY	Homeodomain	1e-11	0	0
PAX4	Homeodomain; Paired box	0.018299	0	0.00661678
POU5F1	Homeodomain; POU	0.00621482	0	0
#N/A	bHLH
#N/A	bZIP
#N/A	C2H2 ZF
#N/A	C2H2 ZF
#N/A	C2H2 ZF
#N/A	C2H2 ZF
#N/A	C2H2 ZF
#N/A	C2H2 ZF
#N/A	C2H2 ZF
#N/A	C2H2 ZF
#N/A	Forkhead
#N/A	HMG/Sox
#N/A	Homeodomain
#N/A	Homeodomain
HIST1H1C	Unknown	789.283	1056.21	171.724
HIST1H1E	Unknown	746.727	1047.2	224.243
HIST1H1B	Unknown	1230.45	1027.51	176.902
HMGA1	AT hook	807.745	325.023	222.621
HIST1H1D	Unknown	496.163	261.056	69.7022
NONO	Unknown	195	222.671	125.169
YBX1	CSD	286.115	214.873	204.888
ENO1	Unknown	663.325	210.935	497.764
BEX1	Unknown	113.58	207.613	296.834
EDF1	Unknown	226.804	204.55	194.761
CSDE1	CSD	171.237	197.425	156.202
NUCKS1	Unknown	226.384	195.448	111.881
CTNNB1	Unknown	162.566	178.439	113.456
H1FX	Unknown	94.9882	171.792	119.667
HNRNPK	Unknown	168.266	171.496	103.693
UBB	Unknown	186.498	170.042	131.628
FLNA	Unknown	257.542	166.882	158.438
TRIM28	Unknown	296.711	160.162	116.504
LIN28A	CSD	621.045	144.24	112.088
RPL7A	Unknown	158.838	143.808	100.96
EID1	Unknown	96.8678	138.193	113.956
CNBP	Unknown	207.776	137.565	108.388
UBC	Unknown	88.1585	133.328	144.53
SFPQ	Unknown	140.16	125.519	75.4032
HNRNPU	Unknown	163.921	117.808	74.8748
HNRNPDL	Unknown	96.4396	117.407	91.4173
APEX1	Unknown	181.007	116.949	70.3174
UBA52	Unknown	137.085	109.875	85.7418
HNRNPAB	Unknown	213.788	102.173	61.5056
PCNA	Unknown	161.304	98.6149	30.7436
TOP2B	Unknown	66.9202	89.8612	78.7204
TOP2A	Unknown	88.1516	89.5028	40.2483
DDX5	Unknown	64.5493	89.1299	74.8537
PHB2	Unknown	156.917	88.8288	79.0473
KDM1A	Unknown	94.4143	81.9695	67.9442
SNRPC	Unknown	118.985	80.4476	60.3799
DEK	Unknown	106.037	79.5588	39.0436
TEAD2	TEA	77.4669	78.9599	22.2291
ZMAT2	Unknown	69.9151	77.6694	63.8403
POLR2L	Unknown	104.804	76.1757	55.0029
MATR3	Unknown	70.7496	72.5812	57.6483
FUBP1	Unknown	61.4608	70.3129	51.7022
TAF7	Unknown	59.6358	69.2219	69.1116
DDX3X	Unknown	72.3972	67.6548	52.6485
MTPN	Unknown	56.9596	67.1059	64.3172
NPM1	Unknown	162.241	65.4726	47.7643
THRAP3	Unknown	85.3796	62.801	50.2311
TCEAL8	Unknown	101.565	61.7915	71.9633
NDN	Unknown	19.4861	61.5759	110.497
BMP7	Unknown	2.68388	61.2678	26.6556
PARP1	Unknown	89.3109	59.821	37.1555
FZD2	Unknown	18.5097	58.8931	11.7374
DRAP1	Unknown	60.1175	58.446	60.5781
FBXL19	CxxC	67.5883	58.1478	53.694
SMARCC1	Myb/SANT	82.3906	58.0922	40.3712
PARK7	Unknown	76.255	56.7095	52.6185
SUPT16H	Unknown	81.3398	55.6047	37.2841
RCOR2	Myb/SANT	43.3732	54.6815	34.1688
MTA2	Myb/SANT; GATA	69.4377	54.3371	31.2659
AES	Unknown	22.8773	50.8835	61.2539
MLLT11	Unknown	14.9562	49.695	87.111
EWSR1	Unknown	55.8129	49.2692	31.6647
SMO	Unknown	36.8517	49.0022	18.6021
PSMD10	Unknown	43.7746	48.3856	47.842
MYBL2	Myb/SANT	83.2548	48.0559	26.6877
PABPN1	Unknown	58.2166	47.9799	44.0975
DNMT3B	Unknown	539.68	47.9117	209.753
CBX2	AT hook	47.0875	47.899	16.3255
SMC3	Unknown	59.2357	47.6838	35.8347
SMARCA1	Myb/SANT	36.4788	46.9947	39.739
SHH	Unknown	0.0480271	46.5965	49.2785
SUMO1	Unknown	64.1819	46.3295	36.5086
PQBP1	Unknown	43.1719	45.814	39.2737
DDB1	Unknown	46.9644	45.3136	34.7003
SMARCA5	Myb/SANT	51.4438	45.3105	32.4059
PHF5A	Unknown	81.8694	44.4705	27.4662
PTTG1	Unknown	54.7444	44.2286	30.3367
EIF3K	Unknown	75.0574	44.0144	43.3723
CHP1	Unknown	38.6112	43.5169	33.7116
POLR2K	Unknown	41.8319	43.4311	37.3855
POLR2B	Unknown	43.1966	43.423	34.8644
LIN28B	CSD	45.129	43.3627	11.5967
TLE4	Unknown	5.4706	43.2517	14.7552
SNW1	Unknown	43.8958	42.7329	36.1941
PLXNA1	Unknown	23.3918	42.3651	49.1825
NR6A1	Nuclear receptor	102.036	41.5799	15.2679
NR2F6	Nuclear receptor	68.022	41.5592	36.0174
JARID2	ARID/BRIGHT	79.2109	41.0807	54.0299
RBM10	Unknown	37.2909	40.9084	30.0766
SMARCD1	Unknown	39.0417	40.572	25.9587
CTNNBIP1	Unknown	21.0214	40.459	20.1289
CDKN1A	Unknown	6.60261	40.022	43.795
UNG	Unknown	88.9216	39.801	29.3214
CITED2	Unknown	20.2894	39.6475	25.5916
ADAR	Unknown	60.6136	39.3073	36.3275
MAD2L2	Unknown	86.9471	39.2647	46.7536
SUPT4H1	Unknown	36.2213	39.1202	24.7371
NCOA4	Unknown	37.6652	38.9165	42.4959
RBBP7	Unknown	45.7217	38.7948	26.5664
RAD21	Unknown	32.7967	38.4608	29.7295
NOTCH1	Unknown	18.1967	38.0742	18.6473
GTF2F1	Unknown	34.8541	37.532	37.1311
HDAC1	Unknown	34.2254	37.4402	26.4625
PLXNB1	Unknown	27.2526	36.8552	30.3412
RNF114	Unknown	44.148	36.6491	35.0534
SLC39A10	Unknown	78.3518	36.4922	31.8188
KDM5C	ARID/BRIGHT	29.6573	36.3744	37.4313
TSC22D1	Unknown	18.4634	36.3211	37.8651
BTG2	Unknown	1.72623	36.3156	13.8626
TP53	p53	59.5174	36.2882	14.7614
TIA1	Unknown	19.7913	36.1823	26.7056
DVL1	Unknown	40.8223	35.8986	49.219
PFDN1	Unknown	22.6824	35.5217	23.4106
TERF2IP	Myb/SANT	5.80984	35.5006	86.4467
TRAF4	Unknown	31.864	35.392	18.0114
CTBP1	Unknown	23.2908	35.0012	34.1726
THYN1	Unknown	40.3081	34.9344	24.8944
COPS3	Unknown	44.2257	34.7866	27.5984
ZMYM4	MYM-type ZF	22.0319	34.6076	23.0211
POLE3	Unknown	39.6901	34.5573	24.8777
MSH2	Unknown	91.5089	34.5444	25.1181
SMARCA4	Unknown	35.391	34.5044	32.9268
FARSA	Unknown	59.7136	34.4878	32.7525
KDM5B	ARID/BRIGHT	32.1445	34.2846	35.4587
C11orf95	BED ZF	17.4203	34.2465	25.9925
RPA2	Unknown	38.5748	34.1383	21.5198
CENPB	CENPB	38.2664	34.1262	27.3699
PRDX3	Unknown	63.8866	33.9842	26.0495
HNRNPL	Unknown	56.7772	33.9377	26.5368
TAF9B	Unknown	23.8992	33.915	22.8395
PSPC1	Unknown	43.2501	33.7733	26.4023
PREX1	Unknown	8.84589	33.7115	27.4807
HP1BP3	Unknown	10.3739	33.5714	23.2986
VPS72	Unknown	27.927	33.0605	27.7331
FEN1	Unknown	53.9986	33.0239	12.1529
SCAND1	Unknown	31.4663	32.7257	26.9706
RPS27A	Unknown	75.7135	32.6641	25.9949
MRPL28	Unknown	50.4908	32.5924	35.5255
NCOA5	Unknown	17.9884	32.4639	13.5415
QRICH1	Unknown	30.7745	32.225	24.584
GLYR1	AT hook	32.6258	32.0874	21.9755
POLR2E	Unknown	39.7219	31.988	25.1224
MAPK10	Unknown	1.01539	31.7287	20.903
SF3A3	Unknown	50.3067	31.4623	20.1806
ZRANB2	Unknown	25.0444	31.4118	24.2477
SRF	MADS box	42.287	31.1685	19.829
PIN1	MBD	24.4768	30.8751	24.9275
CELF3	Unknown	0.344635	30.135	63.9293
NAB2	Unknown	11.9226	29.9549	21.0481
HCFC1	Unknown	33.4482	29.8603	19.9932
E2F4	E2F	39.514	29.7585	22.6511
IRF2BP1	Unknown	28.2624	29.6053	29.3359
PTCH1	Unknown	1.92756	29.2807	4.19945
HNRNPA1	Unknown	38.0711	28.8715	16.8744
GPBP1	Unknown	26.841	28.647	27.4138
MLLT1	Unknown	14.2981	28.5807	33.1184
CHD7	Unknown	18.1682	28.5136	12.6765
TP53BP1	Unknown	17.0886	28.1235	26.0609
ABL1	Unknown	28.3426	27.9605	23.258
PLXNB2	Unknown	16.8503	27.9486	23.6726
DVL2	Unknown	20.6758	27.9454	21.177
HSBP1	Unknown	23.3048	27.6176	28.3563
CIZ1	Unknown	19.4612	27.2377	21.5503
CUL1	Unknown	32.968	27.0859	20.1372
USP7	Unknown	36.134	26.9427	23.9465
ZNF638	Unknown	20.8221	26.9082	22.4514
SMARCC2	Myb/SANT	9.90523	26.7989	29.4923
LGR4	Unknown	25.4536	26.7348	20.7975
SF3A2	Unknown	20.047	26.6917	24.2068
MSH6	Unknown	45.5213	26.544	20.5186
CXXC4	CxxC	0.795936	26.3809	22.7027
TEAD1	TEA	13.7865	26.3398	17.5195
DACH1	Unknown	0.216768	26.3398	11.6423
GATAD2A	GATA	37.6767	26.3396	20.5139
RFX5	RFX	21.0461	26.3002	13.9616
TRIM8	Unknown	11.4485	26.2893	35.4813
NRIP1	Unknown	5.83083	26.0766	11.2896
CDC5L	Myb/SANT	21.888	26.0339	18.3666
POLA1	Unknown	33.8327	25.9863	12.6997
CGGBP1	Unknown	15.8337	25.767	21.6869
E2F1	E2F	24.8589	25.7042	9.16009
PA2G4	Unknown	47.8316	25.5102	20.6371
TET1	CxxC	19.0398	25.3761	23.3986
MDFI	Unknown	18.3123	25.2966	28.787
NOTCH3	Unknown	23.7502	25.2834	24.0245
RBM22	Unknown	13.8826	25.2246	18.6572
CCDC71	Unknown	26.7017	25.1425	14.1108
HSF2	HSF	11.2506	24.9416	26.731
BTAF1	Unknown	23.1538	24.928	30.2248
ITCH	Unknown	13.7992	24.8285	21.8156
TCEAL7	Unknown	9.11586	24.6113	64.318
TSN	Unknown	34.7016	24.4868	20.4946
COMMD6	Unknown	16.4724	24.447	21.6319
PCBD1	Unknown	24.8473	24.37	28.372
GOLGB1	Unknown	12.6079	24.3498	21.7188
CBFB	Unknown	17.2144	24.2938	13.3101
TAF11	Unknown	28.0055	24.1804	21.96
TCF25	Unknown	14.4302	24.1437	27.6932
ATRX	Unknown	13.8684	24.0401	22.2626
SSB	Unknown	42.7255	23.8441	21.8035
ZMYM3	MYM-type ZF	22.0791	23.5215	24.9911
SGSM2	BED ZF	7.57833	23.5191	22.335
GTF3C1	Unknown	26.89	23.4599	18.3336
PELI1	Unknown	24.612	23.3634	24.482
ZMYM2	MYM-type ZF	22.2254	23.1263	24.1899
CNOT7	Unknown	22.6962	23.1175	16.75
SSBP4	Unknown	10.4172	23.1165	36.3541
ARHGAP35	Unknown	18.4451	23.0786	22.803
MSRB2	Unknown	10.8541	23.0367	20.6153
UBE2N	Unknown	29.4355	22.4628	19.9379
BCLAF1	Unknown	25.5262	22.299	16.8999
HDAC5	Unknown	16.2088	22.2873	32.6054
NABP2	Unknown	27.4315	22.2589	18.3531
CARHSP1	CSD	38.3193	22.2203	21.8003
ING4	Unknown	7.51969	22.1346	24.0136
LRP6	Unknown	19.2026	22.0974	19.929
TFDP1	E2F	30.1355	22.0358	12.2252
PCBP1	Unknown	33.7046	21.9418	23.1785
SLC30A9	Unknown	21.1812	21.9266	18.4284
POLR2J	Unknown	20.028	21.8405	14.6386
BRMS1	Unknown	28.7266	21.8105	14.2232
RNF2	Unknown	18.14	21.7459	15.552
SSBP2	Unknown	2.69751	21.7277	17.516
HNRNPA3	Unknown	13.6119	21.7067	13.6838
KEAP1	Unknown	31.2313	21.6405	19.232
PHB	Unknown	46.9506	21.6076	15.5629
FUBP3	Unknown	24.0823	21.606	17.4457
STRN3	Unknown	18.7628	21.4882	17.4512
LSR	Unknown	62.2948	21.4682	17.1158
RFC1	Unknown	27.3261	21.4598	15.6436
RFXANK	Unknown	12.7663	21.4301	12.3669
TUB	Unknown	12.7397	21.4283	37.768
TRIM24	Unknown	39.5037	21.4218	26.4022
ZNF738	Unknown	17.538	21.3385	16.1726
COMMD7	Unknown	18.8603	21.2356	22.6277
FMNL2	Unknown	14.5766	21.222	26.7779
CEBPZ	Unknown	84.5531	21.2173	36.2723
TRIM33	Unknown	17.1396	21.2171	20.1589
LARP7	Unknown	47.9256	21.1334	17.0401
MAPK1	Unknown	15.1817	21.0935	22.1361
HMGA2	AT hook	20.2914	21.0869	4.1492
CDK9	Unknown	17.5461	21.0399	27.4774
SON	Unknown	15.6578	20.9719	16.839
LIG1	Unknown	22.2716	20.944	9.85113
SUPT5H	Unknown	22.9965	20.8073	20.7494
TULP4	Unknown	5.02477	20.8013	22.113
CSRNP2	Unknown	12.6207	20.7778	22.748
THAP11	THAP finger	32.6481	20.71	16.0479
COPS4	Unknown	16.1902	20.6713	17.1602
CHD1	Unknown	17.3492	20.5728	13.7277
MTF2	Unknown	24.843	20.5507	19.867
RLIM	Unknown	12.2262	20.5212	23.6183
CHCHD3	Unknown	33.5613	20.5122	16.1797
MTDH	Unknown	22.2408	20.3151	20.3453
PSMD11	Unknown	37.8025	20.2706	16.6657
KAT6A	Unknown	6.04053	20.222	14.0541
PREB	Unknown	26.5878	20.1458	20.7382
LARP1	Unknown	50.9074	20.1284	28.0322
MED24	Unknown	18.0742	20.1225	16.532
EZH2	Unknown	13.3937	20.1099	8.20578
CCNT1	Unknown	14.9581	20.1059	16.6825
PRMT2	Unknown	8.27343	20.0625	26.1808
ARID1A	ARID/BRIGHT	15.3541	20.0192	15.4841
PIAS4	Unknown	24.0549	20.0038	15.8877
AFF4	Unknown	11.859	19.9675	27.0438
TADA3	Unknown	13.7493	19.9542	15.3629
CHD6	Unknown	12.1567	19.951	18.6683
CDK8	Unknown	12.6841	19.8696	21.6897
ZFAND5	ZZ-type ZF	24.7669	19.8636	23.6532
BAZ2A	MBD; AT hook	15.1004	19.8181	15.5408
DVL3	Unknown	14.0507	19.6938	20.8118
JUP	Unknown	18.4823	19.6926	14.0755
DNMT1	CxxC	28.8218	19.6852	11.8304
MBD3	MBD	17.3996	19.6775	12.5995
MED13	Unknown	12.0428	19.6211	14.9409
GPBP1L1	Unknown	22.5366	19.5353	15.9874
EPM2AIP1	Unknown	5.24594	19.4498	20.1108
CUL4B	Unknown	13.4115	19.3989	18.2065
LRP5	Unknown	9.79586	19.3667	12.3065
ATF7IP	Unknown	10.1256	19.2452	16.6367
DDRGK1	Unknown	30.1272	19.2338	27.0345
HDAC6	Unknown	7.7436	19.1938	19.9586
USP39	Unknown	28.2792	18.9474	14.0139
AKT1	Unknown	10.7642	18.83	17.4659
MACF1	Unknown	13.1365	18.6965	17.309
CDK5RAP3	Unknown	9.40262	18.5957	13.3442
NUP98	Unknown	25.2044	18.5512	13.9436
TOPORS	Unknown	24.868	18.4503	15.7704
CHD9	Unknown	5.60764	18.4046	17.2502
MEN1	Unknown	18.338	18.3825	13.8395
THAP4	THAP finger	30.0857	18.3434	19.5783
ZBED4	BED ZF	13.5456	18.3232	11.2665
TAF10	Unknown	18.6847	18.1584	15.2449
ZZZ3	Myb/SANT	13.2913	18.0547	14.7797
HDAC2	Unknown	23.5273	18.0507	13.6525
DUSP12	Unknown	15.3093	17.9599	14.9271
DNAJC1	Myb/SANT	8.8708	17.9313	12.9156
FARSB	Unknown	27.0658	17.7672	15.9979
ZBED1	BED ZF	22.1673	17.6926	17.1812
HDAC3	Unknown	24.961	17.6783	13.0848
ARID3A	ARID/BRIGHT	15.6711	17.6474	12.0092
SKIDA1	Unknown	1.9596	17.5281	6.54858
AMH	Unknown	5.09077	17.5097	13.2245
RB1	Unknown	5.65901	17.4777	12.9693
MIER3	Myb/SANT	12.6834	17.4413	11.7846
MED12	Unknown	11.518	17.427	8.86836
NFRKB	Unknown	10.7374	17.4146	8.76519
SUB1	Unknown	24.6081	17.3544	21.972
HNRNPD	Unknown	23.7443	17.3326	12.6031
EXOC2	Unknown	24.1629	17.2335	17.2494
RBM6	Unknown	16.0622	17.2268	18.674
HSF1	HSF	18.7744	17.214	16.7658
SMAD5	SMAD	14.8816	17.0965	11.6177
YEATS2	Unknown	13.7215	17.0804	17.4134
POLG	Unknown	19.008	17.0273	14.7346
BRD8	Unknown	8.99866	16.9813	11.0301
TCEA2	Unknown	5.7664	16.9075	14.9012
NCOR1	Myb/SANT	13.4652	16.8411	13.6184
NSD1	Unknown	28.5949	16.8281	17.4938
PDCD7	Unknown	13.0849	16.7666	12.0707
YEATS4	Unknown	25.3679	16.7493	15.0622
SART1	SART-1	21.8952	16.7383	13.7808
HIPK2	Unknown	4.23258	16.7043	11.7055
CNOT8	Unknown	19.5824	16.6451	16.2707
RNF4	Unknown	17.264	16.6437	13.9706
DMTF1	Myb/SANT	14.9819	16.5239	17.6871
KANSL2	Unknown	15.983	16.4877	14.2091
ARID2	ARID/BRIGHT; RFX	11.423	16.4631	11.9098
RBM5	Unknown	7.86306	16.4278	15.9715
RBPJ	CSL	20.8127	16.1483	21.1197
TOP1	Unknown	14.1847	16.0998	11.1719
SSBP3	Unknown	9.54492	16.0715	11.3973
UBE2K	Unknown	26.8035	16.0612	16.6033
BPTF	Unknown	16.1051	16.0299	17.2959
REXO4	Unknown	22.9293	16.0011	15.2147
NOTCH2	Unknown	11.7971	16.0007	11.7282
CCNT2	Unknown	11.7042	16.0001	14.5494
SETDB1	MBD	10.6022	15.8534	12.0823
NFYB	Unknown	20.8139	15.8361	13.6294
XPA	Unknown	3.98858	15.8151	11.5544
UHRF1	Unknown	12.7633	15.7343	3.84409
TEAD3	TEA	14.947	15.6452	9.95521
RNF25	Unknown	12.5052	15.5258	13.6381
STAT5B	STAT	12.5842	15.4599	12.8007
BIN1	Unknown	9.79623	15.4384	23.4401
TDP2	Unknown	18.8083	15.3948	10.578
DNTTIP1	AT hook	11.4306	15.3571	10.632
TAB2	Unknown	11.7108	15.3561	14.7706
EP300	Unknown	16.1066	15.2916	14.4536
TAF12	Unknown	15.7551	15.269	13.3309
GTF2A1	Unknown	14.7941	15.2681	12.8646
TGS1	Unknown	26.7871	15.2675	12.2961
MAP3K7	Unknown	13.1575	15.2643	13
MAPK3	Unknown	13.447	15.1997	20.8581
SUV39H2	Unknown	14.5288	15.1853	6.29038
SIRT1	Unknown	20.5923	15.167	17.9229
MBD1	MBD; CxxC ZF	9.05651	15.1192	14.295
RBM26	Unknown	13.02	15.0886	12.6929
EID2	Unknown	15.3139	15.0807	12.0959
CXXC5	CxxC	27.2223	15.076	31.4988
POGZ	Unknown	8.3176	15.0682	12.4898
PREX2	Unknown	14.504	15.0646	4.11921
TSC2	Unknown	9.34356	15.0252	15.0888
BTRC	Unknown	8.70757	15.0116	13.0164
MED1	Unknown	15.1676	14.9972	11.2995
STAT2	STAT	8.5579	14.9839	12.6577
GTF3C2	Unknown	25.1643	14.9603	9.88542
MTA1	Myb/SANT; GATA	18.066	14.9038	14.6532
MGA	T-box	12.4455	14.9035	13.9444
BAZ2B	MBD	4.94393	14.826	10.8753
CBL	Unknown	15.3806	14.6931	13.694
CHD2	Myb/SANT	6.2022	14.6879	13.4758
KDM5A	ARID/BRIGHT	8.41451	14.6235	10.402
SMARCD2	Unknown	48.9919	14.5862	15.2451
THAP7	THAP finger	9.5137	14.5743	9.96287
CXXC1	CxxC	15.2478	14.542	10.2839
MDM2	Unknown	9.04971	14.4311	9.0553
RNF41	Unknown	16.3407	14.4261	16.2497
LZTR1	Unknown	8.08976	14.365	14.6986
SMARCD3	Unknown	1.74083	14.2939	18.027
COPS2	Unknown	11.2534	14.2838	12.2499
KAT8	Unknown	13.9478	14.2665	14.1403
TRIM37	Unknown	28.5368	14.2515	20.0581
DPF2	Unknown	13.0881	14.2349	12.4065
HLTF	Unknown	23.5293	14.1929	28.2232
PIAS1	Unknown	5.12976	14.1291	11.7801
NR2F1	Nuclear receptor	0.184769	14.0067	33.2022
H1F0	Unknown	29.476	13.9552	28.3326
DHX34	Unknown	16.1841	13.9473	11.4321
SUPT6H	Unknown	14.356	13.9047	11.2883
SKIL	Unknown	39.3378	13.8819	28.6185
SMAD4	SMAD	11.5496	13.8206	9.34144
BANF1	Unknown	16.975	13.76	10.0861
ARHGEF2	Unknown	12.1508	13.7158	12.7735
STAG1	Unknown	6.87192	13.6878	6.8665
GTF2B	Unknown	6.81082	13.6569	11.4756
GTF2A2	Unknown	16.0499	13.6233	11.7515
MAVS	Unknown	11.0645	13.6082	9.96697
WFS1	Unknown	15.1683	13.5512	13.0151
MTERF3	mTERF	18.1456	13.4642	9.81211
MLLT10	Unknown	10.2278	13.4126	11.7113
MPG	Unknown	14.6378	13.4117	13.2953
SIVA1	Unknown	17.6749	13.4109	6.51597
PIM1	Unknown	29.2295	13.3829	24.2687
CASP8AP2	Unknown	8.75857	13.3222	10.0581
CSRNP3	Unknown	1.52584	13.2172	33.2063
UBN1	Unknown	13.4382	13.1853	10.8124
PNKP	Unknown	19.5941	13.1633	10.9192
CUL4A	Unknown	22.9058	13.1618	10.7767
GADD45A	Unknown	6.89818	13.1143	8.06296
TAF2	Unknown	11.5972	13.0742	10.3208
PGS1	Unknown	11.5617	12.9731	9.31142
MIS18BP1	Myb/SANT	23.8497	12.9708	8.14249
MED21	Unknown	16.7481	12.9693	13.2687
MYBBP1A	Unknown	48.1933	12.9374	12.5557
MED16	Unknown	12.2732	12.9213	9.62995
MAPK8	Unknown	8.52774	12.8734	17.0041
TRRAP	Unknown	10.2404	12.8723	9.49846
PPP3CA	Unknown	15.0305	12.8523	12.3455
KNTC1	Unknown	13.6898	12.7965	7.1331
BUD31	Unknown	16.2157	12.7632	15.2287
ZBED5	BED ZF	7.8135	12.7369	8.25128
PHF20	AT hook	13.4433	12.7077	12.5982
TAB1	Unknown	11.067	12.6657	12.2888
POLR2A	Unknown	11.4391	12.6451	8.59341
TAX1BP1	Unknown	10.5453	12.6059	13.7029
BRPF1	Unknown	9.97593	12.5866	8.4423
PAXBP1	Unknown	8.48707	12.5273	11.8986
NFYC	Unknown	7.97955	12.4885	7.21697
PSMD12	Unknown	19.3939	12.4868	10.9548
NOC4L	Unknown	21.6146	12.4697	10.8805
RFX3	RFX	1.66358	12.4677	11.4232
DAB2IP	Unknown	8.2014	12.443	12.9784
CAT	Unknown	7.47801	12.3797	11.6226
SMAD3	SMAD	1.74818	12.3556	5.40422
ZNF330	NOA36-type ZF	18.3855	12.355	14.2214
MSANTD4	Myb/SANT	8.73784	12.3231	13.9666
CDC6	Unknown	39.7094	12.2571	5.99814
DEPDC1B	Unknown	20.9366	12.2464	4.72782
TAF6L	Unknown	10.4776	12.222	7.56656
PRNP	Unknown	9.5894	12.2095	28.8158
STAT3	STAT	14.3174	12.1985	22.2738
MAPK11	Unknown	1.01892	12.1636	17.9613
EDA2R	Unknown	3.48596	12.157	5.3067
CBLL1	Unknown	10.5493	12.1532	9.67819
IRF3	IRF	29.1367	12.1367	13.6587
ARRB2	Unknown	17.5017	12.1152	12.3717
TONSL	Unknown	17.8594	12.0381	6.22172
ASH1L	AT hook	5.85796	12.005	14.2655
DCP1A	Unknown	5.60504	11.8814	9.92386
FAM171B	Unknown	11.7185	11.8769	27.2217
MLLT3	Unknown	2.06213	11.8749	7.95365
CUL5	Unknown	7.6853	11.8561	10.4915
MDM4	Unknown	9.64195	11.8533	11.3316
CREG1	Unknown	13.2798	11.8531	11.3727
MSANTD3	MADF	14.0154	11.8389	14.9585
RXRA	Nuclear receptor	8.55644	11.8056	7.9461
GTF2F2	Unknown	17.0555	11.7732	8.9492
TBP	TBP	13.2775	11.7544	11.1317
KAT5	Unknown	7.01435	11.7442	9.19233
PEX14	Unknown	10.4314	11.7276	9.64031
SCMH1	Unknown	6.23772	11.7088	12.3712
MAP3K10	Unknown	6.27003	11.6603	20.9291
GTF2E2	Unknown	19.7911	11.6262	14.8344
DNA2	Unknown	19.5123	11.6073	5.72597
TSC22D3	Unknown	9.24981	11.5533	19.2879
GTF2I	GTF2I-like	10.7011	11.5523	8.15164
TDP1	Unknown	14.4083	11.5318	7.22282
UFL1	Unknown	7.99567	11.5243	11.112
KRAS	Unknown	13.3153	11.512	11.5195
GPATCH8	Unknown	10.0212	11.4223	10.1247
MUS81	Unknown	7.54992	11.403	10.2105
ARID3B	ARID/BRIGHT	16.9473	11.3747	7.13165
PIKFYVE	Unknown	10.4163	11.3188	11.1462
TFCP2	Grainyhead	13.111	11.3127	9.60552
TET3	CxxC	5.2305	11.3066	10.3453
NFKBIA	Unknown	12.0073	11.2844	13.3306
PRKCI	Unknown	30.4836	11.1973	13.6811
GATAD1	GATA	12.2637	11.1259	11.3894
LMO4	Unknown	13.5894	11.0895	15.9764
MBD4	MBD	13.2645	11.0747	9.7061
MN1	Unknown	0.891599	11.0663	5.38878
UBR4	Unknown	12.6232	11.0162	12.5066
POLRMT	Unknown	19.8749	10.9557	13.1709
MYEF2	Unknown	6.17771	10.9382	11.3026
TLE3	Unknown	6.9642	10.928	9.03386
ZCCHC11	Unknown	4.40488	10.9227	9.51068
BRD7	Unknown	10.3538	10.9145	6.23887
STAT1	STAT	16.1437	10.9108	8.82643
FAM200B	BED ZF	5.179	10.8342	10.9811
PHTF1	Unknown	8.05705	10.834	7.95483
MED23	Unknown	5.04712	10.809	10.2362
BLM	Unknown	17.9013	10.7396	3.9452
PTEN	Unknown	6.81925	10.6739	14.3648
E2F3	E2F	13.8126	10.6685	5.7091
TRIT1	Unknown	13.8806	10.6283	11.5375
DR1	Unknown	10.967	10.6041	10.681
ARID4B	ARID/BRIGHT	6.35103	10.603	9.85471
LCOR	Pipsqueak	2.45345	10.5836	13.1493
PPP2R5B	Unknown	2.51617	10.5698	28.9504
ZMYM1	MYM-type ZF	13.6745	10.5019	8.49104
BRCA1	Unknown	9.07643	10.5001	3.93543
BOD1L1	Unknown	7.88279	10.4828	11.8623
LYAR	LYAR-type C2H2 ZF	37.8943	10.4816	8.90043
RBL1	Unknown	5.22072	10.3856	3.94005
STK36	Unknown	6.68808	10.3493	9.35756
LARP4	Unknown	12.1181	10.3279	7.89244
TRIM13	Unknown	6.62034	10.3253	7.59212
CLU	Unknown	44.0491	10.2914	42.1363
SIN3A	Unknown	10.9309	10.2477	7.27901
KDM2A	CxxC	11.0992	10.2345	9.3377
CREBBP	Unknown	6.12327	10.2262	6.68877
EXO1	Unknown	14.8016	10.2193	3.84293
SKOR1	Unknown	0.0155988	10.2038	2.39414
JRK	CENPB	7.73982	10.1974	6.06002
TTF1	Myb/SANT	11.004	10.1929	7.25207
RNF138	Unknown	15.0874	10.1358	7.83932
PCBP2	Unknown	8.92599	10.1288	6.5699
DNMT3A	Unknown	14.5892	10.1003	14.5265
CUL2	Unknown	9.96994	10.0972	9.57509
NR1H2	Nuclear receptor	15.545	10.0949	10.7867
DMAP1	Unknown	7.04521	10.0628	8.16546
FGD1	Unknown	9.49838	9.99785	11.7184
CENPT	Unknown	9.98783	9.9865	9.58427
WRN	Unknown	13.4743	9.92097	6.39747
GMEB2	SAND	10.3992	9.89067	8.05819
TAF13	Unknown	17.3912	9.74882	12.9981
SAFB	Unknown	9.65934	9.73101	8.29887
NFATC3	Rel	4.66599	9.71774	6.42679
LTN1	Unknown	8.97809	9.71392	10.728
SIRT2	Unknown	1.98777	9.71301	16.4565
MAPK14	Unknown	9.46764	9.70582	8.2274
CIB1	Unknown	10.6517	9.69479	10.6758
APTX	Unknown	13.1689	9.61383	7.20756
YBX3	CSD	22.1558	9.60318	8.77362
PDS5B	Unknown	6.7389	9.5995	7.91404
DEAF1	SAND	10.6532	9.58823	15.419
KMT2A	CxxC; AT hook	6.06911	9.49528	8.37152
RECQL	Unknown	14.1769	9.48708	6.70164
DTX1	Unknown	2.87381	9.45453	13.2957
FAM200A	Unknown	4.81483	9.44793	7.52366
CTBP2	Unknown	13.9467	9.441	7.67222
FANCD2	Unknown	19.2321	9.42023	5.21579
NR2C1	Nuclear receptor	5.58498	9.41817	7.48097
PTGIS	Unknown	12.4141	9.41259	7.24896
UBP1	Grainyhead	9.89442	9.40009	7.85091
TRMT1L	Unknown	10.1727	9.3924	7.10739
MED14	Unknown	11.0251	9.31039	9.79248
SIRT6	Unknown	7.00545	9.29647	8.32139
PPRC1	Unknown	20.6698	9.25903	8.4356
PLXNA3	Unknown	2.23596	9.25806	14.0749
PIDD1	Unknown	4.70034	9.2559	5.07172
SMUG1	Unknown	6.70979	9.25098	6.40831
BCL10	Unknown	10.6718	9.21087	7.43299
TSC22D4	Unknown	6.74321	9.19102	6.99135
EGLN1	Unknown	4.08801	9.12881	14.5143
FUS	Unknown	9.20745	9.12856	5.47546
E2F5	E2F	9.19004	9.12675	5.47815
SNAPC2	Unknown	10.9727	9.08525	12.4835
POLR3A	Unknown	8.74894	9.08166	8.65891
SAFB2	Unknown	8.30271	9.08125	8.31794
APBB3	Unknown	2.29101	9.0791	13.2444
KDM3A	Unknown	2.17214	9.05119	10.0825
PSMC5	Unknown	11.4331	9.03599	6.00239
PGBD1	Unknown	5.23156	9.03353	7.71855
RBL2	Unknown	5.17536	9.02562	10.2009
MRRF	Unknown	8.93493	8.99866	6.27587
MAML1	Unknown	8.75946	8.9918	5.94564
REV1	Unknown	6.67739	8.96716	8.11633
THRA	Nuclear receptor	3.8695	8.95732	20.2311
TBPL1	TBP	8.7329	8.91295	6.49836
THAP8	THAP finger	5.7947	8.91107	9.6059
MECP2	MBD; AT hook	4.41901	8.8927	9.20602
RNF14	Unknown	4.82623	8.8293	9.98679
GTF2H3	Unknown	10.5858	8.8186	8.10042
ATM	Unknown	6.19594	8.79138	6.95493
TAF6	Unknown	12.8797	8.79082	9.30566
GLA	SAND	16.3571	8.78771	7.88316
RERE	Myb/SANT; GATA	4.44958	8.74219	11.8113
LIN54	TCR/CxC	4.24542	8.72849	5.23838
MINK1	Unknown	8.56885	8.72548	10.0055
LIG3	Unknown	12.9771	8.69969	6.922
CUL3	Unknown	9.18243	8.6996	7.54205
TAF1C	Unknown	8.65832	8.69567	10.973
AEBP1	Unknown	8.48564	8.68755	10.7833
STRN	Unknown	9.83836	8.68501	8.69279
EIF2AK4	Unknown	22.2004	8.68062	9.35335
HIST1H1T	Unknown	9.1082	8.67776	1.92154
CITED1	Unknown	0.496779	8.67076	5.87962
ESRRA	Nuclear receptor	20.587	8.64464	8.16533
TET2	Unknown	0.646181	8.63572	13.6302
RAI1	Unknown	0.373016	8.61578	7.57018
E2F7	E2F	7.34866	8.5933	2.67109
RNF31	Unknown	8.91826	8.56786	7.9031
SATB1	CUT; Homeodomain	2.51536	8.51243	4.28753
POLB	Unknown	9.56566	8.49563	9.79976
KDM2B	CxxC	11.5587	8.48287	8.15268
COMMD1	Unknown	7.07745	8.46985	6.08118
CC2D1B	Unknown	5.58038	8.46637	6.79111
TLE1	Unknown	24.6881	8.45704	13.1914
NFX1	NFX	7.5454	8.4556	7.0683
POLH	Unknown	3.06822	8.44753	5.66376
DNAJC21	Unknown	8.99915	8.41864	6.71269
POLI	Unknown	4.34834	8.40447	6.82019
FZD1	Unknown	0.638913	8.3963	6.10673
ASCC1	Unknown	7.53089	8.3848	9.90064
MED13L	Unknown	4.92206	8.36541	8.99538
MTA3	Myb/SANT; GATA	10.5757	8.36112	9.5442
SCML2	Unknown	8.55513	8.35142	4.29274
CENPA	Unknown	8.02388	8.33938	4.62797
TRIM32	Unknown	6.58843	8.33742	7.95158
TRAF3	Unknown	3.5135	8.32047	9.80169
TCEAL1	Unknown	2.7953	8.31002	17.0577
SIN3B	Unknown	8.38235	8.30887	11.0208
MNAT1	Unknown	8.19799	8.27576	8.3421
NR1D2	Nuclear receptor	6.7426	8.26232	7.5651
RIOK2	Unknown	8.95981	8.20623	5.58268
BCOR	Unknown	12.2125	8.18579	11.9212
MKL1	Unknown	7.26019	8.16957	7.75906
TDG	Unknown	13.6429	8.15045	7.17222
ERCC3	Unknown	8.05442	8.12456	5.80614
SKI	Unknown	8.8701	8.10367	8.57265
CUX1	CUT; Homeodomain	3.34696	8.1005	7.07252
SNAPC5	Unknown	7.63381	8.0811	7.1964
EIF2AK2	Unknown	10.5949	8.06268	8.362
RELA	Rel	5.28657	8.0496	8.59145
NOC3L	Unknown	14.4147	8.03568	7.01336
BRD9	Unknown	7.24017	8.03405	6.05783
ZBED8	BED ZF	4.49238	7.98497	7.8989
KIAA1549	Unknown	3.21503	7.97216	7.9024
NOP2	Unknown	21.4994	7.89004	6.90387
CBFA2T2	Unknown	1.92049	7.87891	7.54251
RBCK1	Unknown	11.3543	7.84708	7.99641
IRF2	IRF	4.66163	7.84492	6.07401
CITED4	Unknown	11.131	7.83895	7.57348
[truncated: 748 more rows]
