# Supplementary material for: Regulation of human cortical interneuron development by the chromatin remodeling protein CHD2
Source: Sci Rep. 2022 Sep 17;12:15636. doi: 10.1038/s41598-022-19654-y (PMC9482661; doi:10.1038/s41598-022-19654-y)
Supplement: Supplementary file 6 — Supplementary Information 6. [file 41598_2022_19654_MOESM6_ESM.xlsx]

## Sheet: A-hESC CHD2_D0 H3K27ac
Category	ID	Name	p-value	q-value Bonferroni	q-value FDR B&H	q-value FDR B&Y	Hit Count in Query List	Hit Count in Genome	Hit in Query List
GO: Molecular Function	GO:0050839	cell adhesion molecule binding	6.913e-10	1.343e-06	1.343e-06	1.095e-05	95	573	ACTN4,ACTN1,FMNL2,MFGE8,ESYT2,NLGN4X,LTBP4,STK24,CD200,ANK3,VASN,APP,ARHGAP1,STXBP6,PLPP3,USO1,ATIC,IQGAP1,DST,CALR,CD9,P2RX4,PRDX1,PAK2,CDH1,LRRFIP1,OLA1,TJP2,PLCB3,BAG3,CLDN7,NECTIN3,VSIG10,TENM4,CTNNA1,CTNND1,CTNND2,DAB2IP,FNBP1L,DDX6,PTK7,PTPRF,PTPRZ1,NECTIN2,IZUMO1,PXN,DSP,EDIL3,EPHA2,MARK2,RPL29,TBC1D2,FGF1,FGF2,FGFR1,CXCL12,FLNB,SFRP2,SH3GL1,ADGRL1,SND1,TNN,SWAP70,SEPTIN9,SPTAN1,SPTBN1,ARH…
GO: Molecular Function	GO:0003712	transcription coregulator activity	8.779e-07	0.001706	0.0008529	0.006951	80	530	ABL1,ACTN4,ACTN1,BCL11A,MYSM1,MTA3,TRIB3,EDF1,NAB2,CCND1,BCL9,RCOR2,LDB1,NFE2L1,CNOT2,RUNX1T1,CBFB,PAWR,DDX54,SIN3A,NCOR2,CTBP2,MED18,SERTAD2,DCC,BCOR,HDGFL3,MED24,PTPN14,SUPT7L,PXN,DNMT3A,AKIRIN1,ATN1,RB1,DYRK1A,RNF4,TRIM62,JADE1,CITED2,MED12L,FGF2,MAML3,CARM1,HDAC7,SND1,TRIM32,ATF7IP,SMARCA2,LCOR,TRERF1,SP4,HDGFL1,RSF1,KAT2A,JMY,RCOR1,IRF2BPL,CAMTA1,ELOB,TCF4,RBPMS,USP22,SIRT1,PSIP1,TLE1,KAT6B,…
GO: Molecular Function	GO:0045296	cadherin binding	2.469e-06	0.004797	0.001599	0.01303	56	339	FMNL2,ESYT2,STK24,ANK3,VASN,ARHGAP1,STXBP6,USO1,ATIC,IQGAP1,P2RX4,PRDX1,PAK2,CDH1,LRRFIP1,OLA1,TJP2,PLCB3,BAG3,CTNNA1,CTNND1,CTNND2,DAB2IP,FNBP1L,DDX6,EPHA2,MARK2,RPL29,TBC1D2,FLNB,SH3GL1,SND1,SWAP70,SEPTIN9,SPTAN1,SPTBN1,ARHGEF16,BAIAP2L1,LARP1,TJP1,MACF1,CD2AP,TRIM29,CEMIP2,VASP,VCL,EIF4H,YWHAB,ARHGAP18,ITGA6,JUP,KDR,KIF5B,KRT18,RTN4,EPCAM
GO: Molecular Function	GO:0019904	protein domain specific binding	1.1e-05	0.02138	0.003881	0.03162	110	842	ABL1,ACTN1,FZD7,SORBS2,MAP4K3,APP,ARHGAP1,CRADD,MYO5A,IQGAP1,LDB1,NFE2L1,TCEAL8,CALM2,CASP9,ODF1,SHISA9,PAK3,SNTG2,PAWR,CDH1,CFTR,TCEAL1,TJP2,PLSCR1,PICK1,AKAP7,POU5F1,CLDN7,BCAR1,CRX,TRAF4,PPP3R1,CTNND1,RIMS2,DAB2IP,DAG1,DDX6,PTPN12,PXN,DLG2,DOCK1,DOCK3,DPYSL3,ATN1,RB1,DTNA,CHAF1A,TOM1L1,KHDRBS2,RFC1,SHCBP1,EHMT1,SENP2,RNF41,CTTNBP2,ETV6,IKZF1,CITED2,ATXN2,SCNN1A,FGFR1,SRSF5,SH3BP2,SH3GL1,PPP1R9…
GO: Molecular Function	GO:0003682	chromatin binding	1.115e-05	0.02167	0.003881	0.03162	92	675	ACTB,ACTN4,EOMES,PWWP2A,PARP1,MTA3,TSHZ3,PARG,APP,MCM9,GRHL3,LDB1,NFE2L1,YBX1,CREB3L1,CDC6,CDK9,REPIN1,ATAD2B,ASF1A,POU5F1,SIN3A,CRX,NCOR2,CTBP2,TCF7L1,CUX1,GADD45A,HDGFL3,DMRT1,DNMT3A,RARG,CHAF1A,PHC1,RIT2,PRMT6,RNF4,DPPA4,STAG1,ZFP57,GRHL2,PHF21A,CITED2,SALL1,SATB1,HMGN4,SET,ZC3H12A,MTF2,IFT74,SHMT2,MORC2,HDAC7,BAHD1,MLH3,CTCF,SCMH1,NR5A2,SMARCA1,SMARCA2,FOXP1,PRDM14,LCOR,STAG2,SOX9,SOX15,KDM4C…
GO: Molecular Function	GO:0008092	cytoskeletal protein binding	1.198e-05	0.02328	0.003881	0.03162	132	1053	ABL1,MAP1B,ACTB,ACTN4,ACTN1,FMNL2,STARD9,MID1,MOBP,SORBS2,ANK2,ANK3,APOE,LMOD2,MYLIP,MYH2,MYO1E,MYO5A,MYO10,AXL,IQGAP1,BICD1,DST,CALM2,SNTG2,PAWR,RFLNA,ARHGEF2,CDH1,DLG5,PACSIN3,PFN2,ABCG2,PLK1,MAP4K4,PLS3,PICK1,EPB41L4B,TTLL6,SIPA1L1,CSRP2,RAI14,CTNNA1,CROCC,MYL12B,PHACTR2,DAG1,AIF1L,HDGFL3,PXN,RAB39B,DPYSL3,EFCAB1,DYRK1A,ARPC2,ARL8B,MYH14,VASH2,MARK2,CTTNBP2,FABP3,MYL9,SCNN1A,FES,FLNB,IFT74,MYO…
GO: Molecular Function	GO:0008013	beta-catenin binding	2.105e-05	0.04089	0.005842	0.04761	22	96	AXIN2,BCL9,CDH1,DLG5,CTNNA1,CTNND2,TCF7L1,PTPRK,PXN,PTPRU,RORA,SALL1,MED12L,CARM1,SOX9,GLI3,TCF4,GRIP1,CD2AP,VCL,SMAD3,SMAD7
GO: Molecular Function	GO:0140110	transcription regulator activity	2.711e-05	0.05268	0.006315	0.05146	223	1980	ZNF93,ABL1,ACTN4,ACTN1,BCL11A,FOXI3,MEF2D,MYSM1,MEIS2,EOMES,MTA3,AHR,ZNF398,AFF1,KLF11,TSHZ3,YBX3,ZNF317,TRIB3,FEZF1,GRHL3,ZNF582,NPAS4,MYCL,MYF6,EDF1,ZNF486,NAB2,CCND1,BCL9,RCOR2,SP8,LDB1,NFE2L1,NFIB,ZNF648,ZNF860,CNOT2,RUNX1T1,CBFB,CREB3L1,OTX2,PAWR,LRRFIP1,CEBPD,CEBPG,FOXN3,ZNF826P,DDX54,PLSCR1,ZSCAN5A,POU5F1,SIN3A,IRX3,POU6F1,GTF2IRD1,SOX13,CREB5,CRX,NCOR2,CTBP2,TCF7L1,CUX1,ZNF717,MED18,ZFP42…
GO: Molecular Function	GO:0071936	coreceptor activity involved in Wnt signaling pathway	2.925e-05	0.05683	0.006315	0.05146	6	9	ROR1,PTK7,RYK,GPC4,LRP6,LRP5
GO: Molecular Function	GO:0019900	kinase binding	3.314e-05	0.06438	0.006438	0.05247	121	969	ABL1,ACTB,BCL11A,AXIN2,PARP1,TBC1D14,ANGPT1,ANK2,MAPKAPK5,TRIB3,MYO5A,CCND1,IQGAP1,BICD1,SOCS2,TAX1BP1,CALM2,SOCS3,CASP9,CCND2,CCNG1,PEBP1,PAK1,PAK2,PAWR,LRBA,CDC6,AURKB,CDK9,TRIML2,SOCS6,PGAM1,ETAA1,FBXO7,TJP2,PLK1,MOB4,PICK1,AKAP7,MAPKAP1,BCAR1,TRAF4,SIPA1L1,PRKAR1B,CTBP2,LRRC14,PRKCZ,PRKG1,CTNND1,PRLR,DAB2IP,BCL2L14,ATG13,FAM83E,NEK9,GADD45A,PTPN14,PTPRF,PTPRK,PXN,DLG2,CCNJL,ATN1,RB1,DSP,DUSP5…
GO: Molecular Function	GO:0017147	Wnt-protein binding	6.894e-05	0.1339	0.01218	0.09923	11	33	FZD7,ROR1,RYK,SFRP1,SFRP2,TDGF1,TSPAN12,TRABD2B,FZD5,LRP6,LRP5
GO: Molecular Function	GO:0008134	transcription factor binding	8.432e-05	0.1638	0.01365	0.1113	95	740	MKKS,ACTB,ACTN4,MEF2D,MEIS2,EOMES,PARP1,MTA3,AHR,APBB2,LMO4,EDF1,NAB2,CCND1,LDB1,CNOT2,YBX1,CALR,ARHGEF2,CDK9,CEBPG,DDX54,POU5F1,SIN3A,PPID,CRX,NCOR2,CTBP2,VGLL4,BCOR,PTMA,MED24,DNMT3A,RAD23B,SOST,RARB,RARG,ATN1,RB1,TSC22D3,NR1H3,RNF4,EIF4E,EHMT1,INSIG2,RORA,TRIB1,CITED2,SALL1,MED12L,CHD6,MTF2,SORBS1,HDAC7,KLF1,TRIM32,COMMD7,SMARCA1,FOXP1,LCOR,TXLNG,TRERF1,SOX9,KDM4C,GBX2,KAT2A,GLI2,TAF7,TCF4,TCF…
GO: Molecular Function	GO:0044877	protein-containing complex binding	0.0001131	0.2197	0.0169	0.1377	178	1565	ABL1,MAP1B,ACTB,ACTN4,ACTN1,FMNL2,ADCY2,MFGE8,MTA3,MIF,AHR,LTBP4,AMHR2,ANK2,ANK3,YBX3,APOE,APP,GADD45GIP1,PLPP3,MTM1,MCM9,MUC4,NPAS4,MYH2,EDF1,MYO1E,MYO5A,MYO10,CCND1,NDUFA4,IQGAP1,BICD1,DST,NFE2L1,CALR,NVL,SERPINH1,CD9,UHMK1,PAK1,CEBPG,PDGFB,CFTR,OLA1,PLK1,PLS3,PICK1,BAG3,CLIC4,SIN3A,NCOR2,PPP2R2B,GNA14,SIPA1L1,CTBP2,PRKCZ,CTNNA1,RIMS2,CTSV,DAB2IP,AIF1L,MED24,PTPRF,PTPRZ1,PXN,DLG2,PHIP,RAD23B,RA…
GO: Molecular Function	GO:0003713	transcription coactivator activity	0.0001447	0.2811	0.02008	0.1637	44	285	ABL1,ACTN4,ACTN1,MYSM1,MTA3,EDF1,BCL9,NFE2L1,CBFB,SIN3A,CTBP2,SERTAD2,DCC,MED24,SUPT7L,ATN1,DYRK1A,RNF4,TRIM62,JADE1,CITED2,MED12L,FGF2,MAML3,CARM1,TRIM32,SMARCA2,TRERF1,SP4,KAT2A,JMY,ELOB,RBPMS,USP22,SIRT1,PSIP1,HMGB1,UBE2L3,UBE3A,PRPF6,TDRD3,JUP,TRIM8,ZMIZ1
GO: Molecular Function	GO:0019901	protein kinase binding	0.0001559	0.3029	0.02019	0.1646	107	868	ABL1,ACTB,BCL11A,AXIN2,PARP1,TBC1D14,ANGPT1,ANK2,MAPKAPK5,TRIB3,MYO5A,CCND1,IQGAP1,BICD1,CALM2,SOCS3,CASP9,CCND2,CCNG1,PEBP1,PAK1,PAK2,PAWR,LRBA,CDK9,TRIML2,PGAM1,ETAA1,FBXO7,TJP2,PLK1,PICK1,AKAP7,MAPKAP1,BCAR1,TRAF4,SIPA1L1,PRKAR1B,CTBP2,PRKCZ,PRKG1,CTNND1,PRLR,DAB2IP,BCL2L14,ATG13,FAM83E,NEK9,PTPN14,PTPRF,PTPRK,PXN,CCNJL,ATN1,DSP,DUSP5,TOM1L1,CAVIN3,PRKRIP1,HEXIM2,SPRED1,RNF41,MARK2,TRIB1,SPRY2…
GO: Molecular Function	GO:0003779	actin binding	0.0001785	0.3469	0.02168	0.1767	63	456	ABL1,MAP1B,ACTN4,ACTN1,FMNL2,MOBP,LMOD2,MYH2,MYO1E,MYO5A,MYO10,IQGAP1,DST,SNTG2,PAWR,PFN2,PLS3,PICK1,SIPA1L1,RAI14,CTNNA1,CROCC,PHACTR2,DAG1,AIF1L,DYRK1A,ARPC2,MYH14,VASH2,SCNN1A,FLNB,MYO19,PPP1R9A,FHOD3,SORBS1,SMTN,SNTB1,IQGAP2,SPTAN1,SPTBN1,WASF3,CLASP2,PARVG,JMY,BAIAP2L1,FGD4,SYNE2,COBL,KLHL4,TMOD1,MACF1,TNS4,TNNT2,TPM1,TPM4,SYNPO2,HIP1,GCSAM,VASP,VCL,SHROOM1,CAPZA3,KCNMA1
GO: Molecular Function	GO:0005178	integrin binding	0.0002105	0.409	0.02324	0.1894	28	157	ACTN4,ACTN1,MFGE8,LTBP4,APP,PLPP3,DST,CALR,CD9,PTPRZ1,PXN,EDIL3,FGF1,FGF2,CXCL12,SFRP2,TNN,ADAMTS8,THBS1,HMGB1,CCN1,ITGA6,ITGB3,ITGB5,KDR,LAMA5,LGALS8,LYN
GO: Molecular Function	GO:0042813	Wnt-activated receptor activity	0.0002153	0.4183	0.02324	0.1894	7	16	FZD7,ROR1,RYK,TSPAN12,FZD5,LRP6,LRP5
GO: Molecular Function	GO:0071889	14-3-3 protein binding	0.0003562	0.6921	0.03643	0.2969	10	33	ZFP36L1,TBC1D22A,PI4KB,DDIT4,PRKCZ,DAB2IP,RIPOR2,RBM7,HDAC7,SYNPO2
GO: Biological Process	GO:0000902	cell morphogenesis	4.217e-16	3.97e-12	3.544e-12	3.448e-11	184	1197	ABL1,MAP1B,USP9X,ACTB,ACTN4,ACTN1,BCL11A,FMNL2,FZD7,GRXCR2,MKLN1,AHR,PDZD8,SEMA6A,PREX1,ANK3,FGD2,APBB2,APOE,APP,FEZF1,MYO10,AXL,UNC13D,BDNF,IQGAP1,NRP2,DST,NFIB,CALR,CASP9,OTX2,PAK1,PAK2,PAK3,ARHGEF2,CDH1,ZMYM4,CHN1,B4GALT6,B4GALT5,SLIT2,PKHD1,MAP4K4,PLXNB1,FAT3,CLIC4,CLDN4,SIN3A,BCAR1,CRABP2,SIPA1L1,MIR21,PRKCZ,CTNND2,RIMS2,MYL12B,CUX1,DAB2IP,RIPOR2,DAG1,DCC,TIAM2,PTPRF,PTPRZ1,ARHGAP44,PXN,DMRT…
GO: Biological Process	GO:0030182	neuron differentiation	7.53e-16	7.089e-12	3.544e-12	3.448e-11	232	1639	ABL1,MAP1B,USP9X,ACTB,BCL11A,EOMES,FZD7,GRXCR2,NLGN4X,MIF,TRPM1,SEMA6A,STK24,PREX1,ANK3,APBB2,APOE,FUOM,LMO4,APP,MAPKAPK5,FEZF1,MYLIP,ATP1B2,MYCL,BDNF,IQGAP1,NRP2,SOCS2,DST,LDB1,NFE2L1,NFIB,VWC2L,HERC1,SDK1,CALR,ROR1,OTX2,UHMK1,PAK1,PAK2,PAK3,ARHGEF2,CDH1,DLG5,PDGFB,CHN1,B4GALT6,B4GALT5,SLIT2,HS6ST1,FBXO7,MAP4K4,PLXNB1,PICK1,DDIT4,SLC4A7,FAT3,SIN3A,IRX3,CRABP2,IER2,TENM4,CSNK1E,SIPA1L1,MIR200C,KD…
GO: Biological Process	GO:0048589	developmental growth	3.993e-14	3.759e-10	1.196e-10	1.164e-09	134	816	MKKS,ABL1,MAP1B,USP9X,BCL11A,FZD7,NLGN4X,AHR,SEMA6A,IFT80,SORBS2,YBX3,APOE,APP,STC2,MTM1,MYF6,BCL9,BDNF,IQGAP1,NRP2,SOCS2,ZFP36L1,CD9,PAK1,LARGE1,TRIP10,CHRNA1,SLIT2,MYMX,POC1A,CLIC4,POU5F1,SIN3A,CRABP2,TENM4,MIR200B,PRKCZ,VGLL4,PRKG1,RIMS2,MIR23A,PRLR,BNC2,DAG1,DCC,PTGFRN,GINS1,PTK7,PTPN12,RAD51B,RARB,RARG,AKIRIN1,ATN1,EYS,LATS2,EMX1,SPRY1,SPRY2,RPL29,EVC,IKZF1,EXT1,GRHL2,RYK,CITED2,WWC2,SALL1,C…
GO: Biological Process	GO:0022008	neurogenesis	5.084e-14	4.786e-10	1.196e-10	1.164e-09	257	1940	ABL1,MAN2A1,MAP1B,USP9X,ACTB,BCL11A,EOMES,FZD7,GRXCR2,NLGN4X,MIF,TRPM1,SEMA6A,STK24,PREX1,MOBP,ANK3,APBB2,APOE,FUOM,LMO4,APP,MAPKAPK5,PLPP3,FEZF1,MYLIP,ATP1B2,MYCL,AXL,NAB2,BDNF,IQGAP1,NRP2,SOCS2,DST,LDB1,NFE2L1,NFIB,VWC2L,HERC1,SDK1,CALR,ROR1,OTX2,CD9,P2RX4,UHMK1,PAK1,PAK2,PAK3,ARHGEF2,CDH1,CDK6,DLG5,PDGFB,CHN1,CHRM1,B4GALT6,B4GALT5,SLIT2,HS6ST1,FBXO7,MAP4K4,PLXNB1,PICK1,DDIT4,SLC4A7,FA2H,FAT3,S…
GO: Biological Process	GO:0048699	generation of neurons	1.288e-13	1.213e-09	2.426e-10	2.36e-09	241	1802	ABL1,MAN2A1,MAP1B,USP9X,ACTB,BCL11A,EOMES,FZD7,GRXCR2,NLGN4X,MIF,TRPM1,SEMA6A,STK24,PREX1,ANK3,APBB2,APOE,FUOM,LMO4,APP,MAPKAPK5,FEZF1,MYLIP,ATP1B2,MYCL,AXL,BDNF,IQGAP1,NRP2,SOCS2,DST,LDB1,NFE2L1,NFIB,VWC2L,HERC1,SDK1,CALR,ROR1,OTX2,UHMK1,PAK1,PAK2,PAK3,ARHGEF2,CDH1,CDK6,DLG5,PDGFB,CHN1,B4GALT6,B4GALT5,SLIT2,HS6ST1,FBXO7,MAP4K4,PLXNB1,PICK1,DDIT4,SLC4A7,FAT3,SIN3A,IRX3,CRABP2,IER2,TENM4,CSNK1E,SI…
GO: Biological Process	GO:0040007	growth	1.119e-12	1.054e-08	1.755e-09	1.707e-08	170	1172	MKKS,ABL1,MAP1B,USP9X,BCL11A,FZD7,PARP1,NLGN4X,AHR,SEMA6A,IFT80,LTBP4,SORBS2,MCTS1,APBB2,YBX3,APOE,APP,STC2,MTM1,MYF6,BCL9,BDNF,IQGAP1,NRP2,SOCS2,ZFP36L1,BST2,SOCS3,IGSF11,CD9,PAK1,PAK2,LARGE1,SOCS6,TRIP10,CHRNA1,CIRBP,SLIT2,MYMX,POC1A,CLIC4,POU5F1,SIN3A,BCAR1,CRABP2,TENM4,MORF4L2,PPM1F,MIR200B,PRKCZ,VGLL4,PRKG1,RIMS2,MIR23A,PRLR,RAB33B,DAB2IP,PABIR1,BNC2,SERTAD2,DAG1,DCC,PTGFRN,GINS1,PTK7,PTPN12…
GO: Biological Process	GO:0000904	cell morphogenesis involved in differentiation	1.305e-12	1.228e-08	1.755e-09	1.707e-08	138	889	ABL1,MAP1B,USP9X,ACTB,ACTN4,ACTN1,BCL11A,FZD7,GRXCR2,SEMA6A,PREX1,ANK3,APBB2,APOE,APP,FEZF1,AXL,UNC13D,BDNF,NRP2,DST,NFIB,CALR,CASP9,OTX2,PAK1,PAK2,PAK3,CDH1,CHN1,B4GALT6,B4GALT5,SLIT2,PKHD1,PLXNB1,FAT3,CLIC4,SIN3A,BCAR1,CRABP2,SIPA1L1,CTNND2,CUX1,RIPOR2,DAG1,DCC,TIAM2,PTPRF,PTPRZ1,ARHGAP44,PXN,DOCK1,DOK1,RB1,UST,ARPC2,LATS2,CELSR3,PLXNC1,EPHA2,ROBO2,MARK2,EPHB4,ERBB2,NET1,ETV1,EXT1,GRHL2,RYK,DOC…
GO: Biological Process	GO:0007155	cell adhesion	2.049e-12	1.929e-08	2.411e-09	2.345e-08	212	1571	ABL1,MBP,ACTB,ACTG1,ACTN4,ACTN1,FZD7,MFGE8,NLGN4X,ZNF608,MKLN1,SEMA6A,PREX1,MOG,CD200,ANGPT1,ANK3,APP,TNFSF11,STXBP6,PLPP3,ATP1B2,MUC4,ACER2,ZDHHC21,MYO10,AXL,MPDZ,UNC13D,IQGAP1,NRP2,DST,LDB1,ZFP36L1,SDK1,CALR,IGSF11,CBFB,CLDN9,CD9,PAK1,PAK2,PAK3,ADGRE5,PAWR,CDH1,PCDH1,CDK6,DLG5,PDGFB,SOCS6,SLIT2,SERPINB8,PKHD1,TJP2,MAP4K4,PLXNB1,COL4A6,COL13A1,COL17A1,EPB41L4B,PODXL,FAT3,CLDN4,CLDN7,NECTIN3,BCAR…
GO: Biological Process	GO:0022610	biological adhesion	3.156e-12	2.971e-08	3.301e-09	3.211e-08	212	1578	ABL1,MBP,ACTB,ACTG1,ACTN4,ACTN1,FZD7,MFGE8,NLGN4X,ZNF608,MKLN1,SEMA6A,PREX1,MOG,CD200,ANGPT1,ANK3,APP,TNFSF11,STXBP6,PLPP3,ATP1B2,MUC4,ACER2,ZDHHC21,MYO10,AXL,MPDZ,UNC13D,IQGAP1,NRP2,DST,LDB1,ZFP36L1,SDK1,CALR,IGSF11,CBFB,CLDN9,CD9,PAK1,PAK2,PAK3,ADGRE5,PAWR,CDH1,PCDH1,CDK6,DLG5,PDGFB,SOCS6,SLIT2,SERPINB8,PKHD1,TJP2,MAP4K4,PLXNB1,COL4A6,COL13A1,COL17A1,EPB41L4B,PODXL,FAT3,CLDN4,CLDN7,NECTIN3,BCAR…
GO: Biological Process	GO:0001763	morphogenesis of a branching structure	4.527e-12	4.262e-08	3.94e-09	3.832e-08	57	252	ABL1,BCL11A,AHR,ANGPT1,SOCS3,PAK1,CDH1,DLG5,PDGFB,SLIT2,PKHD1,COL13A1,CLIC4,PPP3R1,CTNND2,CTSV,ESRP1,DAG1,PXN,FEM1B,EPHA2,SPRY1,SPRY2,EXT1,GRHL2,CITED2,ESRP2,SALL1,FGF1,FGF2,FGFR1,FGFR2,CXCL12,FLT1,SFRP1,SFRP2,SMO,SOX9,FRS2,GBX2,ST14,SULF1,GLI2,GLI3,ADAMTS16,TDGF1,IL6,FZD5,KDR,KRAS,RTN4,LAMA5,VANGL2,LLGL2,HMGA2,LRP6,LRP5
GO: Biological Process	GO:0040012	regulation of locomotion	4.603e-12	4.334e-08	3.94e-09	3.832e-08	172	1210	MKKS,ABL1,ACTG1,ACTN4,MYSM1,MIF,SEMA6A,STK24,PREX1,CD200,ABCC1,ANGPT1,ANXA3,APOE,LMO4,APP,PLPP3,ATP1B2,MIR135B,MYO5A,IQGAP1,NRP2,LDB1,BST2,CALR,CD9,P2RX4,PAK1,PAK3,PAWR,ARHGEF2,CDH1,CDK6,DLG5,PDGFB,PFN2,CHRM1,SLIT2,SINHCAF,FBXO7,PLCG2,MAP4K4,PLXNB1,EPB41L4B,PODXL,CLIC4,CLDN4,CLDN7,BCAR1,MIR101-1,PPM1F,MIR21,MIR200B,MIR200C,CTNNA1,PRKG1,MIR23A,DAB2IP,RIPOR2,DAG1,GADD45A,PTPRG,PTPRK,PTPRZ1,SPOCK3,C…
GO: Biological Process	GO:0051270	regulation of cellular component movement	1.075e-11	1.012e-07	8.431e-09	8.201e-08	175	1250	MKKS,ABL1,ACTG1,ACTN4,ACTN1,MYSM1,MIF,SEMA6A,STK24,PREX1,CD200,ABCC1,ANGPT1,ANK2,ANXA3,APOE,LMO4,APP,PLPP3,ATP1B2,MIR135B,MYO5A,IQGAP1,NRP2,LDB1,BST2,CALR,CD9,P2RX4,PAK1,PAK3,PAWR,ARHGEF2,CDH1,CDK6,DLG5,PDGFB,PFN2,SLIT2,SINHCAF,PKHD1,PLCG2,MAP4K4,PLXNB1,EPB41L4B,PODXL,CLIC4,CLDN4,CLDN7,BCAR1,MIR101-1,TTLL6,PPM1F,MIR21,MIR200B,MIR200C,CTNNA1,PRKG1,MIR23A,DAB2IP,RIPOR2,DAG1,GADD45A,PTPRG,PTPRK,PTPR…
GO: Biological Process	GO:0051094	positive regulation of developmental process	1.283e-11	1.208e-07	9.294e-09	9.041e-08	204	1525	MKKS,ABL1,MAN2A1,MAP1B,ASIC2,BCL11A,AXIN2,PARP1,MIF,STK24,PREX1,TSHZ3,ANXA3,YBX3,APOE,APP,MAPKAPK5,TNFSF11,FEZF1,MTM1,MYF6,AXL,UNC13D,CCND1,BDNF,IQGAP1,SOCS2,ZFP36L1,VWC2L,CALR,SOCS3,CBFB,OTX2,PAK1,PAK3,ADGRE5,PAWR,ARHGEF2,DLG5,CEBPD,NAPEPLD,PDGFB,CFTR,TRIP10,B4GALT5,SLIT2,NOCT,PLXNB1,POU5F1,SIN3A,IRX3,CRABP2,SOX13,MIR130A,TENM4,CSF3,HIF1A-AS2,MORF4L2,CSNK1E,MIR21,MIR200C,KDM4A,PRKCZ,CTNNA1,RIMS2…
GO: Biological Process	GO:2000145	regulation of cell motility	2.193e-11	2.065e-07	1.475e-08	1.434e-07	164	1159	MKKS,ABL1,ACTG1,ACTN4,MYSM1,MIF,SEMA6A,STK24,PREX1,CD200,ABCC1,ANGPT1,ANXA3,APOE,LMO4,APP,PLPP3,ATP1B2,MIR135B,MYO5A,IQGAP1,NRP2,LDB1,BST2,CALR,CD9,P2RX4,PAK1,PAK3,PAWR,ARHGEF2,CDH1,CDK6,DLG5,PDGFB,PFN2,SLIT2,SINHCAF,PLCG2,MAP4K4,PLXNB1,EPB41L4B,PODXL,CLIC4,CLDN4,CLDN7,BCAR1,MIR101-1,PPM1F,MIR21,MIR200B,MIR200C,CTNNA1,PRKG1,MIR23A,DAB2IP,RIPOR2,DAG1,GADD45A,PTPRG,PTPRK,PTPRZ1,SPOCK3,CXCL17,FGF19,…
GO: Biological Process	GO:0030030	cell projection organization	2.514e-11	2.366e-07	1.577e-08	1.534e-07	242	1904	MKKS,ABL1,TMEM17,MAP1B,USP9X,ACTB,BCL11A,XKR4,TBC1D32,GRXCR2,MIF,TBC1D14,SEMA6A,IFT80,STK24,PREX1,ANK3,FGD2,APBB2,APOE,APP,MAPKAPK5,FEZF1,MYLIP,ATP1B2,MYO10,BDNF,IQGAP1,NRP2,BNIP1,DST,NFIB,HERC1,SDK1,ROR1,CASP9,OTX2,P2RX4,UHMK1,PAK1,PAK2,PAK3,CDH1,CCDC63,DLG5,PDGFB,PFN2,CHN1,B4GALT6,B4GALT5,SLIT2,TBC1D22A,FBXO7,PKHD1,PLK1,MAP4K4,PLSCR1,PLXNB1,PICK1,POC1A,PODXL,FAT3,SIN3A,CRABP2,CSNK1E,SIPA1L1,PPP…
GO: Biological Process	GO:0120036	plasma membrane bounded cell projection organization	6.459e-11	6.081e-07	3.663e-08	3.563e-07	236	1863	MKKS,ABL1,TMEM17,MAP1B,USP9X,ACTB,BCL11A,XKR4,TBC1D32,GRXCR2,MIF,TBC1D14,SEMA6A,IFT80,STK24,PREX1,ANK3,FGD2,APBB2,APOE,APP,MAPKAPK5,FEZF1,MYLIP,ATP1B2,MYO10,BDNF,IQGAP1,NRP2,BNIP1,DST,NFIB,HERC1,SDK1,ROR1,CASP9,OTX2,P2RX4,UHMK1,PAK1,PAK2,PAK3,CDH1,CCDC63,DLG5,PFN2,CHN1,B4GALT6,B4GALT5,SLIT2,TBC1D22A,FBXO7,PKHD1,PLK1,MAP4K4,PLSCR1,PLXNB1,PICK1,POC1A,PODXL,FAT3,SIN3A,CRABP2,CSNK1E,SIPA1L1,PPP1R16B,…
GO: Biological Process	GO:0061138	morphogenesis of a branching epithelium	6.615e-11	6.227e-07	3.663e-08	3.563e-07	52	233	ABL1,AHR,ANGPT1,SOCS3,PAK1,CDH1,DLG5,PDGFB,SLIT2,PKHD1,CLIC4,PPP3R1,CTSV,ESRP1,DAG1,PXN,FEM1B,EPHA2,SPRY1,SPRY2,EXT1,GRHL2,CITED2,ESRP2,SALL1,FGF1,FGF2,FGFR1,FGFR2,CXCL12,FLT1,SFRP1,SFRP2,SMO,SOX9,FRS2,GBX2,ST14,SULF1,GLI2,GLI3,ADAMTS16,IL6,FZD5,KDR,KRAS,LAMA5,VANGL2,LLGL2,HMGA2,LRP6,LRP5
GO: Biological Process	GO:0048666	neuron development	9.06e-11	8.529e-07	4.738e-08	4.609e-07	183	1358	ABL1,MAP1B,USP9X,ACTB,BCL11A,GRXCR2,MIF,TRPM1,SEMA6A,STK24,PREX1,ANK3,APBB2,APOE,APP,MAPKAPK5,FEZF1,MYLIP,ATP1B2,BDNF,IQGAP1,NRP2,DST,NFIB,HERC1,SDK1,ROR1,OTX2,UHMK1,PAK1,PAK2,PAK3,CDH1,DLG5,PDGFB,CHN1,B4GALT6,B4GALT5,SLIT2,HS6ST1,FBXO7,MAP4K4,PLXNB1,PICK1,SLC4A7,FAT3,SIN3A,CRABP2,TENM4,SIPA1L1,MIR200C,PRKCZ,CTNNA1,PRKG1,CTNND2,RIMS2,CUX1,DAB2IP,RIPOR2,PSD,DAG1,PTBP1,DCC,PHGDH,TIAM2,HDGFL3,PTK7,P…
GO: Biological Process	GO:0051254	positive regulation of RNA metabolic process	1.117e-10	1.051e-06	5.532e-08	5.381e-07	233	1844	ABL1,ACTN4,ACTN1,MEF2D,MYSM1,MEIS2,EOMES,FZD7,PARP1,MTA3,AHR,ZNF398,AFF1,LIN28B,TRIM71,APOE,LMO4,APP,TNFSF11,FEZF1,TNKS,GRHL3,NPAS4,MYF6,EDF1,BCL9,LDB1,ZFP36L1,ZFP36L2,NFE2L1,NFIB,YBX1,CBFB,CREB3L1,OTX2,ZNF827,ARHGEF2,CDH1,CDK9,CEBPD,CEBPG,PDGFB,RPRD1B,CIRBP,ZNF462,ATAD2B,TRA2A,JPX,PLSCR1,ASF1A,BICRA,POLR2G,POU5F1,SIN3A,CREB5,IER2,CRX,PPP3R1,CSF3,MORF4L2,CTBP2,TRIM44,TCF7L1,DAB2IP,ZNF717,ZFP42,ZN…
GO: Biological Process	GO:0009719	response to endogenous stimulus	1.424e-10	1.341e-06	6.704e-08	6.521e-07	226	1780	MKKS,ABL1,MAP1B,USP9X,MAT2A,ACTB,BCL11A,ADCY2,ADCY5,ADCY7,PARP1,AHR,LTBP4,ALPL,ABCC1,AMHR2,KLF11,VASN,ANXA3,TRIM71,MSI1,APOE,APP,TRIB3,STC2,USO1,MYLIP,NPAS4,MYO5A,CCND1,RGS9,BCL9,BDNF,IQGAP1,SOCS2,ZFP36L1,ZFP36L2,CASTOR3,VWC2L,CNOT2,RAB12,YBX1,CALR,SOCS3,CASP9,CBFB,CREB3L1,OTX2,CD9,P2RX4,PAK1,CD68,ARHGEF2,CDC6,CDH1,PDGFB,CFTR,CHRM1,CHRM3,SLIT2,SERPINB9,DDX54,AKAP7,COL4A6,DDIT4,POLR2G,ATP6V1G1,POU…
GO: Biological Process	GO:0031175	neuron projection development	1.496e-10	1.409e-06	6.708e-08	6.525e-07	165	1197	ABL1,MAP1B,USP9X,ACTB,BCL11A,GRXCR2,MIF,SEMA6A,STK24,PREX1,ANK3,APBB2,APOE,APP,MAPKAPK5,FEZF1,MYLIP,ATP1B2,BDNF,IQGAP1,NRP2,DST,NFIB,HERC1,SDK1,ROR1,OTX2,UHMK1,PAK1,PAK2,PAK3,CDH1,DLG5,CHN1,B4GALT6,B4GALT5,SLIT2,FBXO7,MAP4K4,PLXNB1,FAT3,SIN3A,CRABP2,SIPA1L1,MIR200C,PRKCZ,CTNNA1,PRKG1,CTNND2,RIMS2,CUX1,DAB2IP,RIPOR2,PSD,DAG1,PTBP1,DCC,PHGDH,TIAM2,HDGFL3,PTK7,PTPRF,PTPRG,PTPRK,PTPRZ1,NTM,ARHGAP44,D…
GO: Biological Process	GO:0010557	positive regulation of macromolecule biosynthetic process	2.232e-10	2.101e-06	9.551e-08	9.29e-07	247	1996	ABL1,ACTN4,ACTN1,MEF2D,MYSM1,MEIS2,EOMES,FZD7,PARP1,MTA3,AHR,ZNF398,AFF1,YBX3,APOE,LMO4,APP,MAPKAPK5,TNFSF11,FEZF1,TNKS,GRHL3,NPAS4,MYF6,EDF1,BCL9,LDB1,NFE2L1,NFIB,YBX1,NVL,CBFB,CREB3L1,OTX2,ZNF827,UHMK1,PAK3,PAWR,ARHGEF2,CDH1,AURKB,CDK9,CEBPD,CEBPG,PDGFB,RPRD1B,CIRBP,ZNF462,ATAD2B,JPX,DSCC1,PLSCR1,ASF1A,BICRA,POLR2G,NEK7,POU5F1,SIN3A,CREB5,IER2,CRX,PPP3R1,CSF3,MORF4L2,CTBP2,TRIM44,TCF7L1,DAB2IP,…
GO: Biological Process	GO:0022603	regulation of anatomical structure morphogenesis	2.781e-10	2.618e-06	1.138e-07	1.107e-06	160	1160	ABL1,MAP1B,ACTN4,BCL11A,FMNL2,FZD7,MKLN1,PDZD8,SEMA6A,PREX1,FGD2,ANXA3,APOE,GRHL3,MYO10,UNC13D,BDNF,CALR,ROR1,CREB3L1,OTX2,PAK1,PAK2,PAK3,CDH1,ZMYM4,CHN1,SLIT2,PKHD1,PLXNB1,POU5F1,CLDN4,BCAR1,CRABP2,MIR130A,TENM4,SIPA1L1,PPP1R16B,MIR21,MIR205,MIR200B,RIMS2,MIR23A,MYL12B,CUX1,DAB2IP,DAG1,DCC,PTGIS,GADD45A,TIAM2,PTK7,PTPRF,PTPRZ1,ARHGAP44,PXN,PHIP,DOCK1,AGGF1,UST,ARPC2,CELSR3,MYH14,PLXNC1,EPHA2,VAS…
GO: Biological Process	GO:0030029	actin filament-based process	3.363e-10	3.166e-06	1.319e-07	1.283e-06	129	879	MKKS,ABL1,ACTB,ACTG1,ACTN4,ACTN1,FMNL2,MKLN1,PREX1,SORBS2,CDC42BPA,ANK2,FGD2,APBB2,LMOD2,GRHL3,MYH2,MYO1E,MYO5A,IQGAP1,BST2,CALR,PAK1,PAK2,PAK3,PAWR,RFLNA,ARHGEF2,CDH1,PDGFB,PFN2,TRIP10,SLIT2,ABRACL,MYL6B,PLS3,PICK1,MAPKAP1,EPB41L4B,BCAR1,CSF3,PPM1F,SIPA1L1,CSRP2,MIR21,CTNNA1,PRKG1,CTSV,PHACTR2,AIF1L,FNBP1L,PTK7,MYLK3,ARHGAP44,PXN,DPYSL3,HCN4,DSP,DNAJB6,CAVIN3,ARHGEF10L,ARPC2,MYH14,CTTNBP2,RTKN,F…
GO: Biological Process	GO:1903508	positive regulation of nucleic acid-templated transcription	4.689e-10	4.414e-06	1.698e-07	1.652e-06	220	1744	ABL1,ACTN4,ACTN1,MEF2D,MYSM1,MEIS2,EOMES,FZD7,PARP1,MTA3,AHR,ZNF398,AFF1,APOE,LMO4,APP,TNFSF11,FEZF1,TNKS,GRHL3,NPAS4,MYF6,EDF1,BCL9,LDB1,NFE2L1,NFIB,YBX1,CBFB,CREB3L1,OTX2,ZNF827,ARHGEF2,CDH1,CDK9,CEBPD,CEBPG,PDGFB,RPRD1B,ZNF462,ATAD2B,JPX,PLSCR1,ASF1A,BICRA,POU5F1,SIN3A,CREB5,IER2,CRX,PPP3R1,CSF3,MORF4L2,CTBP2,TRIM44,TCF7L1,DAB2IP,ZNF717,ZFP42,ZNF658,SERTAD2,PTBP1,CASZ1,MED24,SUPT7L,ZNF770,DMRT…
GO: Biological Process	GO:0045893	positive regulation of transcription, DNA-templated	4.689e-10	4.414e-06	1.698e-07	1.652e-06	220	1744	ABL1,ACTN4,ACTN1,MEF2D,MYSM1,MEIS2,EOMES,FZD7,PARP1,MTA3,AHR,ZNF398,AFF1,APOE,LMO4,APP,TNFSF11,FEZF1,TNKS,GRHL3,NPAS4,MYF6,EDF1,BCL9,LDB1,NFE2L1,NFIB,YBX1,CBFB,CREB3L1,OTX2,ZNF827,ARHGEF2,CDH1,CDK9,CEBPD,CEBPG,PDGFB,RPRD1B,ZNF462,ATAD2B,JPX,PLSCR1,ASF1A,BICRA,POU5F1,SIN3A,CREB5,IER2,CRX,PPP3R1,CSF3,MORF4L2,CTBP2,TRIM44,TCF7L1,DAB2IP,ZNF717,ZFP42,ZNF658,SERTAD2,PTBP1,CASZ1,MED24,SUPT7L,ZNF770,DMRT…
GO: Biological Process	GO:1902680	positive regulation of RNA biosynthetic process	4.938e-10	4.648e-06	1.722e-07	1.675e-06	220	1745	ABL1,ACTN4,ACTN1,MEF2D,MYSM1,MEIS2,EOMES,FZD7,PARP1,MTA3,AHR,ZNF398,AFF1,APOE,LMO4,APP,TNFSF11,FEZF1,TNKS,GRHL3,NPAS4,MYF6,EDF1,BCL9,LDB1,NFE2L1,NFIB,YBX1,CBFB,CREB3L1,OTX2,ZNF827,ARHGEF2,CDH1,CDK9,CEBPD,CEBPG,PDGFB,RPRD1B,ZNF462,ATAD2B,JPX,PLSCR1,ASF1A,BICRA,POU5F1,SIN3A,CREB5,IER2,CRX,PPP3R1,CSF3,MORF4L2,CTBP2,TRIM44,TCF7L1,DAB2IP,ZNF717,ZFP42,ZNF658,SERTAD2,PTBP1,CASZ1,MED24,SUPT7L,ZNF770,DMRT…
GO: Biological Process	GO:0098727	maintenance of cell number	5.68e-10	5.347e-06	1.91e-07	1.858e-06	45	197	EOMES,FZD7,BCL9,LDB1,ZFP36L2,CNOT2,POLR2G,POU5F1,TCF7L1,DDX6,MED24,RIF1,DPPA4,EIF4E,SALL1,FGF2,FGFR1,SFRP1,MTF2,ZHX2,IGF2BP1,FOXP1,SMO,PRDM14,STAG2,MIAT,SOX9,KDM4C,KAT2A,TUT4,TDGF1,TEAD4,TEAD3,ZSCAN10,SAV1,HES1,ZIC3,RBPJ,TRIM8,SALL4,SELENON,VANGL2,HMGA2,LRP5,SMAD2
GO: Biological Process	GO:0030334	regulation of cell migration	6.335e-10	5.964e-06	2.057e-07	2e-06	151	1089	ABL1,ACTG1,ACTN4,MYSM1,MIF,SEMA6A,STK24,PREX1,CD200,ABCC1,ANGPT1,ANXA3,APOE,LMO4,APP,PLPP3,ATP1B2,MIR135B,MYO5A,IQGAP1,NRP2,LDB1,BST2,CALR,CD9,P2RX4,PAK1,PAK3,PAWR,ARHGEF2,CDH1,DLG5,PDGFB,PFN2,SLIT2,SINHCAF,PLCG2,MAP4K4,PLXNB1,EPB41L4B,PODXL,CLIC4,CLDN4,BCAR1,MIR101-1,PPM1F,MIR21,MIR200B,MIR200C,PRKG1,MIR23A,DAB2IP,RIPOR2,DAG1,GADD45A,PTPRG,PTPRK,PTPRZ1,CXCL17,FGF19,CD99L2,DOCK1,DPYSL3,AKIRIN1,PT…
GO: Biological Process	GO:0034329	cell junction assembly	7.353e-10	6.922e-06	2.307e-07	2.245e-06	82	482	ABL1,MAP1B,ASIC2,ACTB,ACTG1,ACTN4,ACTN1,NLGN4X,APP,NPAS4,BDNF,IQGAP1,DST,LDB1,SDK1,CBFB,CLDN9,CD9,PAK2,ADGRE5,CDH1,DLG5,PDGFB,MAP4K4,PLXNB1,COL17A1,CLDN4,CLDN7,PPM1F,SIPA1L1,CTNNA1,CTNND1,CTNND2,PTPRK,PXN,EPHA2,ROBO2,MARVELD2,PATJ,GRHL2,RYK,LRRTM4,GPC4,SEMA4D,SFRP1,PPP1R9A,ADGRL1,SORBS1,HDAC7,SHANK2,GABRB3,CLASP2,RCC2,GJA5,GJB1,ADGRL2,ADGRL3,TBCD,NEDD4L,OBSL1,PCDHB2,GRID2,THBS1,TJP1,MACF1,TPBG,TR…
GO: Biological Process	GO:0048646	anatomical structure formation involved in morphogenesis	8.088e-10	7.614e-06	2.456e-07	2.389e-06	183	1395	MKKS,ABL1,MBP,ACTG1,ACTN1,AXIN2,EOMES,FZD7,MFGE8,AHR,SEMA6A,MOBP,ANGPT1,ANXA3,RNF213,TRIM71,LMO4,LMOD2,PLPP3,GRHL3,ERVH48-1,MYF6,UNC13D,NRP2,LDB1,NFIB,HERC1,SDK1,CNOT2,CASP9,CREB3L1,CCNG1,OTX2,CD9,CDH1,MMP20,SLIT2,HS6ST1,MYMX,PODXL,MTHFD1L,FAT3,CLIC4,POU5F1,IRX3,MIR101-1,MIR130A,WDR74,TENM4,PPP3R1,CSRP2,PPP1R16B,MIR21,MIR200B,MIR200C,MIR23A,DAB2IP,RIPOR2,GATAD2A,DAG1,PTGFRN,PTGIS,GADD45A,PTK7,PTP…
GO: Biological Process	GO:0045944	positive regulation of transcription by RNA polymerase II	8.754e-10	8.241e-06	2.575e-07	2.505e-06	177	1339	ABL1,MEF2D,MYSM1,MEIS2,EOMES,PARP1,AHR,LMO4,APP,TNFSF11,TNKS,GRHL3,NPAS4,MYF6,BCL9,LDB1,NFE2L1,NFIB,YBX1,CBFB,CREB3L1,OTX2,ZNF827,ARHGEF2,CDK9,CEBPD,CEBPG,PDGFB,RPRD1B,ZNF462,ATAD2B,JPX,PLSCR1,POU5F1,SIN3A,CREB5,IER2,CRX,PPP3R1,CSF3,MORF4L2,CTBP2,TCF7L1,DAB2IP,ZNF717,ZFP42,ZNF658,PTBP1,CASZ1,MED24,ZNF770,DMRT1,PHIP,NR2E3,RARB,RARG,AKIRIN1,RB1,NR1H3,E2F3,RFXAP,RIT2,RNF4,SENP2,RORA,ZNF580,ETV1,ZNF2…
GO: Biological Process	GO:0019827	stem cell population maintenance	9.398e-10	8.848e-06	2.681e-07	2.608e-06	44	193	EOMES,FZD7,BCL9,LDB1,ZFP36L2,CNOT2,POLR2G,POU5F1,TCF7L1,DDX6,MED24,RIF1,DPPA4,EIF4E,SALL1,FGF2,FGFR1,SFRP1,MTF2,ZHX2,IGF2BP1,FOXP1,SMO,PRDM14,STAG2,MIAT,SOX9,KDM4C,KAT2A,TUT4,TDGF1,TEAD4,TEAD3,ZSCAN10,SAV1,HES1,ZIC3,RBPJ,TRIM8,SALL4,VANGL2,HMGA2,LRP5,SMAD2
GO: Biological Process	GO:0045595	regulation of cell differentiation	1.065e-09	1.002e-05	2.948e-07	2.868e-06	230	1859	ABL1,MAN2A1,MAP1B,ACTN4,BCL11A,MEIS2,AXIN2,FZD7,PARP1,AGO3,ZNF608,AHR,SEMA6A,LTBP4,PREX1,TSHZ3,VASN,APOE,FUOM,APP,TNFSF11,TRIB3,FEZF1,MYCL,ZDHHC21,MYF6,AXL,UNC13D,CCND1,BDNF,SOCS2,LDB1,ZFP36L1,ZFP36L2,NFE2L1,VWC2L,YBX1,CALR,SOCS3,RUNX1T1,CBFB,PAK1,PAK3,PAWR,RFLNA,ARHGEF2,CDK6,CDK9,CEBPD,NAPEPLD,PDGFB,CFTR,TRIP10,SLIT2,SINHCAF,FBXO7,TJP2,NOCT,PLXNB1,POU5F1,SIN3A,IRX3,BCAR1,CRABP2,SOX13,NCOR2,TENM4…
GO: Biological Process	GO:0030155	regulation of cell adhesion	1.471e-09	1.384e-05	3.896e-07	3.79e-06	121	827	ABL1,MBP,ACTG1,ACTN4,FZD7,ZNF608,SEMA6A,PREX1,ANGPT1,ANK3,TNFSF11,PLPP3,MUC4,ACER2,ZDHHC21,MYO10,UNC13D,IQGAP1,LDB1,CALR,CBFB,CD9,PAK1,PAK2,PAK3,PAWR,CDH1,CDK6,DLG5,PDGFB,SOCS6,PKHD1,MAP4K4,PLXNB1,EPB41L4B,PODXL,CLDN7,BCAR1,SOX13,MIR183,PPM1F,MIR21,PRKCZ,PRKG1,PRLR,RIPOR2,DAG1,PTPRG,NUAK1,PTPRZ1,DHPS,DOCK1,PTPRU,EDIL3,ARPC2,PLXNC1,EPHA2,EPHB4,ERBB2,NET1,IKZF1,CITED2,DOCK5,FES,CXCL12,SEMA4D,ZC3H12…
GO: Biological Process	GO:0035295	tube development	1.49e-09	1.403e-05	3.896e-07	3.79e-06	173	1310	MKKS,ABL1,MAN2A1,ACTG1,EOMES,TBC1D32,MFGE8,AHR,SEMA6A,TSHZ3,ANGPT1,ANXA3,RNF213,TRIM71,APOE,LMO4,GRHL3,MYO1E,BDNF,NRP2,ZFP36L1,NFIB,CREB3L1,PAK1,CDH1,DLG5,PDGFB,CFTR,SLIT2,HS6ST1,PKHD1,PODXL,MTHFD1L,CLIC4,IRX3,MIR101-1,MIR130A,NCOR2,TRAF4,PPP3R1,VCAN,PPP1R16B,MIR21,MIR205,MIR200B,MIR200C,MIR23A,CTSV,CUX1,DAB2IP,GATAD2A,ESRP1,DAG1,PTGIS,GADD45A,PHGDH,PTK7,CXCL17,PXN,CCDC40,CRISPLD2,RARB,RARG,RB1,A…
GO: Biological Process	GO:0009887	animal organ morphogenesis	1.543e-09	1.453e-05	3.927e-07	3.82e-06	168	1263	MKKS,ABL1,MAN2A1,MEF2D,MEIS2,AXIN2,EOMES,FZD7,GRXCR2,AHR,TRPM1,SEMA6A,IFT80,MMP16,ALPL,CUL1,TSHZ3,ANGPT1,TNFSF11,GRHL3,MYF6,MYO5A,NAB2,BDNF,NRP2,NFIB,SDK1,ROR1,TSPEAR,SERPINH1,OTX2,RFLNA,CDH1,DLG5,DHRS3,PDGFB,FOXN3,MMP20,SLIT2,PKHD1,COL13A1,SLC4A7,POC1A,MTHFD1L,FAT3,POU5F1,IRX3,NECTIN3,CRX,NCOR2,LRIG1,PRKAR1B,MIR21,CTNNA1,CTNND1,CTSV,RAB33B,RIPOR2,ESRP1,DAG1,BCOR,CASZ1,PTK7,FGF19,CCDC40,NR2E3,RAR…
GO: Biological Process	GO:0030036	actin cytoskeleton organization	1.931e-09	1.818e-05	4.785e-07	4.654e-06	114	768	MKKS,ABL1,ACTB,ACTG1,ACTN4,ACTN1,FMNL2,MKLN1,PREX1,SORBS2,CDC42BPA,FGD2,LMOD2,GRHL3,MYO1E,MYO5A,IQGAP1,BST2,CALR,PAK1,PAK2,PAK3,PAWR,RFLNA,ARHGEF2,CDH1,PDGFB,PFN2,TRIP10,SLIT2,PLS3,PICK1,MAPKAP1,EPB41L4B,BCAR1,CSF3,PPM1F,SIPA1L1,CSRP2,MIR21,CTNNA1,PRKG1,CTSV,PHACTR2,AIF1L,PTK7,MYLK3,ARHGAP44,PXN,DPYSL3,DNAJB6,CAVIN3,ARHGEF10L,ARPC2,MYH14,CTTNBP2,RTKN,F2RL1,CCL26,FAT1,FES,CDC42EP2,CXCL12,ARAP1,FLN…
GO: Biological Process	GO:0031589	cell-substrate adhesion	2.807e-09	2.643e-05	6.776e-07	6.591e-06	70	397	ABL1,ACTG1,ACTN4,ACTN1,FZD7,MKLN1,PREX1,ANGPT1,ATP1B2,MUC4,ACER2,AXL,UNC13D,IQGAP1,LDB1,CALR,CDK6,PDGFB,PKHD1,MAP4K4,COL13A1,COL17A1,BCAR1,MIR183,PPM1F,PRKCZ,DAG1,PTPRK,PTPRZ1,PXN,DOCK1,EDIL3,ARPC2,RPL29,NET1,DOCK5,SFRP1,CARMIL1,ST6GAL1,SORBS1,TNN,FUT1,GAS6,CLASP2,GCNT2,PARVG,RCC2,FREM1,TBCD,SRCIN1,TDGF1,TECTA,THBS1,MACF1,TRIP6,ONECUT1,TYRO3,VCL,FNDC3B,CCN1,ITGA6,ITGB3,ITGB5,ZYX,JUP,KDR,LAMA5,LIM…
GO: Biological Process	GO:1905114	cell surface receptor signaling pathway involved in cell-cell signaling	2.917e-09	2.746e-05	6.864e-07	6.677e-06	103	676	ABL1,AXIN2,FZD7,NLGN4X,AGO3,IFT80,CUL1,RNF213,APOE,APP,PLPP3,TNKS,GRHL3,NPAS4,CCND1,BCL9,BDNF,LDB1,ROR1,IGSF11,CBFB,P2RX4,DGKI,CDH1,SHISA3,CHRNA1,PLCB3,PLCG2,POU5F1,SOX13,PPM1B,PPP3R1,CSNK1E,CSNK1G3,PRKCZ,VGLL4,CTNND1,CTNND2,RIMS2,TCF7L1,DAB2IP,USP34,PTK7,SOST,RARG,PTPRU,LATS2,CELSR3,SENP2,MARK2,EXT1,RPS27A,JADE1,RYK,SALL1,UBR5,GPC4,FGF2,FGFR2,SFRP1,SFRP2,SH3GL1,PPP1R9A,SHANK2,TNN,SMO,LZTS2,TNKS2…
GO: Biological Process	GO:0009790	embryo development	3.626e-09	3.413e-05	8.325e-07	8.098e-06	172	1316	MKKS,ABL1,MAN2A1,USP9X,MBP,ADAR,MEIS2,AXIN2,EOMES,FZD7,TBC1D32,GRXCR2,AHR,MMP16,TSHZ3,ANGPT1,TRIM71,YBX3,LMO4,PLPP3,GRHL3,MYF6,MYO1E,NRP2,SP8,LDB1,ZFP36L1,BTF3,CNOT2,YBX1,SOCS3,OTX2,CDH1,PDGFB,B4GALT5,SLIT2,SMIM14,HS6ST1,ABCG2,NOCT,PICK1,COL13A1,MTHFD1L,POU5F1,SIN3A,IRX3,GTF2IRD1,CRABP2,WDR74,NCOR2,TENM4,LRIG1,MIR200C,TCF7L1,ZFP42,RIPOR2,GATAD2A,DAG1,BCOR,GINS1,PHGDH,PTK7,DLG2,DNMT3A,CCDC40,RAD23…
GO: Biological Process	GO:0071495	cellular response to endogenous stimulus	3.74e-09	3.521e-05	8.384e-07	8.155e-06	192	1510	MKKS,ABL1,MAP1B,USP9X,ACTB,BCL11A,ADCY2,ADCY5,ADCY7,PARP1,AHR,LTBP4,ABCC1,AMHR2,KLF11,VASN,TRIM71,APP,TRIB3,USO1,NPAS4,MYO5A,RGS9,BCL9,BDNF,IQGAP1,SOCS2,ZFP36L1,ZFP36L2,CASTOR3,VWC2L,CNOT2,RAB12,YBX1,CALR,SOCS3,CASP9,CBFB,CREB3L1,OTX2,P2RX4,PAK1,ARHGEF2,CDC6,CDH1,PDGFB,CFTR,CHRM1,CHRM3,SLIT2,SERPINB9,DDX54,AKAP7,COL4A6,DDIT4,POLR2G,ATP6V1G1,POU5F1,SIN3A,BCAR1,NCOR2,GNA14,MIR183,PRKAR1B,MIR21,PRKC…
GO: Biological Process	GO:0051093	negative regulation of developmental process	4.167e-09	3.923e-05	9.123e-07	8.875e-06	149	1100	ABL1,ACTN4,BCL11A,MEIS2,AXIN2,FZD7,ZNF608,MIF,AHR,SEMA6A,VASN,YBX3,APOE,FUOM,APP,TRIB3,STC2,CCND1,BDNF,SOCS2,LDB1,ZFP36L1,ZFP36L2,NFIB,YBX1,CALR,RUNX1T1,CBFB,CREB3L1,PAK1,PAWR,RFLNA,ARHGEF2,CDK6,PDGFB,CFTR,SLIT2,SINHCAF,FBXO7,TJP2,NOCT,MAP4K4,FAT3,POU5F1,IRX3,BCAR1,NCOR2,MIR21,MIR200B,KDM4A,VGLL4,CTNNA1,DAB2IP,BRINP1,PTBP1,DCC,BCOR,GADD45A,CASZ1,DDX6,PTPRZ1,RARB,RARG,AKIRIN1,RB1,TSC22D3,NR1H3,EPH…
GO: Biological Process	GO:0051253	negative regulation of RNA metabolic process	4.356e-09	4.101e-05	9.32e-07	9.065e-06	196	1552	ZNF93,USP9X,BCL11A,MEIS2,AXIN2,EOMES,PARP1,MTA3,ZNF608,AHR,ZNF398,FNIP2,KLF11,TSHZ3,LIN28B,BEND3,YBX3,APP,TRIB3,FEZF1,ZNF582,MYF6,NAB2,CCND1,RCOR2,LDB1,NFE2L1,NFIB,CNOT2,YBX1,CALR,RUNX1T1,CBFB,CREB3L1,TENT5B,PAWR,LRRFIP1,AURKB,CDK6,CDK9,CEBPD,PDGFB,FOXN3,CIRBP,ATAD2B,DDX54,NOCT,PLK1,ASF1A,BAG3,POU5F1,SIN3A,POU6F1,GTF2IRD1,PPID,SOX13,NCOR2,MORF4L2,PPM1F,CTBP2,KDM4A,VGLL4,MAPK10,TCF7L1,CUX1,DAB2IP,…
GO: Biological Process	GO:0051338	regulation of transferase activity	4.932e-09	4.643e-05	1.032e-06	1.004e-05	152	1131	ABL1,ACTB,ADAR,ADCY2,ADCY5,ADCY7,AXIN2,MIF,CD200,ANGPT1,FGD2,MAP4K3,APOE,LMO4,APP,MAPKAPK5,ZFYVE28,TNFSF11,TRIB3,TNKS,AXL,NAB2,CCND1,BDNF,IQGAP1,SOCS2,LDB1,CALM2,ROR1,MAP3K14,SOCS3,NVL,CCND2,CCNG1,PAK1,PAK2,PAK3,DGKI,CDC6,AURKB,PDGFB,SOCS6,CHRM1,DBNDD1,ETAA1,FBXO7,DSCC1,PLK1,MAP4K4,PICK1,MAPKAP1,NEK7,TRAF4,PPM1F,PRKAR1B,MIR21,PRKCZ,CTNND1,MAPK10,PRLR,DAB2IP,DAG1,DYNAP,GADD45A,CXCL17,PXN,CCNJL,DOC…
GO: Biological Process	GO:0034330	cell junction organization	6.312e-09	5.942e-05	1.292e-06	1.256e-05	118	820	ABL1,MAP1B,ASIC2,ACTB,ACTG1,ACTN4,ACTN1,NLGN4X,SORBS2,ANK3,APBB2,APOE,APP,NPAS4,MYO5A,BDNF,IQGAP1,NRP2,DST,LDB1,SDK1,CBFB,CLDN9,CD9,PAK1,PAK2,PAK3,ADGRE5,CDH1,DLG5,PDGFB,PFN2,CHRNA1,PKHD1,TJP2,MAP4K4,PLXNB1,PICK1,COL17A1,CLDN4,CLDN7,NECTIN3,PPM1F,SIPA1L1,CTBP2,CTNNA1,CTNND1,CTNND2,DAB2IP,DAG1,PTPRF,PTPRK,ARHGAP44,NECTIN2,PXN,RAB39B,DSP,EPHA2,ROBO2,MARVELD2,PATJ,ERBB2,CTTNBP2,EXT1,F2RL1,GRHL2,RYK,…
GO: Biological Process	GO:0048762	mesenchymal cell differentiation	6.553e-09	6.169e-05	1.313e-06	1.277e-05	51	256	AXIN2,EOMES,SEMA6A,VASN,NRP2,PAWR,DLG5,TRIP10,PPP3R1,MIR21,DAB2IP,CYP26A1,DAG1,FGF19,TRIM62,SPRED1,SPRY1,SPRY2,FAM172A,EXT1,CITED2,FGFR1,FGFR2,SEMA6B,SEMA4D,SEMA4B,SFRP1,SFRP2,SMO,SOX9,KBTBD8,GBX2,CLASP2,GCNT2,PHLDB1,AKNA,HPN,HES1,FBXL17,RBPJ,IL6,RTN4,LAMA5,VANGL2,LIMS1,HMGA2,ALX1,LRP6,SMAD2,SMAD3,SMAD7
GO: Biological Process	GO:2000113	negative regulation of cellular macromolecule biosynthetic process	8.403e-09	7.91e-05	1.648e-06	1.603e-05	212	1723	ZNF93,USP9X,BCL11A,MEIS2,EOMES,PARP1,AGO3,MTA3,ZNF608,AHR,ZNF398,FNIP2,KLF11,TSHZ3,BEND3,TRIM71,YBX3,APP,TRIB3,FEZF1,ZNF582,ACER2,MYF6,MIR135B,NAB2,CCND1,RCOR2,LDB1,ZFP36L1,ZFP36L2,NFE2L1,NFIB,CNOT2,YBX1,CALR,RUNX1T1,CBFB,CREB3L1,PAWR,CDC6,LRRFIP1,AURKB,CDK6,CEBPD,PDGFB,FOXN3,CIRBP,ATAD2B,DDX54,PLK1,ASF1A,BAG3,POU5F1,SIN3A,POU6F1,GTF2IRD1,PPID,MIR101-1,SOX13,NCOR2,MIR148A,MORF4L2,PPM1F,MIR21,MIR2…
GO: Biological Process	GO:0035239	tube morphogenesis	1.044e-08	9.824e-05	2.005e-06	1.95e-05	144	1068	MKKS,ABL1,ACTG1,EOMES,MFGE8,AHR,SEMA6A,ANGPT1,ANXA3,RNF213,TRIM71,APOE,LMO4,GRHL3,MYO1E,NRP2,ZFP36L1,NFIB,CREB3L1,PAK1,CDH1,DLG5,PDGFB,SLIT2,HS6ST1,PKHD1,PODXL,MTHFD1L,CLIC4,IRX3,MIR101-1,MIR130A,PPP3R1,PPP1R16B,MIR21,MIR205,MIR200B,MIR200C,MIR23A,CTSV,DAB2IP,GATAD2A,ESRP1,DAG1,PTGIS,GADD45A,PTK7,CXCL17,PXN,CCDC40,RARG,AGGF1,EPHA2,KCTD10,VASH2,MMRN2,SPRED1,RORA,EPHB4,STX2,SPRY1,SPRY2,ERBB2,EXT1,G…
GO: Biological Process	GO:0010558	negative regulation of macromolecule biosynthetic process	1.069e-08	0.0001006	2.013e-06	1.958e-05	213	1738	ZNF93,USP9X,BCL11A,MEIS2,EOMES,PARP1,AGO3,MTA3,ZNF608,AHR,ZNF398,FNIP2,KLF11,TSHZ3,BEND3,TRIM71,YBX3,APP,TRIB3,FEZF1,ZNF582,ACER2,MYF6,MIR135B,NAB2,CCND1,RCOR2,LDB1,ZFP36L1,ZFP36L2,NFE2L1,NFIB,CNOT2,YBX1,CALR,RUNX1T1,CBFB,CREB3L1,PAWR,CDC6,LRRFIP1,AURKB,CDK6,CEBPD,PDGFB,FOXN3,PGGT1B,CIRBP,ATAD2B,DDX54,PLK1,ASF1A,BAG3,POU5F1,SIN3A,POU6F1,GTF2IRD1,PPID,MIR101-1,SOX13,NCOR2,MIR148A,MORF4L2,PPM1F,MIR…
GO: Biological Process	GO:0030323	respiratory tube development	1.203e-08	0.0001132	2.22e-06	2.16e-05	48	238	MAN2A1,TSHZ3,NFIB,DLG5,CFTR,HS6ST1,NCOR2,TRAF4,PPP3R1,CTSV,CUX1,ESRP1,DAG1,PTK7,CCDC40,CRISPLD2,DPPA4,EIF4E,SPRY1,SPRY2,EXT1,GRHL2,ESRP2,FGF1,FGF2,FGFR1,FGFR2,FOXP1,SOX9,SREBF1,GLI1,GLI2,GLI3,SAV1,HMGB1,SLC7A11,HPS1,HES1,FNDC3B,ZIC3,RBPJ,KDR,KRAS,LAMA5,SELENON,VANGL2,HMGA2,SMAD2
GO: Biological Process	GO:0060562	epithelial tube morphogenesis	1.233e-08	0.0001161	2.233e-06	2.172e-05	70	411	MKKS,ABL1,EOMES,AHR,ANGPT1,TRIM71,LMO4,GRHL3,PAK1,DLG5,SLIT2,PKHD1,PODXL,MTHFD1L,CLIC4,IRX3,PPP3R1,MIR21,CTSV,GATAD2A,ESRP1,DAG1,PTK7,PXN,CCDC40,RARG,EPHA2,SPRY1,SPRY2,EXT1,GRHL2,CITED2,ESRP2,SALL1,FGF1,FGF2,FGFR2,CXCL12,FLT1,SFRP1,SFRP2,FOXP1,SMO,LZTS2,SOX9,NUP50,GBX2,KAT2A,ST14,GLI2,GLI3,ADAMTS16,COBL,MAP3K7,HES1,VASP,ZIC3,ZIC5,RBPJ,LUZP1,KDR,KRAS,LAMA5,SALL4,VANGL2,HMGA2,ALX1,LRP6,LRP5,SMAD3
GO: Biological Process	GO:0045596	negative regulation of cell differentiation	1.318e-08	0.000124	2.303e-06	2.24e-05	112	776	ACTN4,BCL11A,MEIS2,AXIN2,FZD7,ZNF608,AHR,SEMA6A,VASN,FUOM,APP,TRIB3,CCND1,BDNF,LDB1,ZFP36L1,ZFP36L2,YBX1,CALR,RUNX1T1,CBFB,PAK1,PAWR,RFLNA,ARHGEF2,CDK6,PDGFB,CFTR,SLIT2,SINHCAF,FBXO7,TJP2,NOCT,POU5F1,IRX3,BCAR1,NCOR2,MIR21,MIR200B,KDM4A,CTNNA1,DAB2IP,BRINP1,PTBP1,DCC,CASZ1,DDX6,RARB,RARG,AKIRIN1,RB1,NR1H3,TRIM62,EIF4E,SPRED1,RORA,TRIB1,SPRY1,SPRY2,ERBB2,TUNAR,GRHL2,RYK,HMG20A,SALL1,FGFR1,SEMA6B,S…
GO: Biological Process	GO:0051347	positive regulation of transferase activity	1.321e-08	0.0001244	2.303e-06	2.24e-05	111	767	ABL1,ADCY2,ADCY5,ADCY7,AXIN2,MIF,CD200,ANGPT1,FGD2,MAP4K3,LMO4,APP,MAPKAPK5,TNFSF11,TRIB3,TNKS,AXL,NAB2,CCND1,BDNF,IQGAP1,CALM2,ROR1,MAP3K14,NVL,CCND2,PAK1,PAK2,PAK3,DGKI,CDC6,AURKB,PDGFB,CHRM1,ETAA1,DSCC1,PLK1,MAP4K4,PICK1,MAPKAP1,NEK7,TRAF4,PRKAR1B,MIR21,PRKCZ,CTNND1,MAPK10,PRLR,DAB2IP,DAG1,DYNAP,GADD45A,CXCL17,PXN,DOCK3,DUSP5,TOM1L1,EPHA2,MARK2,TOPORS,TRIB1,EPHB4,SPRY2,ERBB2,RPS27A,GRHL2,RYK,F…
GO: Biological Process	GO:0043085	positive regulation of catalytic activity	1.794e-08	0.0001689	3.07e-06	2.986e-05	198	1600	ABL1,MBP,ADCY2,ADCY5,ADCY7,AXIN2,MIF,TBC1D14,PREX1,CD200,ANGPT1,FGD2,ARHGAP23,C6orf89,MAP4K3,RANBP3,APOE,LMO4,APP,MAPKAPK5,ARHGAP1,TNFSF11,TRIB3,TNKS,GRHL3,ATP1B2,MMUT,ACER2,ARHGAP42,CRADD,AXL,NAB2,CCND1,RGS9,BDNF,IQGAP1,BICD1,CALM2,ROR1,MAP3K14,NVL,CASP9,CCND2,PAK1,PAK2,PAK3,DGKI,PAWR,CDC6,AURKB,PDGFB,PFN2,CHN1,CHRM1,TBC1D22A,RAB3GAP2,ETAA1,DSCC1,PLK1,MAP4K4,PLSCR1,PLXNB1,RASAL2,PMAIP1,PICK1,MAP…
GO: Biological Process	GO:0030324	lung development	1.947e-08	0.0001833	3.273e-06	3.183e-05	47	234	MAN2A1,TSHZ3,NFIB,DLG5,CFTR,HS6ST1,NCOR2,PPP3R1,CTSV,CUX1,ESRP1,DAG1,PTK7,CCDC40,CRISPLD2,DPPA4,EIF4E,SPRY1,SPRY2,EXT1,GRHL2,ESRP2,FGF1,FGF2,FGFR1,FGFR2,FOXP1,SOX9,SREBF1,GLI1,GLI2,GLI3,SAV1,HMGB1,SLC7A11,HPS1,HES1,FNDC3B,ZIC3,RBPJ,KDR,KRAS,LAMA5,SELENON,VANGL2,HMGA2,SMAD2
GO: Biological Process	GO:0060560	developmental growth involved in morphogenesis	2.355e-08	0.0002217	3.89e-06	3.783e-05	53	281	ABL1,MAP1B,USP9X,BCL11A,AHR,SEMA6A,APOE,APP,BDNF,IQGAP1,NRP2,PAK1,SLIT2,SIN3A,CRABP2,PRKCZ,RIMS2,DCC,PTK7,RARG,EMX1,SPRY1,SPRY2,EXT1,RYK,SALL1,TRPV2,FGF1,FGFR2,CXCL12,SEMA6B,SEMA4D,SEMA4B,SFRP1,SFRP2,TNN,SMO,LZTS2,SOX9,CLASP2,SYT1,COBL,GOLGA4,NEDD4L,JADE2,MACF1,VCL,WNT3,RTN4,SMURF1,VANGL2,LRP1,LRP6
GO: Biological Process	GO:0032989	cellular component morphogenesis	2.538e-08	0.0002389	4.12e-06	4.007e-05	126	914	ABL1,MAP1B,USP9X,ACTB,ACTG1,BCL11A,SEMA6A,MOBP,ANK3,APBB2,APOE,APP,LMOD2,FEZF1,MTM1,BDNF,IQGAP1,NRP2,DST,NFIB,OTX2,CD9,PAK1,PAK2,PAK3,CHN1,B4GALT6,B4GALT5,SLIT2,MAP4K4,PLXNB1,SIN3A,CRABP2,TENM4,SIPA1L1,CSRP2,PRKCZ,CTNND2,RIMS2,CUX1,DAB2IP,DAG1,DCC,TIAM2,MYLK3,PTPRF,PTPRZ1,ARHGAP44,NECTIN2,DOK1,UST,CELSR3,MYH14,PLXNC1,EPHA2,ROBO2,MARK2,EMX1,EPHB4,ERBB2,KIAA0319L,ETV1,EXT1,RYK,ATXN2,TRPV2,FGFR2,CXC…
GO: Biological Process	GO:0040017	positive regulation of locomotion	2.707e-08	0.0002549	4.32e-06	4.202e-05	100	678	ABL1,ACTG1,ACTN4,MIF,SEMA6A,PREX1,ABCC1,ANGPT1,ANXA3,APP,PLPP3,MIR135B,MYO5A,IQGAP1,NRP2,CALR,P2RX4,PAK1,PAK3,PAWR,ARHGEF2,PDGFB,SLIT2,PLCG2,MAP4K4,EPB41L4B,PODXL,CLDN4,CLDN7,BCAR1,MIR101-1,PPM1F,MIR21,MIR23A,DAB2IP,RIPOR2,PTPRZ1,CXCL17,CD99L2,DOCK1,AKIRIN1,ARPC2,ZNF580,SPRY2,F2RL1,CCL26,DOCK5,FGF1,FGF2,FGFR1,CXCL12,SEMA6B,SEMA4D,SEMA4B,RRAS2,FLT1,ZC3H12A,CARMIL1,HDAC7,TRIM32,FOXP1,SMO,FUT1,PRDM1…
GO: Biological Process	GO:0044087	regulation of cellular component biogenesis	2.872e-08	0.0002704	4.503e-06	4.38e-05	144	1085	MKKS,ABL1,MAP1B,ASIC2,ACTG1,PARP1,TBC1D14,AHR,PREX1,FNIP2,APOE,LMO4,APP,LMOD2,STXBP6,MTM1,MYO10,BDNF,IQGAP1,LDB1,CNOT2,CBFB,P2RX4,PAK1,PAK2,PAK3,ADGRE5,ARHGEF2,DLG5,PFN2,SLIT2,TBC1D22A,RAB3GAP2,PLK1,MAP4K4,PICK1,PODXL,POU5F1,CLDN7,CSF3,PPM1F,SIPA1L1,PPP1R16B,MIR21,PRKCZ,CROCC,USP6NL,DAB2IP,RIPOR2,DAG1,FNBP1L,ARHGAP44,PXN,DPYSL3,SOST,AKIRIN1,RB1,DUT,DNAJB6,DYRK1A,ARHGEF10L,ARPC2,RESF1,RNF4,EPHA2,S…
GO: Biological Process	GO:0009890	negative regulation of biosynthetic process	2.918e-08	0.0002747	4.503e-06	4.38e-05	222	1850	ZNF93,USP9X,BCL11A,MEIS2,EOMES,PARP1,AGO3,MTA3,ZNF608,AHR,ZNF398,FNIP2,KLF11,TSHZ3,BEND3,TRIM71,YBX3,APOE,APP,TRIB3,FEZF1,ZNF582,ACER2,MYF6,MIR135B,NAB2,CCND1,RCOR2,LDB1,ZFP36L1,ZFP36L2,NFE2L1,NFIB,CNOT2,YBX1,CALR,RUNX1T1,CBFB,CREB3L1,PAWR,CDC6,LRRFIP1,AURKB,CDK6,CEBPD,PDGFB,FOXN3,PGGT1B,CIRBP,ATAD2B,DDX54,PLK1,ASF1A,BAG3,POU5F1,SIN3A,POU6F1,GTF2IRD1,PPID,MIR101-1,SOX13,NCOR2,MIR148A,MORF4L2,PPM1…
GO: Biological Process	GO:2000147	positive regulation of cell motility	3.109e-08	0.0002927	4.72e-06	4.592e-05	98	662	ABL1,ACTG1,ACTN4,MIF,SEMA6A,PREX1,ABCC1,ANGPT1,ANXA3,APP,PLPP3,MIR135B,MYO5A,IQGAP1,NRP2,CALR,P2RX4,PAK1,PAK3,PAWR,ARHGEF2,PDGFB,PLCG2,MAP4K4,EPB41L4B,PODXL,CLDN4,CLDN7,BCAR1,MIR101-1,PPM1F,MIR21,MIR23A,DAB2IP,RIPOR2,PTPRZ1,CXCL17,CD99L2,DOCK1,AKIRIN1,ARPC2,ZNF580,SPRY2,F2RL1,CCL26,DOCK5,FGF1,FGF2,FGFR1,CXCL12,SEMA6B,SEMA4D,SEMA4B,RRAS2,FLT1,ZC3H12A,CARMIL1,HDAC7,TRIM32,FOXP1,SMO,FUT1,PRDM14,SOX9…
GO: Biological Process	GO:0031344	regulation of cell projection organization	3.727e-08	0.0003508	5.532e-06	5.381e-05	113	800	MAP1B,BCL11A,MIF,TBC1D14,SEMA6A,STK24,PREX1,APOE,APP,MYLIP,ATP1B2,MYO10,BDNF,IQGAP1,ROR1,P2RX4,PAK1,PAK2,PAK3,PFN2,CHN1,SLIT2,TBC1D22A,FBXO7,MAP4K4,PLXNB1,PODXL,FAT3,CRABP2,SIPA1L1,PPP1R16B,MIR21,MIR200C,CROCC,USP6NL,CUX1,DAB2IP,RIPOR2,FNBP1L,PTBP1,DCC,TIAM2,PTK7,PTPRF,PTPRG,PTPRZ1,NTM,ARHGAP44,DPYSL3,AKIRIN1,UST,ARPC2,RIT2,PLXNC1,EPHA2,ROBO2,MARK2,SPRY2,TBC1D2,F2RL1,RYK,TRPV2,FES,CDC42EP2,FGFR1,…
GO: Biological Process	GO:0072359	circulatory system development	3.769e-08	0.0003548	5.532e-06	5.381e-05	170	1340	MKKS,ABL1,ACTG1,MEF2D,AXIN2,EOMES,FZD7,TBC1D32,MFGE8,ALPK3,AHR,SEMA6A,SORBS2,ANGPT1,ANK2,ANXA3,RNF213,APOE,LMO4,PLPP3,MYO1E,NRP2,ZFP36L1,CALR,SOCS3,CREB3L1,PAK1,DHRS3,PDGFB,TRIP10,SLIT2,HS6ST1,SLC4A7,CLIC4,POU5F1,POU6F1,MIR101-1,MIR130A,NCOR2,TENM4,PPP3R1,VCAN,PPP1R16B,MIR21,MIR205,MIR200B,MIR200C,VGLL4,PRKG1,MIR23A,DAB2IP,GATAD2A,DAG1,BCOR,PTGIS,GADD45A,PTK7,PTPN14,MYLK3,CXCL17,PXN,FGF19,CCDC40,…
GO: Biological Process	GO:0048729	tissue morphogenesis	3.82e-08	0.0003596	5.532e-06	5.381e-05	121	874	MKKS,ABL1,MBP,ACTB,ACTG1,EOMES,FZD7,AHR,ANGPT1,TRIM71,LMO4,PLPP3,GRHL3,MYF6,NRP2,LDB1,ROR1,SOCS3,OTX2,PAK1,CDH1,DLG5,PDGFB,SLIT2,PKHD1,PODXL,MTHFD1L,CLIC4,POU5F1,IRX3,TENM4,PPP3R1,MIR21,MIR200C,CTNND1,CTSV,TCF7L1,GATAD2A,ESRP1,DAG1,PTK7,PXN,CCDC40,RARG,DSP,DUSP5,FEM1B,CELSR3,EPHA2,ROBO2,SPRY1,SPRY2,EXT1,GCNT4,GRHL2,RYK,CITED2,ESRP2,FAT1,SALL1,GPC4,FGF1,FGF2,FGFR1,FGFR2,CXCL12,FLT1,FRAS1,SFRP1,SFR…
GO: Biological Process	GO:0045934	negative regulation of nucleobase-containing compound metabolic process	3.893e-08	0.0003665	5.553e-06	5.401e-05	203	1666	ZNF93,USP9X,BCL11A,MEIS2,AXIN2,EOMES,PARP1,MTA3,ZNF608,AHR,ZNF398,FNIP2,KLF11,TSHZ3,LIN28B,BEND3,YBX3,APP,TRIB3,FEZF1,TNKS,ZNF582,MYF6,NAB2,CCND1,RCOR2,LDB1,NFE2L1,NFIB,CNOT2,YBX1,CALR,RUNX1T1,CBFB,CREB3L1,TENT5B,PAWR,LRRFIP1,AURKB,CDK6,CDK9,CEBPD,PDGFB,FOXN3,CIRBP,ATAD2B,DDX54,NOCT,PLK1,ASF1A,DDIT4,BAG3,POU5F1,SIN3A,POU6F1,GTF2IRD1,PPID,SOX13,NCOR2,MORF4L2,PPM1F,CTBP2,KDM4A,VGLL4,MAPK10,TCF7L1,C…
GO: Biological Process	GO:0031327	negative regulation of cellular biosynthetic process	4.036e-08	0.00038	5.671e-06	5.516e-05	217	1807	ZNF93,USP9X,BCL11A,MEIS2,EOMES,PARP1,AGO3,MTA3,ZNF608,AHR,ZNF398,FNIP2,KLF11,TSHZ3,BEND3,TRIM71,YBX3,APP,TRIB3,FEZF1,ZNF582,ACER2,MYF6,MIR135B,NAB2,CCND1,RCOR2,LDB1,ZFP36L1,ZFP36L2,NFE2L1,NFIB,CNOT2,YBX1,CALR,RUNX1T1,CBFB,CREB3L1,PAWR,CDC6,LRRFIP1,AURKB,CDK6,CEBPD,PDGFB,FOXN3,CIRBP,ATAD2B,DDX54,PLK1,ASF1A,BAG3,POU5F1,SIN3A,POU6F1,GTF2IRD1,PPID,MIR101-1,SOX13,NCOR2,MIR148A,MORF4L2,PPM1F,MIR21,MIR2…
GO: Biological Process	GO:0051130	positive regulation of cellular component organization	4.384e-08	0.0004127	6.07e-06	5.904e-05	166	1304	ABL1,MAP1B,ASIC2,ACTN4,BCL11A,PARP1,MIF,AHR,STK24,FNIP2,ANGPT1,C6orf89,APOE,APP,MAPKAPK5,LMOD2,TNKS,ATP1B2,AXL,BDNF,IQGAP1,BICD1,CNOT2,ROR1,PEBP1,PAK1,PAK3,ADGRE5,AURKB,CDK9,DLG5,PDGFB,PFN2,SLIT2,RAB3GAP2,FBXO7,PLCG2,MAP4K4,PLXNB1,PMAIP1,PICK1,NEK7,SIN3A,CRABP2,PPP1R10,PPP3R1,CSF3,PPM1F,MIR21,MIR200C,CROCC,CUX1,DAB2IP,RIPOR2,DAG1,FNBP1L,PTBP1,DCC,TIAM2,PTK7,MYLK3,PTPRF,PTPRZ1,PXN,DMRT1,PHIP,DPYSL…
GO: Biological Process	GO:0030335	positive regulation of cell migration	5.13e-08	0.0004829	6.999e-06	6.808e-05	94	633	ABL1,ACTG1,ACTN4,MIF,SEMA6A,PREX1,ABCC1,ANGPT1,ANXA3,APP,PLPP3,MIR135B,MYO5A,IQGAP1,NRP2,CALR,P2RX4,PAK1,PAK3,PAWR,ARHGEF2,PDGFB,PLCG2,MAP4K4,EPB41L4B,PODXL,CLDN4,BCAR1,MIR101-1,PPM1F,MIR21,MIR23A,DAB2IP,RIPOR2,PTPRZ1,CXCL17,CD99L2,DOCK1,AKIRIN1,ARPC2,ZNF580,SPRY2,F2RL1,CCL26,DOCK5,FGF1,FGF2,FGFR1,CXCL12,SEMA6B,SEMA4D,SEMA4B,RRAS2,FLT1,ZC3H12A,CARMIL1,HDAC7,TRIM32,FOXP1,SMO,FUT1,SOX9,SWAP70,GAS6,…
GO: Biological Process	GO:0045892	negative regulation of transcription, DNA-templated	5.907e-08	0.0005561	7.945e-06	7.728e-05	179	1437	ZNF93,USP9X,BCL11A,MEIS2,EOMES,PARP1,MTA3,ZNF608,AHR,ZNF398,FNIP2,KLF11,TSHZ3,BEND3,YBX3,APP,TRIB3,FEZF1,ZNF582,MYF6,NAB2,CCND1,RCOR2,LDB1,NFE2L1,NFIB,CNOT2,YBX1,CALR,RUNX1T1,CBFB,CREB3L1,PAWR,LRRFIP1,AURKB,CDK6,CEBPD,PDGFB,FOXN3,ATAD2B,DDX54,PLK1,ASF1A,BAG3,POU5F1,SIN3A,POU6F1,GTF2IRD1,PPID,SOX13,NCOR2,MORF4L2,PPM1F,CTBP2,KDM4A,VGLL4,MAPK10,TCF7L1,CUX1,DAB2IP,GATAD2A,ZNF658,BCOR,GADD45A,PTPRK,DM…
GO: Biological Process	GO:0051272	positive regulation of cellular component movement	6.555e-08	0.0006171	8.692e-06	8.455e-05	99	681	ABL1,ACTG1,ACTN4,MIF,SEMA6A,PREX1,ABCC1,ANGPT1,ANXA3,APP,PLPP3,MIR135B,MYO5A,IQGAP1,NRP2,CALR,P2RX4,PAK1,PAK3,PAWR,ARHGEF2,PDGFB,PLCG2,MAP4K4,EPB41L4B,PODXL,CLDN4,CLDN7,BCAR1,MIR101-1,TTLL6,PPM1F,MIR21,MIR23A,DAB2IP,RIPOR2,PTPRZ1,CXCL17,CD99L2,DOCK1,AKIRIN1,ARPC2,ZNF580,SPRY2,F2RL1,CCL26,DOCK5,FGF1,FGF2,FGFR1,CXCL12,SEMA6B,SEMA4D,SEMA4B,RRAS2,FLT1,ZC3H12A,CARMIL1,HDAC7,TRIM32,FOXP1,SMO,FUT1,PRDM1…
GO: Biological Process	GO:0035019	somatic stem cell population maintenance	6.832e-08	0.0006431	8.826e-06	8.585e-05	24	84	BCL9,LDB1,ZFP36L2,POLR2G,POU5F1,TCF7L1,DPPA4,SALL1,FGF2,SFRP1,ZHX2,FOXP1,PRDM14,SOX9,TDGF1,ZSCAN10,HES1,ZIC3,RBPJ,SALL4,VANGL2,HMGA2,LRP5,SMAD2
GO: Biological Process	GO:1903507	negative regulation of nucleic acid-templated transcription	6.844e-08	0.0006443	8.826e-06	8.585e-05	179	1440	ZNF93,USP9X,BCL11A,MEIS2,EOMES,PARP1,MTA3,ZNF608,AHR,ZNF398,FNIP2,KLF11,TSHZ3,BEND3,YBX3,APP,TRIB3,FEZF1,ZNF582,MYF6,NAB2,CCND1,RCOR2,LDB1,NFE2L1,NFIB,CNOT2,YBX1,CALR,RUNX1T1,CBFB,CREB3L1,PAWR,LRRFIP1,AURKB,CDK6,CEBPD,PDGFB,FOXN3,ATAD2B,DDX54,PLK1,ASF1A,BAG3,POU5F1,SIN3A,POU6F1,GTF2IRD1,PPID,SOX13,NCOR2,MORF4L2,PPM1F,CTBP2,KDM4A,VGLL4,MAPK10,TCF7L1,CUX1,DAB2IP,GATAD2A,ZNF658,BCOR,GADD45A,PTPRK,DM…
GO: Biological Process	GO:0016055	Wnt signaling pathway	7.098e-08	0.0006682	9.03e-06	8.784e-05	84	549	ABL1,AXIN2,FZD7,AGO3,IFT80,CUL1,RNF213,APOE,APP,PLPP3,TNKS,GRHL3,CCND1,BCL9,LDB1,ROR1,CBFB,CDH1,SHISA3,PLCB3,PLCG2,POU5F1,SOX13,PPM1B,PPP3R1,CSNK1E,CSNK1G3,VGLL4,CTNND1,CTNND2,TCF7L1,DAB2IP,USP34,PTK7,SOST,RARG,PTPRU,LATS2,CELSR3,SENP2,MARK2,EXT1,RPS27A,JADE1,RYK,SALL1,UBR5,GPC4,FGF2,FGFR2,SFRP1,SFRP2,TNN,LZTS2,TNKS2,TNIK,SOX9,TNRC6B,SULF1,GLI1,SPIN1,GLI3,MAP3K7,SHISA2,FRAT2,TLE1,MACF1,TSPAN12,UB…
GO: Biological Process	GO:1902679	negative regulation of RNA biosynthetic process	7.545e-08	0.0007103	9.471e-06	9.213e-05	179	1442	ZNF93,USP9X,BCL11A,MEIS2,EOMES,PARP1,MTA3,ZNF608,AHR,ZNF398,FNIP2,KLF11,TSHZ3,BEND3,YBX3,APP,TRIB3,FEZF1,ZNF582,MYF6,NAB2,CCND1,RCOR2,LDB1,NFE2L1,NFIB,CNOT2,YBX1,CALR,RUNX1T1,CBFB,CREB3L1,PAWR,LRRFIP1,AURKB,CDK6,CEBPD,PDGFB,FOXN3,ATAD2B,DDX54,PLK1,ASF1A,BAG3,POU5F1,SIN3A,POU6F1,GTF2IRD1,PPID,SOX13,NCOR2,MORF4L2,PPM1F,CTBP2,KDM4A,VGLL4,MAPK10,TCF7L1,CUX1,DAB2IP,GATAD2A,ZNF658,BCOR,GADD45A,PTPRK,DM…
GO: Biological Process	GO:0098609	cell-cell adhesion	8.217e-08	0.0007736	1.018e-05	9.901e-05	129	961	ABL1,MBP,ACTB,ACTG1,ACTN1,NLGN4X,ZNF608,CD200,ANK3,TNFSF11,STXBP6,PLPP3,ATP1B2,MUC4,ZDHHC21,MYO10,ZFP36L1,SDK1,IGSF11,CBFB,CLDN9,CD9,PAK1,PAK2,PAK3,PAWR,CDH1,PCDH1,DLG5,SOCS6,SLIT2,SERPINB8,PKHD1,TJP2,COL13A1,PODXL,FAT3,CLDN4,CLDN7,NECTIN3,VSIG10,SOX13,TENM4,PPM1F,MIR21,PRKCZ,CTNNA1,PRKG1,CTNND1,CTNND2,RIPOR2,PTPRF,PTPRG,NECTIN2,DHPS,IZUMO1,DLG2,CD99L2,DSP,DNAJB6,PTPRU,CELSR3,CHST4,ROBO2,EPHB4,ER…
GO: Biological Process	GO:0198738	cell-cell signaling by wnt	8.351e-08	0.0007861	1.021e-05	9.931e-05	84	551	ABL1,AXIN2,FZD7,AGO3,IFT80,CUL1,RNF213,APOE,APP,PLPP3,TNKS,GRHL3,CCND1,BCL9,LDB1,ROR1,CBFB,CDH1,SHISA3,PLCB3,PLCG2,POU5F1,SOX13,PPM1B,PPP3R1,CSNK1E,CSNK1G3,VGLL4,CTNND1,CTNND2,TCF7L1,DAB2IP,USP34,PTK7,SOST,RARG,PTPRU,LATS2,CELSR3,SENP2,MARK2,EXT1,RPS27A,JADE1,RYK,SALL1,UBR5,GPC4,FGF2,FGFR2,SFRP1,SFRP2,TNN,LZTS2,TNKS2,TNIK,SOX9,TNRC6B,SULF1,GLI1,SPIN1,GLI3,MAP3K7,SHISA2,FRAT2,TLE1,MACF1,TSPAN12,UB…
GO: Biological Process	GO:0016032	viral process	8.724e-08	0.0008213	1.053e-05	0.0001024	129	962	MBL2,ADAR,PDZD8,MOG,CUL1,MCTS1,APOE,GADD45GIP1,ASGR2,AXL,MPDZ,IQGAP1,BICD1,NRP2,BNIP1,BST2,BUB1,AP1S2,AP1G2,APOBEC3H,CREB3L1,CLDN9,PAK2,CDK9,TRIML2,PI4KB,PLSCR1,APOBEC3D,POLR2G,HS3ST5,PPID,MIR130A,CTBP2,KDM4A,USP6NL,DNAJB12,DAG1,PTBP1,DDX6,UCKL1,NECTIN2,RB1,NLRX1,DYRK1A,PRMT6,RESF1,EPHA2,TRIM62,EIF4E,RPL10,RPL17,RPL19,RPL30,RPL27A,RPL29,KIAA0319L,UBAP1,RPS23,RPS27A,DNAJB14,SATB1,UBR5,IFITM3,EIF3L…
GO: Biological Process	GO:0045597	positive regulation of cell differentiation	9.391e-08	0.0008841	1.119e-05	0.0001089	135	1020	ABL1,MAN2A1,MAP1B,BCL11A,AXIN2,PARP1,PREX1,TSHZ3,APOE,APP,TNFSF11,FEZF1,MYF6,AXL,UNC13D,BDNF,SOCS2,ZFP36L1,VWC2L,CALR,SOCS3,CBFB,PAK1,PAK3,ARHGEF2,CEBPD,NAPEPLD,CFTR,TRIP10,SLIT2,NOCT,PLXNB1,SIN3A,IRX3,CRABP2,SOX13,TENM4,CSF3,HIF1A-AS2,MORF4L2,CSNK1E,MIR21,MIR200C,KDM4A,PRKCZ,CTNNA1,CUX1,PROC,RIPOR2,DAG1,BRINP1,TIAM2,MYLK3,PTPRF,PTPRZ1,DOCK1,RARB,AKIRIN1,RB1,ARPC2,PLXNC1,ROBO2,TRIB1,NET1,IKZF1,HM…
GO: Biological Process	GO:0010810	regulation of cell-substrate adhesion	9.651e-08	0.0009086	1.136e-05	0.0001105	47	246	ABL1,ACTG1,ACTN4,FZD7,PREX1,MUC4,ACER2,UNC13D,IQGAP1,LDB1,CALR,CDK6,PDGFB,PKHD1,MAP4K4,BCAR1,MIR183,PPM1F,PRKCZ,DAG1,PTPRZ1,DOCK1,EDIL3,ARPC2,NET1,DOCK5,SFRP1,CARMIL1,ST6GAL1,FUT1,CLASP2,GCNT2,RCC2,TBCD,TDGF1,THBS1,MACF1,ONECUT1,VCL,CCN1,ITGA6,ITGB3,JUP,KDR,LIMS1,LRP1,SMAD3
GO: Biological Process	GO:0048812	neuron projection morphogenesis	1.082e-07	0.001019	1.257e-05	0.0001223	108	770	ABL1,MAP1B,USP9X,ACTB,BCL11A,SEMA6A,ANK3,APBB2,APOE,APP,FEZF1,BDNF,IQGAP1,NRP2,DST,NFIB,OTX2,PAK1,PAK2,PAK3,CHN1,B4GALT6,B4GALT5,SLIT2,MAP4K4,PLXNB1,SIN3A,CRABP2,SIPA1L1,PRKCZ,CTNND2,RIMS2,CUX1,DAB2IP,DAG1,DCC,TIAM2,PTPRF,PTPRZ1,ARHGAP44,DOK1,UST,CELSR3,PLXNC1,EPHA2,ROBO2,MARK2,EMX1,EPHB4,ERBB2,ETV1,EXT1,RYK,ATXN2,TRPV2,FGFR2,CXCL12,SEMA6B,SEMA4D,SEMA4B,PPP1R9A,TRAK1,IGF2BP1,SHANK2,TNN,FOXP1,SMO,…
GO: Biological Process	GO:0060485	mesenchyme development	1.105e-07	0.00104	1.268e-05	0.0001234	57	326	AXIN2,EOMES,SEMA6A,VASN,NRP2,ZFP36L1,PAWR,DLG5,TRIP10,PPP3R1,MIR21,DAB2IP,BNC2,CYP26A1,DAG1,PTK7,FGF19,DPPA4,TRIM62,SPRED1,ROBO2,SPRY1,SPRY2,FAM172A,EXT1,CITED2,FGFR1,FGFR2,SEMA6B,SEMA4D,SEMA4B,SFRP1,SFRP2,SMO,SOX9,KBTBD8,GBX2,CLASP2,GCNT2,PHLDB1,AKNA,THBS1,HPN,HES1,FBXL17,RBPJ,IL6,RTN4,LAMA5,VANGL2,LIMS1,HMGA2,ALX1,LRP6,SMAD2,SMAD3,SMAD7
GO: Biological Process	GO:0032990	cell part morphogenesis	1.246e-07	0.001173	1.409e-05	0.000137	112	809	ABL1,MAP1B,USP9X,ACTB,BCL11A,SEMA6A,ANK3,APBB2,APOE,APP,FEZF1,MTM1,BDNF,IQGAP1,NRP2,DST,NFIB,OTX2,PAK1,PAK2,PAK3,CHN1,B4GALT6,B4GALT5,SLIT2,MAP4K4,PLXNB1,SIN3A,CRABP2,SIPA1L1,PRKCZ,CTNND2,RIMS2,CUX1,DAB2IP,DAG1,DCC,TIAM2,PTPRF,PTPRZ1,ARHGAP44,NECTIN2,DOK1,UST,CELSR3,MYH14,PLXNC1,EPHA2,ROBO2,MARK2,EMX1,EPHB4,ERBB2,ETV1,EXT1,RYK,ATXN2,TRPV2,FGFR2,CXCL12,SEMA6B,SEMA4D,SEMA4B,PPP1R9A,TRAK1,IGF2BP1,SH…
GO: Biological Process	GO:1903827	regulation of cellular protein localization	1.257e-07	0.001183	1.409e-05	0.000137	94	645	LYPLAL1,ACTB,PARP1,SORBS2,ANGPT1,ANK3,APP,MYO5A,BDNF,IQGAP1,BICD1,NVL,OAZ2,UHMK1,PAK1,CDH1,MFHAS1,CHRM1,PLK1,PMAIP1,PICK1,BAG3,SIN3A,PPP3R1,CSNK1E,PPM1F,PRKCZ,CTNNA1,EDEM1,CROCC,RIPOR2,ATG13,DAG1,PTPN14,ARHGAP44,RB1,ARPC2,ZFAND1,LATS2,EPHA2,SAR1B,ERBB2,UBR5,GPC4,MCRS1,ZC3H12A,CTDSPL2,SORBS1,CHP2,TMEM30A,SMO,LZTS2,RIOK2,BBC3,TNIK,SPTBN1,GAS6,SREBF1,CLASP2,ARHGEF16,CCDC66,UBXN2B,GLI3,VAMP2,NEDD4L,T…
GO: Biological Process	GO:0120035	regulation of plasma membrane bounded cell projection organization	1.303e-07	0.001227	1.443e-05	0.0001404	109	782	MAP1B,BCL11A,MIF,TBC1D14,SEMA6A,STK24,PREX1,APOE,APP,MYLIP,ATP1B2,MYO10,BDNF,IQGAP1,ROR1,P2RX4,PAK1,PAK2,PAK3,PFN2,CHN1,SLIT2,TBC1D22A,FBXO7,MAP4K4,PLXNB1,PODXL,FAT3,CRABP2,SIPA1L1,PPP1R16B,MIR200C,CROCC,USP6NL,CUX1,DAB2IP,RIPOR2,FNBP1L,PTBP1,DCC,TIAM2,PTK7,PTPRF,PTPRG,PTPRZ1,NTM,ARHGAP44,DPYSL3,AKIRIN1,UST,ARPC2,RIT2,PLXNC1,EPHA2,ROBO2,MARK2,TBC1D2,F2RL1,RYK,TRPV2,FES,CDC42EP2,FGFR1,CXCL12,ARAP1…
GO: Biological Process	GO:0045664	regulation of neuron differentiation	1.356e-07	0.001277	1.485e-05	0.0001444	46	241	MAP1B,BCL11A,FUOM,APP,FEZF1,MYCL,BDNF,SOCS2,VWC2L,CALR,ARHGEF2,SIN3A,IRX3,CSNK1E,KDM4A,ESRP1,BRINP1,PTBP1,CASZ1,DDX6,RARB,EIF4E,HMG20B,HMG20A,SALL1,FGFR1,CXCL12,SFRP1,SFRP2,ZHX2,TRIM32,SOX3,SOX5,SOX9,KDM4C,GLI2,GLI3,TCF4,TCF12,HES1,YWHAG,BCL11B,ZFHX2,IL6,RNF112,RTN4
GO: Biological Process	GO:0016477	cell migration	1.856e-07	0.001747	2.008e-05	0.0001953	214	1812	ABL1,MAP1B,USP9X,ACTG1,ACTN4,FMNL2,MYSM1,MIF,SEMA6A,STK24,PREX1,CD200,ABCC1,CDC42BPA,ANGPT1,ANXA3,APBB2,APOE,LMO4,APP,TNFSF11,PLPP3,FEZF1,ATP1B2,MIR135B,MYO5A,AXL,IQGAP1,NRP2,LDB1,BST2,CALR,SLC7A7,CD9,P2RX4,PAK1,PAK3,PAWR,ARHGEF2,CDH1,DLG5,PDGFB,PFN2,SLIT2,SINHCAF,PLCG2,MAP4K4,PLXNB1,DDIT4,EPB41L4B,PODXL,FAT3,CLIC4,CLDN4,BCAR1,MIR101-1,PPM1F,VCAN,MIR21,MIR200B,MIR200C,PRKCZ,CTNNA1,PRKG1,MIR23A,DA…
GO: Biological Process	GO:0001837	epithelial to mesenchymal transition	1.907e-07	0.001795	2.04e-05	0.0001985	36	169	AXIN2,EOMES,VASN,PAWR,DLG5,TRIP10,PPP3R1,MIR21,DAB2IP,DAG1,TRIM62,SPRED1,SPRY1,SPRY2,FGFR1,FGFR2,SFRP1,SFRP2,SOX9,KBTBD8,CLASP2,GCNT2,PHLDB1,AKNA,HPN,RBPJ,IL6,RTN4,VANGL2,LIMS1,HMGA2,ALX1,LRP6,SMAD2,SMAD3,SMAD7
GO: Biological Process	GO:2000026	regulation of multicellular organismal development	1.986e-07	0.00187	2.085e-05	0.0002028	196	1632	ABL1,MAN2A1,MAP1B,ASIC2,BCL11A,MYSM1,MEIS2,AXIN2,AGO3,ZNF608,AHR,SEMA6A,ANXA3,APOE,TNFSF11,FEZF1,MYCL,ZDHHC21,AXL,CCND1,BDNF,LDB1,ZFP36L1,ZFP36L2,NFE2L1,CBFB,CREB3L1,OTX2,PAK1,PAK3,ADGRE5,RFLNA,ARHGEF2,CDK6,DLG5,CTSC,MMP20,TRIP10,B4GALT5,SLIT2,FBXO7,TJP2,NOCT,PLXNB1,SIN3A,CRABP2,SOX13,MIR130A,TENM4,CSF3,PPP1R16B,MIR21,MIR200B,MIR200C,KDM4A,PRKCZ,VGLL4,CTNNA1,MIR23A,CTSV,PRLR,CUX1,PROC,DAB2IP,ESRP…
GO: Biological Process	GO:0007167	enzyme linked receptor protein signaling pathway	1.993e-07	0.001876	2.085e-05	0.0002028	149	1168	ABL1,USP9X,ACTB,ACTG1,PARP1,SEMA6A,LTBP4,AMHR2,ANGPT1,VASN,TRIM71,ZFYVE28,MYO1E,AXL,BCL9,BDNF,IQGAP1,NRP2,SOCS2,VWC2L,YBX1,ROR1,SOCS3,CREB3L1,OTX2,PAK1,PAK2,PAK3,PDGFB,CHN1,AKAP7,COL4A6,DDIT4,POLR2G,ATP6V1G1,POU5F1,BCAR1,MIR183,SIPA1L1,MIR21,MIR200C,PRKCZ,PRLR,DAB2IP,ESRP1,PTBP1,PTPN12,PTPRF,PTPRG,PTPRK,PXN,CHRDL1,DMRT1,FGF19,PHIP,DOCK1,DOK1,SOST,TOM1L1,VEPH1,PTPRU,ARPC2,MYOF,LATS2,EPHA2,SHCBP1,M…
GO: Biological Process	GO:0000122	negative regulation of transcription by RNA polymerase II	2.097e-07	0.001974	2.17e-05	0.000211	131	996	USP9X,BCL11A,MEIS2,EOMES,PARP1,MTA3,ZNF608,AHR,ZNF398,FNIP2,KLF11,BEND3,YBX3,APP,TRIB3,FEZF1,ZNF582,CCND1,LDB1,NFE2L1,NFIB,CNOT2,YBX1,CALR,CBFB,CREB3L1,PAWR,LRRFIP1,AURKB,CDK6,PDGFB,PLK1,BAG3,POU5F1,SIN3A,POU6F1,GTF2IRD1,PPID,SOX13,NCOR2,CTBP2,MAPK10,CUX1,DAB2IP,GATAD2A,BCOR,GADD45A,DMRT1,DNMT3A,NR2E3,RARB,RARG,ATN1,RB1,TSC22D3,RBBP7,NR1H3,RFC1,HEXIM2,PRMT6,KLF16,RIF1,EHMT1,RPL10,ZNF572,ZFP57,ETV…
GO: Biological Process	GO:0048858	cell projection morphogenesis	2.19e-07	0.002062	2.241e-05	0.000218	109	790	ABL1,MAP1B,USP9X,ACTB,BCL11A,SEMA6A,ANK3,APBB2,APOE,APP,FEZF1,BDNF,IQGAP1,NRP2,DST,NFIB,OTX2,PAK1,PAK2,PAK3,CHN1,B4GALT6,B4GALT5,SLIT2,MAP4K4,PLXNB1,SIN3A,CRABP2,SIPA1L1,PRKCZ,CTNND2,RIMS2,CUX1,DAB2IP,DAG1,DCC,TIAM2,PTPRF,PTPRZ1,ARHGAP44,DOK1,UST,CELSR3,PLXNC1,EPHA2,ROBO2,MARK2,EMX1,EPHB4,ERBB2,ETV1,EXT1,RYK,ATXN2,TRPV2,FGFR2,CXCL12,SEMA6B,SEMA4D,SEMA4B,PPP1R9A,TRAK1,IGF2BP1,SHANK2,TNN,FOXP1,SMO,…
GO: Biological Process	GO:0001667	ameboidal-type cell migration	2.34e-07	0.002203	2.369e-05	0.0002305	79	520	ABL1,SEMA6A,ANGPT1,ANXA3,APOE,PLPP3,MIR135B,IQGAP1,NRP2,CALR,P2RX4,PAK1,PAK3,PDGFB,PFN2,SLIT2,PLCG2,MAP4K4,EPB41L4B,BCAR1,MIR101-1,PPM1F,MIR21,MIR200B,MIR200C,MIR23A,DAB2IP,GADD45A,PTPRG,PXN,FGF19,DOCK1,EPHA2,MMRN2,SPRED1,ZNF580,EPHB4,DOCK5,FGF1,FGF2,FGFR1,CXCL12,SEMA6B,SEMA4D,SEMA4B,ZC3H12A,HDAC7,PAXIP1,FOXP1,SMO,FUT1,SOX9,GBX2,CLASP2,RCC2,STC1,SYNE2,GNA12,RFFL,TDGF1,SIRT1,THBS1,TIMP1,MACF1,TPBG…
GO: Biological Process	GO:0060541	respiratory system development	2.39e-07	0.00225	2.394e-05	0.0002328	49	269	MAN2A1,TSHZ3,NFIB,DLG5,CFTR,HS6ST1,NCOR2,PPP3R1,CTSV,CUX1,ESRP1,DAG1,PTK7,CCDC40,CRISPLD2,RARG,DPPA4,EIF4E,SPRY1,SPRY2,EXT1,GRHL2,ESRP2,FGF1,FGF2,FGFR1,FGFR2,FOXP1,SOX9,SREBF1,GLI1,GLI2,GLI3,SAV1,HMGB1,SLC7A11,HPS1,HES1,FNDC3B,ZIC3,RBPJ,KDR,KRAS,LAMA5,SELENON,VANGL2,HMGA2,LRP6,SMAD2
GO: Biological Process	GO:0022604	regulation of cell morphogenesis	2.448e-07	0.002305	2.426e-05	0.000236	59	350	ABL1,ACTN4,BCL11A,FMNL2,MKLN1,PDZD8,PREX1,FGD2,MYO10,UNC13D,CALR,PAK3,ZMYM4,PLXNB1,CLDN4,BCAR1,MIR21,RIMS2,MYL12B,CUX1,DAG1,PTPRF,PXN,PHIP,DOCK1,ARPC2,MYH14,PLXNC1,MARK2,NET1,DOCK5,FES,CDC42EP2,ARAP1,SEMA4D,CARMIL1,RHOBTB3,ST6GAL1,FGD6,WASF3,RCC2,FGD4,SYT1,GNA12,NEDD4L,OBSL1,GRIP1,ARAP3,MACF1,TPM1,HPN,ARHGAP18,IL6,ITGB3,KDR,FGD3,RTN4,SMURF1,LIMS1
GO: Biological Process	GO:0009968	negative regulation of signal transduction	2.498e-07	0.002351	2.449e-05	0.0002383	186	1537	ABL1,ADAR,ADCY2,ADCY5,ADCY7,AXIN2,NLGN4X,MIF,SEMA6A,IFT80,AMHR2,VASN,RNF213,YBX3,APOE,APP,MAPKAPK5,ZFYVE28,TRIB3,MTM1,MTNR1B,ARHGAP42,RGS9,BDNF,BICD1,SOCS2,CASTOR3,VWC2L,CNOT2,YBX1,CALR,SOCS3,CREB3L1,PEBP1,PAWR,ARHGEF2,CDH1,SHISA3,DLG5,DHRS3,MFHAS1,SOCS6,CHRM1,CHRM3,SLIT2,PKHD1,MAPKAP1,DDIT4,POU5F1,SOX13,PPM1B,NCOR2,MIR21,MIR200C,LRRC14,PRKCZ,VGLL4,CTNNA1,CTNND1,DAB2IP,RIPOR2,CYP26A1,DAG1,DCC,TME…
GO: Biological Process	GO:0044403	biological process involved in symbiotic interaction	2.677e-07	0.002521	2.598e-05	0.0002528	134	1029	MBL2,ADAR,PDZD8,MOG,CUL1,MCTS1,APOE,GADD45GIP1,ASGR2,AXL,MPDZ,IQGAP1,BICD1,NRP2,BNIP1,BST2,BUB1,AP1S2,AP1G2,APOBEC3H,CREB3L1,CLDN9,PAK2,CDH1,CDK9,NAPEPLD,TRIML2,SERPINB9,PI4KB,PLSCR1,APOBEC3D,POLR2G,HS3ST5,PPID,MIR130A,CTBP2,KDM4A,CTNND1,USP6NL,DNAJB12,DAG1,PTBP1,DDX6,UCKL1,NECTIN2,RB1,NLRX1,DYRK1A,PRMT6,RESF1,EPHA2,TRIM62,EIF4E,RPL10,RPL17,RPL19,RPL30,RPL27A,RPL29,KIAA0319L,UBAP1,RPS23,RPS27A,F2…
GO: Biological Process	GO:0120039	plasma membrane bounded cell projection morphogenesis	2.877e-07	0.002708	2.745e-05	0.000267	108	785	ABL1,MAP1B,USP9X,ACTB,BCL11A,SEMA6A,ANK3,APBB2,APOE,APP,FEZF1,BDNF,IQGAP1,NRP2,DST,NFIB,OTX2,PAK1,PAK2,PAK3,CHN1,B4GALT6,B4GALT5,SLIT2,MAP4K4,PLXNB1,SIN3A,CRABP2,SIPA1L1,PRKCZ,CTNND2,RIMS2,CUX1,DAB2IP,DAG1,DCC,TIAM2,PTPRF,PTPRZ1,ARHGAP44,DOK1,UST,CELSR3,PLXNC1,EPHA2,ROBO2,MARK2,EMX1,EPHB4,ERBB2,ETV1,EXT1,RYK,ATXN2,TRPV2,FGFR2,CXCL12,SEMA6B,SEMA4D,SEMA4B,PPP1R9A,TRAK1,IGF2BP1,SHANK2,TNN,FOXP1,SMO,…
GO: Biological Process	GO:0048585	negative regulation of response to stimulus	2.887e-07	0.002718	2.745e-05	0.000267	226	1945	MKKS,ABL1,ADAR,ADCY2,ADCY5,ADCY7,AXIN2,NLGN4X,MIF,SEMA6A,IFT80,CD200,AMHR2,VASN,RNF213,YBX3,APOE,APP,MAPKAPK5,ZFYVE28,TRIB3,MTM1,MTNR1B,MUC4,ARHGAP42,RGS9,BDNF,BICD1,SOCS2,CASTOR3,VWC2L,CNOT2,YBX1,CALR,SOCS3,CREB3L1,CD9,PEBP1,PAWR,ARHGEF2,CDH1,CDK6,SHISA3,DLG5,PDE4C,DHRS3,PDGFB,MFHAS1,SOCS6,CHRM1,CHRM3,SLIT2,SERPINB9,FBXO7,PKHD1,MAP4K4,MAPKAP1,DDIT4,POU5F1,SOX13,PPM1B,PPP1R10,NCOR2,MIR187,MIR21,M…
GO: Biological Process	GO:0051129	negative regulation of cellular component organization	3.079e-07	0.002899	2.899e-05	0.000282	114	842	MKKS,MAP1B,BCL11A,PARP1,MID1,SEMA6A,APOE,LMO4,APP,LMOD2,MTM1,MYLIP,TNKS,BUB1,BUB1B,PAK2,ARHGEF2,AURKB,PACSIN3,PFDN4,PFN2,SLIT2,ATAD2B,PLK1,MAP4K4,ASF1A,PICK1,FAT3,SIN3A,CLDN7,MIR21,MIR205,KDM4A,PRKCZ,DCC,BCOR,HDGFL3,PTPRF,PTPRG,PTPRZ1,NTM,ARHGAP44,DMRT1,DPYSL3,SOST,TOM1L1,DNAJB6,DYRK1A,NR1H3,ARPC2,RIT2,PRMT6,ROBO2,RNF41,SPRY2,RYK,USP44,UBR5,ATXN2,MCRS1,FGFR2,PIF1,ARAP1,CARM1,SEMA6B,SEMA4D,SEMA4B,…
GO: Biological Process	GO:0060349	bone morphogenesis	3.307e-07	0.003114	3.077e-05	0.0002993	27	110	MEF2D,AXIN2,IFT80,MMP16,ALPL,NAB2,SERPINH1,DHRS3,FOXN3,COL13A1,POC1A,RARB,RARG,INSIG2,EXT1,CITED2,FGFR2,CARM1,SFRP2,SOX9,FREM1,STC1,GLI3,GNAS,THBS1,LRP6,LRP5
GO: Biological Process	GO:0001649	osteoblast differentiation	3.347e-07	0.00315	3.077e-05	0.0002993	48	264	ADAR,MEF2D,AXIN2,AHR,IFT80,ALPL,CBFB,CREB3L1,DDX21,CDK6,CEBPD,NOCT,ASF1A,HIF1A-AS2,VCAN,MIR21,MIR200C,EPHA2,TCIRG1,FGF2,FGFR1,FGFR2,SEMA4D,RRAS2,SFRP1,SFRP2,HDAC7,SND1,TNN,SMO,SOX9,GLI1,GLI2,GLI3,RBMX,GNAS,MAP3K7,DNAJC13,TPM4,HSD17B4,FNDC3B,WNT3,ID3,CCN1,IL6,LMNA,LRP5,SMAD3
GO: Biological Process	GO:0043549	regulation of kinase activity	3.367e-07	0.003169	3.077e-05	0.0002993	132	1014	ABL1,ACTB,ADAR,ADCY2,ADCY5,ADCY7,AXIN2,MIF,ANGPT1,FGD2,MAP4K3,APOE,LMO4,APP,MAPKAPK5,ZFYVE28,TNFSF11,TRIB3,AXL,NAB2,CCND1,BDNF,IQGAP1,SOCS2,LDB1,CALM2,ROR1,MAP3K14,SOCS3,CCND2,CCNG1,PAK1,PAK2,PAK3,DGKI,CDC6,PDGFB,SOCS6,CHRM1,DBNDD1,ETAA1,FBXO7,PLK1,MAP4K4,PICK1,MAPKAP1,TRAF4,PPM1F,PRKAR1B,MIR21,PRKCZ,CTNND1,MAPK10,PRLR,DAB2IP,DAG1,DYNAP,GADD45A,CXCL17,PXN,CCNJL,DOCK3,RB1,DUSP5,TOM1L1,PRKRIP1,RGS3…
GO: Biological Process	GO:0033043	regulation of organelle organization	3.667e-07	0.003452	3.312e-05	0.0003221	163	1317	MKKS,ABL1,MAP1B,ACTG1,AXIN2,PARP1,MID1,TBC1D14,PREX1,C6orf89,APP,MAPKAPK5,LMOD2,MTM1,TNKS,GRHL3,MYO5A,IQGAP1,BICD1,DST,NFE2L1,BST2,BUB1,BUB1B,CNOT2,CALR,PEBP1,PAK1,PAK2,PAK3,ARHGEF2,CDC6,AURKB,CDK9,PDGFB,PFN2,SLIT2,TBC1D22A,RAB3GAP2,FBXO7,PLK1,PLXNB1,PMAIP1,PICK1,NEK7,CLIC4,POU5F1,SIN3A,PPP1R10,PPP3R1,CSF3,PPM1F,SIPA1L1,MIR21,CROCC,CTSV,USP6NL,RAB33B,RIPOR2,PTBP1,HDGFL3,MYLK3,ARHGAP44,PXN,DMRT1,P…
GO: Biological Process	GO:0048667	cell morphogenesis involved in neuron differentiation	3.694e-07	0.003477	3.312e-05	0.0003221	100	715	ABL1,MAP1B,USP9X,ACTB,BCL11A,GRXCR2,SEMA6A,ANK3,APBB2,APOE,APP,FEZF1,BDNF,NRP2,DST,NFIB,OTX2,PAK1,PAK2,PAK3,CHN1,B4GALT6,B4GALT5,SLIT2,PLXNB1,SIN3A,CRABP2,SIPA1L1,CTNND2,CUX1,RIPOR2,DAG1,DCC,TIAM2,PTPRF,PTPRZ1,ARHGAP44,DOK1,RB1,UST,CELSR3,PLXNC1,EPHA2,ROBO2,MARK2,EPHB4,ERBB2,ETV1,EXT1,RYK,TRPV2,FGFR2,CXCL12,SEMA6B,SEMA4D,SEMA4B,PPP1R9A,SLC1A3,TRAK1,IGF2BP1,SHANK2,TNN,FOXP1,SMO,TNIK,EPHA6,SPTAN1,S…
GO: Biological Process	GO:0060341	regulation of cellular localization	3.825e-07	0.003601	3.397e-05	0.0003304	126	959	ABL1,MAP1B,LYPLAL1,ACTB,ADCY5,PARP1,SORBS2,ANGPT1,ANK2,ANK3,PIWIL4,APP,ARHGAP1,MYO5A,UNC13D,BDNF,IQGAP1,BICD1,ZFP36L1,CALM2,NVL,OAZ2,P2RX4,UHMK1,PAK1,CDH1,AURKB,PDE4C,MFHAS1,CFTR,CHRM1,PLK1,MAP4K4,PMAIP1,PICK1,SEPTIN5,BAG3,SIN3A,PPP3R1,CSNK1E,PPM1F,PRKCZ,CTNNA1,EDEM1,CROCC,RIPOR2,ATG13,DAG1,PTPN14,ARHGAP44,RB1,ARPC2,ZFAND1,LATS2,EPHA2,SAR1B,RHOT1,ERBB2,ADGRE2,UBR5,GPC4,FES,MCRS1,ZC3H12A,CTDSPL2,S…
GO: Biological Process	GO:0048754	branching morphogenesis of an epithelial tube	3.944e-07	0.003713	3.47e-05	0.0003376	39	196	ABL1,AHR,ANGPT1,PAK1,DLG5,SLIT2,PKHD1,CLIC4,PPP3R1,CTSV,ESRP1,DAG1,PXN,EPHA2,SPRY1,SPRY2,EXT1,CITED2,ESRP2,SALL1,FGF1,FGF2,FGFR2,CXCL12,FLT1,SFRP2,SMO,SOX9,GBX2,GLI2,GLI3,ADAMTS16,KDR,KRAS,LAMA5,VANGL2,HMGA2,LRP6,LRP5
GO: Biological Process	GO:0030522	intracellular receptor signaling pathway	4.196e-07	0.00395	3.658e-05	0.0003558	52	298	ACTN4,PARP1,AHR,BDNF,CNOT2,CALR,CBFB,PAK1,DHRS3,DDX54,CRABP2,NCOR2,CTBP2,CYP26A1,PTGIS,EGLN2,NR2E3,RARB,RARG,NLRX1,NR1H3,RORA,UBA5,RPS27A,CITED2,UBR5,CARM1,SFRP1,DDX60,RNF135,ALPK1,NPLOC4,GPATCH3,SLC15A2,SLC15A4,NR5A2,FOXP1,INAVA,TRERF1,FAM120B,SREBF1,TAB2,ERBIN,TAF7,MAP3K7,SIRT1,RBFOX2,UBB,UBE3A,HSPA1B,ZMIZ1,HMGA2
GO: Biological Process	GO:0002064	epithelial cell development	4.238e-07	0.00399	3.661e-05	0.0003561	49	274	GRXCR2,ZDHHC21,MYO1E,IQGAP1,CDH1,CDK6,PDGFB,CFTR,PKHD1,TJP2,SLC4A7,PODXL,CLIC4,PPP1R16B,PROC,RIPOR2,DMRT1,RARB,RARG,FEM1B,EPHA2,MARVELD2,F2RL1,GRHL2,FAT1,FGFR1,FGFR2,FLNB,IFT74,SMO,SOX3,SOX9,SIPA1L3,FRS2,ST14,STC1,TMC1,COL18A1,TJP1,TMOD1,TNFRSF1A,ONECUT1,HRH2,HSD17B4,VCL,BCL11B,C1GALT1,RAB25,RTN4
GO: Biological Process	GO:0010634	positive regulation of epithelial cell migration	4.835e-07	0.004552	4.136e-05	0.0004023	38	190	ABL1,ANGPT1,ANXA3,PLPP3,MIR135B,NRP2,CALR,P2RX4,PDGFB,PLCG2,MAP4K4,EPB41L4B,BCAR1,MIR101-1,PPM1F,MIR21,MIR23A,DOCK1,ZNF580,DOCK5,FGF1,FGF2,FGFR1,ZC3H12A,HDAC7,FOXP1,FUT1,SOX9,CLASP2,TDGF1,SIRT1,THBS1,HMGB1,HMOX1,ITGB3,KDR,RAB25,RTN4
GO: Biological Process	GO:0060429	epithelium development	4.877e-07	0.004591	4.136e-05	0.0004023	184	1532	MKKS,ABL1,ACTB,ACTG1,MYSM1,AXIN2,EOMES,FZD7,TBC1D32,GRXCR2,AHR,TSHZ3,ANGPT1,TRIM71,LMO4,TNFSF11,GRHL3,MYCL,ZDHHC21,MYF6,EDF1,MYO1E,MYO5A,CCND1,BDNF,IQGAP1,LDB1,ZFP36L1,NFE2L1,NFIB,ROR1,SOCS3,CBFB,OTX2,PAK1,CDH1,CDK6,DLG5,PDGFB,CFTR,SLIT2,PKHD1,TJP2,SLC4A7,PODXL,MTHFD1L,FA2H,CLIC4,IRX3,NCOR2,PPP3R1,VCAN,PPP1R16B,MIR21,MIR200C,CTNND1,CTSV,PRLR,CUX1,PROC,PRSS8,RIPOR2,GATAD2A,ESRP1,DAG1,KRTAP10-2,PHG…
GO: Biological Process	GO:0007010	cytoskeleton organization	5.104e-07	0.004805	4.29e-05	0.0004173	205	1745	MKKS,ABL1,TMEM17,MAP1B,ACTB,ACTG1,ACTN4,ACTN1,FMNL2,TBC1D32,STARD9,MID1,TBC1D14,MKLN1,PDZD8,SEMA6A,IFT80,PREX1,SORBS2,CDC42BPA,ANK3,FGD2,FIGNL2,APOE,LMOD2,MTM1,TNKS,GRHL3,MYO1E,MYO5A,IQGAP1,BICD1,DST,BST2,CALR,PAK1,PAK2,PAK3,PAWR,RFLNA,ARHGEF2,CDH1,ZMYM4,CCDC63,AURKB,PDGFB,PACSIN3,PFN2,TRIP10,SLIT2,TBC1D22A,PKHD1,PLK1,PLS3,PLXNB1,PICK1,MAPKAP1,POC1A,EPB41L4B,NEK7,CLIC4,BCAR1,PTPA,CSF3,TTLL6,CSNK1…
GO: Biological Process	GO:0051241	negative regulation of multicellular organismal process	5.271e-07	0.004962	4.391e-05	0.0004272	160	1295	BCL11A,ADCY7,AXIN2,FZD7,PARP1,ZNF608,AHR,SEMA6A,CD200,ANGPT1,VASN,YBX3,APOE,APP,STC2,MYLIP,MTNR1B,ARHGAP42,AXL,BDNF,SOCS2,BST2,NFIB,TAX1BP1,CALR,CBFB,CREB3L1,CD9,P2RX4,PAK1,PAWR,RFLNA,ARHGEF2,CDK6,PDGFB,CTSC,CFTR,PFN2,CHRM3,SLIT2,FBXO7,TJP2,ABCG2,HS3ST5,MIR101-1,PPM1B,MIR130A,MIR148A,MIR21,MIR205,MIR200B,MIR200C,KDM4A,VGLL4,CTNNA1,PRKG1,PROC,RAB11FIP3,DAB2IP,BRINP1,DCC,BCOR,GADD45A,CASZ1,PTPRG,SO…
GO: Biological Process	GO:0010975	regulation of neuron projection development	5.677e-07	0.005345	4.661e-05	0.0004534	82	558	MAP1B,BCL11A,MIF,SEMA6A,STK24,PREX1,APOE,MYLIP,ATP1B2,BDNF,IQGAP1,ROR1,PAK1,PAK2,PAK3,CHN1,SLIT2,FBXO7,MAP4K4,PLXNB1,FAT3,CRABP2,SIPA1L1,MIR200C,CUX1,DAB2IP,PTBP1,DCC,TIAM2,PTK7,PTPRF,PTPRG,PTPRZ1,NTM,ARHGAP44,DPYSL3,UST,RIT2,PLXNC1,ROBO2,MARK2,RYK,TRPV2,FES,FGFR1,CXCL12,CARM1,SEMA6B,SEMA4D,SEMA4B,SFRP1,SFRP2,PPP1R9A,INPP5F,TRAK1,FUT9,TMEM30A,TNIK,XYLT1,COBL,GOLGA4,NEDD4L,OBSL1,GRID2,SRCIN1,SIRT1…
GO: Biological Process	GO:0010941	regulation of cell death	5.693e-07	0.00536	4.661e-05	0.0004534	225	1952	ABL1,ASIC2,ACTN4,ACTN1,ADAR,AXIN2,PARP1,MIF,AHR,PREX1,CD200,ABCC1,KLF11,ANGPT1,ANK2,FGD2,APBB2,YBX3,APOE,APP,PDXK,MTNR1B,MUC4,ACER2,CRADD,AXL,BDNF,SOCS2,BNIP1,ZFP36L1,TAX1BP1,BUB1,YBX1,CALR,SOCS3,CASP9,CREB3L1,CCND2,CCNG1,PAK2,PAK3,PAWR,ARHGEF2,AURKB,DLG5,STK17A,CTSC,CFTR,TRIP10,SLIT2,SERPINB9,RETREG1,FBXO7,PKHD1,PLCG2,TMEM109,PLK1,MAP4K4,PMAIP1,PICK1,DDIT4,BAG3,SIN3A,CLDN7,BCAR1,PPID,MIR101-1,PP…
GO: Biological Process	GO:0002009	morphogenesis of an epithelium	7.209e-07	0.006786	5.85e-05	0.0005691	94	670	MKKS,ABL1,ACTB,ACTG1,EOMES,FZD7,AHR,ANGPT1,TRIM71,LMO4,GRHL3,ROR1,SOCS3,PAK1,CDH1,DLG5,PDGFB,SLIT2,PKHD1,PODXL,MTHFD1L,CLIC4,IRX3,PPP3R1,MIR21,CTNND1,CTSV,GATAD2A,ESRP1,DAG1,PTK7,PXN,CCDC40,RARG,FEM1B,CELSR3,EPHA2,SPRY1,SPRY2,EXT1,GRHL2,RYK,CITED2,ESRP2,FAT1,SALL1,GPC4,FGF1,FGF2,FGFR1,FGFR2,CXCL12,FLT1,FRAS1,SFRP1,SFRP2,FOXP1,SMO,LZTS2,SOX9,NUP50,FRS2,GBX2,CLASP2,KAT2A,ST14,SULF1,GLI2,GLI3,ADAMTS…
GO: Biological Process	GO:0007507	heart development	7.415e-07	0.00698	5.966e-05	0.0005803	97	698	MKKS,MEF2D,AXIN2,EOMES,FZD7,TBC1D32,ALPK3,AHR,SORBS2,ANGPT1,ANK2,LMO4,NRP2,ZFP36L1,CALR,PAK1,DHRS3,PDGFB,TRIP10,SLIT2,POU5F1,POU6F1,NCOR2,TENM4,PPP3R1,VCAN,MIR21,MIR200B,VGLL4,PRKG1,MIR23A,BCOR,PTK7,MYLK3,FGF19,CCDC40,RARB,RB1,DSP,KCTD10,SPRED1,ROBO2,SENP2,EPHB4,SPRY1,ERBB2,EXT1,GRHL2,CITED2,SALL1,FGF1,FGF2,FGFR1,FGFR2,SFRP2,IFT74,FHOD3,LEFTY1,FOXP1,SMO,HSPB7,SOX9,FRS2,TAB2,KAT2A,GJA5,GLI1,GLI2,G…
GO: Biological Process	GO:0007044	cell-substrate junction assembly	8.121e-07	0.007645	6.479e-05	0.0006302	26	108	ABL1,ACTG1,ACTN1,IQGAP1,DST,LDB1,MAP4K4,COL17A1,PPM1F,PTPRK,PXN,SFRP1,SORBS1,CLASP2,RCC2,THBS1,MACF1,TRIP6,VCL,ITGA6,ITGB3,KDR,LAMC2,LIMS1,LRP1,SMAD3
GO: Biological Process	GO:0048588	developmental cell growth	8.212e-07	0.007731	6.497e-05	0.0006319	49	280	ABL1,MAP1B,USP9X,BCL11A,SEMA6A,SORBS2,APOE,APP,BDNF,IQGAP1,NRP2,PAK1,TRIP10,SLIT2,SIN3A,CRABP2,PRKCZ,PRKG1,RIMS2,MIR23A,DCC,RARG,EMX1,RYK,TRPV2,CXCL12,SEMA6B,SEMA4D,SEMA4B,TNN,FOXP1,SMO,SOX9,CLASP2,SYT1,COBL,GOLGA4,NEDD4L,JADE2,SIRT1,MACF1,COL14A1,VCL,WNT3,YY1,RTN4,SMURF1,LRP1,SMAD7
GO: Biological Process	GO:0010648	negative regulation of cell communication	9.269e-07	0.008726	7.272e-05	0.0007074	195	1658	ABL1,ADAR,ADCY2,ADCY5,ADCY7,AXIN2,NLGN4X,MIF,SEMA6A,IFT80,AMHR2,VASN,RNF213,YBX3,APOE,APP,MAPKAPK5,ZFYVE28,TRIB3,MTM1,MTNR1B,ARHGAP42,RGS9,BDNF,BICD1,SOCS2,CASTOR3,VWC2L,CNOT2,YBX1,CALR,SOCS3,CREB3L1,PEBP1,DGKI,PAWR,ARHGEF2,CDH1,SHISA3,DLG5,PDE4C,DHRS3,MFHAS1,SOCS6,CHRM1,CHRM3,SLIT2,PKHD1,MAP4K4,PICK1,MAPKAP1,DDIT4,POU5F1,SOX13,PPM1B,NCOR2,MIR21,MIR200C,LRRC14,PRKCZ,VGLL4,CTNNA1,CTNND1,RAB11FIP3,…
GO: Biological Process	GO:0071774	response to fibroblast growth factor	9.732e-07	0.009162	7.552e-05	0.0007346	33	158	TRIM71,IQGAP1,ZFP36L1,ZFP36L2,CREB3L1,OTX2,PDGFB,POLR2G,IER2,ESRP1,PTBP1,FGF19,SHCBP1,SPRED1,SPRY1,SPRY2,EXT1,ESRP2,FGF1,FGF2,FGFR1,FGFR2,SFRP1,RAB14,PRDM14,GALNT3,FRS2,SULF1,SHISA2,TDGF1,THBS1,RBFOX2,HNRNPF
GO: Biological Process	GO:0035265	organ growth	9.821e-07	0.009245	7.552e-05	0.0007346	42	226	NLGN4X,AHR,IFT80,SORBS2,YBX3,PAK1,TRIP10,POC1A,TENM4,MIR200B,VGLL4,PRKG1,MIR23A,PRLR,BNC2,RARB,RARG,LATS2,SPRY2,EVC,EXT1,CITED2,WWC2,FGF1,FGF2,FGFR1,FGFR2,CARM1,FOXP1,SMO,SOX9,STC1,GLI1,SIRT1,THBS1,SAV1,UBE3A,COL14A1,YY1,RBPJ,KDR,SMAD2
GO: Biological Process	GO:0070848	response to growth factor	9.867e-07	0.009289	7.552e-05	0.0007346	108	805	ABL1,MAP1B,USP9X,MEIS2,PARP1,SEMA6A,LTBP4,AMHR2,ANGPT1,VASN,ANXA3,TRIM71,APP,BCL9,BDNF,IQGAP1,NRP2,ZFP36L1,ZFP36L2,VWC2L,CREB3L1,OTX2,PDGFB,SLIT2,DDIT4,POLR2G,POU5F1,BCAR1,IER2,MIR183,MIR21,MIR200C,PRKCZ,MIR23A,DAB2IP,ESRP1,PTBP1,PTPN12,PTPRF,PTPRK,PXN,CHRDL1,FGF19,SOST,VEPH1,ARPC2,MYOF,LATS2,EPHA2,SHCBP1,MMRN2,SPRED1,SPRY1,SPRY2,ERBB2,EXT1,RPS27A,CITED2,ESRP2,FGF1,FGF2,FGFR1,FGFR2,FLT1,SFRP1,SFR…
GO: Biological Process	GO:0023057	negative regulation of signaling	1.049e-06	0.009871	7.919e-05	0.0007703	195	1661	ABL1,ADAR,ADCY2,ADCY5,ADCY7,AXIN2,NLGN4X,MIF,SEMA6A,IFT80,AMHR2,VASN,RNF213,YBX3,APOE,APP,MAPKAPK5,ZFYVE28,TRIB3,MTM1,MTNR1B,ARHGAP42,RGS9,BDNF,BICD1,SOCS2,CASTOR3,VWC2L,CNOT2,YBX1,CALR,SOCS3,CREB3L1,PEBP1,DGKI,PAWR,ARHGEF2,CDH1,SHISA3,DLG5,PDE4C,DHRS3,MFHAS1,SOCS6,CHRM1,CHRM3,SLIT2,PKHD1,MAP4K4,PICK1,MAPKAP1,DDIT4,POU5F1,SOX13,PPM1B,NCOR2,MIR21,MIR200C,LRRC14,PRKCZ,VGLL4,CTNNA1,CTNND1,RAB11FIP3,…
GO: Biological Process	GO:0008543	fibroblast growth factor receptor signaling pathway	1.052e-06	0.009899	7.919e-05	0.0007703	28	123	TRIM71,IQGAP1,CREB3L1,OTX2,PDGFB,POLR2G,ESRP1,PTBP1,FGF19,SHCBP1,SPRED1,SPRY1,SPRY2,EXT1,ESRP2,FGF1,FGF2,FGFR1,FGFR2,RAB14,PRDM14,GALNT3,FRS2,SULF1,SHISA2,THBS1,RBFOX2,HNRNPF
GO: Biological Process	GO:0061564	axon development	1.083e-06	0.0102	8.092e-05	0.0007871	86	603	ABL1,MAP1B,USP9X,ACTB,BCL11A,MIF,SEMA6A,STK24,ANK3,APBB2,APOE,APP,FEZF1,BDNF,NRP2,DST,NFIB,OTX2,PAK1,PAK2,PAK3,CHN1,B4GALT6,B4GALT5,SLIT2,PLXNB1,SIN3A,CRABP2,SIPA1L1,CTNNA1,DAG1,DCC,TIAM2,PTPRF,PTPRZ1,DOK1,UST,CELSR3,PLXNC1,EPHA2,VASH2,ROBO2,MARK2,EPHB4,ERBB2,ETV1,EXT1,RYK,TRPV2,FGFR2,CXCL12,SEMA6B,SEMA4D,SEMA4B,INPP5F,TRAK1,TRIM32,TNN,FOXP1,SMO,EPHA6,SPTAN1,SPTBN1,FRS2,GBX2,CLASP2,XYLT1,GLI2,GLI…
GO: Biological Process	GO:0044344	cellular response to fibroblast growth factor stimulus	1.177e-06	0.01108	8.721e-05	0.0008483	32	152	TRIM71,IQGAP1,ZFP36L1,ZFP36L2,CREB3L1,OTX2,PDGFB,POLR2G,ESRP1,PTBP1,FGF19,SHCBP1,SPRED1,SPRY1,SPRY2,EXT1,ESRP2,FGF1,FGF2,FGFR1,FGFR2,SFRP1,RAB14,PRDM14,GALNT3,FRS2,SULF1,SHISA2,TDGF1,THBS1,RBFOX2,HNRNPF
GO: Biological Process	GO:0003416	endochondral bone growth	1.248e-06	0.01175	9.178e-05	0.0008927	13	33	IFT80,POC1A,BNC2,RARB,RARG,EVC,EXT1,FGFR2,CARM1,SOX9,STC1,THBS1,KDR
GO: Biological Process	GO:0097306	cellular response to alcohol	1.353e-06	0.01274	9.874e-05	0.0009604	25	104	ADCY2,ADCY5,ADCY7,GRAMD1B,AHR,NPAS4,NFE2L1,CDH1,CFTR,CTNNA1,DAG1,DYNAP,DNMT3A,ARPC2,FDX1,SCNN1A,SFRP1,SMO,GOLPH3,GNAS,LARP1,MAP4K1,ITPR2,JUP,LRP6
GO: Biological Process	GO:0009792	embryo development ending in birth or egg hatching	1.502e-06	0.01414	0.0001087	0.001058	112	850	ABL1,MAN2A1,USP9X,ADAR,AXIN2,EOMES,TBC1D32,MMP16,TSHZ3,ANGPT1,TRIM71,YBX3,LMO4,GRHL3,MYF6,MYO1E,ZFP36L1,BTF3,CNOT2,YBX1,SOCS3,OTX2,CDH1,PDGFB,SLIT2,SMIM14,HS6ST1,ABCG2,MTHFD1L,POU5F1,SIN3A,WDR74,NCOR2,ZFP42,GATAD2A,BCOR,GINS1,PHGDH,PTK7,RAD51B,RNASEH2B,RARG,HCN4,DNAJB6,LATS2,EPHA2,VASH2,SENP2,EMX1,GGNBP2,EXT1,GRHL2,CITED2,SALL2,SALL1,FGF2,FGFR1,FGFR2,SFRP1,SFRP2,CELF1,KLF1,NR5A2,FOXP1,SMO,PRDM14,…
GO: Biological Process	GO:0071363	cellular response to growth factor stimulus	1.552e-06	0.01461	0.0001115	0.001085	104	775	ABL1,MAP1B,USP9X,PARP1,SEMA6A,LTBP4,AMHR2,ANGPT1,VASN,TRIM71,APP,BCL9,BDNF,IQGAP1,NRP2,ZFP36L1,ZFP36L2,VWC2L,CREB3L1,OTX2,PDGFB,SLIT2,DDIT4,POLR2G,POU5F1,BCAR1,MIR183,MIR21,MIR200C,PRKCZ,MIR23A,DAB2IP,ESRP1,PTBP1,PTPN12,PTPRF,PTPRK,PXN,CHRDL1,FGF19,SOST,VEPH1,ARPC2,MYOF,LATS2,SHCBP1,MMRN2,SPRED1,SPRY1,SPRY2,ERBB2,EXT1,RPS27A,CITED2,ESRP2,FGF1,FGF2,FGFR1,FGFR2,FLT1,SFRP1,SFRP2,CTDSPL2,RAB14,LEFTY1…
GO: Biological Process	GO:0033674	positive regulation of kinase activity	1.578e-06	0.01485	0.0001125	0.001095	94	682	ABL1,ADCY2,ADCY5,ADCY7,AXIN2,MIF,ANGPT1,FGD2,MAP4K3,LMO4,APP,MAPKAPK5,TNFSF11,AXL,NAB2,CCND1,BDNF,IQGAP1,CALM2,ROR1,MAP3K14,CCND2,PAK1,PAK2,PAK3,DGKI,CDC6,PDGFB,CHRM1,ETAA1,MAP4K4,PICK1,MAPKAP1,TRAF4,PRKAR1B,MIR21,PRKCZ,CTNND1,MAPK10,PRLR,DAB2IP,DAG1,DYNAP,GADD45A,CXCL17,PXN,DOCK3,DUSP5,TOM1L1,EPHA2,MARK2,EPHB4,SPRY2,ERBB2,RPS27A,RYK,FGF1,FGF2,FGFR1,FGFR2,FLT1,DBF4B,PPP1R9A,INAVA,TNIK,EPHA6,GAS6,…
GO: Biological Process	GO:0031399	regulation of protein modification process	1.614e-06	0.0152	0.0001143	0.001112	210	1825	ABL1,ACTB,ADAR,ADCY2,ADCY5,ADCY7,AXIN2,MIF,FNIP2,ANGPT1,FGD2,C6orf89,MAP4K3,PARG,APOE,APP,MAPKAPK5,ZFYVE28,TNFSF11,TRIB3,PLPP3,ACER2,NAB2,CCND1,BDNF,IQGAP1,CALM2,MAP3K14,SOCS3,CCND2,CCNG1,PEBP1,PAK1,PAK2,PAK3,DGKI,PAWR,ARHGEF2,CDC6,CDK9,PDGFB,MFHAS1,PFN2,CHRM1,SLIT2,DBNDD1,RAB3GAP2,ETAA1,FBXO7,PLK1,MAP4K4,PICK1,MAPKAP1,DDIT4,SIN3A,MIR101-1,PPP1R10,NCOR2,PPP2R2B,TRAF4,PTPA,PPP3R1,CSF3,PPM1F,VCAN,P…
GO: Biological Process	GO:0007169	transmembrane receptor protein tyrosine kinase signaling pathway	1.664e-06	0.01566	0.0001169	0.001137	106	795	ABL1,ACTB,ACTG1,SEMA6A,ANGPT1,TRIM71,ZFYVE28,MYO1E,AXL,BDNF,IQGAP1,NRP2,SOCS2,YBX1,ROR1,SOCS3,CREB3L1,OTX2,PAK1,PAK2,PAK3,PDGFB,CHN1,COL4A6,DDIT4,POLR2G,ATP6V1G1,BCAR1,SIPA1L1,MIR21,MIR200C,PRKCZ,PRLR,DAB2IP,ESRP1,PTBP1,PTPN12,PTPRF,PTPRG,PXN,FGF19,PHIP,DOCK1,DOK1,TOM1L1,ARPC2,MYOF,EPHA2,SHCBP1,MMRN2,SPRED1,EPHB4,SPRY1,SPRY2,ERBB2,TCIRG1,EXT1,RYK,ESRP2,FES,FGF1,FGF2,FGFR1,FGFR2,SLC30A10,ARAP1,FLT…
GO: Biological Process	GO:0010632	regulation of epithelial cell migration	1.763e-06	0.0166	0.0001227	0.001193	52	312	ABL1,ANGPT1,ANXA3,APOE,PLPP3,MIR135B,NRP2,CALR,P2RX4,PDGFB,PFN2,SLIT2,PLCG2,MAP4K4,EPB41L4B,BCAR1,MIR101-1,PPM1F,MIR21,MIR200B,MIR200C,MIR23A,DAB2IP,GADD45A,PTPRG,DOCK1,EPHA2,MMRN2,SPRED1,ZNF580,DOCK5,FGF1,FGF2,FGFR1,ZC3H12A,HDAC7,FOXP1,FUT1,SOX9,CLASP2,STC1,TDGF1,SIRT1,THBS1,MACF1,HMGB1,HMOX1,ITGB3,JUP,KDR,RAB25,RTN4
GO: Biological Process	GO:0045785	positive regulation of cell adhesion	1.772e-06	0.01668	0.0001227	0.001193	73	493	ABL1,PREX1,ANGPT1,ANK3,TNFSF11,PLPP3,MYO10,UNC13D,IQGAP1,LDB1,CALR,CBFB,PAK1,PAK2,PAK3,PAWR,CDH1,CDK6,PDGFB,MAP4K4,EPB41L4B,PODXL,SOX13,PPM1F,MIR21,PRKCZ,DAG1,DHPS,DOCK1,PTPRU,EDIL3,ARPC2,EPHB4,ERBB2,NET1,IKZF1,CITED2,DOCK5,CXCL12,SFRP1,SFRP2,IFT74,CARMIL1,FUT1,MEGF10,GCNT2,GLI2,GLI3,TDGF1,TFE3,TFRC,THBS1,TJP1,TPM1,HLA-E,HMGB1,HES1,P2RY12,CCN1,IL4R,IL6,IL12RB1,ITGA6,ITGB3,JUP,KDR,ZMIZ1,NLRP3,LGAL…
GO: Biological Process	GO:0040013	negative regulation of locomotion	1.977e-06	0.01862	0.0001359	0.001322	65	424	MIF,SEMA6A,STK24,CD200,APOE,ATP1B2,BST2,CALR,CDH1,DLG5,PDGFB,PFN2,SLIT2,SINHCAF,CLIC4,MIR101-1,MIR21,MIR200B,MIR200C,CTNNA1,PRKG1,DAB2IP,RIPOR2,DAG1,GADD45A,PTPRG,PTPRK,SPOCK3,DPYSL3,PTPRU,MMRN2,SPRED1,ROBO2,RNF41,TRIB1,RYK,CITED2,FGF2,CXCL12,SEMA6B,SEMA4D,SEMA4B,SFRP1,SFRP2,ST6GAL1,TNN,CLASP2,STC1,SULF1,GNA12,THBS1,ARAP3,TIMP1,TPM1,ZMYND8,HMGB1,HMOX1,GCSAM,VCL,HTR2C,WNT3,RBPJ,JUP,LRP1,SMAD7
GO: Biological Process	GO:0150115	cell-substrate junction organization	2.429e-06	0.02287	0.0001657	0.001612	26	114	ABL1,ACTG1,ACTN1,IQGAP1,DST,LDB1,MAP4K4,COL17A1,PPM1F,PTPRK,PXN,SFRP1,SORBS1,CLASP2,RCC2,THBS1,MACF1,TRIP6,VCL,ITGA6,ITGB3,KDR,LAMC2,LIMS1,LRP1,SMAD3
GO: Biological Process	GO:0061061	muscle structure development	2.528e-06	0.0238	0.0001712	0.001665	101	755	ABL1,ACTG1,MEF2D,EOMES,FZD7,ALPK3,TSHZ3,SORBS2,ANGPT1,ANK2,YBX3,LMOD2,MTM1,MYF6,BCL9,BDNF,ZFP36L1,YBX1,CALR,CD9,PAK1,LARGE1,CDK9,PDGFB,TRIP10,CHRNA1,MYL6B,MYMX,ASF1A,POU6F1,MORF4L2,CSRP2,MIR21,MIR200B,CTNNA1,PRKG1,MIR23A,RIPOR2,DAG1,PTBP1,PTGFRN,MYLK3,RARB,AKIRIN1,RB1,TSC22D3,DSP,MYOF,MYH14,RORA,ETV1,EVC,HMG20B,CITED2,FGFR2,CXCL12,FLNB,FHOD3,HDAC7,SMTN,TRIM32,EPC1,SMARCA2,DMRTA2,FOXP1,SMO,MEGF10,…
GO: Biological Process	GO:0043067	regulation of programmed cell death	2.715e-06	0.02556	0.0001826	0.001776	204	1777	ABL1,ASIC2,ACTN4,ACTN1,ADAR,PARP1,MIF,PREX1,KLF11,ANGPT1,ANK2,FGD2,APBB2,YBX3,APOE,APP,PDXK,MTNR1B,MUC4,ACER2,CRADD,AXL,BDNF,SOCS2,BNIP1,ZFP36L1,TAX1BP1,BUB1,YBX1,CALR,SOCS3,CASP9,CREB3L1,CCND2,CCNG1,PAK2,PAK3,PAWR,ARHGEF2,AURKB,DLG5,STK17A,CTSC,CFTR,TRIP10,SLIT2,SERPINB9,RETREG1,PKHD1,PLCG2,PLK1,MAP4K4,PMAIP1,BAG3,SIN3A,CLDN7,BCAR1,PPID,MIR101-1,PPP1R10,PPP2R2B,TRAF4,PTPA,PRF1,MIR21,MIR200B,PRKC…
GO: Biological Process	GO:0019220	regulation of phosphate metabolic process	3.01e-06	0.02834	0.000201	0.001955	205	1790	ABL1,ACTB,ADAR,ADCY2,ADCY5,ADCY7,AXIN2,FZD7,PARP1,MIF,AHR,AK4,FNIP2,ANGPT1,FGD2,MAP4K3,APOE,LMO4,APP,MAPKAPK5,GADD45GIP1,ZFYVE28,TNFSF11,TRIB3,PLPP3,AXL,NAB2,CCND1,BDNF,IQGAP1,SOCS2,LDB1,CALM2,ROR1,MAP3K14,SOCS3,CCND2,CCNG1,PEBP1,PAK1,PAK2,PAK3,DGKI,PAWR,ARHGEF2,CDC6,CDK9,PDGFB,MFHAS1,SOCS6,PFN2,PGAM1,CHRM1,SLIT2,DBNDD1,ETAA1,FBXO7,PLK1,MAP4K4,PICK1,MAPKAP1,DDIT4,PPP1R10,PPP2R2B,TRAF4,PTPA,PPP3R1…
GO: Biological Process	GO:0045859	regulation of protein kinase activity	3.1e-06	0.02919	0.0002055	0.001999	117	911	ABL1,ACTB,ADAR,ADCY2,ADCY5,ADCY7,AXIN2,MIF,ANGPT1,FGD2,MAP4K3,APOE,APP,MAPKAPK5,ZFYVE28,TNFSF11,TRIB3,NAB2,CCND1,BDNF,IQGAP1,CALM2,MAP3K14,SOCS3,CCND2,CCNG1,PAK1,PAK2,PAK3,DGKI,CDC6,PDGFB,CHRM1,DBNDD1,ETAA1,FBXO7,PLK1,MAP4K4,PICK1,MAPKAP1,TRAF4,PPM1F,PRKAR1B,MIR21,PRKCZ,CTNND1,MAPK10,PRLR,DAB2IP,DAG1,DYNAP,GADD45A,CXCL17,PXN,CCNJL,DOCK3,RB1,DUSP5,TOM1L1,PRKRIP1,RGS3,HEXIM2,SMG8,LATS2,SPRED1,MARK2…
GO: Biological Process	GO:0051174	regulation of phosphorus metabolic process	3.125e-06	0.02942	0.0002058	0.002001	205	1791	ABL1,ACTB,ADAR,ADCY2,ADCY5,ADCY7,AXIN2,FZD7,PARP1,MIF,AHR,AK4,FNIP2,ANGPT1,FGD2,MAP4K3,APOE,LMO4,APP,MAPKAPK5,GADD45GIP1,ZFYVE28,TNFSF11,TRIB3,PLPP3,AXL,NAB2,CCND1,BDNF,IQGAP1,SOCS2,LDB1,CALM2,ROR1,MAP3K14,SOCS3,CCND2,CCNG1,PEBP1,PAK1,PAK2,PAK3,DGKI,PAWR,ARHGEF2,CDC6,CDK9,PDGFB,MFHAS1,SOCS6,PFN2,PGAM1,CHRM1,SLIT2,DBNDD1,ETAA1,FBXO7,PLK1,MAP4K4,PICK1,MAPKAP1,DDIT4,PPP1R10,PPP2R2B,TRAF4,PTPA,PPP3R1…
GO: Biological Process	GO:0050678	regulation of epithelial cell proliferation	3.309e-06	0.03115	0.0002163	0.002104	67	448	FZD7,IFT80,ANGPT1,APOE,MIR135B,CCND1,NRP2,ZFP36L1,NFIB,CCND2,CDH1,CDK6,PDGFB,PKHD1,EPB41L4B,MIR101-1,MIR130A,PPP1R16B,MIR21,MIR200C,MIR23A,CTSV,RAB33B,DAB2IP,ESRP1,PTPRK,RB1,AGGF1,VASH2,ZNF580,ERBB2,CCL26,ESRP2,FGF1,FGF2,FGFR1,FGFR2,CXCL12,FLT1,SFRP1,SFRP2,IFT74,FOXP1,SMO,FUT1,SOX9,FRS2,SULF1,GLI1,SIRT1,TGFA,THBS1,SAV1,HMGB1,HMGN1,HMOX1,HPN,HES1,BCL11B,IL6,ITGB3,KDR,RTN4,LIMS1,HMGA2,LRP6,SMAD3
GO: Biological Process	GO:0001503	ossification	3.383e-06	0.03185	0.0002196	0.002137	69	466	ADAR,MEF2D,AXIN2,AHR,IFT80,MMP16,ALPL,TNFSF11,ASGR2,NAB2,CBFB,CREB3L1,RFLNA,DDX21,CDK6,CEBPD,DHRS3,NOCT,ASF1A,PLXNB1,COL13A1,HIF1A-AS2,VCAN,MIR21,MIR200C,BCOR,CHRDL1,SOST,EPHA2,TCIRG1,EXT1,FGF2,FGFR1,FGFR2,SEMA4D,RRAS2,SFRP1,SFRP2,HDAC7,SND1,TNN,SMO,TXLNG,SOX9,STC1,XYLT1,GLI1,GLI2,GLI3,RBMX,GNAS,MAP3K7,DNAJC13,TPM4,HSD17B4,FNDC3B,WNT3,ID3,CCN1,RBPJ,IL6,MEPE,SMURF1,LMNA,LRP4,LRP6,LRP5,SMAD3,SMAD7
GO: Biological Process	GO:0007267	cell-cell signaling	3.66e-06	0.03445	0.000236	0.002295	222	1971	ABL1,MAP1B,ASIC2,MBP,BTBD9,ADCY5,AXIN2,FZD7,NLGN4X,AGO3,MIF,IFT80,LTBP4,CUL1,TSHZ3,SORBS2,ANK2,ANK3,RNF213,PIWIL4,APOE,APP,TNFSF11,PLPP3,MTNR1B,TNKS,GRHL3,NPAS4,MYO5A,CCND1,RGS9,BCL9,BDNF,LDB1,CALB2,ROR1,IGSF11,CBFB,SHISA9,P2RX4,PAK1,CD68,DGKI,ADGRE5,PAWR,GJC3,CDH1,PCDH1,SHISA3,PDE4C,PDGFB,CFTR,PFN2,CHRM1,CHRM3,CHRNA1,PLCB3,PLCG2,MAP4K4,PICK1,AKAP7,SEPTIN5,POU5F1,SOX13,PPM1B,GNA14,PPP3R1,CSNK1E,C…
GO: Biological Process	GO:0042981	regulation of apoptotic process	4.021e-06	0.03785	0.0002564	0.002494	199	1736	ABL1,ASIC2,ACTN4,ACTN1,ADAR,PARP1,MIF,PREX1,KLF11,ANGPT1,ANK2,FGD2,APBB2,YBX3,APOE,APP,PDXK,MTNR1B,MUC4,ACER2,CRADD,AXL,BDNF,SOCS2,BNIP1,ZFP36L1,TAX1BP1,BUB1,YBX1,CALR,SOCS3,CASP9,CREB3L1,CCND2,CCNG1,PAK2,PAK3,PAWR,ARHGEF2,AURKB,DLG5,STK17A,CTSC,CFTR,TRIP10,SLIT2,SERPINB9,RETREG1,PKHD1,PLK1,MAP4K4,PMAIP1,BAG3,SIN3A,CLDN7,BCAR1,PPID,MIR101-1,PPP1R10,PPP2R2B,TRAF4,PTPA,MIR21,MIR200B,PRKCG,PRKCZ,CTN…
GO: Biological Process	GO:0001657	ureteric bud development	4.031e-06	0.03795	0.0002564	0.002494	25	110	TSHZ3,BDNF,SLIT2,VCAN,RARB,ROBO2,SPRY1,CITED2,SALL1,FGF1,FGF2,FGFR1,FGFR2,SFRP1,SMO,LZTS2,SOX9,GLI3,ADAMTS16,HES1,LAMA5,EPCAM,SMAD2,SMAD3,SMAD7
GO: Biological Process	GO:0007015	actin filament organization	4.568e-06	0.043	0.0002886	0.002807	69	470	MKKS,ABL1,ACTG1,ACTN4,ACTN1,PREX1,SORBS2,LMOD2,MYO1E,MYO5A,PAK1,PAK2,PAK3,PAWR,RFLNA,ARHGEF2,PFN2,SLIT2,PLS3,PICK1,BCAR1,CSF3,PPM1F,MIR21,CTNNA1,AIF1L,PXN,DPYSL3,ARHGEF10L,ARPC2,F2RL1,CCL26,FAT1,CDC42EP2,CXCL12,ARAP1,SFRP1,MYO19,CARMIL1,RHOBTB3,PPP1R9A,FHOD3,SORBS1,SWAP70,IQGAP2,SPTAN1,SPTBN1,WASF3,CLASP2,ARFIP1,JMY,BAIAP2L1,COBL,TJP1,TMOD1,CGNL1,TNNT2,TPM1,TPM4,SYNPO2,HIP1,CD2AP,VASP,SHROOM1,CAP…
GO: Biological Process	GO:0072164	mesonephric tubule development	4.789e-06	0.04509	0.0002986	0.002904	25	111	TSHZ3,BDNF,SLIT2,VCAN,RARB,ROBO2,SPRY1,CITED2,SALL1,FGF1,FGF2,FGFR1,FGFR2,SFRP1,SMO,LZTS2,SOX9,GLI3,ADAMTS16,HES1,LAMA5,EPCAM,SMAD2,SMAD3,SMAD7
GO: Biological Process	GO:0072163	mesonephric epithelium development	4.789e-06	0.04509	0.0002986	0.002904	25	111	TSHZ3,BDNF,SLIT2,VCAN,RARB,ROBO2,SPRY1,CITED2,SALL1,FGF1,FGF2,FGFR1,FGFR2,SFRP1,SMO,LZTS2,SOX9,GLI3,ADAMTS16,HES1,LAMA5,EPCAM,SMAD2,SMAD3,SMAD7
GO: Biological Process	GO:0007409	axonogenesis	4.832e-06	0.04549	0.0002992	0.002911	78	552	ABL1,MAP1B,USP9X,ACTB,BCL11A,SEMA6A,ANK3,APBB2,APOE,APP,FEZF1,BDNF,NRP2,DST,NFIB,OTX2,PAK1,PAK2,PAK3,CHN1,B4GALT6,B4GALT5,SLIT2,PLXNB1,SIN3A,CRABP2,SIPA1L1,DAG1,DCC,TIAM2,PTPRZ1,DOK1,UST,CELSR3,PLXNC1,EPHA2,ROBO2,MARK2,EPHB4,ERBB2,ETV1,EXT1,RYK,TRPV2,FGFR2,CXCL12,SEMA6B,SEMA4D,SEMA4B,TRAK1,TNN,FOXP1,SMO,EPHA6,SPTAN1,SPTBN1,FRS2,GBX2,CLASP2,GLI2,GLI3,COBL,GOLGA4,GRB7,RNF165,MACF1,VASP,VCL,WNT3,BCL…
GO: Biological Process	GO:0045216	cell-cell junction organization	4.908e-06	0.0462	0.000302	0.002937	41	232	ACTB,ACTG1,ACTN4,NLGN4X,SDK1,CBFB,CLDN9,CD9,PAK2,CDH1,DLG5,PKHD1,TJP2,CLDN4,CLDN7,NECTIN3,CTNNA1,CTNND1,CTNND2,NECTIN2,DSP,EPHA2,MARVELD2,PATJ,EXT1,F2RL1,GRHL2,HDAC7,INAVA,GJA5,GJB1,TBCD,NEDD4L,TJP1,UGT8,VCL,JUP,FZD5,LIMS1,SMAD3,SMAD7
GO: Biological Process	GO:0048598	embryonic morphogenesis	5.093e-06	0.04795	0.0003113	0.003028	94	701	MKKS,ABL1,MBP,EOMES,FZD7,TBC1D32,GRXCR2,MMP16,TRIM71,LMO4,PLPP3,GRHL3,SP8,LDB1,ZFP36L1,YBX1,SOCS3,OTX2,MTHFD1L,POU5F1,IRX3,CRABP2,TENM4,LRIG1,MIR200C,RIPOR2,GATAD2A,DAG1,PTK7,CCDC40,RARB,RARG,DUSP5,DNAJB6,LATS2,EPHA2,INSIG2,SPRY2,EXT1,GRHL2,CITED2,SALL1,FGF2,FGFR1,FGFR2,FLT1,FRAS1,SFRP1,SFRP2,SMO,SOX9,NUP50,FRS2,GBX2,CLASP2,KAT2A,ST14,GJA5,PHLDB1,SULF1,GLI1,GLI2,GLI3,COBL,GNA12,GNAS,MAP3K7,TDGF1,…
GO: Biological Process	GO:0060348	bone development	5.437e-06	0.05119	0.0003302	0.003212	42	241	MEF2D,AXIN2,IFT80,MMP16,ALPL,TNFSF11,NAB2,PAPSS2,SERPINH1,RFLNA,DHRS3,FOXN3,TJP2,PLS3,PLXNB1,COL13A1,POC1A,RARB,RARG,INSIG2,EXT1,CITED2,FGFR2,CARM1,SEMA4D,SFRP2,FOXP1,SOX9,KAT2A,FREM1,STC1,XYLT1,SULF1,GLI3,GNAS,MAP3K7,THBS1,TTC9,BBX,KDR,LRP6,LRP5
GO: Biological Process	GO:0098868	bone growth	5.621e-06	0.05292	0.0003387	0.003295	13	37	IFT80,POC1A,BNC2,RARB,RARG,EVC,EXT1,FGFR2,CARM1,SOX9,STC1,THBS1,KDR
GO: Biological Process	GO:0071407	cellular response to organic cyclic compound	5.649e-06	0.05318	0.0003387	0.003295	86	628	ABL1,ACTB,ADCY2,ADCY5,GRAMD1B,PARP1,AHR,ALPL,APP,NPAS4,RGS9,BDNF,ZFP36L1,ZFP36L2,NFE2L1,CNOT2,CALR,CASP9,CBFB,P2RX4,PAK1,PAK2,PAK3,CDH1,PDGFB,CFTR,CHRM1,CHRM3,DDX54,AKAP7,DDIT4,SIN3A,NCOR2,GNA14,MIR21,CTNNA1,DAG1,DYNAP,EGLN2,NR2E3,HCN4,ARPC2,KLF16,RNF4,EIF4E,INSIG2,RORA,UBA5,UBR5,FDX1,SCNN1A,FES,CARM1,ZC3H12A,SFRP1,SLC1A3,FOXP1,SMO,LCOR,TRERF1,GABRB3,GOLPH3,SSTR1,STC1,GLI2,GNAS,TAF7,LARP1,SIRT1,T…
GO: Biological Process	GO:0043009	chordate embryonic development	5.914e-06	0.05567	0.0003524	0.003428	107	827	ABL1,MAN2A1,USP9X,ADAR,AXIN2,EOMES,TBC1D32,MMP16,TSHZ3,ANGPT1,TRIM71,YBX3,LMO4,GRHL3,MYF6,MYO1E,ZFP36L1,BTF3,CNOT2,YBX1,SOCS3,OTX2,CDH1,PDGFB,SLIT2,SMIM14,HS6ST1,MTHFD1L,POU5F1,SIN3A,WDR74,NCOR2,ZFP42,GATAD2A,BCOR,GINS1,PHGDH,PTK7,RAD51B,RNASEH2B,RARG,HCN4,DNAJB6,LATS2,EPHA2,VASH2,SENP2,EMX1,GGNBP2,EXT1,GRHL2,CITED2,SALL2,SALL1,FGFR1,FGFR2,SFRP1,SFRP2,KLF1,FOXP1,SMO,PRDM14,SOX5,SOX9,SOX15,NUP50,K…
GO: Biological Process	GO:1990823	response to leukemia inhibitory factor	6.463e-06	0.06085	0.0003827	0.003722	27	127	MAT2A,TNFSF11,MRPL15,NRP2,SOCS3,OTX2,LRBA,POU5F1,CTBP2,ZFP42,GFPT2,RARG,PHC1,RIF1,PCOLCE2,SPRY2,EXT1,MTF2,NR5A2,SSTR1,TRIM2,TEX14,SIRT1,TFRC,KAT6B,MKRN1,SMAD7
GO: Biological Process	GO:0034109	homotypic cell-cell adhesion	6.549e-06	0.06165	0.0003853	0.003748	23	99	ACTB,ACTG1,ACTN1,ANK3,TNFSF11,PLPP3,CD9,TJP2,PRKG1,CD99L2,DSP,PTPRU,MYL9,MEGF10,GNAS,UBASH3B,SLC7A11,TYRO3,VCL,P2RY12,ITGB3,JUP,LYN
GO: Biological Process	GO:0031346	positive regulation of cell projection organization	7.013e-06	0.06602	0.0004101	0.003989	66	449	MAP1B,BCL11A,MIF,STK24,APOE,ATP1B2,BDNF,IQGAP1,ROR1,PAK1,PAK3,SLIT2,PLXNB1,CRABP2,MIR21,MIR200C,CROCC,CUX1,DAB2IP,RIPOR2,FNBP1L,PTBP1,DCC,TIAM2,PTK7,PTPRF,PTPRZ1,DPYSL3,AKIRIN1,ARPC2,RIT2,PLXNC1,ROBO2,MARK2,F2RL1,TRPV2,FES,CDC42EP2,FGFR1,CXCL12,ARAP1,SEMA4D,CARMIL1,PPP1R9A,TRAK1,FUT9,TMEM30A,SEPTIN9,KAT2A,COBL,GOLGA4,OBSL1,SIRT1,GRIP1,MACF1,ZMYND8,UBE2V2,P2RY12,WNT3,IL6,ITGA6,FBXO38,RTN4,LRP1,LRP…
GO: Biological Process	GO:0150105	protein localization to cell-cell junction	7.525e-06	0.07084	0.0004373	0.004253	10	23	ACTB,ACTG1,ACTN4,PAK2,DLG5,TJP2,DSP,TJP1,CGNL1,VCL
GO: Biological Process	GO:0090316	positive regulation of intracellular protein transport	7.597e-06	0.07152	0.0004387	0.004268	37	204	ANK3,OAZ2,PAK1,CDH1,CHRM1,PMAIP1,BAG3,PPP3R1,EDEM1,ATG13,ARPC2,ZFAND1,SAR1B,ERBB2,UBR5,ZC3H12A,CTDSPL2,CHP2,TMEM30A,SMO,RIOK2,BBC3,GAS6,GLI3,VAMP2,TNFRSF1A,UBE2D3,COMMD1,UBE2L3,HSPA1L,YWHAB,YWHAG,IL6,JUP,FZD5,KIF5B,SMAD3
GO: Biological Process	GO:0042127	regulation of cell population proliferation	8.13e-06	0.07654	0.0004667	0.00454	220	1973	ABL1,MEF2D,MEIS2,AXIN2,FZD7,AGO3,MTA3,MIF,AHR,IFT80,CD200,KLF11,ANGPT1,MCTS1,TRIM71,APOE,APP,GADD45GIP1,FEZF1,ACER2,MIR135B,CCND1,BDNF,NRP2,ZFP36L1,BST2,NFIB,SKAP2,YBX1,CALR,CCND2,CD9,PAK1,PAWR,ARHGEF2,CDC6,CDH1,CDK6,DLG5,PDGFB,CHRM1,PGGT1B,RPRD1B,SLIT2,SINHCAF,PKHD1,PLXNB1,PMAIP1,EPB41L4B,FA2H,CLDN7,MIR101-1,MIR130A,CSF3,PPP1R16B,MIR21,MIR200B,MIR200C,CTBP2,PRKCZ,VGLL4,CTNNA1,PRKG1,MIR23A,CTSV,P…
GO: Biological Process	GO:0051271	negative regulation of cellular component movement	8.25e-06	0.07766	0.0004707	0.004578	60	398	ACTN4,ACTN1,MIF,STK24,CD200,APOE,ATP1B2,BST2,CALR,CD9,CDH1,DLG5,PDGFB,PFN2,SLIT2,SINHCAF,PKHD1,CLIC4,MIR101-1,MIR21,MIR200B,MIR200C,CTNNA1,PRKG1,DAB2IP,RIPOR2,DAG1,GADD45A,PTPRG,PTPRK,SPOCK3,DPYSL3,PTPRU,MMRN2,SPRED1,RNF41,TRIB1,CITED2,FGF2,CXCL12,SFRP1,SFRP2,TNN,CLASP2,STC1,SULF1,GNA12,THBS1,ARAP3,TIMP1,TPM1,ZMYND8,HMGB1,HMOX1,GCSAM,VCL,RBPJ,JUP,LRP1,SMAD7
GO: Biological Process	GO:0032970	regulation of actin filament-based process	8.715e-06	0.08204	0.0004942	0.004808	65	443	MKKS,ABL1,ACTG1,PREX1,ANK2,LMOD2,GRHL3,IQGAP1,BST2,PAK1,PAK2,PAK3,PFN2,SLIT2,ABRACL,PICK1,CSF3,PPM1F,MIR21,CTSV,MYLK3,ARHGAP44,PXN,HCN4,DSP,ARHGEF10L,ARPC2,F2RL1,CCL26,FES,CDC42EP2,CXCL12,ARAP1,SFRP1,CARMIL1,RHOBTB3,PPP1R9A,FHOD3,SWAP70,IQGAP2,SPTAN1,SPTBN1,WASF3,CLASP2,ARFIP1,JMY,STC1,GJA5,BAIAP2L1,TJP1,TMOD1,CGNL1,TNNT2,TPM1,SYNPO2,CD2AP,VASP,CAPZA3,ARHGAP18,ITGB3,JUP,ANKRD23,VANGL2,LRP1,SMAD3
GO: Biological Process	GO:0072073	kidney epithelium development	9.139e-06	0.08603	0.0005152	0.005011	31	159	TSHZ3,MYO1E,BDNF,IQGAP1,PDGFB,SLIT2,PODXL,IRX3,VCAN,RARB,ROBO2,SPRY1,EXT1,CITED2,SALL1,FGF1,FGF2,FGFR1,FGFR2,SFRP1,SMO,LZTS2,SOX9,GLI3,ADAMTS16,HES1,LAMA5,EPCAM,SMAD2,SMAD3,SMAD7
GO: Biological Process	GO:0001823	mesonephros development	9.307e-06	0.08762	0.0005215	0.005073	25	115	TSHZ3,BDNF,SLIT2,VCAN,RARB,ROBO2,SPRY1,CITED2,SALL1,FGF1,FGF2,FGFR1,FGFR2,SFRP1,SMO,LZTS2,SOX9,GLI3,ADAMTS16,HES1,LAMA5,EPCAM,SMAD2,SMAD3,SMAD7
GO: Biological Process	GO:0060441	epithelial tube branching involved in lung morphogenesis	1.091e-05	0.1027	0.0006079	0.005914	13	39	DLG5,CTSV,ESRP1,DAG1,SPRY1,SPRY2,EXT1,ESRP2,FGFR2,SOX9,KRAS,VANGL2,HMGA2
GO: Biological Process	GO:0060548	negative regulation of cell death	1.156e-05	0.1088	0.0006399	0.006225	145	1214	ABL1,ASIC2,ADAR,MIF,AHR,CD200,ABCC1,ANGPT1,APBB2,YBX3,APOE,APP,PDXK,MTNR1B,MUC4,AXL,BDNF,SOCS2,BNIP1,TAX1BP1,YBX1,SOCS3,CREB3L1,CCND2,CCNG1,PAK2,ARHGEF2,AURKB,CFTR,TRIP10,SERPINB9,RETREG1,FBXO7,PKHD1,PLCG2,TMEM109,PLK1,MAP4K4,PICK1,BAG3,SIN3A,CLDN7,MIR101-1,PPP1R10,CSF3,MIR21,MIR200B,PRKCG,MIR200C,KDM4A,PRKCZ,CTNNA1,PRLR,PROC,PTMA,TMEM161A,PTPRZ1,PHIP,RARB,RARG,RB1,TSC22D3,DNAJB6,RNF4,TOPORS,RPL1…
GO: Biological Process	GO:0006468	protein phosphorylation	1.191e-05	0.1121	0.0006557	0.006378	200	1776	ABL1,CLK4,ACTB,ADAR,ADCY2,ADCY5,ADCY7,AXIN2,MIF,ALPK3,STK24,FNIP2,AMHR2,CDC42BPA,ANGPT1,FGD2,MAP4K3,APOE,APP,MAPKAPK5,ZFYVE28,TNFSF11,TRIB3,PLPP3,TNKS,AXL,NAB2,CCND1,BDNF,IQGAP1,BUB1,BUB1B,CALM2,ROR1,MAP3K14,SOCS3,CCND2,CCNG1,PEBP1,UHMK1,PAK1,PAK2,PAK3,DGKI,ARHGEF2,CDC6,AURKB,CDK6,CDK9,CDK18,PDGFB,STK17A,PFN2,CHRM1,SLIT2,DBNDD1,ETAA1,FBXO7,PLK1,MAP4K4,PICK1,MAPKAP1,DDIT4,NEK7,TRAF4,CSF3,CSNK1E,PP…
GO: Biological Process	GO:0097435	supramolecular fiber organization	1.252e-05	0.1179	0.0006854	0.006667	102	793	MKKS,ABL1,MAP1B,ACTG1,ACTN4,ACTN1,MID1,LTBP4,PREX1,SORBS2,FIGNL2,APOE,APP,LMOD2,MTM1,MYO1E,MYO5A,DST,SERPINH1,PAK1,PAK2,PAK3,PAWR,RFLNA,ARHGEF2,PFDN4,PFN2,SLIT2,PLS3,PICK1,COL13A1,BCAR1,CSF3,PPM1F,CSRP2,MIR21,CTNNA1,AIF1L,HDGFL3,MYLK3,PXN,DPYSL3,RB1,DSP,DNAJB6,DYRK1A,ARHGEF10L,ARPC2,RHOT1,THSD4,EXT1,F2RL1,CCL26,FAT1,FES,CDC42EP2,CXCL12,ARAP1,SFRP1,SFRP2,MYO19,CARMIL1,RHOBTB3,PPP1R9A,FHOD3,SORBS1,…
GO: Biological Process	GO:0048592	eye morphogenesis	1.328e-05	0.125	0.0007225	0.007028	35	193	MAN2A1,TRPM1,BDNF,SDK1,OTX2,PDGFB,SLC4A7,FAT3,NECTIN3,CASZ1,NR2E3,RARB,RARG,EPHA2,TOPORS,IKZF1,CITED2,FAT1,FGF2,FLT1,ZHX2,MIAT,SOX9,FRS2,CCDC66,GLI3,AGTPBP1,OBSL1,TSPAN12,HMGN1,YY1,FZD5,KDR,LRP6,LRP5
GO: Biological Process	GO:0021915	neural tube development	1.338e-05	0.1259	0.0007238	0.00704	36	201	ABL1,TBC1D32,TRIM71,LMO4,GRHL3,ZFP36L1,MTHFD1L,GATAD2A,PHGDH,PTK7,RARG,EPHA2,GRHL2,CITED2,SALL2,SALL1,SFRP1,SFRP2,SMO,NUP50,GBX2,KAT2A,ST14,GLI2,GLI3,COBL,MAP3K7,HES1,VASP,ZIC5,LUZP1,ITPK1,SALL4,VANGL2,ALX1,LRP6
GO: Biological Process	GO:0021953	central nervous system neuron differentiation	1.444e-05	0.1359	0.0007765	0.007554	40	234	EOMES,LMO4,NRP2,LDB1,NFE2L1,NFIB,HERC1,B4GALT6,B4GALT5,SLIT2,SIN3A,CSNK1E,DCC,ROBO2,RORA,EMX1,RYK,SALL1,ATXN2,FGFR1,FGFR2,SFRP1,SFRP2,CELF1,SMO,SOX5,GBX2,GLI2,GLI3,LHX5,AGTPBP1,GRID2,UBB,HPRT1,HES1,WNT3,BCL11B,KNDC1,ZMIZ1,LRP6
GO: Biological Process	GO:0030900	forebrain development	1.56e-05	0.1468	0.0008344	0.008116	65	451	MKKS,USP9X,EOMES,ANXA3,APP,FEZF1,ATIC,ATP1B2,AXL,NRP2,NFIB,OTX2,PAK1,CDH1,CDK6,SLIT2,SIN3A,NCOR2,PRKG1,DAB2IP,RARB,ROBO2,EMX1,IKZF1,EXT1,RYK,SALL1,FGF2,FGFR1,FGFR2,CXCL12,SLC2A1,IGF2BP1,CELF1,DMRTA2,SMO,FUT1,SOX3,FRS2,GBX2,KAT2A,SSTR1,GLI1,GLI2,GLI3,SYNE2,LHX5,AGTPBP1,AKNA,SLC7A11,TYRO3,UBB,HPRT1,HES1,P2RY12,BCL11B,ZIC5,RBPJ,KIF5B,KRAS,RTN4,ZMIZ1,HMGA2,LRP1,LRP6
GO: Biological Process	GO:0007417	central nervous system development	1.634e-05	0.1539	0.0008693	0.008456	140	1172	MKKS,ABL1,ASIC2,USP9X,MBP,ACTB,MEIS2,EOMES,NLGN4X,AK4,MOBP,MOG,ANXA3,LMO4,APP,PLPP3,FEZF1,ATIC,GRHL3,ATP1B2,AXL,NRP2,LDB1,NFE2L1,NFIB,HERC1,CALM2,ROR1,OTX2,PAK1,SNTG2,CDH1,CDK6,DLG5,B4GALT6,B4GALT5,SLIT2,MAPKAP1,DDIT4,SLC4A7,FA2H,BAG3,SIN3A,POU6F1,SOX13,NCOR2,TENM4,CSNK1E,VCAN,KDM4A,PRKG1,CTNND1,DAB2IP,CYP26A1,DAG1,DCC,PHGDH,PTPRG,PTPRZ1,RARB,ATN1,ROBO2,RORA,EMX1,ERBB2,CTTNBP2,IKZF1,EXT1,GRHL2,RY…
GO: Biological Process	GO:1990830	cellular response to leukemia inhibitory factor	1.666e-05	0.1569	0.0008813	0.008573	26	126	MAT2A,TNFSF11,MRPL15,NRP2,SOCS3,OTX2,LRBA,POU5F1,CTBP2,ZFP42,GFPT2,RARG,PHC1,RIF1,PCOLCE2,SPRY2,MTF2,NR5A2,SSTR1,TRIM2,TEX14,SIRT1,TFRC,KAT6B,MKRN1,SMAD7
GO: Biological Process	GO:0007160	cell-matrix adhesion	1.682e-05	0.1584	0.0008848	0.008607	42	252	ABL1,ACTG1,ACTN1,MKLN1,MUC4,ACER2,IQGAP1,LDB1,CDK6,PKHD1,MAP4K4,COL13A1,COL17A1,PPM1F,PRKCZ,DAG1,PTPRK,PXN,SFRP1,SORBS1,TNN,FUT1,CLASP2,PARVG,RCC2,FREM1,TDGF1,TECTA,THBS1,MACF1,TRIP6,ONECUT1,VCL,ITGA6,ITGB3,ITGB5,ZYX,JUP,KDR,LIMS1,LRP1,SMAD3
GO: Biological Process	GO:0007398	ectoderm development	1.809e-05	0.1703	0.0009446	0.009188	39	228	MKKS,MBP,EOMES,FZD7,PLPP3,GRHL3,LDB1,OTX2,POU5F1,TENM4,MIR200C,DAG1,DUSP5,EPHA2,STX2,EXT1,SALL1,FGFR1,FGFR2,SFRP1,SFRP2,FRS2,CLASP2,PHLDB1,TDGF1,MACF1,HSBP1,WNT3,ITGA6,WNK1,ITGB3,ITGB5,SMURF1,VANGL2,HMGA2,LRP6,LRP5,SMAD2,SMAD3
GO: Biological Process	GO:0048041	focal adhesion assembly	1.816e-05	0.171	0.0009446	0.009188	21	91	ABL1,ACTG1,ACTN1,IQGAP1,LDB1,MAP4K4,PPM1F,PTPRK,PXN,SFRP1,SORBS1,CLASP2,RCC2,THBS1,MACF1,TRIP6,VCL,KDR,LIMS1,LRP1,SMAD3
GO: Biological Process	GO:0032269	negative regulation of cellular protein metabolic process	1.943e-05	0.183	0.001003	0.009759	137	1146	ABL1,ACTB,ADAR,AGO3,MIF,ANGPT1,TRIM71,APOE,APP,PRPF18,ZFYVE28,TRIB3,PLPP3,MTM1,ACER2,MIR135B,ZFP36L1,ZFP36L2,BST2,CALM2,YBX1,CALR,SOCS3,SERPINH1,PEBP1,PAK2,CDH1,MFHAS1,CIRBP,SLIT2,SERPINB8,SERPINB9,DBNDD1,A2ML1,FBXO7,PLK1,DDIT4,SIN3A,MIR101-1,PPP1R10,WFDC3,PTPA,MIR148A,PPM1F,PPP1R16B,PRKAR1B,MIR21,MIR205,MIR200B,PRKCG,MIR200C,KDM4A,PRKCZ,TRIM44,DAB2IP,PABIR1,PHACTR2,BCOR,GADD45A,DDX6,SPOCK3,RB1,D…
GO: Biological Process	GO:0010595	positive regulation of endothelial cell migration	1.956e-05	0.1842	0.001003	0.009759	28	142	ABL1,ANGPT1,ANXA3,PLPP3,MIR135B,NRP2,CALR,P2RX4,PDGFB,BCAR1,MIR101-1,MIR21,MIR23A,ZNF580,FGF1,FGF2,FGFR1,ZC3H12A,HDAC7,FOXP1,FUT1,TDGF1,SIRT1,THBS1,HMGB1,HMOX1,ITGB3,KDR
GO: Biological Process	GO:0031099	regeneration	1.961e-05	0.1846	0.001003	0.009759	40	237	MAP1B,FZD7,MIF,STK24,ANXA3,APOE,ATIC,MYF6,AXL,CCND1,BCL9,BDNF,CD9,LARGE1,MAP4K4,MYMX,CTNNA1,DAG1,PTGFRN,PTPN12,PTPRF,AKIRIN1,PTPRU,EYS,RPL30,CPQ,CXCL12,SRSF5,INPP5F,SOX15,GAS6,GJD4,XYLT1,GLI1,GLI3,HMOX1,IL6,RTN4,SELENON,LRP1
GO: Biological Process	GO:0006259	DNA metabolic process	2.027e-05	0.1909	0.001032	0.01003	133	1107	ZNF93,ABL1,USP9X,WDR18,ISY1,AXIN2,PARP1,AHR,HUS1B,USP28,ANXA3,PARG,BEND3,PIWIL4,MAPKAPK5,MCM9,TNKS,NFIB,APOBEC3H,NVL,PAK3,CDC6,DDX21,AURKB,CDK9,CEBPG,PDGFB,REPIN1,GAR1,ETAA1,DSCC1,ASF1A,PICK1,APOBEC3D,POLR2G,NEK7,POU5F1,SIN3A,PPP1R10,MORF4L2,CSNK1E,PRIM1,PRKCG,NSMCE4A,RNF212B,GATAD2A,TATDN2,INO80D,GINS1,GADD45A,TMEM161A,DCLRE1A,DNA2,DNMT3A,RAD23B,RAD51B,RBBP7,CHAF1A,TOM1L1,DUT,USP43,RFC1,PRMT6,RI…
GO: Biological Process	GO:0048638	regulation of developmental growth	2.23e-05	0.2099	0.001128	0.01098	61	420	MKKS,ABL1,MAP1B,BCL11A,AHR,SEMA6A,YBX3,APOE,APP,STC2,MTM1,BDNF,SOCS2,PAK1,TRIP10,SLIT2,SIN3A,CRABP2,MIR200B,VGLL4,RIMS2,DCC,LATS2,IKZF1,RYK,CITED2,WWC2,ATXN2,TRPV2,FGF2,FGFR1,FGFR2,CXCL12,SEMA6B,SEMA4D,SEMA4B,CELF1,FOXP1,SMO,TNKS2,SOX15,CLASP2,GJD4,GLI1,SYT1,GNAS,GOLGA4,NEDD4L,SIRT1,TLL2,MACF1,SAV1,COL14A1,WNT3,YY1,RBPJ,RTN4,SMURF1,HMGA2,LRP1,SMAD7
GO: Biological Process	GO:0007420	brain development	2.276e-05	0.2143	0.001146	0.01115	107	853	MKKS,ABL1,USP9X,MBP,ACTB,MEIS2,EOMES,NLGN4X,AK4,ANXA3,APP,FEZF1,ATIC,ATP1B2,AXL,NRP2,LDB1,NFIB,HERC1,CALM2,OTX2,PAK1,CDH1,CDK6,DLG5,SLIT2,MAPKAP1,DDIT4,SLC4A7,BAG3,SIN3A,POU6F1,NCOR2,CSNK1E,PRKG1,CTNND1,DAB2IP,PHGDH,PTPRG,RARB,ROBO2,RORA,EMX1,CTTNBP2,IKZF1,EXT1,GRHL2,RYK,SALL1,ATXN2,FGF2,FGFR1,FGFR2,CXCL12,SELENOP,SFRP1,SFRP2,UFC1,SLC2A1,IGF2BP1,SHANK2,CELF1,SMARCA1,DMRTA2,SMO,FUT1,GABRB3,SOX3,FR…
GO: Biological Process	GO:0009967	positive regulation of signal transduction	2.337e-05	0.22	0.00117	0.01139	194	1733	ABL1,ACTN4,AXIN2,FZD7,PARP1,AGO3,MID1,MIF,WDFY1,ANGPT1,FGD2,MAP4K3,APOE,APP,MAPKAPK5,TNFSF11,TNKS,CRADD,AXL,BDNF,IQGAP1,BST2,PIP4P1,BUB1,CALR,ROR1,MAP3K14,IGSF11,P2RX4,PEBP1,PAK1,PAK2,PAK3,DGKI,DDX21,DLG5,PDGFB,TRIML2,MFHAS1,CTSC,MIOS,ZDHHC13,MAP4K4,PLXNB1,PMAIP1,POU5F1,PPM1B,TRAF4,CSF3,CSNK1E,CSNK1G3,MIR21,CTBP2,PRKCZ,CTNNA1,MAPK10,RIMS2,MIR23A,TRIM44,PRLR,DAB2IP,USP34,BCL2L14,SLC38A9,PTBP1,DCC,…
GO: Biological Process	GO:0030111	regulation of Wnt signaling pathway	2.367e-05	0.2229	0.001179	0.01147	58	394	ABL1,AXIN2,FZD7,IFT80,RNF213,APOE,APP,PLPP3,TNKS,CBFB,CDH1,SHISA3,POU5F1,SOX13,PPM1B,CSNK1E,CSNK1G3,VGLL4,CTNND1,CTNND2,TCF7L1,DAB2IP,USP34,PTK7,SOST,PTPRU,LATS2,SENP2,JADE1,SALL1,UBR5,FGF2,FGFR2,SFRP1,SFRP2,TNN,LZTS2,TNKS2,SOX9,SULF1,GLI1,SPIN1,GLI3,SHISA2,TLE1,MACF1,UBE2B,WNT3,RBPJ,TRABD2B,WNK1,JUP,VANGL2,HMGA2,LRP1,LRP4,LRP6,SMAD3
GO: Biological Process	GO:0001944	vasculature development	2.408e-05	0.2267	0.001185	0.01152	112	903	ABL1,ACTG1,MFGE8,AHR,SEMA6A,ANGPT1,ANXA3,RNF213,APOE,PLPP3,MYO1E,NRP2,ZFP36L1,SOCS3,CREB3L1,PDGFB,SLIT2,HS6ST1,SLC4A7,CLIC4,MIR101-1,MIR130A,PPP3R1,PPP1R16B,MIR21,MIR205,MIR200B,MIR200C,MIR23A,DAB2IP,GATAD2A,DAG1,PTGIS,GADD45A,PTK7,PTPN14,CXCL17,PXN,AGGF1,EPHA2,KCTD10,VASH2,MMRN2,SPRED1,ROBO2,RORA,EPHB4,SPRY2,ERBB2,GGNBP2,WARS2,CITED2,FGF1,FGF2,FGFR1,FGFR2,CXCL12,FLT1,ZC3H12A,SFRP1,SFRP2,HDAC7,EP…
GO: Biological Process	GO:0042325	regulation of phosphorylation	2.411e-05	0.227	0.001185	0.01152	177	1558	ABL1,ACTB,ADAR,ADCY2,ADCY5,ADCY7,AXIN2,FZD7,MIF,AK4,FNIP2,ANGPT1,FGD2,MAP4K3,APOE,LMO4,APP,MAPKAPK5,GADD45GIP1,ZFYVE28,TNFSF11,TRIB3,PLPP3,AXL,NAB2,CCND1,BDNF,IQGAP1,SOCS2,LDB1,CALM2,ROR1,MAP3K14,SOCS3,CCND2,CCNG1,PEBP1,PAK1,PAK2,PAK3,DGKI,ARHGEF2,CDC6,CDK9,PDGFB,SOCS6,PFN2,PGAM1,CHRM1,SLIT2,DBNDD1,ETAA1,FBXO7,PLK1,MAP4K4,PICK1,MAPKAP1,DDIT4,TRAF4,CSF3,PPM1F,PRKAR1B,MIR21,PRKCZ,CTNND1,MAPK10,PRLR…
GO: Biological Process	GO:0031400	negative regulation of protein modification process	2.424e-05	0.2282	0.001185	0.01152	83	624	ABL1,ACTB,ADAR,ANGPT1,APOE,ZFYVE28,TRIB3,PLPP3,ACER2,CALM2,SOCS3,PEBP1,PAK2,MFHAS1,SLIT2,DBNDD1,FBXO7,PLK1,DDIT4,SIN3A,MIR101-1,PPP1R10,PTPA,PPM1F,PPP1R16B,PRKAR1B,PRKCG,KDM4A,PRKCZ,TRIM44,DAB2IP,PABIR1,PHACTR2,BCOR,GADD45A,RB1,DUSP5,PRKRIP1,RGS3,HEXIM2,CTDSP2,PRMT6,LATS2,SPRED1,SENP2,TRIB1,SPRY1,SPRY2,GGNBP2,HMG20B,HMG20A,USP44,UBR5,SEMA4D,SET,ZC3H12A,SFRP1,SFRP2,MTF2,INPP5F,RTRAF,KDM4B,SWAP70,K…
GO: Biological Process	GO:0045165	cell fate commitment	2.428e-05	0.2286	0.001185	0.01152	50	324	EOMES,FZD7,LMO4,MYF6,NFE2L1,OTX2,ARHGEF2,POU5F1,SOX13,TENM4,CTSV,ESRP1,CASZ1,CHRDL1,LATS2,ROBO2,SPRY1,SPRY2,ZFP57,EXT1,TUNAR,SALL1,FGF1,FGF2,FGFR1,FGFR2,SFRP1,SFRP2,OTUD5,DMRTA2,SMO,PRDM14,MIAT,SOX5,SOX9,FRS2,GLI2,GLI3,TEAD4,TEAD3,ONECUT1,HES1,WNT3,BCL11B,RBPJ,IL6,IL12RB1,FZD5,KDR,SMAD2
GO: Biological Process	GO:0019058	viral life cycle	2.478e-05	0.2332	0.001202	0.01169	55	368	ADAR,MOG,APOE,AXL,BST2,APOBEC3H,CLDN9,TRIML2,PLSCR1,APOBEC3D,HS3ST5,PPID,MIR130A,CTBP2,USP6NL,DAG1,DDX6,NECTIN2,RESF1,EPHA2,TRIM62,KIAA0319L,UBAP1,RPS27A,IFITM3,ZC3H12A,VTA1,MORC2,PABPC1,TRIM32,SLC20A2,NR5A2,NUP50,GAS6,NUP205,NUP210,NEDD4L,LARP1,TFRC,PSIP1,TMPRSS2,SNF8,KPNA6,TYRO3,UBB,HSPA1B,XPO1,ILF3,TRIM26,ITGB3,ITGB5,APOBEC3F,TRIM8,DEK,HMGA2
GO: Biological Process	GO:0043087	regulation of GTPase activity	2.594e-05	0.2442	0.001252	0.01218	70	504	MKKS,TBC1D14,PREX1,FGD2,ARHGAP23,RANBP3,ARHGAP1,GRHL3,MMUT,ARHGAP42,RGS9,IQGAP1,DGKI,CHN1,SLIT2,TBC1D22A,RAB3GAP2,MAP4K4,PLXNB1,RASAL2,SIPA1L1,MIR21,PRKG1,USP6NL,DAB2IP,ARHGAP32,ACAP1,RIPOR2,TIAM2,ARHGAP44,DOCK1,RGS3,ARHGEF10L,PLEKHG6,PLXNC1,EPHA2,SPRY1,SPRY2,ERBB2,NET1,TBC1D2,RTKN,F2RL1,CCL26,DOCK5,CDC42EP2,ARAP1,SEMA4D,SFRP1,RASA3,FGD6,IQGAP2,SIPA1L3,ARHGEF16,RCC2,FGD4,GNAS,TBCD,ARAP3,VAV2,TBC1…
GO: Biological Process	GO:0061572	actin filament bundle organization	2.607e-05	0.2454	0.001252	0.01218	33	183	MKKS,ABL1,ACTG1,ACTN4,ACTN1,PAK1,PAK2,PAWR,RFLNA,PFN2,PLS3,PPM1F,MIR21,AIF1L,PXN,DPYSL3,ARHGEF10L,ARAP1,SFRP1,CARMIL1,PPP1R9A,SORBS1,SWAP70,CLASP2,BAIAP2L1,TJP1,CGNL1,TPM1,SYNPO2,SHROOM1,ITGB5,ZYX,SMAD3
GO: Biological Process	GO:0090132	epithelium migration	2.73e-05	0.257	0.001305	0.01269	57	387	ABL1,ANGPT1,ANXA3,APOE,PLPP3,MIR135B,NRP2,CALR,P2RX4,PDGFB,PFN2,SLIT2,PLCG2,MAP4K4,EPB41L4B,BCAR1,MIR101-1,PPM1F,MIR21,MIR200B,MIR200C,MIR23A,DAB2IP,GADD45A,PTPRG,PXN,DOCK1,EPHA2,MMRN2,SPRED1,ZNF580,EPHB4,GRHL2,DOCK5,FGF1,FGF2,FGFR1,ZC3H12A,HDAC7,PAXIP1,FOXP1,FUT1,SOX9,CLASP2,STC1,TDGF1,SIRT1,THBS1,MACF1,HMGB1,HMOX1,ITGB3,JUP,KDR,RAB25,RTN4,LGALS8
GO: Biological Process	GO:0001952	regulation of cell-matrix adhesion	2.759e-05	0.2598	0.001307	0.01271	27	137	ABL1,ACTG1,MUC4,ACER2,IQGAP1,LDB1,CDK6,PKHD1,MAP4K4,PPM1F,PRKCZ,DAG1,SFRP1,FUT1,CLASP2,RCC2,TDGF1,THBS1,MACF1,ONECUT1,VCL,ITGB3,JUP,KDR,LIMS1,LRP1,SMAD3
GO: Biological Process	GO:0090287	regulation of cellular response to growth factor stimulus	2.762e-05	0.26	0.001307	0.01271	52	343	ABL1,SEMA6A,LTBP4,ANGPT1,VASN,BCL9,VWC2L,CREB3L1,OTX2,PDGFB,SLIT2,MIR21,MIR200C,DAB2IP,PTPRF,CHRDL1,SOST,VEPH1,MYOF,LATS2,MMRN2,SPRED1,SPRY1,SPRY2,RPS27A,CITED2,FGF1,FGF2,FGFR1,SFRP1,SFRP2,CTDSPL2,PRDM14,SULF1,TCF4,SHISA2,TDGF1,SIRT1,RNF165,THBS1,TSPAN12,ONECUT1,UBB,HES1,CCN1,RBPJ,ITGB3,KDR,SMURF1,SMAD2,SMAD3,SMAD7
GO: Biological Process	GO:0050673	epithelial cell proliferation	2.911e-05	0.274	0.00136	0.01323	71	515	FZD7,IFT80,ANGPT1,C6orf89,APOE,TNFSF11,MIR135B,CCND1,NRP2,ZFP36L1,NFIB,CCND2,CDH1,CDK6,PDGFB,PKHD1,EPB41L4B,MIR101-1,MIR130A,PPP1R16B,MIR21,MIR200C,MIR23A,CTSV,RAB33B,DAB2IP,ESRP1,PTPRK,RB1,AGGF1,EPHA2,VASH2,ZNF580,ERBB2,CCL26,ESRP2,FGF1,FGF2,FGFR1,FGFR2,CXCL12,FLT1,SFRP1,SFRP2,IFT74,FOXP1,SMO,FUT1,SOX9,FRS2,SULF1,GLI1,SIRT1,TGFA,THBS1,SAV1,HMGB1,HMGN1,HMOX1,HPN,HES1,BCL11B,IL6,IRF6,ITGB3,KDR,RTN…
GO: Biological Process	GO:0010811	positive regulation of cell-substrate adhesion	2.919e-05	0.2748	0.00136	0.01323	28	145	ABL1,PREX1,UNC13D,IQGAP1,CALR,CDK6,PDGFB,MAP4K4,PPM1F,PRKCZ,DAG1,DOCK1,EDIL3,ARPC2,NET1,DOCK5,SFRP1,CARMIL1,FUT1,TDGF1,THBS1,CCN1,ITGA6,ITGB3,JUP,KDR,LIMS1,SMAD3
GO: Biological Process	GO:0042692	muscle cell differentiation	2.919e-05	0.2748	0.00136	0.01323	65	460	ABL1,ACTG1,FZD7,ALPK3,TSHZ3,SORBS2,ANK2,LMOD2,MYF6,BCL9,BDNF,YBX1,CALR,CD9,PAK1,CDK9,PDGFB,TRIP10,MYMX,ASF1A,MORF4L2,CSRP2,MIR21,MIR200B,CTNNA1,PRKG1,MIR23A,RIPOR2,PTBP1,PTGFRN,MYLK3,RARB,RB1,MYOF,RORA,FGFR2,CXCL12,FHOD3,TRIM32,EPC1,SMARCA2,FOXP1,SMO,MEGF10,SOX9,FBXO40,FRS2,KAT2A,OBSL1,PLPP7,TDGF1,SIRT1,TMOD1,TNNT2,TPM1,COL14A1,HES1,YY1,RBPJ,IL4R,KRAS,ANKRD23,SELENON,VANGL2,LMNA
GO: Biological Process	GO:0060537	muscle tissue development	3.031e-05	0.2854	0.001406	0.01367	68	488	MEF2D,EOMES,FZD7,ALPK3,AHR,TSHZ3,SORBS2,ANGPT1,YBX3,MTM1,MYF6,BCL9,BDNF,CALR,PAK1,TRIP10,CHRNA1,MYL6B,TENM4,CSRP2,MIR200B,VGLL4,PRKG1,MIR23A,RIPOR2,MYLK3,RARB,AKIRIN1,RB1,TSC22D3,DSP,MYH14,HMG20B,CITED2,FGF1,FGF2,FGFR1,FGFR2,FLNB,FHOD3,HDAC7,DMRTA2,FOXP1,SMO,MEGF10,SOX9,SOX15,FRS2,KAT2A,GJA5,GLI1,OBSL1,TDGF1,SIRT1,TLL2,TNNT2,TPM1,SAV1,COL14A1,FOXN2,YY1,RBPJ,ZFAND5,SELENON,LMNA,LRP6,SMAD3,SMAD7
GO: Biological Process	GO:0060350	endochondral bone morphogenesis	3.058e-05	0.2878	0.001411	0.01372	17	67	MEF2D,AXIN2,IFT80,MMP16,ALPL,NAB2,SERPINH1,COL13A1,POC1A,RARB,RARG,EXT1,CARM1,SOX9,STC1,GNAS,THBS1
GO: Biological Process	GO:0014070	response to organic cyclic compound	3.108e-05	0.2926	0.001427	0.01388	125	1037	ABL1,MAP1B,MAT2A,ACTB,ADCY2,ADCY5,GRAMD1B,PARP1,AHR,ALPL,ANXA3,APP,MTAP,STC2,NPAS4,CCND1,RGS9,BDNF,SOCS2,ZFP36L1,ZFP36L2,NFE2L1,SDK1,CNOT2,CALR,CASP9,CBFB,P2RX4,PAK1,PAK2,PAK3,DDX21,CDH1,CDK6,PDGFB,CFTR,CHKA,CHRM1,CHRM3,SLIT2,DDX54,PLCG2,PMAIP1,AKAP7,DDIT4,CLDN4,SIN3A,NCOR2,GNA14,MIR21,PRKCG,CTNNA1,DAG1,DYNAP,PYGM,DNMT3A,EGLN2,NR2E3,HCN4,LONP2,RBBP7,DUT,NR1H3,PTPRU,ARPC2,KLF16,RNF4,CATSPER4,EIF4E…
GO: Biological Process	GO:0035148	tube formation	3.274e-05	0.3082	0.001496	0.01455	33	185	ABL1,TRIM71,LMO4,GRHL3,NFIB,CDH1,PODXL,MTHFD1L,IRX3,DAB2IP,GATAD2A,PTK7,RARG,GRHL2,CITED2,SALL1,FGF2,FGFR2,SFRP1,SFRP2,SOX9,NUP50,KAT2A,ST14,COBL,MAP3K7,VASP,ZIC5,LUZP1,SALL4,VANGL2,ALX1,LRP6
GO: Biological Process	GO:0021575	hindbrain morphogenesis	3.34e-05	0.3145	0.001519	0.01478	16	61	ABL1,USP9X,LDB1,HERC1,RORA,ATXN2,SMO,GLI1,GLI2,LHX5,AGTPBP1,GRID2,HES1,KNDC1,TRNP1,LRP6
GO: Biological Process	GO:0060322	head development	3.356e-05	0.316	0.001519	0.01478	112	910	MKKS,ABL1,USP9X,MBP,ACTB,MEIS2,EOMES,NLGN4X,AK4,ANXA3,APP,FEZF1,ATIC,ATP1B2,AXL,NRP2,LDB1,NFIB,HERC1,CALM2,OTX2,PAK1,CDH1,CDK6,DLG5,SLIT2,MAPKAP1,DDIT4,SLC4A7,BAG3,SIN3A,POU6F1,NCOR2,CSNK1E,PRKG1,CTNND1,DAB2IP,PHGDH,PTPRG,CRISPLD2,RARB,RARG,ROBO2,RORA,EMX1,CTTNBP2,IKZF1,EXT1,GRHL2,RYK,SALL1,ATXN2,FGF2,FGFR1,FGFR2,CXCL12,SELENOP,SFRP1,SFRP2,UFC1,SLC2A1,IGF2BP1,SHANK2,CELF1,SMARCA1,DMRTA2,SMO,FUT1,…
GO: Biological Process	GO:0048732	gland development	3.462e-05	0.3259	0.001559	0.01517	72	527	ABL1,MAN2A1,AHR,AK4,LMO4,TNFSF11,ZDHHC21,CCND1,SOCS2,NFIB,CDH1,CEBPG,PDGFB,SLIT2,FA2H,NCOR2,CTNND1,PRLR,PROC,ESRP1,DAG1,CCDC40,RARG,DUT,FEM1B,EPHA2,RPL30,IKZF1,CITED2,ESRP2,SALL1,FGF1,FGF2,FGFR1,FGFR2,SFRP1,SRSF5,KLF1,SMO,SOX3,SOX9,FRS2,SULF1,GLI1,GLI2,GLI3,COBL,GOT2,TDGF1,TGFA,HMOX1,ONECUT1,UBE3A,HPN,HRH2,HES1,WNT3,ZIC3,BCL11B,RBPJ,IL6,IRF6,KRAS,KRT18,RTN4,LAMA5,LIMS1,HMGA2,LRP6,LRP5,SMAD2,SMAD3
GO: Biological Process	GO:0032880	regulation of protein localization	3.544e-05	0.3337	0.001589	0.01546	125	1040	LYPLAL1,ACTB,ADCY5,PARP1,CD200,SORBS2,ANGPT1,ANK3,PIWIL4,APOE,APP,MTNR1B,MYO5A,BDNF,IQGAP1,BICD1,NVL,OAZ2,UHMK1,PAK1,CDH1,PDE4C,TRIML2,MFHAS1,CFTR,CHRM1,PLK1,MAP4K4,PMAIP1,PICK1,BAG3,SIN3A,PPID,MIR148A,PPP3R1,CSNK1E,PPM1F,PRKCZ,CTNNA1,EDEM1,CROCC,RAB11FIP3,RIPOR2,ATG13,DAG1,PTBP1,PTPN14,ARHGAP44,RB1,DNAJB6,NR1H3,ARPC2,ZFAND1,LATS2,CELSR3,EPHA2,SAR1B,ERBB2,TCIRG1,F2RL1,UBR5,GPC4,MCRS1,ZC3H12A,SFRP…
GO: Biological Process	GO:0051247	positive regulation of protein metabolic process	3.601e-05	0.339	0.001607	0.01563	190	1704	ABL1,MBP,ADCY2,ADCY5,ADCY7,AXIN2,MIF,FNIP2,ANGPT1,FGD2,C6orf89,MAP4K3,YBX3,APOE,APP,MAPKAPK5,TNFSF11,TRIB3,PLPP3,MYLIP,ACER2,CRADD,NAB2,CCND1,BDNF,IQGAP1,LDB1,CALM2,MAP3K14,SOCS3,CASP9,OAZ2,CCND2,UHMK1,PAK1,PAK2,PAK3,DGKI,PAWR,ARHGEF2,CDC6,CDK9,PDGFB,CTSC,PACSIN3,PFN2,CHRM1,CIRBP,RAB3GAP2,ETAA1,ARIH1,PLK1,MAP4K4,PMAIP1,PICK1,MAPKAP1,POLR2G,CLDN4,NCOR2,TRAF4,PTPA,CSF3,CSNK1E,PPM1F,PPP1R16B,PRKAR1B…
GO: Biological Process	GO:0010720	positive regulation of cell development	3.631e-05	0.3419	0.001613	0.01569	55	373	ABL1,MAN2A1,MAP1B,BCL11A,PREX1,APOE,TNFSF11,MYF6,UNC13D,BDNF,CALR,PAK1,PAK3,CFTR,SLIT2,PLXNB1,CRABP2,TENM4,CUX1,PROC,DAG1,TIAM2,PTPRF,PTPRZ1,DOCK1,ARPC2,PLXNC1,ROBO2,TRIB1,NET1,DOCK5,TRPV2,CXCL12,SEMA4D,CARMIL1,TRAK1,TRIM32,DMRTA2,SMO,GLI3,GOLGA4,JADE2,OBSL1,MACF1,HES1,WNT3,IL6,RNF112,ITGB3,KDR,RTN4,LIMS1,LRP1,LYN,SMAD7
GO: Biological Process	GO:0010562	positive regulation of phosphorus metabolic process	3.689e-05	0.3473	0.001623	0.01579	133	1121	ABL1,ADCY2,ADCY5,ADCY7,AXIN2,FZD7,MIF,FNIP2,ANGPT1,FGD2,MAP4K3,LMO4,APP,MAPKAPK5,GADD45GIP1,TNFSF11,PLPP3,AXL,NAB2,CCND1,BDNF,IQGAP1,CALM2,ROR1,MAP3K14,SOCS3,CCND2,PAK1,PAK2,PAK3,DGKI,PAWR,ARHGEF2,CDC6,CDK9,PDGFB,PFN2,CHRM1,ETAA1,PLK1,MAP4K4,PICK1,MAPKAP1,TRAF4,PTPA,CSF3,PPP1R16B,PRKAR1B,MIR21,PRKCZ,CTNND1,MAPK10,PRLR,DAB2IP,DAG1,DYNAP,PTBP1,GADD45A,CDCA2,PTPRZ1,CXCL17,PXN,FGF19,PHIP,DOCK3,DUSP5,…
GO: Biological Process	GO:0045937	positive regulation of phosphate metabolic process	3.689e-05	0.3473	0.001623	0.01579	133	1121	ABL1,ADCY2,ADCY5,ADCY7,AXIN2,FZD7,MIF,FNIP2,ANGPT1,FGD2,MAP4K3,LMO4,APP,MAPKAPK5,GADD45GIP1,TNFSF11,PLPP3,AXL,NAB2,CCND1,BDNF,IQGAP1,CALM2,ROR1,MAP3K14,SOCS3,CCND2,PAK1,PAK2,PAK3,DGKI,PAWR,ARHGEF2,CDC6,CDK9,PDGFB,PFN2,CHRM1,ETAA1,PLK1,MAP4K4,PICK1,MAPKAP1,TRAF4,PTPA,CSF3,PPP1R16B,PRKAR1B,MIR21,PRKCZ,CTNND1,MAPK10,PRLR,DAB2IP,DAG1,DYNAP,PTBP1,GADD45A,CDCA2,PTPRZ1,CXCL17,PXN,FGF19,PHIP,DOCK3,DUSP5,…
GO: Biological Process	GO:0070647	protein modification by small protein conjugation or removal	3.764e-05	0.3544	0.001648	0.01603	140	1192	ABL1,USP9X,ACTB,BCL11A,MYSM1,KLHL42,CUL1,ANGPT1,USP28,RNF213,TRIM71,TRIB3,MYLIP,TNKS,SOCS2,NFE2L1,HERC1,SOCS3,CBFB,CDK9,TRIML2,CFTR,SOCS6,FBXO7,ARIH1,PLK1,RNF186,MIR101-1,TRAF4,PRKCG,TRIM44,RNF212B,WSB1,USP34,MED18,BCOR,INO80D,FBXL5,MED24,RAD23B,RCE1,ATG10,USP43,DESI2,PHC1,FEM1B,RNF4,KCTD10,TRIM62,SENP2,RNF41,TOPORS,TRIB1,RHOT1,UBA5,SPRY2,RPS27A,RNF187,HMG20B,HMG20A,USP44,UBR5,DCAF17,MCRS1,RNF145…
GO: Biological Process	GO:0045860	positive regulation of protein kinase activity	3.823e-05	0.3599	0.001666	0.01621	81	613	ABL1,ADCY2,ADCY5,ADCY7,AXIN2,MIF,ANGPT1,FGD2,MAP4K3,APP,MAPKAPK5,TNFSF11,NAB2,CCND1,BDNF,IQGAP1,CALM2,MAP3K14,CCND2,PAK1,PAK2,PAK3,DGKI,CDC6,PDGFB,CHRM1,ETAA1,MAP4K4,PICK1,MAPKAP1,TRAF4,PRKAR1B,MIR21,PRKCZ,CTNND1,MAPK10,PRLR,DAB2IP,DAG1,DYNAP,GADD45A,CXCL17,PXN,DOCK3,DUSP5,TOM1L1,MARK2,SPRY2,ERBB2,RPS27A,FGF1,FGF2,FGFR1,FLT1,DBF4B,PPP1R9A,INAVA,TNIK,GAS6,PBK,FRS2,TAB2,FGD4,MAP3K7,SRCIN1,TDGF1,SIR…
GO: Biological Process	GO:0034446	substrate adhesion-dependent cell spreading	3.84e-05	0.3615	0.001666	0.01621	24	117	ABL1,ACTN4,FZD7,PREX1,AXL,UNC13D,CALR,BCAR1,PXN,DOCK1,ARPC2,NET1,DOCK5,SFRP1,CARMIL1,ST6GAL1,PARVG,RCC2,SRCIN1,TYRO3,FNDC3B,ITGB3,LAMA5,LIMS1
GO: Biological Process	GO:0090130	tissue migration	3.952e-05	0.3721	0.001707	0.0166	57	392	ABL1,ANGPT1,ANXA3,APOE,PLPP3,MIR135B,NRP2,CALR,P2RX4,PDGFB,PFN2,SLIT2,PLCG2,MAP4K4,EPB41L4B,BCAR1,MIR101-1,PPM1F,MIR21,MIR200B,MIR200C,MIR23A,DAB2IP,GADD45A,PTPRG,PXN,DOCK1,EPHA2,MMRN2,SPRED1,ZNF580,EPHB4,GRHL2,DOCK5,FGF1,FGF2,FGFR1,ZC3H12A,HDAC7,PAXIP1,FOXP1,FUT1,SOX9,CLASP2,STC1,TDGF1,SIRT1,THBS1,MACF1,HMGB1,HMOX1,ITGB3,JUP,KDR,RAB25,RTN4,LGALS8
GO: Biological Process	GO:0061351	neural precursor cell proliferation	4.065e-05	0.3827	0.001747	0.017	34	195	TRIM71,BDNF,ARHGEF2,NCOR2,CTNNA1,MELK,PTPRZ1,RARB,SHCBP1,RORA,EMX1,RYK,SALL1,FGF2,FGFR1,FGFR2,IGF2BP1,SMARCA1,DMRTA2,SMO,SOX5,FRS2,GBX2,GLI1,GLI2,GLI3,LHX5,AKNA,TEAD3,TRNP1,LIMS1,HMGA2,LRP6,LYN
GO: Biological Process	GO:0051017	actin filament bundle assembly	4.093e-05	0.3853	0.001751	0.01704	32	179	MKKS,ABL1,ACTG1,ACTN4,ACTN1,PAK1,PAK2,PAWR,PFN2,PLS3,PPM1F,MIR21,AIF1L,PXN,DPYSL3,ARHGEF10L,ARAP1,SFRP1,CARMIL1,PPP1R9A,SORBS1,SWAP70,CLASP2,BAIAP2L1,TJP1,CGNL1,TPM1,SYNPO2,SHROOM1,ITGB5,ZYX,SMAD3
GO: Biological Process	GO:1901888	regulation of cell junction assembly	4.155e-05	0.3912	0.00177	0.01722	38	228	ABL1,ASIC2,ACTG1,APP,BDNF,IQGAP1,LDB1,CBFB,ADGRE5,DLG5,MAP4K4,PPM1F,SIPA1L1,EPHA2,ROBO2,LRRTM4,GPC4,SEMA4D,SFRP1,PPP1R9A,ADGRL1,CLASP2,RCC2,ADGRL2,ADGRL3,NEDD4L,GRID2,THBS1,TJP1,MACF1,TPBG,UBE2V2,VCL,FZD5,KDR,LIMS1,LRP1,SMAD3
GO: Biological Process	GO:0048514	blood vessel morphogenesis	4.19e-05	0.3944	0.001777	0.01728	97	768	ABL1,ACTG1,MFGE8,AHR,SEMA6A,ANGPT1,ANXA3,RNF213,APOE,MYO1E,NRP2,ZFP36L1,CREB3L1,PDGFB,SLIT2,HS6ST1,CLIC4,MIR101-1,MIR130A,PPP3R1,PPP1R16B,MIR21,MIR205,MIR200B,MIR200C,MIR23A,DAB2IP,DAG1,PTGIS,GADD45A,CXCL17,PXN,AGGF1,EPHA2,KCTD10,VASH2,MMRN2,SPRED1,RORA,EPHB4,SPRY2,ERBB2,WARS2,CITED2,FGF1,FGF2,FGFR1,FGFR2,CXCL12,FLT1,ZC3H12A,SFRP1,SFRP2,HDAC7,PAXIP1,SMO,FUT1,ERAP1,GBX2,GJA5,SULF1,MAP3K7,TCF4,TDGF…
GO: Biological Process	GO:0043069	negative regulation of programmed cell death	4.21e-05	0.3963	0.001777	0.01729	129	1084	ABL1,ASIC2,ADAR,MIF,ANGPT1,APBB2,YBX3,APOE,PDXK,MTNR1B,MUC4,AXL,BDNF,SOCS2,BNIP1,TAX1BP1,YBX1,SOCS3,CREB3L1,CCND2,CCNG1,PAK2,ARHGEF2,AURKB,CFTR,TRIP10,SERPINB9,RETREG1,PKHD1,PLCG2,PLK1,MAP4K4,BAG3,SIN3A,CLDN7,MIR101-1,PPP1R10,MIR21,MIR200B,PRKCG,PRKCZ,CTNNA1,PRLR,PROC,PTMA,TMEM161A,PTPRZ1,PHIP,RARB,RARG,RB1,TSC22D3,DNAJB6,TOPORS,RPL10,SPRY2,CAAP1,ERBB2,RPS27A,CITED2,ADAMTS20,FGFR2,SLC30A10,CXCL12…
GO: Biological Process	GO:0010631	epithelial cell migration	4.238e-05	0.399	0.001778	0.0173	56	384	ABL1,ANGPT1,ANXA3,APOE,PLPP3,MIR135B,NRP2,CALR,P2RX4,PDGFB,PFN2,SLIT2,PLCG2,MAP4K4,EPB41L4B,BCAR1,MIR101-1,PPM1F,MIR21,MIR200B,MIR200C,MIR23A,DAB2IP,GADD45A,PTPRG,PXN,DOCK1,EPHA2,MMRN2,SPRED1,ZNF580,EPHB4,DOCK5,FGF1,FGF2,FGFR1,ZC3H12A,HDAC7,PAXIP1,FOXP1,FUT1,SOX9,CLASP2,STC1,TDGF1,SIRT1,THBS1,MACF1,HMGB1,HMOX1,ITGB3,JUP,KDR,RAB25,RTN4,LGALS8
GO: Biological Process	GO:0032956	regulation of actin cytoskeleton organization	4.25e-05	0.4001	0.001778	0.0173	57	393	MKKS,ABL1,ACTG1,PREX1,LMOD2,GRHL3,IQGAP1,BST2,PAK1,PAK2,PAK3,PFN2,SLIT2,PICK1,CSF3,PPM1F,MIR21,CTSV,MYLK3,ARHGAP44,PXN,ARHGEF10L,ARPC2,F2RL1,CCL26,FES,CDC42EP2,CXCL12,ARAP1,SFRP1,CARMIL1,RHOBTB3,PPP1R9A,FHOD3,SWAP70,IQGAP2,SPTAN1,SPTBN1,WASF3,CLASP2,ARFIP1,JMY,BAIAP2L1,TJP1,TMOD1,CGNL1,TPM1,SYNPO2,CD2AP,VASP,CAPZA3,ARHGAP18,ITGB3,ANKRD23,VANGL2,LRP1,SMAD3
GO: Biological Process	GO:0040008	regulation of growth	4.371e-05	0.4115	0.001813	0.01764	100	798	MKKS,ABL1,MAP1B,BCL11A,PARP1,AHR,SEMA6A,LTBP4,MCTS1,APBB2,YBX3,APOE,APP,STC2,MTM1,BDNF,SOCS2,BST2,SOCS3,IGSF11,PAK1,PAK2,SOCS6,TRIP10,CIRBP,SLIT2,SIN3A,BCAR1,CRABP2,MORF4L2,PPM1F,MIR200B,VGLL4,RIMS2,RAB33B,DAB2IP,PABIR1,SERTAD2,DCC,PHIP,EGLN2,RB1,RBBP7,LATS2,ERBB2,NET1,IKZF1,JADE1,RYK,CITED2,WWC2,ATXN2,TRPV2,FGF2,FGFR1,FGFR2,CXCL12,SEMA6B,SEMA4D,SEMA4B,SELENOP,SFRP1,SFRP2,DCUN1D5,CELF1,TRIM32,EPC…
GO: Biological Process	GO:0044089	positive regulation of cellular component biogenesis	4.372e-05	0.4116	0.001813	0.01764	78	587	ABL1,MAP1B,ASIC2,PARP1,AHR,FNIP2,APOE,LMOD2,BDNF,IQGAP1,CNOT2,PAK1,ADGRE5,DLG5,PFN2,RAB3GAP2,MAP4K4,PICK1,CSF3,PPM1F,CROCC,DAB2IP,RIPOR2,DAG1,FNBP1L,PXN,DPYSL3,AKIRIN1,ARHGEF10L,ARPC2,RESF1,EPHA2,PAN3,IKZF1,F2RL1,CCL26,LRRTM4,FES,CDC42EP2,ARAP1,SEMA4D,SFRP1,CARMIL1,ADGRL1,MORC2,ATF7IP,BBC3,SOX9,SWAP70,IQGAP2,SEPTIN9,WASF3,CLASP2,ARFIP1,JMY,PHLDB1,BAIAP2L1,COBL,ADGRL2,ADGRL3,GRID2,TERF1,TFRC,TPBG,…
GO: Biological Process	GO:0006325	chromatin organization	4.446e-05	0.4185	0.001836	0.01786	106	857	ACTB,MYSM1,MTA3,C6orf89,PARG,BEND3,APP,GATAD1,RCOR2,LDB1,PAK1,AURKB,CDK9,CEBPG,ZNF462,ATAD2B,ASF1A,RCCD1,POU5F1,SIN3A,ZZZ3,KANSL1,MORF4L2,PPM1F,KDM4A,TCF7L1,SERTAD2,BCOR,PTMA,TLK1,SUPT7L,DNMT3A,RB1,RBBP7,CHAF1A,PHC1,PRMT6,RIF1,RESF1,EHMT1,FAM172A,CENPW,IKZF1,JADE1,PHF21A,HMG20B,HMG20A,SATB1,UBR5,MCRS1,CHD6,HMGN4,CARM1,SET,MTF2,CHD9,MORC2,HDAC7,BAHD1,IWS1,KLF1,CTCF,SCMH1,ATF7IP,EPC1,PAXIP1,SMARCA1…
GO: Biological Process	GO:0051248	negative regulation of protein metabolic process	4.741e-05	0.4463	0.001949	0.01896	142	1218	ABL1,ACTB,ADAR,AGO3,MIF,ANGPT1,TRIM71,APOE,APP,PRPF18,ZFYVE28,TRIB3,PLPP3,MTM1,ACER2,MIR135B,ZFP36L1,ZFP36L2,BST2,CALM2,YBX1,CALR,SOCS3,SERPINH1,PEBP1,PAK2,CDH1,MFHAS1,PFDN4,CIRBP,SLIT2,SERPINB8,SERPINB9,DBNDD1,A2ML1,FBXO7,PLK1,DDIT4,SIN3A,MIR101-1,PPP1R10,WFDC3,PTPA,MIR148A,PPM1F,PPP1R16B,PRKAR1B,MIR21,MIR205,MIR200B,PRKCG,MIR200C,KDM4A,PRKCZ,TRIM44,DAB2IP,PABIR1,PHACTR2,BCOR,GADD45A,DDX6,SPOCK3…
GO: Biological Process	GO:0032270	positive regulation of cellular protein metabolic process	4.825e-05	0.4542	0.001975	0.01921	181	1619	ABL1,MBP,ADCY2,ADCY5,ADCY7,AXIN2,MIF,FNIP2,ANGPT1,FGD2,C6orf89,MAP4K3,YBX3,APOE,APP,MAPKAPK5,TNFSF11,TRIB3,PLPP3,ACER2,CRADD,NAB2,CCND1,BDNF,IQGAP1,CALM2,MAP3K14,SOCS3,CASP9,CCND2,UHMK1,PAK1,PAK2,PAK3,DGKI,PAWR,ARHGEF2,CDC6,CDK9,PDGFB,CTSC,PACSIN3,PFN2,CHRM1,CIRBP,RAB3GAP2,ETAA1,ARIH1,PLK1,MAP4K4,PMAIP1,PICK1,MAPKAP1,POLR2G,CLDN4,NCOR2,TRAF4,PTPA,CSF3,CSNK1E,PPM1F,PPP1R16B,PRKAR1B,MIR21,MIR205,PR…
GO: Biological Process	GO:0043066	negative regulation of apoptotic process	5.001e-05	0.4708	0.002038	0.01983	126	1058	ABL1,ASIC2,ADAR,MIF,ANGPT1,APBB2,YBX3,APOE,PDXK,MTNR1B,MUC4,AXL,BDNF,SOCS2,BNIP1,TAX1BP1,YBX1,SOCS3,CREB3L1,CCND2,CCNG1,PAK2,ARHGEF2,AURKB,CFTR,TRIP10,SERPINB9,RETREG1,PKHD1,PLK1,MAP4K4,BAG3,SIN3A,CLDN7,PPP1R10,MIR21,MIR200B,PRKCG,PRKCZ,CTNNA1,PRLR,PROC,PTMA,TMEM161A,PTPRZ1,PHIP,RARB,RARG,RB1,TSC22D3,DNAJB6,TOPORS,RPL10,SPRY2,CAAP1,ERBB2,RPS27A,CITED2,ADAMTS20,FGFR2,SLC30A10,CXCL12,SEMA4D,SET,ZC3…
GO: Biological Process	GO:0016049	cell growth	5.035e-05	0.474	0.002043	0.01987	77	580	ABL1,MAP1B,USP9X,BCL11A,SEMA6A,LTBP4,SORBS2,APBB2,APOE,APP,BDNF,IQGAP1,NRP2,SOCS2,BST2,PAK1,TRIP10,CIRBP,SLIT2,SIN3A,BCAR1,CRABP2,PRKCZ,VGLL4,PRKG1,RIMS2,MIR23A,RAB33B,DAB2IP,PABIR1,SERTAD2,DCC,EGLN2,RARG,RB1,RBBP7,EMX1,ERBB2,NET1,JADE1,RYK,TRPV2,CXCL12,SEMA6B,SEMA4D,SEMA4B,SFRP1,SFRP2,DCUN1D5,TRIM32,TNN,SMARCA2,FOXP1,SMO,BBC3,SOX9,CLASP2,SYT1,COBL,GOLGA4,NEDD4L,JADE2,SIRT1,TFRC,MACF1,ST20,HPN,CO…
GO: Biological Process	GO:0007411	axon guidance	5.258e-05	0.495	0.002121	0.02063	48	316	SEMA6A,ANK3,APBB2,APP,FEZF1,BDNF,NRP2,NFIB,OTX2,CHN1,SLIT2,PLXNB1,DAG1,DCC,DOK1,CELSR3,PLXNC1,EPHA2,ROBO2,EPHB4,ERBB2,ETV1,EXT1,RYK,CXCL12,SEMA6B,SEMA4D,SEMA4B,FOXP1,SMO,EPHA6,SPTAN1,SPTBN1,FRS2,GBX2,GLI2,GLI3,GRB7,RNF165,VASP,WNT3,BCL11B,KIF5B,KIF5C,LAMA5,LAMC2,VANGL2,LRP1
GO: Biological Process	GO:2000146	negative regulation of cell motility	5.272e-05	0.4963	0.002121	0.02063	56	387	MIF,STK24,CD200,APOE,ATP1B2,BST2,CALR,CDH1,DLG5,PDGFB,PFN2,SLIT2,SINHCAF,CLIC4,MIR101-1,MIR21,MIR200B,MIR200C,CTNNA1,PRKG1,DAB2IP,RIPOR2,DAG1,GADD45A,PTPRG,PTPRK,SPOCK3,DPYSL3,PTPRU,MMRN2,SPRED1,RNF41,TRIB1,CITED2,FGF2,CXCL12,SFRP1,SFRP2,TNN,CLASP2,STC1,SULF1,GNA12,THBS1,ARAP3,TIMP1,TPM1,ZMYND8,HMGB1,HMOX1,GCSAM,VCL,RBPJ,JUP,LRP1,SMAD7
GO: Biological Process	GO:0021587	cerebellum morphogenesis	5.604e-05	0.5276	0.002245	0.02184	15	57	ABL1,USP9X,LDB1,HERC1,RORA,ATXN2,SMO,GLI1,GLI2,LHX5,AGTPBP1,GRID2,KNDC1,TRNP1,LRP6
GO: Biological Process	GO:0097485	neuron projection guidance	5.698e-05	0.5364	0.002273	0.02211	48	317	SEMA6A,ANK3,APBB2,APP,FEZF1,BDNF,NRP2,NFIB,OTX2,CHN1,SLIT2,PLXNB1,DAG1,DCC,DOK1,CELSR3,PLXNC1,EPHA2,ROBO2,EPHB4,ERBB2,ETV1,EXT1,RYK,CXCL12,SEMA6B,SEMA4D,SEMA4B,FOXP1,SMO,EPHA6,SPTAN1,SPTBN1,FRS2,GBX2,GLI2,GLI3,GRB7,RNF165,VASP,WNT3,BCL11B,KIF5B,KIF5C,LAMA5,LAMC2,VANGL2,LRP1
GO: Biological Process	GO:0150063	visual system development	5.81e-05	0.547	0.002308	0.02245	63	452	MAN2A1,MEIS2,TBC1D32,AHR,TRPM1,MTNR1B,GRHL3,BDNF,NHS,SDK1,OTX2,PDGFB,SLC4A7,FAT3,CLIC4,NECTIN3,CRX,CASZ1,CHRDL1,NR2E3,RARB,RARG,EPHA2,SPRED1,TOPORS,SPRY1,SPRY2,TCIRG1,IKZF1,GRHL2,CITED2,FAT1,SALL2,FGF2,FGFR2,FLT1,ZHX2,MIAT,SOX9,SIPA1L3,FRS2,CCDC66,GLI3,AGTPBP1,GPD2,OBSL1,TMOD1,TSPAN12,HMGB1,HMGN1,SLC7A11,HPS1,P2RY12,YY1,BCL11B,CRYGN,CELF4,FZD5,KDR,LRP6,LRP5,SMAD3,MAF
GO: Biological Process	GO:0009611	response to wounding	5.994e-05	0.5643	0.002371	0.02306	94	746	MAP1B,ACTB,ACTG1,ACTN1,FZD7,MIF,STK24,C6orf89,APOE,PLPP3,GRHL3,MYH2,AXL,DST,ZFP36L1,ZFP36L2,PAPSS2,CD9,P2RX4,PAK1,DGKI,PDGFB,PLCG2,PLSCR1,EPB41L4B,POU5F1,CLDN4,GNA14,PRKAR1B,MIR21,MIR200B,PRKCG,CTNNA1,PRKG1,PROC,DAG1,PTK7,PTPRF,DOCK1,RAD51B,DPYSL3,DSP,MYOF,ERBB2,EXT1,F2RL1,F11,PHF21A,HMG20B,MYL9,FGF1,FGF2,FGFR2,SRSF5,CARMIL1,INPP5F,SLC1A3,SH2B2,GAS6,CLASP2,XYLT1,RCOR1,GLI1,GLI3,GNA12,GNAS,TFPI,TH…
GO: Biological Process	GO:0007423	sensory organ development	6.066e-05	0.571	0.002382	0.02317	86	669	MAN2A1,MEIS2,TBC1D32,GRXCR2,AHR,TRPM1,MTNR1B,GRHL3,MYCL,BDNF,NHS,SDK1,ROR1,OTX2,CDH1,CEBPD,PDGFB,SLC4A7,FAT3,CLIC4,NECTIN3,CRX,LRIG1,CUX1,BNC2,RIPOR2,ESRP1,CASZ1,PTK7,GSDME,CHRDL1,NR2E3,RARB,RARG,EPHA2,INSIG2,SPRED1,TOPORS,SPRY1,SPRY2,TCIRG1,IKZF1,GRHL2,CITED2,FAT1,SALL2,FGF2,FGFR1,FGFR2,FLT1,ZHX2,MIAT,GABRB3,SOX3,SOX9,SIPA1L3,FRS2,GBX2,CCDC66,GLI2,GLI3,AGTPBP1,GPD2,TMC1,OBSL1,TMOD1,TSPAN12,HMGB1…
GO: Biological Process	GO:0030336	negative regulation of cell migration	6.072e-05	0.5716	0.002382	0.02317	54	371	MIF,STK24,CD200,APOE,ATP1B2,BST2,CALR,CDH1,DLG5,PDGFB,PFN2,SLIT2,SINHCAF,CLIC4,MIR101-1,MIR21,MIR200B,MIR200C,PRKG1,DAB2IP,RIPOR2,DAG1,GADD45A,PTPRG,PTPRK,DPYSL3,PTPRU,MMRN2,SPRED1,RNF41,TRIB1,CITED2,FGF2,CXCL12,SFRP1,SFRP2,TNN,CLASP2,STC1,SULF1,GNA12,THBS1,ARAP3,TIMP1,TPM1,ZMYND8,HMGB1,HMOX1,GCSAM,VCL,RBPJ,JUP,LRP1,SMAD7
GO: Biological Process	GO:0048672	positive regulation of collateral sprouting	6.193e-05	0.583	0.00241	0.02345	7	14	BCL11A,BDNF,CRABP2,SEMA4D,WNT3,RTN4,LRP1
GO: Biological Process	GO:0042327	positive regulation of phosphorylation	6.196e-05	0.5833	0.00241	0.02345	123	1033	ABL1,ADCY2,ADCY5,ADCY7,AXIN2,FZD7,MIF,FNIP2,ANGPT1,FGD2,MAP4K3,LMO4,APP,MAPKAPK5,GADD45GIP1,TNFSF11,PLPP3,AXL,NAB2,CCND1,BDNF,IQGAP1,CALM2,ROR1,MAP3K14,SOCS3,CCND2,PAK1,PAK2,PAK3,DGKI,ARHGEF2,CDC6,CDK9,PDGFB,PFN2,CHRM1,ETAA1,PLK1,MAP4K4,PICK1,MAPKAP1,TRAF4,CSF3,PRKAR1B,MIR21,PRKCZ,CTNND1,MAPK10,PRLR,DAB2IP,DAG1,DYNAP,GADD45A,PTPRZ1,CXCL17,PXN,FGF19,PHIP,DOCK3,DUSP5,TOM1L1,EPHA2,SENP2,MARK2,EPHB4,…
GO: Biological Process	GO:0010647	positive regulation of cell communication	6.319e-05	0.5949	0.00244	0.02374	212	1952	ABL1,ACTN4,AXIN2,FZD7,PARP1,AGO3,MID1,MIF,WDFY1,TSHZ3,ANGPT1,ANK3,FGD2,MAP4K3,APOE,APP,MAPKAPK5,TNFSF11,MTNR1B,TNKS,CRADD,AXL,BDNF,IQGAP1,BST2,PIP4P1,BUB1,CALB2,CALR,ROR1,MAP3K14,IGSF11,P2RX4,PEBP1,PAK1,PAK2,PAK3,DGKI,PAWR,DDX21,DLG5,PDGFB,TRIML2,MFHAS1,CTSC,CFTR,MIOS,ZDHHC13,MAP4K4,PLXNB1,PMAIP1,POU5F1,PPM1B,TRAF4,CSF3,CSNK1E,CSNK1G3,MIR21,PRKCG,CTBP2,PRKCZ,CTNNA1,MAPK10,RIMS2,MIR23A,TRIM44,PRLR…
GO: Biological Process	GO:0007043	cell-cell junction assembly	6.337e-05	0.5966	0.00244	0.02374	29	159	ACTB,ACTG1,ACTN4,CBFB,CLDN9,CD9,PAK2,CDH1,DLG5,CLDN4,CLDN7,CTNNA1,CTNND1,CTNND2,EPHA2,MARVELD2,PATJ,GRHL2,HDAC7,GJA5,GJB1,TBCD,NEDD4L,TJP1,UGT8,VCL,JUP,FZD5,SMAD7
GO: Biological Process	GO:0060284	regulation of cell development	6.351e-05	0.5979	0.00244	0.02374	79	603	ABL1,MAN2A1,MAP1B,ACTN4,BCL11A,AXIN2,SEMA6A,PREX1,APOE,TNFSF11,FEZF1,ZDHHC21,MYF6,UNC13D,BDNF,CALR,PAK1,PAK3,RFLNA,ARHGEF2,CFTR,SLIT2,TJP2,PLXNB1,BCAR1,CRABP2,TENM4,KDM4A,CTNNA1,CUX1,PROC,DAG1,BRINP1,DCC,TIAM2,PTPRF,PTPRZ1,DOCK1,ARPC2,PLXNC1,ROBO2,TRIB1,NET1,RYK,DOCK5,TRPV2,CXCL12,SEMA6B,SEMA4D,SEMA4B,CARMIL1,TRAK1,TRIM32,DMRTA2,SMO,RCC2,GLI3,GOLGA4,JADE2,TCP11,OBSL1,GRB14,MACF1,TNFRSF1A,HES1,VCL…
GO: Biological Process	GO:0016331	morphogenesis of embryonic epithelium	6.377e-05	0.6004	0.00244	0.02374	32	183	ABL1,TRIM71,LMO4,GRHL3,MTHFD1L,IRX3,GATAD2A,PTK7,RARG,GRHL2,CITED2,SALL1,FGFR2,SFRP1,SFRP2,SOX9,NUP50,KAT2A,ST14,SULF1,GLI2,COBL,MAP3K7,VASP,ZIC5,LUZP1,LAMA5,SALL4,VANGL2,LLGL2,ALX1,LRP6
GO: Biological Process	GO:0071345	cellular response to cytokine stimulus	6.611e-05	0.6223	0.00252	0.02451	139	1196	MKKS,MAT2A,ACTG1,ACTN4,ADAR,MID1,MIF,CUL1,ANGPT1,YBX3,TNFSF11,MTAP,MRPL15,ATIC,AXL,CCND1,NRP2,SOCS2,ZFP36L1,ZFP36L2,BST2,TAX1BP1,RAB12,YBX1,MAP3K14,SOCS3,CBFB,OTX2,PAK2,LRBA,ARHGEF2,CDK9,CEBPD,PDGFB,SLIT2,TJP2,POU5F1,TRAF4,CSF3,MIR21,CTBP2,TRIM44,PRLR,DAB2IP,ZFP42,RIPOR2,IL22RA1,PTGIS,PTPN12,GSDME,PTPN14,MYLK3,PTPRF,PTPRZ1,CXCL17,GFPT2,RAD23B,DOK1,DPYSL3,RARG,NR1H3,PHC1,RIF1,TRIM62,RORA,PCOLCE2,S…
GO: Biological Process	GO:0045666	positive regulation of neuron differentiation	6.772e-05	0.6375	0.002563	0.02493	24	121	MAP1B,APP,FEZF1,BDNF,SOCS2,VWC2L,ARHGEF2,SIN3A,IRX3,CSNK1E,KDM4A,BRINP1,RARB,HMG20B,SALL1,FGFR1,CXCL12,TRIM32,KDM4C,GLI2,TCF4,TCF12,IL6,RNF112
GO: Biological Process	GO:0001568	blood vessel development	6.779e-05	0.6381	0.002563	0.02493	106	866	ABL1,ACTG1,MFGE8,AHR,SEMA6A,ANGPT1,ANXA3,RNF213,APOE,PLPP3,MYO1E,NRP2,ZFP36L1,SOCS3,CREB3L1,PDGFB,SLIT2,HS6ST1,CLIC4,MIR101-1,MIR130A,PPP3R1,PPP1R16B,MIR21,MIR205,MIR200B,MIR200C,MIR23A,DAB2IP,GATAD2A,DAG1,PTGIS,GADD45A,PTK7,CXCL17,PXN,AGGF1,EPHA2,KCTD10,VASH2,MMRN2,SPRED1,ROBO2,RORA,EPHB4,SPRY2,ERBB2,GGNBP2,WARS2,CITED2,FGF1,FGF2,FGFR1,FGFR2,CXCL12,FLT1,ZC3H12A,SFRP1,SFRP2,HDAC7,PAXIP1,SMO,FUT1,…
GO: Biological Process	GO:0048668	collateral sprouting	7.097e-05	0.6681	0.002672	0.02599	11	34	ABL1,BCL11A,APP,BDNF,CRABP2,DCC,SEMA4D,COBL,WNT3,RTN4,LRP1
GO: Biological Process	GO:0022612	gland morphogenesis	7.125e-05	0.6707	0.002672	0.02599	29	160	NFIB,CDH1,PDGFB,SLIT2,CTNND1,ESRP1,DAG1,RARG,FEM1B,EPHA2,ESRP2,FGF1,FGFR1,FGFR2,SFRP1,SOX9,FRS2,SULF1,GLI1,GLI2,GLI3,TGFA,HPN,IL6,RTN4,LAMA5,LIMS1,LRP6,LRP5
GO: Biological Process	GO:0010594	regulation of endothelial cell migration	7.771e-05	0.7316	0.002903	0.02824	39	243	ABL1,ANGPT1,ANXA3,APOE,PLPP3,MIR135B,NRP2,CALR,P2RX4,PDGFB,SLIT2,BCAR1,MIR101-1,MIR21,MIR200B,MIR200C,MIR23A,DAB2IP,GADD45A,EPHA2,MMRN2,SPRED1,ZNF580,FGF1,FGF2,FGFR1,ZC3H12A,HDAC7,FOXP1,FUT1,STC1,TDGF1,SIRT1,THBS1,HMGB1,HMOX1,ITGB3,JUP,KDR
GO: Biological Process	GO:0021696	cerebellar cortex morphogenesis	7.803e-05	0.7345	0.002903	0.02824	13	46	USP9X,LDB1,HERC1,RORA,ATXN2,SMO,GLI1,GLI2,LHX5,AGTPBP1,GRID2,KNDC1,TRNP1
GO: Biological Process	GO:0072175	epithelial tube formation	8.023e-05	0.7553	0.002974	0.02892	30	169	ABL1,TRIM71,LMO4,GRHL3,PODXL,MTHFD1L,IRX3,GATAD2A,PTK7,RARG,GRHL2,CITED2,SALL1,FGF2,FGFR2,SFRP1,SFRP2,SOX9,NUP50,KAT2A,ST14,COBL,MAP3K7,VASP,ZIC5,LUZP1,SALL4,VANGL2,ALX1,LRP6
GO: Biological Process	GO:1902903	regulation of supramolecular fiber organization	8.526e-05	0.8026	0.003148	0.03062	58	412	MKKS,ABL1,MAP1B,ACTG1,MID1,PREX1,APOE,APP,LMOD2,PAK1,PAK2,PAK3,ARHGEF2,PFDN4,PFN2,SLIT2,PICK1,CSF3,PPM1F,MIR21,HDGFL3,MYLK3,PXN,RB1,DYRK1A,ARHGEF10L,ARPC2,F2RL1,CCL26,FES,CDC42EP2,CXCL12,ARAP1,SFRP1,CARMIL1,PPP1R9A,FHOD3,SWAP70,IQGAP2,SPTAN1,SPTBN1,WASF3,CLASP2,ARFIP1,JMY,BAIAP2L1,TBCD,TJP1,TMOD1,CGNL1,TPM1,SYNPO2,HSPA1B,VASP,CAPZA3,ARHGAP18,ANKRD23,SMAD3
GO: Biological Process	GO:0048880	sensory system development	8.57e-05	0.8068	0.003152	0.03066	63	458	MAN2A1,MEIS2,TBC1D32,AHR,TRPM1,MTNR1B,GRHL3,BDNF,NHS,SDK1,OTX2,PDGFB,SLC4A7,FAT3,CLIC4,NECTIN3,CRX,CASZ1,CHRDL1,NR2E3,RARB,RARG,EPHA2,SPRED1,TOPORS,SPRY1,SPRY2,TCIRG1,IKZF1,GRHL2,CITED2,FAT1,SALL2,FGF2,FGFR2,FLT1,ZHX2,MIAT,SOX9,SIPA1L3,FRS2,CCDC66,GLI3,AGTPBP1,GPD2,OBSL1,TMOD1,TSPAN12,HMGB1,HMGN1,SLC7A11,HPS1,P2RY12,YY1,BCL11B,CRYGN,CELF4,FZD5,KDR,LRP6,LRP5,SMAD3,MAF
GO: Biological Process	GO:0060711	labyrinthine layer development	8.625e-05	0.812	0.00316	0.03073	15	59	ZFP36L1,SOCS3,HS6ST1,DNAJB6,VASH2,SENP2,GGNBP2,GRHL2,FGFR2,ST14,HES1,CCN1,RBPJ,FZD5,LLGL2
GO: Biological Process	GO:0001654	eye development	8.699e-05	0.8189	0.00317	0.03084	62	449	MAN2A1,MEIS2,TBC1D32,AHR,TRPM1,MTNR1B,GRHL3,BDNF,NHS,SDK1,OTX2,PDGFB,SLC4A7,FAT3,CLIC4,NECTIN3,CRX,CASZ1,CHRDL1,NR2E3,RARB,RARG,EPHA2,SPRED1,TOPORS,SPRY1,SPRY2,TCIRG1,IKZF1,GRHL2,CITED2,FAT1,SALL2,FGF2,FGFR2,FLT1,ZHX2,MIAT,SOX9,SIPA1L3,FRS2,CCDC66,GLI3,AGTPBP1,GPD2,OBSL1,TMOD1,TSPAN12,HMGB1,HMGN1,SLC7A11,HPS1,YY1,BCL11B,CRYGN,CELF4,FZD5,KDR,LRP6,LRP5,SMAD3,MAF
GO: Biological Process	GO:0018193	peptidyl-amino acid modification	8.722e-05	0.8211	0.00317	0.03084	155	1367	ABL1,CLK4,BCL11A,PARP1,MIF,FNIP2,CDC42BPA,ANGPT1,BEND3,APP,MAPKAPK5,ZFYVE28,PLPP3,ASGR2,TNKS,ZDHHC21,AXL,BDNF,IQGAP1,LDB1,CALM2,ROR1,SOCS3,UHMK1,PAK1,PAK2,ARHGEF2,AURKB,PDGFB,PFN2,PLK1,PLOD1,MAPKAP1,DDIT4,SIN3A,PPID,PTPA,ZZZ3,KANSL1,CSF3,TTLL6,MORF4L2,CSNK1E,PPM1F,CSNK1G3,PRKCG,KDM4A,PRKCZ,CTNND1,PRLR,RNF212B,BCOR,MELK,GADD45A,TLK1,PTPRZ1,SPOCK3,SUPT7L,HPF1,DHPS,PXN,PHIP,DOCK3,EGLN2,DYRK1A,PRMT6,…
GO: Biological Process	GO:0090596	sensory organ morphogenesis	9.125e-05	0.859	0.003304	0.03214	48	323	MAN2A1,GRXCR2,TRPM1,GRHL3,BDNF,SDK1,OTX2,PDGFB,SLC4A7,FAT3,NECTIN3,LRIG1,RIPOR2,CASZ1,PTK7,NR2E3,RARB,RARG,EPHA2,INSIG2,TOPORS,SPRY2,IKZF1,CITED2,FAT1,FGF2,FGFR1,FGFR2,FLT1,ZHX2,MIAT,SOX9,FRS2,GBX2,CCDC66,GLI2,GLI3,AGTPBP1,OBSL1,TSPAN12,HMGN1,HPN,YY1,FZD5,KDR,VANGL2,LRP6,LRP5
GO: Biological Process	GO:1990138	neuron projection extension	9.315e-05	0.877	0.00336	0.03268	34	203	ABL1,MAP1B,USP9X,BCL11A,SEMA6A,APOE,BDNF,IQGAP1,NRP2,PAK1,SLIT2,SIN3A,PRKCZ,RIMS2,EMX1,RYK,TRPV2,CXCL12,SEMA6B,SEMA4D,SEMA4B,TNN,SMO,CLASP2,SYT1,GOLGA4,NEDD4L,JADE2,MACF1,VCL,WNT3,RTN4,SMURF1,LRP1
GO: Biological Process	GO:0007264	small GTPase mediated signal transduction	9.368e-05	0.8819	0.003366	0.03274	73	553	ABL1,PREX1,CDC42BPA,FGD2,ARHGAP23,USP28,APOE,MAPKAPK5,ARHGAP1,USO1,ARHGAP42,RAB12,DGKI,ARHGEF2,CHN1,TRIP10,SLIT2,MAP4K4,MAPKAP1,PLEKHG3,SIPA1L1,RAB33B,DAB2IP,ARHGAP32,RIPOR2,PSD,TIAM2,ARHGAP44,RAB39B,DOCK1,DOCK3,DOK1,RB1,ARHGEF10L,RIT2,PLEKHG6,KCTD10,RHOT1,SPRY1,SPRY2,ERBB2,NET1,RTKN,F2RL1,DOCK5,CDC42EP2,FGF2,ARAP1,RRAS2,RASA3,SH2B2,STAMBP,FGD6,SIPA1L3,ARHGEF16,ERBIN,FGD4,GNA12,RAB35,PSD3,ARAP3,C…
GO: Biological Process	GO:0023056	positive regulation of signaling	9.844e-05	0.9267	0.003524	0.03428	211	1956	ABL1,ACTN4,AXIN2,FZD7,PARP1,AGO3,MID1,MIF,WDFY1,TSHZ3,ANGPT1,FGD2,MAP4K3,APOE,APP,MAPKAPK5,TNFSF11,MTNR1B,TNKS,CRADD,AXL,BDNF,IQGAP1,BST2,PIP4P1,BUB1,CALB2,CALR,ROR1,MAP3K14,IGSF11,P2RX4,PEBP1,PAK1,PAK2,PAK3,DGKI,PAWR,DDX21,DLG5,PDGFB,TRIML2,MFHAS1,CTSC,CFTR,MIOS,ZDHHC13,MAP4K4,PLXNB1,PMAIP1,POU5F1,PPM1B,TRAF4,CSF3,CSNK1E,CSNK1G3,MIR21,PRKCG,CTBP2,PRKCZ,CTNNA1,MAPK10,RIMS2,MIR23A,TRIM44,PRLR,DAB2…
GO: Biological Process	GO:0032147	activation of protein kinase activity	9.977e-05	0.9393	0.003553	0.03456	55	387	ABL1,ADCY2,ADCY5,ADCY7,ANGPT1,MAP4K3,APP,MAPKAPK5,TNFSF11,MAP3K14,PAK1,PAK2,PAK3,DGKI,PDGFB,CHRM1,MAP4K4,PICK1,MAPKAP1,TRAF4,PRKAR1B,MIR21,PRKCZ,MAPK10,PRLR,DAB2IP,DYNAP,GADD45A,CXCL17,PXN,DUSP5,TOM1L1,MARK2,RPS27A,FGF1,FGF2,DBF4B,INAVA,TNIK,GAS6,PBK,FRS2,TAB2,FGD4,MAP3K7,TDGF1,TGFA,THBS1,MAP4K1,TLR3,HMGB1,UBB,WNK1,ITGB3,LRP1
GO: Biological Process	GO:0045667	regulation of osteoblast differentiation	0.0001	0.9415	0.003553	0.03456	28	155	AXIN2,AHR,CDK6,CEBPD,NOCT,HIF1A-AS2,MIR21,MIR200C,TCIRG1,FGF2,FGFR1,FGFR2,SEMA4D,SFRP1,SFRP2,HDAC7,TNN,SOX9,GLI1,GLI3,GNAS,FNDC3B,ID3,CCN1,IL6,LMNA,LRP5,SMAD3
GO: Biological Process	GO:0001701	in utero embryonic development	0.000101	0.9509	0.003575	0.03477	70	526	MAN2A1,USP9X,ADAR,EOMES,TSHZ3,ANGPT1,YBX3,MYO1E,ZFP36L1,BTF3,CNOT2,YBX1,SOCS3,CDH1,PDGFB,SLIT2,SMIM14,HS6ST1,POU5F1,SIN3A,WDR74,NCOR2,ZFP42,GATAD2A,BCOR,GINS1,RAD51B,RNASEH2B,HCN4,DNAJB6,LATS2,VASH2,SENP2,EMX1,GGNBP2,GRHL2,CITED2,FGFR1,FGFR2,KLF1,FOXP1,SMO,PRDM14,SOX5,SOX15,KDM4C,KAT2A,ST14,GLI2,GLI3,GNA12,PRRC2B,TDGF1,TEAD4,TJP1,TPM1,UBE2B,PRMT1,HES1,CCN1,RBPJ,CELF4,ZFAND5,FZD5,RTN4,SALL4,ZMIZ1,…
GO: Biological Process	GO:0007163	establishment or maintenance of cell polarity	0.0001018	0.9582	0.003589	0.03491	39	246	MAP1B,ACTB,DST,PAK1,ARHGEF2,DLG5,PKHD1,PLK1,MAPKAP1,CLIC4,PRKCZ,CTNNA1,RIPOR2,PTK7,DLG2,ATN1,UST,RNF41,MARK2,PATJ,SPRY1,SPRY2,TCIRG1,FAT1,RHOBTB3,SIPA1L3,CLASP2,GOLPH3,PARVG,ERBIN,FRMD4B,UBXN2B,SYNE2,MACF1,HES1,VANGL2,LIMS1,LLGL2,LMNA
GO: Biological Process	GO:0051056	regulation of small GTPase mediated signal transduction	0.000108	1	0.003793	0.0369	52	361	ABL1,PREX1,CDC42BPA,FGD2,ARHGAP23,APOE,ARHGAP1,ARHGAP42,DGKI,ARHGEF2,CHN1,TRIP10,SLIT2,MAP4K4,MAPKAP1,PLEKHG3,SIPA1L1,DAB2IP,ARHGAP32,RIPOR2,PSD,TIAM2,ARHGAP44,ARHGEF10L,RIT2,PLEKHG6,KCTD10,RHOT1,SPRY1,SPRY2,ERBB2,NET1,F2RL1,ARAP1,RASA3,SH2B2,STAMBP,FGD6,SIPA1L3,ARHGEF16,ERBIN,FGD4,PSD3,ARAP3,CGNL1,CD2AP,VAV2,ARHGAP18,FGD3,KRAS,RTN4,LYN
GO: Biological Process	GO:0006935	chemotaxis	0.0001123	1	0.003932	0.03824	89	710	MIF,SEMA6A,PREX1,ABCC1,ANGPT1,ANK3,APBB2,APP,TNFSF11,FEZF1,BDNF,NRP2,NFIB,CALR,OTX2,P2RX4,PDGFB,CHN1,SLIT2,PLXNB1,BCAR1,PPM1F,RIPOR2,DAG1,DCC,CXCL17,DOK1,EFCAB1,AKIRIN1,CELSR3,PLXNC1,EPHA2,ROBO2,ZNF580,CMTM7,EPHB4,ERBB2,ETV1,EXT1,ADGRE2,F2RL1,CCL26,RYK,FES,FGF1,FGF2,FGFR1,CXCL12,SEMA6B,SEMA4D,SEMA4B,FLT1,ST6GAL1,FOXP1,SMO,EPHA6,SWAP70,SPTAN1,SPTBN1,GAS6,FRS2,GBX2,ARHGEF16,GLI2,GLI3,GRB7,RNF165,TH…
GO: Biological Process	GO:0003279	cardiac septum development	0.0001157	1	0.004032	0.03922	24	125	ANK2,LMO4,NRP2,DHRS3,SLIT2,PTK7,RARB,ROBO2,CITED2,SALL1,FGFR2,SMO,FRS2,GJA5,SAV1,HES1,CCN1,RBPJ,LUZP1,SALL4,VANGL2,LRP1,LRP6,SMAD7
GO: Biological Process	GO:0048332	mesoderm morphogenesis	0.0001207	1	0.004194	0.0408	35	214	MKKS,MBP,EOMES,FZD7,PLPP3,LDB1,OTX2,POU5F1,TENM4,MIR200C,TCF7L1,DAG1,DUSP5,EPHA2,EXT1,FGFR1,FGFR2,SFRP1,SFRP2,FRS2,CLASP2,PHLDB1,TDGF1,MACF1,HSBP1,WNT3,WNK1,ITGB3,ITGB5,VANGL2,HMGA2,LRP6,LRP5,SMAD2,SMAD3
GO: Biological Process	GO:0031401	positive regulation of protein modification process	0.000123	1	0.004256	0.0414	138	1202	ABL1,ADCY2,ADCY5,ADCY7,AXIN2,MIF,FNIP2,ANGPT1,FGD2,C6orf89,MAP4K3,APP,MAPKAPK5,TNFSF11,TRIB3,PLPP3,NAB2,CCND1,BDNF,IQGAP1,CALM2,MAP3K14,SOCS3,CCND2,PAK1,PAK2,PAK3,DGKI,PAWR,ARHGEF2,CDC6,CDK9,PDGFB,PFN2,CHRM1,RAB3GAP2,ETAA1,PLK1,MAP4K4,PICK1,MAPKAP1,NCOR2,TRAF4,PTPA,CSF3,PPP1R16B,PRKAR1B,MIR21,PRKCZ,CTNND1,MAPK10,PRLR,DAB2IP,DAG1,DYNAP,PTBP1,GADD45A,CDCA2,PTPRZ1,CXCL17,PXN,FGF19,PHIP,DOCK3,ATG10,D…
GO: Biological Process	GO:0014706	striated muscle tissue development	0.0001249	1	0.0043	0.04183	63	464	MEF2D,EOMES,FZD7,ALPK3,SORBS2,ANGPT1,YBX3,MTM1,MYF6,BCL9,BDNF,CALR,PAK1,TRIP10,CHRNA1,MYL6B,TENM4,MIR200B,VGLL4,PRKG1,MIR23A,RIPOR2,MYLK3,RARB,AKIRIN1,RB1,TSC22D3,DSP,MYH14,HMG20B,CITED2,FGF1,FGF2,FGFR1,FGFR2,FLNB,FHOD3,HDAC7,DMRTA2,FOXP1,SMO,MEGF10,SOX15,FRS2,KAT2A,GJA5,GLI1,OBSL1,TDGF1,SIRT1,TLL2,TNNT2,TPM1,SAV1,COL14A1,FOXN2,YY1,RBPJ,SELENON,LMNA,LRP6,SMAD3,SMAD7
GO: Biological Process	GO:0008360	regulation of cell shape	0.0001254	1	0.0043	0.04183	29	165	FMNL2,MKLN1,FGD2,MYO10,PLXNB1,MIR21,MYL12B,DAG1,PXN,PHIP,MYH14,PLXNC1,MARK2,FES,CDC42EP2,ARAP1,SEMA4D,RHOBTB3,FGD6,WASF3,FGD4,GNA12,ARAP3,TPM1,HPN,ARHGAP18,IL6,KDR,FGD3
GO: Biological Process	GO:0003382	epithelial cell morphogenesis	0.0001261	1	0.0043	0.04183	13	48	CDH1,PKHD1,CLIC4,GRHL2,FAT1,FLNB,SIPA1L3,ST14,STC1,COL18A1,HRH2,BCL11B,RAB25
GO: Biological Process	GO:0045168	cell-cell signaling involved in cell fate commitment	0.0001261	1	0.0043	0.04183	13	48	POU5F1,ROBO2,SPRY1,SALL1,FGF1,FGF2,FGFR1,SOX9,FRS2,HES1,WNT3,RBPJ,FZD5
GO: Biological Process	GO:0007498	mesoderm development	0.0001294	1	0.004398	0.04278	41	266	MKKS,MBP,EOMES,FZD7,PLPP3,LDB1,ZFP36L1,OTX2,POU5F1,IRX3,TENM4,MIR200C,TCF7L1,DAG1,DUSP5,EPHA2,IKZF1,EXT1,CITED2,SALL1,FGFR1,FGFR2,SFRP1,SFRP2,SMO,FRS2,CLASP2,PHLDB1,TDGF1,MACF1,HSBP1,WNT3,WNK1,ITGB3,ITGB5,VANGL2,HMGA2,LRP6,LRP5,SMAD2,SMAD3
GO: Biological Process	GO:0022402	cell cycle process	0.0001347	1	0.004554	0.0443	183	1671	ABL1,MEIS2,AXIN2,MTA3,STARD9,MIF,CUL1,KLF11,ANK3,HUS1B,APBB2,PIWIL4,TRIM71,APP,GADD45GIP1,PLPP2,TNKS,CRADD,BCAT1,CCND1,IQGAP1,ZFP36L1,ZFP36L2,NFE2L1,BUB1,BUB1B,CNOT2,CALM2,CALR,CCND2,CCNG1,PEBP1,UHMK1,ARHGEF2,CDC6,AURKB,CDK6,CDK9,CDK18,PDGFB,FOXN3,RPRD1B,CIRBP,FBXO7,PKHD1,DSCC1,PLK1,PLSCR1,POC1A,SEPTIN5,NEK7,SIN3A,PPP1R10,PTPA,CSNK1E,PRIM1,MIR21,MIR200B,CROCC,RNF212B,RAB11FIP3,DAB2IP,PABIR1,ZFP42…
GO: Biological Process	GO:0051493	regulation of cytoskeleton organization	0.000135	1	0.004554	0.0443	74	569	MKKS,ABL1,MAP1B,ACTG1,MID1,PREX1,LMOD2,GRHL3,IQGAP1,BICD1,DST,BST2,PAK1,PAK2,PAK3,ARHGEF2,PFN2,SLIT2,PLK1,PLXNB1,PICK1,CLIC4,CSF3,PPM1F,MIR21,CTSV,RIPOR2,HDGFL3,MYLK3,ARHGAP44,PXN,DYRK1A,ARHGEF10L,ARPC2,RNF4,MARK2,F2RL1,CCL26,FES,CDC42EP2,CXCL12,ARAP1,SFRP1,CARMIL1,RHOBTB3,PPP1R9A,FHOD3,SWAP70,IQGAP2,SPTAN1,SPTBN1,WASF3,CLASP2,KAT2A,ARFIP1,JMY,PHLDB1,BAIAP2L1,TBCD,TJP1,TMOD1,CGNL1,TPM1,SYNPO2,CD2…
GO: Biological Process	GO:0001841	neural tube formation	0.000136	1	0.004569	0.04444	25	134	ABL1,TRIM71,LMO4,GRHL3,MTHFD1L,GATAD2A,PTK7,RARG,GRHL2,CITED2,SALL1,SFRP1,SFRP2,NUP50,KAT2A,ST14,COBL,MAP3K7,VASP,ZIC5,LUZP1,SALL4,VANGL2,ALX1,LRP6
GO: Biological Process	GO:0048705	skeletal system morphogenesis	0.0001368	1	0.004569	0.04444	40	258	MEF2D,AXIN2,IFT80,MMP16,ALPL,NAB2,SERPINH1,RFLNA,DHRS3,FOXN3,COL13A1,POC1A,MTHFD1L,RAB33B,RARB,RARG,INSIG2,EXT1,GRHL2,RYK,CITED2,FGFR1,FGFR2,CARM1,SFRP1,SFRP2,SOX5,SOX9,FREM1,STC1,GLI3,GNAS,THBS1,CSRNP1,ZFAND5,ALX1,LRP6,LRP5,SMAD2,SMAD3
GO: Biological Process	GO:0051893	regulation of focal adhesion assembly	0.0001373	1	0.004569	0.04444	16	68	ABL1,ACTG1,IQGAP1,LDB1,MAP4K4,PPM1F,SFRP1,CLASP2,RCC2,THBS1,MACF1,VCL,KDR,LIMS1,LRP1,SMAD3
GO: Biological Process	GO:0090109	regulation of cell-substrate junction assembly	0.0001373	1	0.004569	0.04444	16	68	ABL1,ACTG1,IQGAP1,LDB1,MAP4K4,PPM1F,SFRP1,CLASP2,RCC2,THBS1,MACF1,VCL,KDR,LIMS1,LRP1,SMAD3
GO: Biological Process	GO:0003281	ventricular septum development	0.0001402	1	0.004647	0.04521	18	82	LMO4,SLIT2,PTK7,ROBO2,CITED2,SALL1,FGFR2,FRS2,GJA5,SAV1,HES1,CCN1,RBPJ,LUZP1,SALL4,VANGL2,LRP6,SMAD7
GO: Biological Process	GO:0014020	primary neural tube formation	0.0001434	1	0.00472	0.04591	23	119	ABL1,TRIM71,LMO4,GRHL3,MTHFD1L,GATAD2A,PTK7,RARG,GRHL2,CITED2,SALL1,SFRP1,SFRP2,KAT2A,ST14,COBL,VASP,ZIC5,LUZP1,SALL4,VANGL2,ALX1,LRP6
GO: Biological Process	GO:0042330	taxis	0.0001436	1	0.00472	0.04591	89	715	MIF,SEMA6A,PREX1,ABCC1,ANGPT1,ANK3,APBB2,APP,TNFSF11,FEZF1,BDNF,NRP2,NFIB,CALR,OTX2,P2RX4,PDGFB,CHN1,SLIT2,PLXNB1,BCAR1,PPM1F,RIPOR2,DAG1,DCC,CXCL17,DOK1,EFCAB1,AKIRIN1,CELSR3,PLXNC1,EPHA2,ROBO2,ZNF580,CMTM7,EPHB4,ERBB2,ETV1,EXT1,ADGRE2,F2RL1,CCL26,RYK,FES,FGF1,FGF2,FGFR1,CXCL12,SEMA6B,SEMA4D,SEMA4B,FLT1,ST6GAL1,FOXP1,SMO,EPHA6,SWAP70,SPTAN1,SPTBN1,GAS6,FRS2,GBX2,ARHGEF16,GLI2,GLI3,GRB7,RNF165,TH…
GO: Biological Process	GO:0001822	kidney development	0.0001439	1	0.00472	0.04591	50	347	TBC1D32,AHR,MMP17,TSHZ3,ANGPT1,MYO1E,BDNF,IQGAP1,DLG5,PDGFB,SLIT2,PKHD1,PODXL,IRX3,VCAN,CTNND1,CUX1,CYP26A1,PTK7,RARB,ROBO2,SPRY1,EXT1,GCNT4,CITED2,SALL1,FGF1,FGF2,FGFR1,FGFR2,FRAS1,SFRP1,SMO,LZTS2,SOX9,SULF1,GLI2,GLI3,ADAMTS16,HES1,ID3,C1GALT1,ITGB3,LAMA5,VANGL2,LRP4,EPCAM,SMAD2,SMAD3,SMAD7
GO: Biological Process	GO:0001932	regulation of protein phosphorylation	0.0001517	1	0.004957	0.04822	153	1362	ABL1,ACTB,ADAR,ADCY2,ADCY5,ADCY7,AXIN2,MIF,FNIP2,ANGPT1,FGD2,MAP4K3,APOE,APP,MAPKAPK5,ZFYVE28,TNFSF11,TRIB3,PLPP3,NAB2,CCND1,BDNF,IQGAP1,CALM2,MAP3K14,SOCS3,CCND2,CCNG1,PEBP1,PAK1,PAK2,PAK3,DGKI,ARHGEF2,CDC6,CDK9,PDGFB,PFN2,CHRM1,SLIT2,DBNDD1,ETAA1,FBXO7,PLK1,MAP4K4,PICK1,MAPKAP1,DDIT4,TRAF4,CSF3,PPM1F,PRKAR1B,MIR21,PRKCZ,CTNND1,MAPK10,PRLR,DAB2IP,DAG1,DYNAP,GADD45A,PTPRZ1,CXCL17,PXN,FGF19,PHIP,C…
GO: Biological Process	GO:0001525	angiogenesis	0.0001537	1	0.005007	0.0487	83	658	ABL1,ACTG1,MFGE8,AHR,SEMA6A,ANGPT1,ANXA3,RNF213,NRP2,CREB3L1,SLIT2,HS6ST1,CLIC4,MIR101-1,MIR130A,PPP3R1,PPP1R16B,MIR21,MIR200B,MIR200C,MIR23A,DAB2IP,DAG1,PTGIS,GADD45A,CXCL17,PXN,AGGF1,EPHA2,KCTD10,VASH2,MMRN2,SPRED1,RORA,EPHB4,SPRY2,ERBB2,FGF1,FGF2,FGFR1,FGFR2,CXCL12,FLT1,ZC3H12A,SFRP1,SFRP2,HDAC7,FUT1,ERAP1,GBX2,GJA5,SULF1,MAP3K7,TCF4,TDGF1,HIF3A,SIRT1,TGFA,COL18A1,THBS1,GTF2I,TJP1,TLR3,TNFRSF1…
GO: Biological Process	GO:0001843	neural tube closure	0.0001552	1	0.005019	0.04883	22	112	ABL1,TRIM71,LMO4,GRHL3,MTHFD1L,GATAD2A,PTK7,RARG,GRHL2,CITED2,SALL1,SFRP1,SFRP2,KAT2A,ST14,COBL,VASP,ZIC5,SALL4,VANGL2,ALX1,LRP6
GO: Biological Process	GO:0062207	regulation of pattern recognition receptor signaling pathway	0.0001552	1	0.005019	0.04883	22	112	WDFY1,APP,MFHAS1,LRRC14,DAB2IP,NLRX1,NR1H3,F2RL1,DDX60,NPLOC4,GPATCH3,SLC15A2,SLC15A4,ERBIN,SMPDL3B,TLR3,TLR5,HMGB1,TYRO3,HSPA1B,RTN4,LYN
GO: Biological Process	GO:1902532	negative regulation of intracellular signal transduction	0.000156	1	0.00503	0.04893	84	668	ABL1,ADCY2,ADCY5,ADCY7,MIF,SEMA6A,YBX3,APOE,APP,MAPKAPK5,TRIB3,MTM1,MTNR1B,ARHGAP42,CASTOR3,CREB3L1,PEBP1,ARHGEF2,DLG5,CHRM1,CHRM3,SLIT2,PKHD1,MAPKAP1,DDIT4,POU5F1,PPM1B,MIR21,MIR200C,VGLL4,DAB2IP,RIPOR2,DAG1,TMEM161A,ARHGAP44,DOK1,NLRX1,DUSP5,DYRK1A,CAVIN3,RGS3,EPHA2,KCTD10,SPRED1,SENP2,RORA,ALG13,SPRY1,SPRY2,F2RL1,WWC2,CXCL12,ZC3H12A,SFRP1,SFRP2,RASA3,HDAC7,NPLOC4,CARD8,STAMBP,CEP63,SHANK2,GPAT…
GO: Biological Process	GO:0043403	skeletal muscle tissue regeneration	0.0001584	1	0.00509	0.04951	13	49	FZD7,MYF6,BCL9,CD9,LARGE1,MYMX,DAG1,PTGFRN,AKIRIN1,EYS,SOX15,GJD4,SELENON
GO: Biological Process	GO:0033157	regulation of intracellular protein transport	0.000159	1	0.00509	0.04951	43	286	ANGPT1,ANK3,OAZ2,UHMK1,PAK1,CDH1,CHRM1,PMAIP1,BAG3,PPP3R1,EDEM1,ATG13,PTPN14,ARHGAP44,ARPC2,ZFAND1,SAR1B,ERBB2,UBR5,ZC3H12A,CTDSPL2,CHP2,TMEM30A,SMO,RIOK2,BBC3,GAS6,SREBF1,GLI3,VAMP2,TNFRSF1A,UBE2D3,COMMD1,UBE2L3,HSPA1L,XPO1,YWHAB,YWHAG,IL6,JUP,FZD5,KIF5B,SMAD3
GO: Biological Process	GO:0043010	camera-type eye development	0.0001603	1	0.005108	0.04969	55	394	MAN2A1,TBC1D32,AHR,TRPM1,MTNR1B,GRHL3,NHS,SDK1,PDGFB,SLC4A7,FAT3,CLIC4,NECTIN3,CRX,CASZ1,NR2E3,RARB,RARG,EPHA2,SPRED1,TOPORS,SPRY1,SPRY2,TCIRG1,IKZF1,GRHL2,CITED2,FAT1,FGF2,FGFR2,FLT1,ZHX2,MIAT,SOX9,FRS2,CCDC66,GLI3,AGTPBP1,GPD2,OBSL1,TMOD1,TSPAN12,HMGN1,SLC7A11,HPS1,YY1,BCL11B,CRYGN,CELF4,FZD5,KDR,LRP6,LRP5,SMAD3,MAF
GO: Biological Process	GO:0051276	chromosome organization	0.0001606	1	0.005108	0.04969	148	1312	ABL1,ACTB,MYSM1,AXIN2,PARP1,MTA3,HUS1B,C6orf89,PARG,BEND3,APP,MAPKAPK5,MCM9,GATAD1,TNKS,RCOR2,LDB1,BUB1,BUB1B,PAK1,CDC6,AURKB,CDK9,CEBPG,ZNF462,GAR1,ATAD2B,DSCC1,PLK1,ASF1A,RCCD1,NEK7,POU5F1,SIN3A,PPP1R10,ZZZ3,KANSL1,MORF4L2,PPM1F,PRIM1,KDM4A,TCF7L1,RNF212B,SERTAD2,BCOR,PTMA,TLK1,SUPT7L,DCLRE1A,DNA2,DNMT3A,RAD23B,RB1,RBBP7,CHAF1A,RFC1,PHC1,PRMT6,RIF1,RESF1,RNF4,EHMT1,FAM172A,CENPW,STAG1,IKZF1,RPS…
GO: Biological Process	GO:0090288	negative regulation of cellular response to growth factor stimulus	0.0001634	1	0.005178	0.05037	23	120	ABL1,SEMA6A,VWC2L,CREB3L1,SLIT2,MIR200C,DAB2IP,PTPRF,CHRDL1,SOST,MMRN2,SPRY1,SPRY2,FGF2,SFRP1,SFRP2,CTDSPL2,PRDM14,SULF1,SHISA2,THBS1,SMURF1,SMAD7
GO: Biological Process	GO:0010092	specification of animal organ identity	0.0001669	1	0.005273	0.05129	12	43	AXIN2,POU5F1,ROBO2,SPRY1,EXT1,FGF1,FGF2,FGFR1,FGFR2,FRS2,GLI3,RBPJ
GO: Biological Process	GO:0044057	regulation of system process	0.0001691	1	0.005324	0.05179	91	738	ASIC2,PARP1,NLGN4X,AHR,TSHZ3,ANK2,APOE,APP,MTNR1B,ATP1B2,ARHGAP42,ZDHHC21,CALM2,IGSF11,SHISA9,P2RX4,PEBP1,PAK1,PAWR,GJC3,CDK9,PDGFB,CTSC,TRIP10,CHRM3,ABCG2,GTF2IRD1,TENM4,MIR21,PRKCZ,PRKG1,RIMS2,DAG1,HCN4,DSP,DUSP5,NR1H3,CACNG8,RNLS,F2RL1,DOCK5,MYL9,SRL,FGFR1,ZC3H12A,SH3GL1,SLC4A3,SMTN,SHANK2,CELF2,FOXP1,HSPB7,SP4,WASF3,GAS6,SREBF1,STC1,GJA5,TACR2,GNAS,GRIN2D,SIRT1,TFF2,GTF2I,TNFRSF1A,TNNT2,RBFOX…
GO: Biological Process	GO:1902533	positive regulation of intracellular signal transduction	0.0001704	1	0.005348	0.05202	130	1129	ABL1,ACTN4,FZD7,AGO3,MID1,MIF,ANGPT1,FGD2,MAP4K3,APOE,APP,MAPKAPK5,TNFSF11,AXL,IQGAP1,BST2,PIP4P1,BUB1,CALR,ROR1,MAP3K14,P2RX4,PEBP1,PAK1,PAK3,DGKI,DDX21,DLG5,PDGFB,TRIML2,MFHAS1,MIOS,ZDHHC13,MAP4K4,PLXNB1,PMAIP1,POU5F1,TRAF4,CSF3,MIR21,PRKCZ,MAPK10,MIR23A,TRIM44,DAB2IP,SLC38A9,PTBP1,DCC,GADD45A,GSDME,CXCL17,PXN,FGF19,DUSP5,CAVIN3,RIT2,TRIM62,SPRED1,SPRY2,ERBB2,NET1,RPS27A,F2RL1,CCL26,RYK,FGF1,FG…
GO: Biological Process	GO:0007492	endoderm development	0.0001745	1	0.005457	0.05309	37	235	MKKS,MBP,EOMES,FZD7,ANGPT1,PLPP3,LDB1,ZFP36L1,OTX2,POU5F1,TENM4,MIR200C,DAG1,DUSP5,EPHA2,EXT1,FGFR1,FGFR2,SFRP1,SFRP2,FRS2,CLASP2,PHLDB1,TDGF1,MACF1,ONECUT1,HSBP1,WNT3,WNK1,ITGB3,ITGB5,VANGL2,HMGA2,LRP6,LRP5,SMAD2,SMAD3
GO: Biological Process	GO:0055057	neuroblast division	0.0001774	1	0.005515	0.05365	7	16	ARHGEF2,FGFR1,FGFR2,SOX5,AKNA,TEAD3,LRP6
GO: Biological Process	GO:0060606	tube closure	0.0001775	1	0.005515	0.05365	22	113	ABL1,TRIM71,LMO4,GRHL3,MTHFD1L,GATAD2A,PTK7,RARG,GRHL2,CITED2,SALL1,SFRP1,SFRP2,KAT2A,ST14,COBL,VASP,ZIC5,SALL4,VANGL2,ALX1,LRP6
GO: Biological Process	GO:0050770	regulation of axonogenesis	0.0001788	1	0.005536	0.05385	32	193	MAP1B,BCL11A,SEMA6A,APOE,BDNF,PAK1,PAK2,PAK3,CHN1,SLIT2,PLXNB1,CRABP2,SIPA1L1,DCC,TIAM2,UST,PLXNC1,ROBO2,MARK2,RYK,TRPV2,CXCL12,SEMA6B,SEMA4D,SEMA4B,TRAK1,GOLGA4,MACF1,WNT3,RTN4,LRP1,LRP4
GO: Biological Process	GO:0042060	wound healing	0.0001849	1	0.005707	0.05551	76	594	ACTB,ACTG1,ACTN1,FZD7,C6orf89,APOE,PLPP3,GRHL3,MYH2,AXL,DST,PAPSS2,CD9,P2RX4,PAK1,DGKI,PDGFB,PLCG2,PLSCR1,EPB41L4B,CLDN4,GNA14,PRKAR1B,MIR200B,PRKCG,PRKG1,PROC,DAG1,PTK7,DOCK1,RAD51B,DSP,MYOF,ERBB2,EXT1,F2RL1,F11,PHF21A,HMG20B,MYL9,FGF1,FGF2,FGFR2,CARMIL1,SH2B2,GAS6,CLASP2,RCOR1,GLI3,GNA12,GNAS,TFPI,THBS1,TIMP1,MACF1,AKAP10,UBASH3B,TPM1,HMGB1,HMOX1,SLC7A11,TYRO3,HPS1,VAV2,VCL,P2RY12,CCN1,IL6,ITGB…
GO: Biological Process	GO:0044265	cellular macromolecule catabolic process	0.0001906	1	0.005864	0.05704	142	1255	USP9X,AXIN2,AGO3,KLHL42,CUL1,LIN28B,USP28,RNF213,TRIM71,YBX3,APOE,PRPF18,TRIB3,MTM1,MYLIP,CTSF,ZFP36L1,ZFP36L2,NFE2L1,BUB1B,CNOT2,RAB12,YBX1,TENT5B,AURKB,CTSC,SOCS6,CIRBP,FBXO7,NOCT,ARIH1,PLK1,PMAIP1,RNF186,POLR2G,CSNK1E,PRKCG,VGLL4,EDEM1,CTSV,DAB2IP,PABIR1,DNAJB12,USP34,PTBP1,DDX6,FBXL5,DNA2,RAD23B,RNASEH2B,LONP2,TOM1L1,USP43,SMG8,RNF4,KCTD10,RBM7,RNF41,PAN3,TOPORS,TRIB1,RPL10,RPL17,RPL19,RPL30,…
GO: Biological Process	GO:0070936	protein K48-linked ubiquitination	0.0001913	1	0.005864	0.05704	15	63	CUL1,TRIM44,RNF4,TOPORS,RNF187,UBR5,TRIM32,NEDD4L,RFFL,UBE2B,UBE2D3,UBE2E1,UBE2G1,UBE3A,FBXO38
GO: Biological Process	GO:0031032	actomyosin structure organization	0.000192	1	0.005864	0.05704	35	219	MKKS,ABL1,ACTG1,CDC42BPA,LMOD2,PAK1,PAK2,PFN2,EPB41L4B,PPM1F,CSRP2,MIR21,MYLK3,PXN,ARHGEF10L,MYH14,RTKN,ARAP1,SFRP1,CARMIL1,PPP1R9A,FHOD3,SORBS1,FOXP1,CLASP2,OBSL1,TJP1,TMOD1,CGNL1,TNNT2,TPM1,ITGB5,ZYX,ANKRD23,SMAD3
GO: Biological Process	GO:0001655	urogenital system development	0.0001925	1	0.005864	0.05704	56	406	TBC1D32,AHR,MMP17,TSHZ3,ANGPT1,MYO1E,BDNF,IQGAP1,DLG5,PDGFB,SLIT2,PKHD1,PODXL,IRX3,VCAN,CTNND1,PRLR,CUX1,CYP26A1,PTK7,RARB,RARG,FEM1B,ROBO2,SPRY1,EXT1,GCNT4,CITED2,SALL1,FGF1,FGF2,FGFR1,FGFR2,FRAS1,SFRP1,SMO,LZTS2,SOX9,FRS2,SULF1,GLI1,GLI2,GLI3,ADAMTS16,UBE3A,HES1,ID3,C1GALT1,ITGB3,LAMA5,VANGL2,LRP4,EPCAM,SMAD2,SMAD3,SMAD7
GO: Biological Process	GO:2000051	negative regulation of non-canonical Wnt signaling pathway	0.0001946	1	0.005909	0.05748	5	8	IFT80,RNF213,SFRP1,SFRP2,LRP6
GO: Biological Process	GO:0050679	positive regulation of epithelial cell proliferation	0.0001968	1	0.00595	0.05788	38	245	FZD7,MIR135B,CCND1,NRP2,CCND2,PDGFB,PKHD1,MIR101-1,MIR130A,PPP1R16B,MIR21,MIR23A,ESRP1,AGGF1,VASH2,ZNF580,ERBB2,CCL26,ESRP2,FGF1,FGF2,FGFR1,FGFR2,CXCL12,SFRP1,FOXP1,SMO,SOX9,SIRT1,TGFA,HMGB1,HMOX1,HPN,IL6,ITGB3,KDR,RTN4,HMGA2
GO: Biological Process	GO:0060425	lung morphogenesis	0.0001972	1	0.00595	0.05788	16	70	NFIB,DLG5,CTSV,ESRP1,DAG1,SPRY1,SPRY2,EXT1,GRHL2,ESRP2,FGFR2,SOX9,HPS1,KRAS,VANGL2,HMGA2
GO: Biological Process	GO:0110053	regulation of actin filament organization	0.0002031	1	0.006108	0.05941	44	298	MKKS,ABL1,ACTG1,PREX1,LMOD2,PAK1,PAK2,PAK3,PFN2,SLIT2,PICK1,CSF3,PPM1F,MIR21,PXN,ARHGEF10L,ARPC2,F2RL1,CCL26,CDC42EP2,CXCL12,ARAP1,SFRP1,CARMIL1,PPP1R9A,FHOD3,SWAP70,IQGAP2,SPTAN1,SPTBN1,WASF3,CLASP2,ARFIP1,JMY,BAIAP2L1,TJP1,TMOD1,CGNL1,TPM1,SYNPO2,VASP,CAPZA3,ARHGAP18,SMAD3
GO: Biological Process	GO:0033688	regulation of osteoblast proliferation	0.0002091	1	0.006269	0.06098	10	32	ABL1,AHR,PLXNB1,FGFR2,SFRP1,TNN,CCN1,ITGB3,LRP5,SMAD3
GO: Biological Process	GO:0006469	negative regulation of protein kinase activity	0.0002111	1	0.00631	0.06138	41	272	ABL1,ACTB,ADAR,APOE,ZFYVE28,TRIB3,SOCS3,PAK2,DBNDD1,FBXO7,PLK1,PPM1F,PRKAR1B,DAB2IP,GADD45A,RB1,DUSP5,PRKRIP1,RGS3,HEXIM2,LATS2,SPRED1,TRIB1,SPRY1,SPRY2,GGNBP2,SFRP1,SFRP2,RTRAF,TAF7,SRCIN1,SIRT1,UBASH3B,YWHAB,YWHAG,ITPRIP,IL6,WNK1,LRP6,LRP5,LYN
GO: Biological Process	GO:0033687	osteoblast proliferation	0.0002176	1	0.006413	0.06238	11	38	ABL1,AHR,IFT80,PLXNB1,FGFR2,SFRP1,TNN,CCN1,ITGB3,LRP5,SMAD3
GO: Biological Process	GO:0001704	formation of primary germ layer	0.0002199	1	0.006413	0.06238	34	212	MKKS,MBP,EOMES,FZD7,PLPP3,LDB1,OTX2,POU5F1,TENM4,MIR200C,DAG1,DUSP5,EPHA2,EXT1,FGFR1,FGFR2,SFRP1,SFRP2,FRS2,CLASP2,PHLDB1,TDGF1,MACF1,HSBP1,WNT3,WNK1,ITGB3,ITGB5,VANGL2,HMGA2,LRP6,LRP5,SMAD2,SMAD3
GO: Biological Process	GO:0001705	ectoderm formation	0.0002199	1	0.006413	0.06238	34	212	MKKS,MBP,EOMES,FZD7,PLPP3,LDB1,OTX2,POU5F1,TENM4,MIR200C,DAG1,DUSP5,EPHA2,EXT1,FGFR1,FGFR2,SFRP1,SFRP2,FRS2,CLASP2,PHLDB1,TDGF1,MACF1,HSBP1,WNT3,WNK1,ITGB3,ITGB5,VANGL2,HMGA2,LRP6,LRP5,SMAD2,SMAD3
GO: Biological Process	GO:0001706	endoderm formation	0.0002199	1	0.006413	0.06238	34	212	MKKS,MBP,EOMES,FZD7,PLPP3,LDB1,OTX2,POU5F1,TENM4,MIR200C,DAG1,DUSP5,EPHA2,EXT1,FGFR1,FGFR2,SFRP1,SFRP2,FRS2,CLASP2,PHLDB1,TDGF1,MACF1,HSBP1,WNT3,WNK1,ITGB3,ITGB5,VANGL2,HMGA2,LRP6,LRP5,SMAD2,SMAD3
GO: Biological Process	GO:0001707	mesoderm formation	0.0002199	1	0.006413	0.06238	34	212	MKKS,MBP,EOMES,FZD7,PLPP3,LDB1,OTX2,POU5F1,TENM4,MIR200C,DAG1,DUSP5,EPHA2,EXT1,FGFR1,FGFR2,SFRP1,SFRP2,FRS2,CLASP2,PHLDB1,TDGF1,MACF1,HSBP1,WNT3,WNK1,ITGB3,ITGB5,VANGL2,HMGA2,LRP6,LRP5,SMAD2,SMAD3
GO: Biological Process	GO:0007369	gastrulation	0.0002199	1	0.006413	0.06238	34	212	MKKS,MBP,EOMES,FZD7,PLPP3,LDB1,OTX2,POU5F1,TENM4,MIR200C,DAG1,DUSP5,EPHA2,EXT1,FGFR1,FGFR2,SFRP1,SFRP2,FRS2,CLASP2,PHLDB1,TDGF1,MACF1,HSBP1,WNT3,WNK1,ITGB3,ITGB5,VANGL2,HMGA2,LRP6,LRP5,SMAD2,SMAD3
GO: Biological Process	GO:0034097	response to cytokine	0.0002199	1	0.006413	0.06238	145	1290	MKKS,MAT2A,ACTG1,ACTN4,ADAR,MID1,MIF,CUL1,ANGPT1,MAP4K3,YBX3,APP,TNFSF11,MTAP,MRPL15,ATIC,AXL,CCND1,NRP2,SOCS2,ZFP36L1,ZFP36L2,BST2,TAX1BP1,RAB12,YBX1,MAP3K14,SOCS3,CBFB,OTX2,PAK2,LRBA,ARHGEF2,CDK9,CEBPD,PDGFB,PGGT1B,SLIT2,TJP2,PLSCR1,POU5F1,MIR101-1,TRAF4,CSF3,MIR21,CTBP2,TRIM44,PRLR,DAB2IP,ZFP42,RIPOR2,IL22RA1,PTGIS,PTPN12,GSDME,PTPN14,MYLK3,PTPRF,PTPRZ1,CXCL17,GFPT2,RAD23B,DOK1,DPYSL3,RARG,NR1…
GO: Biological Process	GO:0048593	camera-type eye morphogenesis	0.00022	1	0.006413	0.06238	27	154	MAN2A1,TRPM1,SDK1,SLC4A7,FAT3,NECTIN3,CASZ1,EPHA2,TOPORS,IKZF1,CITED2,FAT1,FLT1,ZHX2,MIAT,SOX9,FRS2,CCDC66,GLI3,OBSL1,TSPAN12,HMGN1,YY1,FZD5,KDR,LRP6,LRP5
GO: Biological Process	GO:0014033	neural crest cell differentiation	0.000236	1	0.006843	0.06656	20	100	SEMA6A,NRP2,CYP26A1,FGF19,FAM172A,EXT1,CITED2,SEMA6B,SEMA4D,SEMA4B,SFRP1,SMO,SOX9,KBTBD8,GBX2,HES1,FBXL17,LAMA5,ALX1,LRP6
GO: Biological Process	GO:0000209	protein polyubiquitination	0.0002362	1	0.006843	0.06656	49	345	KLHL42,CUL1,RNF213,TRIM71,MYLIP,TNKS,NFE2L1,CBFB,TRIML2,FBXO7,ARIH1,RNF186,TRAF4,TRIM44,WSB1,FBXL5,RNF4,RNF41,TOPORS,RPS27A,RNF187,UBR5,ANAPC7,RNF135,FBXO11,TRIM32,TNKS2,TRAF3IP2,FBXO40,TRIM2,NEDD4L,JADE2,RFFL,RNF165,FBXL20,TRAF1,MKRN1,UBB,UBE2B,UBE2D3,UBE2E1,UBE2G1,UBE2L3,UBE2V2,UBE3A,FBXL17,FBXO38,SMURF1,LMO7
GO: Biological Process	GO:0071396	cellular response to lipid	0.0002392	1	0.006908	0.0672	79	628	ABL1,ADCY2,ADCY5,FZD7,GRAMD1B,PARP1,MIF,AHR,APP,NPAS4,AXL,BDNF,ZFP36L1,ZFP36L2,NFE2L1,CNOT2,CALR,CASP9,CBFB,PAK1,CD68,CFTR,DDX54,DDIT4,NCOR2,CSF3,MIR187,MIR21,DAB2IP,CYP26A1,DAG1,BRINP1,DYNAP,PTK7,EGLN2,NR2E3,RARG,NR1H3,PHC1,RNF4,EIF4E,INSIG2,RORA,TRIB1,UBA5,UBR5,FDX1,SCNN1A,FES,FGFR2,CARM1,ZC3H12A,SFRP1,CARD8,FOXP1,SMO,LCOR,TRERF1,SOX9,SREBF1,SSTR1,STC1,TAF7,TUT4,SIRT1,TFPI,MAP4K1,RBFOX2,HMGB1,U…
GO: Biological Process	GO:0006376	mRNA splice site selection	0.0002449	1	0.007051	0.06859	13	51	ISY1,RNVU1-20,RNU11,RNVU1-7,SRSF5,SFSWAP,CELF1,CELF2,SRSF10,RBMX,SF3A3,PSIP1,CELF4
GO: Biological Process	GO:0001933	negative regulation of protein phosphorylation	0.0002482	1	0.007124	0.06929	56	410	ABL1,ACTB,ADAR,ANGPT1,APOE,ZFYVE28,TRIB3,PLPP3,CALM2,SOCS3,PEBP1,PAK2,SLIT2,DBNDD1,FBXO7,PLK1,DDIT4,PPM1F,PRKAR1B,PRKCZ,DAB2IP,GADD45A,RB1,DUSP5,PRKRIP1,RGS3,HEXIM2,CTDSP2,LATS2,SPRED1,TRIB1,SPRY1,SPRY2,GGNBP2,SEMA4D,ZC3H12A,SFRP1,SFRP2,INPP5F,RTRAF,PBK,TAF7,SRCIN1,SIRT1,PWP1,UBASH3B,UBE2B,YWHAB,YWHAG,ITPRIP,IL6,WNK1,LRP6,LRP5,LYN,SMAD7
GO: Biological Process	GO:0060713	labyrinthine layer morphogenesis	0.0002508	1	0.007165	0.0697	9	27	ZFP36L1,SOCS3,DNAJB6,GRHL2,FGFR2,ST14,CCN1,FZD5,LLGL2
GO: Biological Process	GO:0010717	regulation of epithelial to mesenchymal transition	0.0002512	1	0.007165	0.0697	21	108	AXIN2,VASN,PAWR,MIR21,DAB2IP,DAG1,TRIM62,SPRED1,SPRY1,SPRY2,SFRP1,SFRP2,CLASP2,GCNT2,PHLDB1,HPN,IL6,ALX1,SMAD2,SMAD3,SMAD7
GO: Biological Process	GO:0007162	negative regulation of cell adhesion	0.0002545	1	0.007237	0.0704	48	337	ABL1,MBP,ACTN4,FZD7,ZNF608,SEMA6A,ANGPT1,MUC4,ACER2,CBFB,CD9,PAWR,CDH1,DLG5,SOCS6,MAP4K4,PLXNB1,PODXL,CLDN7,BCAR1,MIR183,PPM1F,MIR21,PRKG1,RIPOR2,PTPRZ1,PLXNC1,ERBB2,CXCL12,SEMA4D,ZC3H12A,SWAP70,CLASP2,GCNT2,RCC2,GLI3,TBCD,AKNA,SRCIN1,THBS1,UBASH3B,HMGB1,IL4R,WNK1,LGALS3,LRP1,EPCAM,SMAD7
GO: Biological Process	GO:0035051	cardiocyte differentiation	0.0002623	1	0.007438	0.07235	32	197	EOMES,FZD7,ALPK3,SORBS2,CALR,PAK1,PDGFB,TRIP10,POU5F1,TENM4,MIR21,MIR200B,PRKG1,MIR23A,MYLK3,RARB,SPRY1,CITED2,FHOD3,FOXP1,FRS2,KAT2A,OBSL1,TDGF1,SIRT1,COL14A1,HES1,YY1,RBPJ,VANGL2,LMNA,LRP6
GO: Biological Process	GO:0031128	developmental induction	0.000267	1	0.007549	0.07343	12	45	POU5F1,ROBO2,SPRY1,SALL1,FGF1,FGF2,FGFR1,SOX9,FRS2,WNT3,RBPJ,FZD5
GO: Biological Process	GO:0001838	embryonic epithelial tube formation	0.0002732	1	0.007671	0.07462	27	156	ABL1,TRIM71,LMO4,GRHL3,MTHFD1L,IRX3,GATAD2A,PTK7,RARG,GRHL2,CITED2,SALL1,SFRP1,SFRP2,SOX9,NUP50,KAT2A,ST14,COBL,MAP3K7,VASP,ZIC5,LUZP1,SALL4,VANGL2,ALX1,LRP6
GO: Biological Process	GO:1903900	regulation of viral life cycle	0.0002732	1	0.007671	0.07462	27	156	ADAR,AXL,BST2,APOBEC3H,TRIML2,PLSCR1,APOBEC3D,HS3ST5,PPID,MIR130A,NECTIN2,RESF1,TRIM62,IFITM3,MORC2,PABPC1,TRIM32,NR5A2,LARP1,TMPRSS2,KPNA6,TYRO3,ILF3,TRIM26,APOBEC3F,TRIM8,HMGA2
GO: Biological Process	GO:0060042	retina morphogenesis in camera-type eye	0.0002738	1	0.007671	0.07462	17	79	MAN2A1,TRPM1,SDK1,SLC4A7,FAT3,NECTIN3,CASZ1,TOPORS,IKZF1,ZHX2,MIAT,SOX9,CCDC66,OBSL1,TSPAN12,LRP6,LRP5
GO: Biological Process	GO:0001954	positive regulation of cell-matrix adhesion	0.0002766	1	0.007703	0.07493	15	65	ABL1,IQGAP1,CDK6,MAP4K4,PPM1F,PRKCZ,DAG1,SFRP1,FUT1,TDGF1,ITGB3,JUP,KDR,LIMS1,SMAD3
GO: Biological Process	GO:1900024	regulation of substrate adhesion-dependent cell spreading	0.0002766	1	0.007703	0.07493	15	65	ABL1,ACTN4,PREX1,UNC13D,CALR,BCAR1,DOCK1,ARPC2,NET1,DOCK5,CARMIL1,ST6GAL1,RCC2,ITGB3,LIMS1
GO: Biological Process	GO:0003012	muscle system process	0.0002787	1	0.007739	0.07528	68	525	MKKS,PARP1,TSHZ3,SORBS2,ANK2,LMOD2,ARHGAP42,ZDHHC21,MYH2,CALM2,P2RX4,PAK1,PAWR,CDK9,TRIP10,CHRM3,CHRNA1,MYL6B,GTF2IRD1,MIR21,KDM4A,PRKG1,MIR23A,MYL12B,DAG1,PXN,HCN4,DSP,DTNA,MYOF,MYH14,DOCK5,MYL9,SRL,ZC3H12A,SORBS1,INPP5F,SMTN,FOXP1,SNTB1,STC1,GJA5,SULF1,TACR2,NEDD4L,SIRT1,GTF2I,TMOD1,TNFRSF1A,TNNT2,TPM1,TPM4,HMOX1,HRC,COL14A1,HSBP1,VCL,YY1,HSPB6,ITGB5,JUP,KCNJ3,KCNMA1,KCNN2,SELENON,LMNA,SMAD3,SM…
GO: Biological Process	GO:0060351	cartilage development involved in endochondral bone morphogenesis	0.0002801	1	0.007756	0.07545	11	39	AXIN2,IFT80,SERPINH1,POC1A,RARB,RARG,EXT1,CARM1,SOX9,STC1,THBS1
GO: Biological Process	GO:0050792	regulation of viral process	0.000288	1	0.007951	0.07734	32	198	MBL2,ADAR,AXL,BST2,APOBEC3H,CDK9,TRIML2,PLSCR1,APOBEC3D,POLR2G,HS3ST5,PPID,MIR130A,NECTIN2,RESF1,TRIM62,IFITM3,MORC2,PABPC1,TRIM32,NR5A2,RSF1,LARP1,TMPRSS2,SNF8,KPNA6,TYRO3,ILF3,TRIM26,APOBEC3F,TRIM8,HMGA2
GO: Biological Process	GO:0043277	apoptotic cell clearance	0.0003015	1	0.008301	0.08074	13	52	XKR4,MFGE8,AXL,XKR8,NR1H3,RAB14,MEGF10,GAS6,THBS1,HMGB1,TYRO3,ITGB3,LRP1
GO: Biological Process	GO:0009057	macromolecule catabolic process	0.0003043	1	0.008351	0.08123	165	1508	LYPLAL1,USP9X,AXIN2,AGO3,KLHL42,CUL1,LIN28B,USP28,RNF213,TRIM71,YBX3,APOE,APP,PRPF18,TRIB3,MTM1,MYLIP,CTSF,ZFP36L1,ZFP36L2,NFE2L1,BUB1B,CNOT2,RAB12,YBX1,OAZ2,TENT5B,CDH1,AURKB,CTSC,PACSIN3,SOCS6,MMP20,CIRBP,FBXO7,NOCT,ARIH1,PLK1,PMAIP1,RNF186,BAG3,POLR2G,CSNK1E,VCAN,CTBS,PRKCG,VGLL4,EDEM1,ABHD12,CTSV,DAB2IP,PABIR1,DNAJB12,USP34,PTBP1,DDX6,FBXL5,PYGM,DNA2,RAD23B,RNASEH2B,EGLN2,LONP2,TOM1L1,USP43,S…
GO: Biological Process	GO:0060070	canonical Wnt signaling pathway	0.0003074	1	0.008413	0.08184	50	358	AXIN2,FZD7,APOE,APP,PLPP3,TNKS,BCL9,CDH1,SHISA3,POU5F1,SOX13,PPM1B,CSNK1E,CSNK1G3,CTNND1,CTNND2,TCF7L1,DAB2IP,USP34,PTK7,SOST,RARG,PTPRU,LATS2,EXT1,JADE1,RYK,UBR5,FGF2,FGFR2,SFRP1,SFRP2,TNN,LZTS2,TNKS2,SOX9,GLI1,GLI3,FRAT2,TLE1,UBE2B,WNT3,RBPJ,WNK1,JUP,FZD5,LRP4,LRP6,LRP5,SMAD3
GO: Biological Process	GO:0150116	regulation of cell-substrate junction organization	0.0003291	1	0.008979	0.08734	16	73	ABL1,ACTG1,IQGAP1,LDB1,MAP4K4,PPM1F,SFRP1,CLASP2,RCC2,THBS1,MACF1,VCL,KDR,LIMS1,LRP1,SMAD3
GO: Biological Process	GO:0035329	hippo signaling	0.0003338	1	0.009081	0.08833	12	46	DLG5,TJP2,VGLL4,LATS2,MOB3B,WWC2,SHANK2,TEAD4,TEAD3,TJP1,SAV1,YWHAB
GO: Biological Process	GO:0043542	endothelial cell migration	0.0003404	1	0.009199	0.08948	43	296	ABL1,ANGPT1,ANXA3,APOE,PLPP3,MIR135B,NRP2,CALR,P2RX4,PDGFB,SLIT2,BCAR1,MIR101-1,MIR21,MIR200B,MIR200C,MIR23A,DAB2IP,GADD45A,PXN,EPHA2,MMRN2,SPRED1,ZNF580,EPHB4,FGF1,FGF2,FGFR1,ZC3H12A,HDAC7,PAXIP1,FOXP1,FUT1,STC1,TDGF1,SIRT1,THBS1,HMGB1,HMOX1,ITGB3,JUP,KDR,LGALS8
GO: Biological Process	GO:0060445	branching involved in salivary gland morphogenesis	0.000342	1	0.009199	0.08948	9	28	CDH1,PDGFB,ESRP1,DAG1,ESRP2,FGFR1,FGFR2,IL6,LAMA5
GO: Biological Process	GO:0034123	positive regulation of toll-like receptor signaling pathway	0.000342	1	0.009199	0.08948	9	28	WDFY1,MFHAS1,NR1H3,F2RL1,SLC15A4,TLR3,TLR5,HMGB1,RTN4
GO: Biological Process	GO:1904754	positive regulation of vascular associated smooth muscle cell migration	0.000342	1	0.009199	0.08948	9	28	MIR135B,MYO5A,IQGAP1,PAK1,PDGFB,MIR21,DOCK5,SMO,LRP1
GO: Biological Process	GO:0072001	renal system development	0.0003509	1	0.009411	0.09154	50	360	TBC1D32,AHR,MMP17,TSHZ3,ANGPT1,MYO1E,BDNF,IQGAP1,DLG5,PDGFB,SLIT2,PKHD1,PODXL,IRX3,VCAN,CTNND1,CUX1,CYP26A1,PTK7,RARB,ROBO2,SPRY1,EXT1,GCNT4,CITED2,SALL1,FGF1,FGF2,FGFR1,FGFR2,FRAS1,SFRP1,SMO,LZTS2,SOX9,SULF1,GLI2,GLI3,ADAMTS16,HES1,ID3,C1GALT1,ITGB3,LAMA5,VANGL2,LRP4,EPCAM,SMAD2,SMAD3,SMAD7
GO: Biological Process	GO:0007178	transmembrane receptor protein serine/threonine kinase signaling pathway	0.0003668	1	0.00981	0.09543	55	407	ABL1,USP9X,PARP1,LTBP4,AMHR2,VASN,BCL9,VWC2L,AKAP7,POU5F1,MIR183,MIR21,PRKCZ,PTPRK,PXN,CHRDL1,DMRT1,SOST,VEPH1,LATS2,SPRED1,SPRY1,SPRY2,EXT1,RPS27A,CITED2,SFRP1,SFRP2,CTDSPL2,LEFTY1,SPTBN1,GCNT2,SULF1,MAP3K7,RBPMS,JADE2,TDGF1,SIRT1,RNF165,THBS1,HIVEP1,ONECUT1,UBB,UBE2D3,HES1,CCN1,RBPJ,ITGB5,ZYX,KDR,SMURF1,ZMIZ1,SMAD2,SMAD3,SMAD7
GO: Biological Process	GO:0060670	branching involved in labyrinthine layer morphogenesis	0.0003713	1	0.009873	0.09604	6	13	SOCS3,GRHL2,FGFR2,ST14,FZD5,LLGL2
GO: Biological Process	GO:0034333	adherens junction assembly	0.0003713	1	0.009873	0.09604	6	13	ACTB,PAK2,DLG5,TBCD,VCL,SMAD7
GO: Biological Process	GO:0071900	regulation of protein serine/threonine kinase activity	0.0003796	1	0.01006	0.09784	70	550	ABL1,ACTB,MIF,FGD2,MAP4K3,APOE,APP,MAPKAPK5,TNFSF11,TRIB3,CCND1,IQGAP1,CALM2,CCND2,CCNG1,PAK1,PAK3,CDC6,PDGFB,ETAA1,FBXO7,PLK1,PRKAR1B,MAPK10,DAB2IP,GADD45A,CXCL17,PXN,CCNJL,RB1,DUSP5,RGS3,HEXIM2,LATS2,SPRED1,TRIB1,SPRY1,SPRY2,ERBB2,RPS27A,FGF1,FGF2,FGFR1,FLT1,SFRP1,SFRP2,DBF4B,INAVA,TNIK,PBK,FRS2,TAB2,FGD4,MAP3K7,TDGF1,SIRT1,TGFA,THBS1,MAP4K1,SNF8,SYNPO2,UBB,YWHAG,FZD5,KRAS,VANGL2,HMGA2,LRP6,LRP…
GO: Biological Process	GO:0030038	contractile actin filament bundle assembly	0.0003814	1	0.01006	0.09784	22	119	MKKS,ABL1,ACTG1,PAK1,PAK2,PFN2,PPM1F,MIR21,PXN,ARHGEF10L,ARAP1,SFRP1,CARMIL1,PPP1R9A,SORBS1,CLASP2,TJP1,CGNL1,TPM1,ITGB5,ZYX,SMAD3
GO: Biological Process	GO:0043149	stress fiber assembly	0.0003814	1	0.01006	0.09784	22	119	MKKS,ABL1,ACTG1,PAK1,PAK2,PFN2,PPM1F,MIR21,PXN,ARHGEF10L,ARAP1,SFRP1,CARMIL1,PPP1R9A,SORBS1,CLASP2,TJP1,CGNL1,TPM1,ITGB5,ZYX,SMAD3
GO: Biological Process	GO:0045668	negative regulation of osteoblast differentiation	0.0003876	1	0.01019	0.09915	14	60	AXIN2,AHR,CDK6,NOCT,FGFR1,SEMA4D,SFRP1,HDAC7,TNN,SOX9,FNDC3B,ID3,LRP5,SMAD3
GO: Biological Process	GO:0043491	protein kinase B signaling	0.0003936	1	0.01031	0.1003	43	298	ANGPT1,TNFSF11,TRIB3,MTM1,AXL,ZFP36L1,P2RX4,PDGFB,MFHAS1,PKHD1,POU5F1,CSF3,MIR21,MIR200C,DAG1,FGF19,CAVIN3,EPHA2,RNF41,SPRY2,ERBB2,FGF1,FGF2,FGFR1,FGFR2,CXCL12,INPP5F,PHLPP2,SOX9,GAS6,FRS2,GCNT2,PHLPP1,SIRT1,TGFA,THBS1,TPBG,HIP1,TYRO3,P2RY12,IL6,KDR,RTN4
GO: Biological Process	GO:0043903	regulation of biological process involved in symbiotic interaction	0.0003944	1	0.01031	0.1003	33	210	MBL2,ADAR,AXL,BST2,APOBEC3H,CDK9,TRIML2,PLSCR1,APOBEC3D,POLR2G,HS3ST5,PPID,MIR130A,NECTIN2,RESF1,TRIM62,F2RL1,IFITM3,MORC2,PABPC1,TRIM32,NR5A2,RSF1,LARP1,TMPRSS2,SNF8,KPNA6,TYRO3,ILF3,TRIM26,APOBEC3F,TRIM8,HMGA2
GO: Biological Process	GO:0003417	growth plate cartilage development	0.0003994	1	0.01041	0.1013	8	23	IFT80,POC1A,RARB,RARG,CARM1,SOX9,STC1,THBS1
GO: Biological Process	GO:0031077	post-embryonic camera-type eye development	0.0004072	1	0.01059	0.103	5	9	FLT1,HMGN1,BCL11B,FZD5,KDR
GO: Biological Process	GO:1900180	regulation of protein localization to nucleus	0.0004147	1	0.01076	0.1046	27	160	PARP1,ANGPT1,APP,NVL,CDH1,MFHAS1,PLK1,BAG3,SIN3A,CTNNA1,LATS2,UBR5,MCRS1,ZC3H12A,CHP2,SMO,LZTS2,GLI3,SIRT1,TFRC,TNFRSF1A,CD2AP,TRIM29,IL6,JUP,TRIM8,SMAD3
GO: Biological Process	GO:0042659	regulation of cell fate specification	0.0004241	1	0.01097	0.1067	7	18	FZD7,LMO4,POU5F1,ESRP1,FGF2,FGFR1,SFRP2
GO: Biological Process	GO:0002062	chondrocyte differentiation	0.0004304	1	0.0111	0.108	22	120	MEF2D,AXIN2,IFT80,NFIB,SERPINH1,RFLNA,POC1A,RARB,RARG,EXT1,FGFR1,SFRP2,SOX5,SOX9,SULF1,GLI2,GLI3,SLC39A14,HMGA2,SMAD3,SMAD7,MAF
GO: Biological Process	GO:0043410	positive regulation of MAPK cascade	0.0004315	1	0.0111	0.108	75	601	ABL1,FZD7,MID1,MIF,ANGPT1,FGD2,MAP4K3,APOE,APP,MAPKAPK5,TNFSF11,IQGAP1,ROR1,PAK1,PAK3,PDGFB,MFHAS1,MAP4K4,TRAF4,MIR21,PRKCZ,MAPK10,MIR23A,DAB2IP,DCC,GADD45A,GSDME,CXCL17,PXN,FGF19,DUSP5,CAVIN3,RIT2,SPRY2,ERBB2,RPS27A,F2RL1,CCL26,RYK,FGF1,FGF2,FGFR1,FGFR2,SLC30A10,CXCL12,FLT1,ZC3H12A,INAVA,TNIK,GAS6,PBK,FRS2,TAB2,GCNT2,FGD4,MAP3K7,TDGF1,TFF2,TGFA,THBS1,MAP4K1,TLR3,TPBG,TRAF1,HMGB1,UBB,PRMT1,HTR2C,…
GO: Biological Process	GO:0032388	positive regulation of intracellular transport	0.0004373	1	0.01122	0.1091	37	246	ANK3,OAZ2,PAK1,CDH1,CHRM1,PMAIP1,BAG3,PPP3R1,EDEM1,ATG13,ARPC2,ZFAND1,SAR1B,ERBB2,UBR5,ZC3H12A,CTDSPL2,CHP2,TMEM30A,SMO,RIOK2,BBC3,GAS6,GLI3,VAMP2,TNFRSF1A,UBE2D3,COMMD1,UBE2L3,HSPA1L,YWHAB,YWHAG,IL6,JUP,FZD5,KIF5B,SMAD3
GO: Biological Process	GO:0009725	response to hormone	0.0004463	1	0.0114	0.1109	112	971	MKKS,MAP1B,MAT2A,ADCY2,ADCY5,ADCY7,PARP1,ALPL,ANXA3,MSI1,TRIB3,STC2,USO1,NPAS4,MYO5A,CCND1,BDNF,IQGAP1,SOCS2,ZFP36L1,ZFP36L2,CNOT2,RAB12,YBX1,CALR,SOCS3,CASP9,CBFB,PAK1,CDC6,SLIT2,SERPINB9,DDX54,DDIT4,ATP6V1G1,CLDN4,BCAR1,NCOR2,PRKAR1B,PRKCZ,CTNNA1,PRLR,DAG1,PTPRF,PXN,PHIP,EGLN2,NR2E3,SOST,RARB,RARG,RBBP7,NR1H3,PTPRU,LATS2,CATSPER4,EIF4E,INSIG2,ROBO2,UBA5,TCIRG1,FABP3,CITED2,UBR5,SCNN1A,SLC30A10,…
GO: Biological Process	GO:0045936	negative regulation of phosphate metabolic process	0.0004475	1	0.0114	0.1109	74	592	ABL1,ACTB,ADAR,PARP1,AHR,ANGPT1,APOE,ZFYVE28,TRIB3,PLPP3,IQGAP1,CALM2,SOCS3,PEBP1,PAK2,PDGFB,MFHAS1,SLIT2,DBNDD1,FBXO7,PLK1,DDIT4,PPP1R10,PTPA,PPM1F,PPP1R16B,PRKAR1B,PRKCZ,PRKG1,DAB2IP,PABIR1,PHACTR2,GADD45A,DLG2,RB1,DUSP5,PRKRIP1,RGS3,HEXIM2,CTDSP2,LATS2,SPRED1,TRIB1,SPRY1,SPRY2,GGNBP2,SEMA4D,SET,ZC3H12A,SFRP1,SFRP2,INPP5F,RTRAF,PCIF1,SWAP70,RBM26,PBK,TAF7,SRCIN1,SIRT1,PWP1,UBASH3B,UBE2B,HPN,YWH…
GO: Biological Process	GO:0070306	lens fiber cell differentiation	0.0004511	1	0.0114	0.1109	11	41	EPHA2,SPRED1,SPRY1,SPRY2,FGF2,FGFR2,FRS2,TMOD1,SLC7A11,SMAD3,MAF
GO: Biological Process	GO:0010453	regulation of cell fate commitment	0.0004511	1	0.0114	0.1109	11	41	FZD7,LMO4,POU5F1,ESRP1,CASZ1,ZFP57,FGF2,FGFR1,SFRP2,HES1,IL12RB1
GO: Biological Process	GO:0007435	salivary gland morphogenesis	0.0004511	1	0.0114	0.1109	11	41	NFIB,CDH1,PDGFB,CTNND1,ESRP1,DAG1,ESRP2,FGFR1,FGFR2,IL6,LAMA5
GO: Biological Process	GO:0010001	glial cell differentiation	0.0004519	1	0.0114	0.1109	40	273	ABL1,MOBP,APP,PLPP3,NAB2,NFE2L1,NFIB,ROR1,OTX2,CDK6,PDGFB,B4GALT6,B4GALT5,PICK1,FA2H,SOX13,TENM4,PPP3R1,KDM4A,DAG1,PHGDH,PTPRZ1,EMX1,ERBB2,FGF2,SMO,MIAT,SOX5,SOX9,WASF3,GLI3,HES1,IL6,RNF112,KRAS,RTN4,HMGA2,LRP1,LRP6,LYN
GO: Biological Process	GO:0001501	skeletal system development	0.0004639	1	0.01168	0.1136	73	583	MKKS,MEF2D,AXIN2,IFT80,MMP16,ALPL,TNFSF11,NAB2,NFIB,PAPSS2,SERPINH1,PRDX1,RFLNA,DHRS3,FOXN3,TJP2,PLS3,PLXNB1,COL13A1,POC1A,MTHFD1L,VCAN,MIR21,RAB33B,RARB,RARG,EPHA2,INSIG2,EVC,EXT1,GRHL2,RYK,CITED2,FGF2,FGFR1,FGFR2,CARM1,SEMA4D,SFRP1,SFRP2,FOXP1,SOX5,SOX9,KAT2A,FREM1,STC1,XYLT1,GJA5,SULF1,GLI2,GLI3,GNAS,MAP3K7,TEAD4,THBS1,TIMP1,TTC9,SLC39A14,CSRNP1,CCN1,ZFAND5,MEPE,BBX,KDR,LGALS3,HMGA2,ALX1,LRP6,…
GO: Biological Process	GO:0010563	negative regulation of phosphorus metabolic process	0.00047	1	0.01175	0.1143	74	593	ABL1,ACTB,ADAR,PARP1,AHR,ANGPT1,APOE,ZFYVE28,TRIB3,PLPP3,IQGAP1,CALM2,SOCS3,PEBP1,PAK2,PDGFB,MFHAS1,SLIT2,DBNDD1,FBXO7,PLK1,DDIT4,PPP1R10,PTPA,PPM1F,PPP1R16B,PRKAR1B,PRKCZ,PRKG1,DAB2IP,PABIR1,PHACTR2,GADD45A,DLG2,RB1,DUSP5,PRKRIP1,RGS3,HEXIM2,CTDSP2,LATS2,SPRED1,TRIB1,SPRY1,SPRY2,GGNBP2,SEMA4D,SET,ZC3H12A,SFRP1,SFRP2,INPP5F,RTRAF,PCIF1,SWAP70,RBM26,PBK,TAF7,SRCIN1,SIRT1,PWP1,UBASH3B,UBE2B,HPN,YWH…
GO: Biological Process	GO:0003156	regulation of animal organ formation	0.0004706	1	0.01175	0.1143	10	35	POU5F1,ROBO2,SPRY1,CITED2,FGF1,FGF2,FGFR1,FRS2,SULF1,RBPJ
GO: Biological Process	GO:0003401	axis elongation	0.0004706	1	0.01175	0.1143	10	35	PTK7,SPRY1,SPRY2,FGF1,FGFR2,SFRP1,SFRP2,SOX9,VANGL2,LRP6
GO: Biological Process	GO:0001889	liver development	0.000473	1	0.01178	0.1146	29	178	MAN2A1,AHR,AK4,CCND1,CEBPG,PROC,CCDC40,DUT,RPL30,CITED2,FGF1,SRSF5,KLF1,SOX9,GLI1,GLI3,COBL,TGFA,HMOX1,ONECUT1,HPN,HES1,ZIC3,IL6,KRAS,KRT18,RTN4,LIMS1,SMAD3
GO: Biological Process	GO:0010564	regulation of cell cycle process	0.0004925	1	0.01223	0.119	100	852	AXIN2,MTA3,MIF,CUL1,HUS1B,APP,PLPP2,TNKS,CRADD,CCND1,ZFP36L1,ZFP36L2,NFE2L1,BUB1,BUB1B,CNOT2,CALM2,CALR,CCND2,CCNG1,PEBP1,CDC6,AURKB,CDK6,CDK9,PDGFB,FOXN3,RPRD1B,CIRBP,FBXO7,PKHD1,PLK1,PLSCR1,POC1A,SIN3A,PPP1R10,CSNK1E,MIR21,MIR200B,RAB11FIP3,DAB2IP,PABIR1,RIPOR2,GADD45A,DMRT1,PHIP,RAD51B,RNASEH2B,RB1,RBBP7,TOM1L1,PHC1,CTDSP2,RNF4,EHMT1,SENP2,JADE1,USP44,FGFR1,FGFR2,ANAPC7,CARM1,SFRP1,DBF4B,MYO19…
GO: Biological Process	GO:0016311	dephosphorylation	0.0005231	1	0.01296	0.1261	65	508	NT5DC1,AHR,ALPL,PLPP2,PLPP3,MTM1,IQGAP1,PIP4P1,CALM2,PAWR,MFHAS1,RPRD1B,NOCT,MTMR12,PPM1B,PPP1R10,PPP2R2B,PTPA,PPP3R1,PPM1F,VCAN,PPP1R16B,PABIR1,PHACTR2,PTBP1,CDCA2,PTPN12,PTPN14,PTPRF,PTPRG,NUAK1,PTPRK,PTPRZ1,DLG2,DUSP5,HDDC2,PTPRU,PLPP6,CTDSP2,SPRED1,NT5C,SEMA4D,SET,CTDSPL2,INPP5F,SACM1L,CHP2,PCIF1,PHLPP2,SWAP70,RBM26,PHLPP1,CAMTA1,PLPP7,UBASH3B,PNKP,HPN,YWHAB,INPP4A,INPP5D,WNK1,NT5M,PTP4A1,LGA…
GO: Biological Process	GO:0050772	positive regulation of axonogenesis	0.0005251	1	0.01297	0.1262	20	106	MAP1B,BCL11A,APOE,BDNF,PAK1,SLIT2,PLXNB1,CRABP2,TIAM2,PLXNC1,ROBO2,TRPV2,CXCL12,SEMA4D,TRAK1,GOLGA4,MACF1,WNT3,RTN4,LRP1
GO: Biological Process	GO:0043062	extracellular structure organization	0.0005306	1	0.01307	0.1272	57	432	ABL1,MMP16,MMP17,LTBP4,APBB2,APP,MYO1E,SERPINH1,CREB3L1,CDH1,PDGFB,MMP20,COL4A6,COL13A1,COL17A1,VCAN,CTSV,DAG1,OLFML2A,CRISPLD2,RB1,DNAJB6,THSD4,EXT1,FGF2,ADAMTS20,SFRP2,PRDX4,SOX9,GAS6,CLASP2,PHLDB1,SULF1,ADAMTS16,ADAMTS8,TEX14,MMP25,COL18A1,THBS1,TIMP1,TLL2,TNFRSF1A,HPN,COL14A1,CCN1,IL6,ITGA6,ITGB3,ITGB5,PXDN,MPZL3,KDR,LAMA5,LAMC2,LGALS3,LRP1,SMAD3
GO: Biological Process	GO:0048565	digestive tract development	0.0005331	1	0.0131	0.1275	25	146	CDH1,CCDC40,RARB,RB1,CLMP,STX2,EXT1,SALL1,FGFR2,SFRP1,SFRP2,SLC4A2,SMO,GLI1,GLI2,GLI3,COBL,SAV1,HRH2,HES1,ZIC3,C1GALT1,VANGL2,SMAD2,SMAD3
GO: Biological Process	GO:1903829	positive regulation of cellular protein localization	0.00054	1	0.01324	0.1288	47	339	PARP1,ANK3,MYO5A,IQGAP1,BICD1,PAK1,CDH1,PLK1,PMAIP1,BAG3,PPP3R1,CROCC,ATG13,ARPC2,EPHA2,ERBB2,UBR5,MCRS1,ZC3H12A,SORBS1,CHP2,SMO,BBC3,SPTBN1,CLASP2,ARHGEF16,GLI3,TFRC,TNFRSF1A,CD2AP,UBE2D3,COMMD1,UBE2L3,HSPA1L,YWHAB,YWHAG,IL6,JUP,FZD5,TRIM8,KIF5B,RTN4,LGALS3,LRP1,LRP4,LRP5,SMAD3
GO: Biological Process	GO:0001934	positive regulation of protein phosphorylation	0.0005508	1	0.01347	0.131	109	946	ABL1,ADCY2,ADCY5,ADCY7,AXIN2,MIF,FNIP2,ANGPT1,FGD2,MAP4K3,APP,MAPKAPK5,TNFSF11,PLPP3,NAB2,CCND1,BDNF,IQGAP1,CALM2,MAP3K14,SOCS3,CCND2,PAK1,PAK2,PAK3,DGKI,ARHGEF2,CDC6,CDK9,PDGFB,PFN2,CHRM1,ETAA1,PLK1,MAP4K4,PICK1,MAPKAP1,TRAF4,CSF3,PRKAR1B,MIR21,PRKCZ,CTNND1,MAPK10,PRLR,DAB2IP,DAG1,DYNAP,GADD45A,PTPRZ1,CXCL17,PXN,FGF19,PHIP,DOCK3,DUSP5,TOM1L1,SENP2,MARK2,SPRY2,ERBB2,RPS27A,FGF1,FGF2,FGFR1,SEMA4D,…
GO: Biological Process	GO:0021537	telencephalon development	0.0005632	1	0.01373	0.1336	42	294	MKKS,USP9X,EOMES,ANXA3,FEZF1,ATIC,ATP1B2,NFIB,OTX2,CDK6,SLIT2,NCOR2,DAB2IP,RARB,ROBO2,EMX1,EXT1,RYK,SALL1,FGFR1,CXCL12,SLC2A1,IGF2BP1,CELF1,DMRTA2,SMO,FUT1,KAT2A,GLI3,SYNE2,LHX5,AGTPBP1,SLC7A11,HPRT1,HES1,P2RY12,BCL11B,KIF5B,RTN4,ZMIZ1,LRP1,LRP6
GO: Biological Process	GO:0032446	protein modification by small protein conjugation	0.0005763	1	0.01402	0.1364	113	988	ABL1,USP9X,BCL11A,KLHL42,CUL1,ANGPT1,RNF213,TRIM71,TRIB3,MYLIP,TNKS,SOCS2,NFE2L1,HERC1,SOCS3,CBFB,CDK9,TRIML2,SOCS6,FBXO7,ARIH1,PLK1,RNF186,MIR101-1,TRAF4,PRKCG,TRIM44,RNF212B,WSB1,MED18,BCOR,FBXL5,MED24,ATG10,PHC1,FEM1B,RNF4,KCTD10,TRIM62,SENP2,RNF41,TOPORS,TRIB1,UBA5,SPRY2,RPS27A,RNF187,HMG20B,HMG20A,USP44,UBR5,DCAF17,RNF145,ANAPC7,LRRC41,DCUN1D5,UFC1,RNF135,ZC3HC1,FBXO11,TRIM32,ASB16,PAXIP1,IN…
GO: Biological Process	GO:0051348	negative regulation of transferase activity	0.000584	1	0.01417	0.1378	46	331	ABL1,ACTB,ADAR,APOE,ZFYVE28,TRIB3,SOCS3,PAK2,DBNDD1,FBXO7,PLK1,PPM1F,PRKAR1B,DAB2IP,GADD45A,RB1,DUSP5,PRKRIP1,RGS3,HEXIM2,LATS2,SPRED1,TRIB1,SPRY1,SPRY2,GGNBP2,USP44,MCRS1,PIF1,SFRP1,SFRP2,RTRAF,TAF7,SRCIN1,TERF1,SIRT1,UBASH3B,YWHAB,YWHAG,ITPRIP,IL6,WNK1,LRP6,LRP5,LYN,SMAD7
GO: Biological Process	GO:1901701	cellular response to oxygen-containing compound	0.0005899	1	0.01428	0.1389	146	1330	ABL1,MAP1B,ACTB,BCL11A,ADCY2,ADCY5,ADCY7,FZD7,GRAMD1B,PARP1,MIF,AHR,ABCC1,KLF11,SORBS2,PIWIL4,APP,TRIB3,USO1,NPAS4,MYO5A,AXL,RGS9,SOCS2,ZFP36L1,NFE2L1,CASTOR3,RAB12,YBX1,SOCS3,CASP9,P2RX4,PRDX1,PAK1,CD68,PAWR,ARHGEF2,CDC6,CDH1,PDE4C,PDGFB,CFTR,CHRM1,CHRM3,SLIT2,FBXO7,MAP4K4,AKAP7,COL4A6,DDIT4,ATP6V1G1,SIN3A,BCAR1,GNA14,CSF3,MIR187,PRKAR1B,MIR21,PRKCZ,CTNNA1,PRLR,DAB2IP,SLC38A9,CYP26A1,DAG1,BRINP1…
GO: Biological Process	GO:0060249	anatomical structure homeostasis	0.0006024	1	0.01447	0.1408	67	530	MKKS,MBP,ACTB,ACTG1,PARP1,ANGPT1,HUS1B,PIWIL4,MAPKAPK5,TNFSF11,MTM1,TNKS,ATP1B2,MUC4,LDB1,CALB2,P2RX4,PRDX1,AURKB,LARGE1,CHRNA1,GAR1,TJP2,LARGE2,BAG3,NEK7,PPP1R10,PRIM1,CROCC,DCLRE1A,DNA2,RB1,RFC1,RIF1,TCIRG1,EXT1,MCRS1,PIF1,SLC2A1,TRIM32,SMO,INAVA,TNKS2,PRDM14,SOX9,GCNT2,CCDC66,GNAS,TEP1,TERF1,TFF2,TFRC,TJP1,UBASH3B,PNKP,HNRNPA2B1,TYRO3,COL14A1,VCL,IL6,INPP5D,ITGB3,KDR,KRAS,LMNA,LRP6,LYZ
GO: Biological Process	GO:1902414	protein localization to cell junction	0.0006029	1	0.01447	0.1408	24	139	ASIC2,ACTB,ACTG1,ACTN4,PAK2,DLG5,TJP2,NECTIN3,PRKCZ,MAPK10,DAG1,ARHGAP44,DLG2,DSP,CACNG8,GPC4,TNIK,VAMP2,GRIP1,TJP1,CGNL1,VCL,KIF5B,KIF5C
GO: Biological Process	GO:0009950	dorsal/ventral axis specification	0.0006033	1	0.01447	0.1408	6	14	AXIN2,SENP2,SFRP1,WNT3,LRP6,SMAD2
GO: Biological Process	GO:0045444	fat cell differentiation	0.0006055	1	0.01447	0.1408	39	268	MKKS,TRIB3,CCND1,ZFP36L1,ZFP36L2,AP1S2,RUNX1T1,CEBPD,NAPEPLD,NOCT,SOX13,CREB5,NCOR2,MIR21,CTBP2,SENP2,RORA,FABP3,CARM1,ZC3H12A,SFRP1,SFRP2,SH2B2,TRIM32,FAM120B,ERAP1,SREBF1,SIRT1,TFE3,SAV1,HES1,FNDC3B,HTR2C,IL6,ITGA6,HMGA2,LRP6,LRP5,SMAD3
GO: Biological Process	GO:0051146	striated muscle cell differentiation	0.0006057	1	0.01447	0.1408	48	350	ACTG1,FZD7,ALPK3,SORBS2,LMOD2,MYF6,BCL9,BDNF,YBX1,CALR,CD9,PAK1,TRIP10,MYMX,MORF4L2,CSRP2,MIR200B,PRKG1,MIR23A,RIPOR2,PTGFRN,MYLK3,RARB,RB1,MYOF,CXCL12,FHOD3,TRIM32,EPC1,FOXP1,SMO,FRS2,KAT2A,OBSL1,PLPP7,TDGF1,SIRT1,TMOD1,TNNT2,TPM1,COL14A1,YY1,RBPJ,IL4R,KRAS,ANKRD23,SELENON,LMNA
GO: Biological Process	GO:0110020	regulation of actomyosin structure organization	0.0006072	1	0.01447	0.1408	21	115	MKKS,ABL1,ACTG1,PAK1,PAK2,PFN2,PPM1F,MIR21,MYLK3,PXN,ARHGEF10L,ARAP1,SFRP1,CARMIL1,PPP1R9A,CLASP2,TJP1,CGNL1,TPM1,ANKRD23,SMAD3
GO: Biological Process	GO:0080135	regulation of cellular response to stress	0.0006149	1	0.01462	0.1422	92	777	ABL1,AXIN2,FZD7,PARP1,MID1,MIF,STK24,PARG,YBX3,APP,TNFSF11,NFE2L1,YBX1,CASP9,CREB3L1,PRDX1,PAWR,ARHGEF2,CDK6,CDK9,CEBPG,MFHAS1,ETAA1,FBXO7,MAP4K4,PMAIP1,MAPKAP1,BAG3,PPP1R10,TRAF4,MIR21,PRKCG,NSMCE4A,DAB2IP,GADD45A,TMEM161A,PTPRF,NUAK1,FGF19,HSPB8,RNASEH2B,DNAJB6,DYRK1A,NR1H3,TMEM33,FEM1B,RIF1,INSIG2,SPRED1,SENP2,PIGBOS1,F2RL1,UBR5,SLC30A10,CXCL12,ZC3H12A,SFRP1,SFRP2,INPP5F,TRIM32,PAXIP1,FOXP1,IN…
GO: Biological Process	GO:0051216	cartilage development	0.0006187	1	0.01465	0.1425	34	224	MKKS,MEF2D,AXIN2,IFT80,NFIB,SERPINH1,RFLNA,POC1A,MIR21,RARB,RARG,EVC,EXT1,FGF2,FGFR1,CARM1,SFRP2,SOX5,SOX9,KAT2A,STC1,SULF1,GLI2,GLI3,GNAS,THBS1,TIMP1,SLC39A14,CCN1,HMGA2,LRP6,SMAD3,SMAD7,MAF
GO: Biological Process	GO:1901565	organonitrogen compound catabolic process	0.0006214	1	0.01465	0.1425	153	1405	LYPLAL1,USP9X,NUDT9,KLHL42,CUL1,USP28,RNF213,TRIM71,APOE,APP,MTAP,TRIB3,MTM1,MYLIP,ACER2,CTSF,BCAT1,NFE2L1,ALDH1L2,BUB1B,RAB12,APOBEC3H,OAZ2,CDH1,AURKB,PDE4C,PDE7A,CTSC,PACSIN3,SOCS6,MMP20,FBXO7,ARIH1,PLK1,PMAIP1,RNF186,APOBEC3D,BAG3,ABHD16B,CSNK1E,VCAN,MIR21,CTBS,PRKCG,VGLL4,EDEM1,ABHD12,CTSV,DAB2IP,PABIR1,DNAJB12,USP34,FBXL5,DHPS,RAD23B,EGLN2,DPYSL3,NAALADL1,LONP2,TOM1L1,DUT,USP43,RNF4,KCTD10,R…
GO: Biological Process	GO:0021924	cell proliferation in external granule layer	0.0006226	1	0.01465	0.1425	7	19	RORA,FGF2,SMO,GBX2,GLI1,GLI2,LHX5
GO: Biological Process	GO:0021930	cerebellar granule cell precursor proliferation	0.0006226	1	0.01465	0.1425	7	19	RORA,FGF2,SMO,GBX2,GLI1,GLI2,LHX5
GO: Biological Process	GO:0061008	hepaticobiliary system development	0.0006255	1	0.01469	0.1428	29	181	MAN2A1,AHR,AK4,CCND1,CEBPG,PROC,CCDC40,DUT,RPL30,CITED2,FGF1,SRSF5,KLF1,SOX9,GLI1,GLI3,COBL,TGFA,HMOX1,ONECUT1,HPN,HES1,ZIC3,IL6,KRAS,KRT18,RTN4,LIMS1,SMAD3
GO: Biological Process	GO:0018209	peptidyl-serine modification	0.0006342	1	0.01485	0.1445	49	360	PARP1,MIF,FNIP2,ANGPT1,APP,MAPKAPK5,TNKS,BDNF,UHMK1,PAK1,PAK2,AURKB,PDGFB,PFN2,PLK1,MAPKAP1,DDIT4,CSF3,CSNK1E,PPM1F,CSNK1G3,PRKCG,PRKCZ,GADD45A,TLK1,SPOCK3,HPF1,PHIP,DYRK1A,LATS2,MARK2,SPRY2,GGNBP2,SFRP2,INPP5F,GALNT3,GAS6,PBK,TDGF1,TFRC,PWP1,MAP4K1,HK1,HRC,VRK2,IL6,WNK1,HMGA2,SMAD7
GO: Biological Process	GO:0051962	positive regulation of nervous system development	0.0006454	1	0.01508	0.1466	48	351	MAN2A1,MAP1B,ASIC2,BCL11A,APOE,BDNF,PAK1,PAK3,ADGRE5,DLG5,SLIT2,PLXNB1,CRABP2,TENM4,CUX1,DAG1,TIAM2,PTPRF,PTPRZ1,PLXNC1,ROBO2,LRRTM4,TRPV2,CXCL12,SEMA4D,ADGRL1,TRAK1,TRIM32,DMRTA2,SMO,GLI3,ADGRL2,GOLGA4,ADGRL3,JADE2,OBSL1,GRID2,MACF1,TPBG,UBE2V2,HES1,WNT3,IL6,RNF112,KDR,RTN4,LRP1,LYN
GO: Biological Process	GO:0010977	negative regulation of neuron projection development	0.0006532	1	0.01522	0.1481	28	173	BCL11A,SEMA6A,APOE,MYLIP,SLIT2,MAP4K4,FAT3,DCC,PTPRG,PTPRZ1,NTM,DPYSL3,RIT2,RYK,CARM1,SEMA6B,SEMA4D,SEMA4B,INPP5F,XYLT1,UBE3A,HES1,WNT3,RBPJ,ITM2C,RTN4,LRP1,LRP4
GO: Biological Process	GO:0051345	positive regulation of hydrolase activity	0.0006627	1	0.01536	0.1494	104	900	MBP,TBC1D14,PREX1,CD200,ARHGAP23,C6orf89,RANBP3,APP,ARHGAP1,GRHL3,ATP1B2,MMUT,ACER2,ARHGAP42,CRADD,RGS9,BDNF,IQGAP1,BICD1,CALM2,CASP9,PAWR,PFN2,CHN1,CHRM1,TBC1D22A,RAB3GAP2,MAP4K4,PLSCR1,PLXNB1,RASAL2,PMAIP1,CLDN4,PTPA,GNA14,PPM1F,SIPA1L1,MIR21,MIR205,PRKCZ,USP6NL,DAB2IP,ARHGAP32,ACAP1,TIAM2,ARHGAP44,DOCK1,DNAJB6,NR1H3,RGS3,ARHGEF10L,PLEKHG6,EPHA2,PCOLCE2,ERBB2,NET1,TBC1D2,F2RL1,CCL26,DOCK5,CDC42…
GO: Biological Process	GO:1901629	regulation of presynaptic membrane organization	0.0006671	1	0.01536	0.1494	3	3	APOE,LRRTM4,LRP4
GO: Biological Process	GO:0033140	negative regulation of peptidyl-serine phosphorylation of STAT protein	0.0006671	1	0.01536	0.1494	3	3	GADD45A,GGNBP2,PWP1
GO: Biological Process	GO:0072752	cellular response to rapamycin	0.0006671	1	0.01536	0.1494	3	3	ARPC2,GOLPH3,LARP1
GO: Biological Process	GO:0071896	protein localization to adherens junction	0.0006676	1	0.01536	0.1494	4	6	ACTB,DLG5,TJP1,VCL
GO: Biological Process	GO:0051336	regulation of hydrolase activity	0.0006688	1	0.01536	0.1494	158	1460	MKKS,ABL1,MBP,TBC1D14,AHR,PREX1,CD200,FGD2,ARHGAP23,C6orf89,RANBP3,APP,ARHGAP1,GRHL3,ATP1B2,MMUT,ACER2,ARHGAP42,CRADD,RGS9,BDNF,IQGAP1,BICD1,BST2,CALM2,CASP9,SERPINH1,PEBP1,PAK2,DGKI,PAWR,CDH1,PFN2,CHN1,CHRM1,SLIT2,SERPINB8,SERPINB9,TBC1D22A,RAB3GAP2,A2ML1,MAP4K4,PLSCR1,PLXNB1,RASAL2,PMAIP1,CLDN4,PPP1R10,WFDC3,PPP2R2B,PTPA,GNA14,PPP3R1,PPM1F,SIPA1L1,VCAN,PPP1R16B,MIR21,MIR205,PRKCZ,PRKG1,USP6NL,D…
GO: Biological Process	GO:0061448	connective tissue development	0.0006888	1	0.01578	0.1535	43	306	MKKS,MEF2D,AXIN2,IFT80,NFIB,AP1S2,SERPINH1,RFLNA,PDGFB,POC1A,CREB5,MIR21,RARB,RARG,EVC,EXT1,FGF2,FGFR1,CARM1,SFRP2,PAXIP1,SOX5,SOX9,KAT2A,STC1,SULF1,GLI2,GLI3,GNAS,SIRT1,THBS1,TIMP1,SLC39A14,UBB,CCN1,ITGB3,HMGA2,LMNA,LRP6,LRP5,SMAD3,SMAD7,MAF
GO: Biological Process	GO:0051896	regulation of protein kinase B signaling	0.0007009	1	0.01602	0.1558	39	270	ANGPT1,TNFSF11,TRIB3,MTM1,AXL,P2RX4,PDGFB,MFHAS1,PKHD1,POU5F1,CSF3,MIR21,MIR200C,DAG1,FGF19,CAVIN3,EPHA2,RNF41,SPRY2,ERBB2,FGF1,FGF2,FGFR1,FGFR2,CXCL12,INPP5F,PHLPP2,GAS6,FRS2,GCNT2,PHLPP1,SIRT1,TGFA,THBS1,TPBG,HIP1,P2RY12,IL6,RTN4
GO: Biological Process	GO:0006974	cellular response to DNA damage stimulus	0.0007155	1	0.01631	0.1586	104	902	ABL1,ISY1,AXIN2,PARP1,MIF,FNIP2,HUS1B,USP28,PARG,MCTS1,MCM9,ACER2,CRADD,CCND1,CNOT2,CASP9,CCNG1,PAK1,CDK9,CEBPG,FOXN3,ETAA1,TMEM109,PLK1,ASF1A,PMAIP1,DDIT4,POLR2G,PPP1R10,MORF4L2,CSNK1E,MIR21,PRKCG,NSMCE4A,INO80D,GADD45A,TMEM161A,TLK1,NUAK1,HPF1,DCLRE1A,DNA2,RAD23B,RAD51B,RNASEH2B,CHAF1A,USP43,DYRK1A,RFC1,PRMT6,FEM1B,RIF1,EPHA2,SPRED1,SENP2,NEIL3,TOPORS,RPS27A,UBR5,MCRS1,CXCL12,PIF1,CARM1,ZC3H12A…
GO: Biological Process	GO:0048645	animal organ formation	0.0007177	1	0.01632	0.1587	16	78	AXIN2,POU5F1,ROBO2,SPRY1,EXT1,CITED2,FGF1,FGF2,FGFR1,FGFR2,FRS2,SULF1,GLI2,GLI3,HES1,RBPJ
GO: Biological Process	GO:0071417	cellular response to organonitrogen compound	0.0007281	1	0.01651	0.1606	85	711	ABL1,MAP1B,ACTB,BCL11A,ADCY2,ADCY5,ADCY7,PARP1,AHR,ABCC1,KLF11,APP,TRIB3,USO1,MYO5A,RGS9,SOCS2,ZFP36L1,CASTOR3,RAB12,YBX1,SOCS3,P2RX4,PAK1,ARHGEF2,CDC6,CDH1,CFTR,CHRM1,CHRM3,SLIT2,AKAP7,COL4A6,ATP6V1G1,SIN3A,BCAR1,GNA14,PRKAR1B,PRKCZ,CTNNA1,PRLR,SLC38A9,PTPRF,PXN,PHIP,DNMT3A,HCN4,ARPC2,KLF16,INSIG2,TCIRG1,FDX1,SLC30A10,SFRP1,SRSF5,SORBS1,SLC1A3,SH2B2,KLF1,CPEB4,GABRB3,SOX9,SREBF1,GOLPH3,STC1,BAIA…
GO: Biological Process	GO:0050878	regulation of body fluid levels	0.0007297	1	0.01651	0.1606	70	563	ACTB,ACTG1,ACTN1,ADCY2,ADCY5,ADCY7,APOE,AQP7,GRHL3,AXL,CCND1,SOCS2,PAPSS2,CD9,P2RX4,DGKI,CDH1,PDGFB,CFTR,CHRM1,CHRM3,PLCG2,PLSCR1,FA2H,CLDN4,NCOR2,GNA14,PRKAR1B,PRKCG,PRKG1,PRLR,PROC,DOCK1,RAD51B,NR1H3,EXT1,F2RL1,F11,PHF21A,HMG20B,MYL9,SCNN1A,CARMIL1,RAB14,SH2B2,SLC22A4,GAS6,GJA5,RCOR1,VAMP2,GNA12,GNAS,GOT2,TFPI,THBS1,AKAP10,UBASH3B,SLC7A11,TYRO3,HPS1,VAV2,VCL,P2RY12,IL6,WNK1,ITGB3,ITPK1,ITPR2,KC…
GO: Biological Process	GO:0051223	regulation of protein transport	0.000751	1	0.01691	0.1645	80	662	LYPLAL1,ADCY5,CD200,ANGPT1,ANK3,PIWIL4,APOE,APP,MTNR1B,OAZ2,UHMK1,PAK1,CDH1,PDE4C,CFTR,CHRM1,MAP4K4,PMAIP1,PICK1,BAG3,PPID,MIR148A,PPP3R1,PPM1F,PRKCZ,EDEM1,RAB11FIP3,ATG13,PTBP1,PTPN14,ARHGAP44,NR1H3,ARPC2,ZFAND1,SAR1B,ERBB2,TCIRG1,F2RL1,UBR5,ZC3H12A,SFRP1,CTDSPL2,SLC2A1,CHP2,TMEM30A,SMO,RIOK2,BBC3,GAS6,SREBF1,GOLPH3,ARFIP1,GJA5,GLI3,VAMP2,SRCIN1,SIRT1,ENHO,TNFRSF1A,CD2AP,SLC7A11,UBE2D3,COMMD1,UB…
GO: Biological Process	GO:0046578	regulation of Ras protein signal transduction	0.0007529	1	0.01691	0.1645	38	262	ABL1,PREX1,FGD2,APOE,ARHGAP42,DGKI,ARHGEF2,MAP4K4,MAPKAP1,PLEKHG3,DAB2IP,RIPOR2,PSD,TIAM2,ARHGAP44,ARHGEF10L,RIT2,PLEKHG6,KCTD10,SPRY1,SPRY2,ERBB2,NET1,F2RL1,RASA3,SH2B2,STAMBP,FGD6,ARHGEF16,ERBIN,FGD4,PSD3,ARAP3,VAV2,FGD3,KRAS,RTN4,LYN
GO: Biological Process	GO:0051090	regulation of DNA-binding transcription factor activity	0.0007558	1	0.01691	0.1645	92	782	ABL1,ACTN4,EOMES,AGO3,CD200,CUL1,ANGPT1,ANXA3,APP,TNFSF11,PLPP3,BDNF,BST2,TAX1BP1,CALR,ROR1,MAP3K14,PRDX1,ARHGEF2,DDX21,LRRFIP1,CEBPG,TRIML2,PKHD1,ZDHHC13,MIR101-1,PPM1B,MIR130A,TRAF4,CSF3,MIR21,LRRC14,PRKCZ,MAPK10,TRIM44,DAB2IP,PTGIS,RB1,NLRX1,TRIM62,RORA,RNF41,TRIB1,RPS27A,F2RL1,CARM1,ZC3H12A,PRDX4,ALPK1,HDAC7,CARD8,TRIM32,COMMD7,PAXIP1,SMO,INAVA,TRAF3IP2,GAS6,TAB2,ERBIN,JMY,MAP3K7,TUT4,PIM2,SI…
GO: Biological Process	GO:1901203	positive regulation of extracellular matrix assembly	0.0007577	1	0.01691	0.1645	5	10	DAG1,SOX9,CLASP2,PHLDB1,SMAD3
GO: Biological Process	GO:0071362	cellular response to ether	0.0007577	1	0.01691	0.1645	5	10	ARPC2,ZC3H12A,FOXP1,GOLPH3,LARP1
GO: Biological Process	GO:0061387	regulation of extent of cell growth	0.0007582	1	0.01691	0.1645	23	133	ABL1,MAP1B,BCL11A,SEMA6A,APOE,BDNF,PAK1,SLIT2,SIN3A,CRABP2,DCC,RYK,TRPV2,CXCL12,SEMA6B,SEMA4D,SEMA4B,CLASP2,GOLGA4,MACF1,WNT3,RTN4,LRP1
GO: Biological Process	GO:0032231	regulation of actin filament bundle assembly	0.0007677	1	0.01708	0.1662	21	117	MKKS,ABL1,ACTG1,PAK1,PAK2,PFN2,PPM1F,MIR21,PXN,ARHGEF10L,ARAP1,SFRP1,CARMIL1,PPP1R9A,SWAP70,CLASP2,TJP1,CGNL1,TPM1,SYNPO2,SMAD3
GO: Biological Process	GO:0032386	regulation of intracellular transport	0.0007845	1	0.01742	0.1694	53	401	MAP1B,ANGPT1,ANK3,ARHGAP1,OAZ2,UHMK1,PAK1,CDH1,CHRM1,PMAIP1,BAG3,PPP3R1,EDEM1,ATG13,PTPN14,ARHGAP44,ARPC2,ZFAND1,SAR1B,RHOT1,ERBB2,UBR5,ZC3H12A,CTDSPL2,INPP5F,IWS1,CHP2,TMEM30A,SMO,RIOK2,BBC3,GAS6,SREBF1,ARFIP1,GLI3,VAMP2,DNAJC13,TNFRSF1A,TNNT2,ATPSCKMT,UBE2D3,COMMD1,UBE2L3,HRC,HSPA1L,XPO1,YWHAB,YWHAG,IL6,JUP,FZD5,KIF5B,SMAD3
GO: Biological Process	GO:0048863	stem cell differentiation	0.0008021	1	0.01777	0.1728	41	290	ABL1,EOMES,SEMA6A,NRP2,LDB1,ZFP36L2,CBFB,CDK6,POU5F1,TCF7L1,CYP26A1,FGF19,FAM172A,EXT1,CITED2,FGF2,FGFR2,SEMA6B,SEMA4D,SEMA4B,SFRP1,MTF2,SMO,SOX5,SOX9,KDM4C,KBTBD8,GBX2,TCF12,PWP1,ZSCAN10,HES1,WNT3,FBXL17,RBPJ,KRT18,LAMA5,HMGA2,ALX1,LRP6,EPCAM
GO: Biological Process	GO:0043254	regulation of protein-containing complex assembly	0.0008051	1	0.01779	0.1731	63	497	MKKS,ABL1,MAP1B,PARP1,AHR,PREX1,FNIP2,APOE,LMO4,LMOD2,STXBP6,PAK1,PAK3,ARHGEF2,PFN2,SLIT2,PICK1,CLDN7,CSF3,PRKCZ,DAB2IP,SOST,RB1,DUT,DYRK1A,ARPC2,RNF4,SAR1B,IKZF1,CCL26,FES,CDC42EP2,CARMIL1,PPP1R9A,FHOD3,ATF7IP,BBC3,SOX9,IQGAP2,SPTAN1,SPTBN1,WASF3,CLASP2,ARFIP1,JMY,BAIAP2L1,MAP3K7,TBCD,TERF1,TFRC,TMOD1,TPM1,HMGB1,HES1,HSPA1B,VASP,VDAC2,P2RY12,CAPZA3,ARHGAP18,TRABD2B,LGALS3,MED25
GO: Biological Process	GO:0065003	protein-containing complex assembly	0.0008133	1	0.01793	0.1744	193	1839	MKKS,ABL1,MAP1B,ZRSR2,MAT2A,SMIM20,ADAR,ISY1,AXIN2,PARP1,AGO3,MIF,AHR,TRPM1,PREX1,FNIP2,CUL1,ANGPT1,MCTS1,BEND3,RNF213,APOE,LMO4,APP,MAPKAPK5,LMOD2,PRPF18,STXBP6,USO1,TNKS,ATP5MC2,MYO5A,UNC13D,BCL9,NDUFS5,PIP4P1,SNU13,SKAP2,CALR,OTX2,PAK1,PAK3,ARHGEF2,CCDC63,AURKB,DLG5,CTSC,PFN2,SLIT2,GAR1,KCTD15,RNVU1-20,ABCG2,COG4,ASF1A,PICK1,NEK7,CLDN7,PPID,CSF3,PRF1,PRKCZ,RIMS2,TCF7L1,PRLR,DAB2IP,DNAJB12,COX2…
GO: Biological Process	GO:0048675	axon extension	0.0008253	1	0.01811	0.1762	24	142	ABL1,MAP1B,USP9X,SEMA6A,APOE,BDNF,NRP2,PAK1,SLIT2,SIN3A,RYK,TRPV2,CXCL12,SEMA6B,SEMA4D,SEMA4B,SMO,CLASP2,GOLGA4,MACF1,VCL,WNT3,RTN4,LRP1
GO: Biological Process	GO:0022037	metencephalon development	0.0008253	1	0.01811	0.1762	24	142	ABL1,USP9X,NLGN4X,ATIC,LDB1,HERC1,OTX2,PAK1,SLC4A7,RORA,ATXN2,SMO,GABRB3,GBX2,KAT2A,SSTR1,GLI1,GLI2,LHX5,AGTPBP1,GRID2,KNDC1,TRNP1,LRP6
GO: Biological Process	GO:0043405	regulation of MAP kinase activity	0.0008284	1	0.01814	0.1764	48	355	MIF,FGD2,MAP4K3,APOE,APP,MAPKAPK5,TNFSF11,TRIB3,IQGAP1,PAK1,PAK3,PDGFB,MAPK10,DAB2IP,GADD45A,CXCL17,PXN,DUSP5,RGS3,SPRED1,TRIB1,SPRY1,SPRY2,ERBB2,RPS27A,FGF1,FGF2,FGFR1,FLT1,SFRP1,SFRP2,INAVA,TNIK,PBK,FRS2,TAB2,FGD4,MAP3K7,TDGF1,TGFA,THBS1,MAP4K1,SNF8,UBB,FZD5,KRAS,VANGL2,LYN
GO: Biological Process	GO:0051492	regulation of stress fiber assembly	0.0008425	1	0.0184	0.179	19	102	MKKS,ABL1,ACTG1,PAK1,PAK2,PFN2,PPM1F,MIR21,PXN,ARHGEF10L,ARAP1,SFRP1,CARMIL1,PPP1R9A,CLASP2,TJP1,CGNL1,TPM1,SMAD3
GO: Biological Process	GO:0003205	cardiac chamber development	0.0008484	1	0.01849	0.1798	30	193	AHR,ANK2,LMO4,NRP2,DHRS3,SLIT2,PTK7,RARB,DSP,ROBO2,GRHL2,CITED2,SALL1,FGFR2,SFRP2,SMO,FRS2,GJA5,TNNT2,TPM1,SAV1,HES1,CCN1,RBPJ,LUZP1,SALL4,VANGL2,LRP1,LRP6,SMAD7
GO: Biological Process	GO:0030198	extracellular matrix organization	0.0008563	1	0.01862	0.1811	56	431	ABL1,MMP16,MMP17,LTBP4,APBB2,APP,MYO1E,SERPINH1,CREB3L1,CDH1,PDGFB,MMP20,COL4A6,COL13A1,COL17A1,VCAN,CTSV,DAG1,OLFML2A,CRISPLD2,RB1,DNAJB6,THSD4,EXT1,FGF2,ADAMTS20,SFRP2,PRDX4,SOX9,GAS6,CLASP2,PHLDB1,SULF1,ADAMTS16,ADAMTS8,MMP25,COL18A1,THBS1,TIMP1,TLL2,TNFRSF1A,HPN,COL14A1,CCN1,IL6,ITGA6,ITGB3,ITGB5,PXDN,MPZL3,KDR,LAMA5,LAMC2,LGALS3,LRP1,SMAD3
GO: Biological Process	GO:0010498	proteasomal protein catabolic process	0.0008615	1	0.01863	0.1813	64	508	KLHL42,CUL1,TRIM71,APOE,TRIB3,MTM1,NFE2L1,BUB1B,AURKB,SOCS6,ARIH1,PLK1,PMAIP1,RNF186,CSNK1E,PRKCG,EDEM1,DAB2IP,PABIR1,DNAJB12,FBXL5,RAD23B,RNF4,KCTD10,RNF41,TOPORS,TRIB1,RPS27A,RNF187,DNAJB14,USP44,FHIT,ANAPC7,OTUD5,NPLOC4,UGGT2,PBK,UBXN2B,GNA12,ELOB,TRIM2,NEDD4L,RFFL,ATE1,SIRT1,FBXL20,CD2AP,GABARAPL2,UBB,UBE2B,UBE2D3,UBE2E1,UBE2G1,COMMD1,UBE2V2,HSPA1B,RMND5B,FBXL17,XPO1,FBXO38,PCNP,AMN1,SMURF1,S…
GO: Biological Process	GO:0010719	negative regulation of epithelial to mesenchymal transition	0.000865	1	0.01863	0.1813	11	44	VASN,PAWR,DAB2IP,TRIM62,SPRED1,SPRY1,SPRY2,SFRP1,SFRP2,HPN,SMAD7
GO: Biological Process	GO:0007431	salivary gland development	0.000865	1	0.01863	0.1813	11	44	NFIB,CDH1,PDGFB,CTNND1,ESRP1,DAG1,ESRP2,FGFR1,FGFR2,IL6,LAMA5
GO: Biological Process	GO:0071560	cellular response to transforming growth factor beta stimulus	0.000865	1	0.01863	0.1813	40	282	USP9X,PARP1,LTBP4,AMHR2,VASN,BCL9,ZFP36L1,ZFP36L2,MIR183,MIR21,PRKCZ,PTPRK,PXN,VEPH1,LATS2,SPRED1,SPRY1,SPRY2,RPS27A,CITED2,FGFR2,SFRP1,LEFTY1,SOX5,SOX9,GCNT2,MAP3K7,TDGF1,SIRT1,THBS1,ONECUT1,UBB,ITGB5,ZYX,SMURF1,ZMIZ1,LIMS1,SMAD2,SMAD3,SMAD7
GO: Biological Process	GO:0051726	regulation of cell cycle	0.0008715	1	0.01873	0.1822	143	1311	ABL1,ACTB,MEIS2,AXIN2,MTA3,MIF,CUL1,HUS1B,C6orf89,USP28,APBB2,APP,GADD45GIP1,PLPP2,TNKS,CRADD,CCND1,IQGAP1,ZFP36L1,ZFP36L2,NFE2L1,BUB1,BUB1B,CNOT2,CALM2,CALR,CCND2,CCNG1,PEBP1,UHMK1,CDC6,AURKB,CDK6,CDK9,CDK18,PDGFB,FOXN3,PGGT1B,RPRD1B,CIRBP,ETAA1,FBXO7,PKHD1,PLK1,PLSCR1,POC1A,NEK7,SIN3A,PPP1R10,CSNK1E,MIR21,MIR200B,RAB11FIP3,DAB2IP,PABIR1,RIPOR2,SLC38A9,BRINP1,GADD45A,CABLES1,PTPRK,DMRT1,DNA2,PHI…
GO: Biological Process	GO:0051240	positive regulation of multicellular organismal process	0.0008744	1	0.01875	0.1824	179	1692	MKKS,ABL1,MAN2A1,MAP1B,ASIC2,MBP,BCL11A,AXIN2,PARP1,MIF,CD200,ANXA3,YBX3,APOE,APP,TNFSF11,MTM1,MTNR1B,MYF6,AXL,CCND1,BDNF,ZFP36L1,CBFB,OTX2,PAK1,PAK3,ADGRE5,PAWR,ARHGEF2,DDX21,LRRFIP1,CDK9,DLG5,CEBPG,PDGFB,TRIP10,CHRM3,B4GALT5,SLIT2,PLCG2,ELOVL6,PLXNB1,POU5F1,CRABP2,SOX13,MIR130A,TENM4,MIR21,PRKCZ,RIMS2,PRLR,CUX1,DAG1,PTGIS,TIAM2,PTPRF,PTPRZ1,CXCL17,PXN,DMRT1,RB1,NLRX1,AGGF1,RIF1,PLXNC1,VASH2,EHM…
GO: Biological Process	GO:0034332	adherens junction organization	0.0008787	1	0.0188	0.1829	15	72	ACTB,PAK2,CDH1,DLG5,NECTIN3,CTNNA1,CTNND1,NECTIN2,DSP,INAVA,TBCD,TJP1,VCL,JUP,SMAD7
GO: Biological Process	GO:0021534	cell proliferation in hindbrain	0.0008883	1	0.01896	0.1845	7	20	RORA,FGF2,SMO,GBX2,GLI1,GLI2,LHX5
GO: Biological Process	GO:1902904	negative regulation of supramolecular fiber organization	0.0008951	1	0.01906	0.1854	29	185	MKKS,MAP1B,MID1,APOE,LMOD2,PAK2,ARHGEF2,PFDN4,PFN2,SLIT2,PICK1,MIR21,HDGFL3,DYRK1A,ARPC2,ARAP1,CARMIL1,PPP1R9A,FHOD3,SWAP70,SPTAN1,SPTBN1,CLASP2,TBCD,TJP1,TMOD1,CGNL1,TPM1,CAPZA3
GO: Biological Process	GO:0016358	dendrite development	0.0008998	1	0.01912	0.186	43	310	MAP1B,BCL11A,PREX1,APOE,APP,MAPKAPK5,BDNF,IQGAP1,SDK1,PAK1,PAK2,PAK3,DLG5,FAT3,SIPA1L1,PRKG1,CTNND2,CUX1,DAB2IP,DCC,PTPRF,PTPRZ1,ARHGAP44,CARM1,SEMA4D,PPP1R9A,TRAK1,IGF2BP1,SHANK2,TNIK,COBL,NEDD4L,OBSL1,SRCIN1,GRIP1,RBFOX2,TPBG,ZMYND8,UBE3A,HPRT1,KNDC1,LAMC2,LRP4
GO: Biological Process	GO:0051058	negative regulation of small GTPase mediated signal transduction	0.0009142	1	0.01938	0.1885	14	65	ARHGAP42,SLIT2,MAPKAP1,DAB2IP,RIPOR2,ARHGAP44,KCTD10,SPRY1,SPRY2,RASA3,STAMBP,ARAP3,CGNL1,CD2AP
GO: Biological Process	GO:0042063	gliogenesis	0.0009159	1	0.01938	0.1885	49	366	ABL1,MOBP,APP,PLPP3,ATP1B2,NAB2,NFE2L1,NFIB,ROR1,OTX2,CD9,P2RX4,CDK6,PDGFB,CHRM1,B4GALT6,B4GALT5,PICK1,FA2H,SOX13,TENM4,PPP3R1,VCAN,KDM4A,DAB2IP,DAG1,PHGDH,PTPRZ1,EMX1,ERBB2,FGF2,SMO,MIAT,SOX5,SOX9,WASF3,GLI3,SYNE2,HES1,P2RY12,IL6,RNF112,KRAS,RTN4,ZMIZ1,HMGA2,LRP1,LRP6,LYN
GO: Biological Process	GO:0030850	prostate gland development	0.0009298	1	0.01963	0.1909	13	58	AHR,PRLR,RARG,FEM1B,FGFR2,SFRP1,SOX9,FRS2,SULF1,GLI1,GLI2,GLI3,UBE3A
GO: Biological Process	GO:0090179	planar cell polarity pathway involved in neural tube closure	0.0009337	1	0.01963	0.1909	6	15	GRHL3,PTK7,SFRP1,SFRP2,VANGL2,LRP6
GO: Biological Process	GO:0050920	regulation of chemotaxis	0.0009339	1	0.01963	0.1909	36	247	MIF,SEMA6A,APP,CALR,P2RX4,PDGFB,SLIT2,PPM1F,RIPOR2,CXCL17,AKIRIN1,ROBO2,ZNF580,F2RL1,CCL26,RYK,FGF1,FGF2,FGFR1,CXCL12,SEMA6B,SEMA4D,SEMA4B,ST6GAL1,SWAP70,GAS6,THBS1,TPBG,HMGB1,P2RY12,WNT3,IL6,WNK1,KDR,LYN,SMAD3
GO: Biological Process	GO:1902284	neuron projection extension involved in neuron projection guidance	0.000959	1	0.02006	0.1952	10	38	SEMA6A,NRP2,SLIT2,RYK,CXCL12,SEMA6B,SEMA4D,SEMA4B,SMO,WNT3
GO: Biological Process	GO:0048846	axon extension involved in axon guidance	0.000959	1	0.02006	0.1952	10	38	SEMA6A,NRP2,SLIT2,RYK,CXCL12,SEMA6B,SEMA4D,SEMA4B,SMO,WNT3
GO: Biological Process	GO:0002367	cytokine production involved in immune response	0.0009635	1	0.02011	0.1956	21	119	MIF,ANGPT1,BST2,DDX21,PRKCZ,TRIL,F2RL1,INAVA,GAS6,MAP3K7,SIRT1,TLR3,HK1,HLA-E,HMOX1,IL6,DENND1B,FZD5,RTN4,NLRP3,SMAD7
GO: Biological Process	GO:2001020	regulation of response to DNA damage stimulus	0.001002	1	0.02079	0.2023	35	239	ABL1,AXIN2,PARP1,MIF,PARG,CASP9,CDK9,CEBPG,ETAA1,PMAIP1,PPP1R10,MIR21,PRKCG,NSMCE4A,TMEM161A,RNASEH2B,DYRK1A,FEM1B,RIF1,SPRED1,SENP2,UBR5,CXCL12,SFRP2,TRIM32,PAXIP1,FAM168A,SIRT1,PNKP,HMGB1,USP51,UBE2V2,SMYD2,DEK,HMGA2
GO: Biological Process	GO:0045229	external encapsulating structure organization	0.001009	1	0.02079	0.2023	56	434	ABL1,MMP16,MMP17,LTBP4,APBB2,APP,MYO1E,SERPINH1,CREB3L1,CDH1,PDGFB,MMP20,COL4A6,COL13A1,COL17A1,VCAN,CTSV,DAG1,OLFML2A,CRISPLD2,RB1,DNAJB6,THSD4,EXT1,FGF2,ADAMTS20,SFRP2,PRDX4,SOX9,GAS6,CLASP2,PHLDB1,SULF1,ADAMTS16,ADAMTS8,MMP25,COL18A1,THBS1,TIMP1,TLL2,TNFRSF1A,HPN,COL14A1,CCN1,IL6,ITGA6,ITGB3,ITGB5,PXDN,MPZL3,KDR,LAMA5,LAMC2,LGALS3,LRP1,SMAD3
GO: Biological Process	GO:1901699	cellular response to nitrogen compound	0.001009	1	0.02079	0.2023	90	769	ABL1,MAP1B,ACTB,BCL11A,ADCY2,ADCY5,ADCY7,PARP1,AHR,ABCC1,KLF11,SORBS2,APP,TRIB3,USO1,MYO5A,RGS9,SOCS2,ZFP36L1,CASTOR3,RAB12,YBX1,SOCS3,P2RX4,PAK1,ARHGEF2,CDC6,CDH1,CFTR,CHRM1,CHRM3,SLIT2,AKAP7,COL4A6,ATP6V1G1,SIN3A,BCAR1,GNA14,PRKAR1B,PRKCZ,CTNNA1,PRLR,SLC38A9,PTPRF,PXN,PHIP,DNMT3A,HCN4,ARPC2,KLF16,RNF4,INSIG2,TCIRG1,FDX1,SLC30A10,SFRP1,SRSF5,SORBS1,SLC1A3,SH2B2,KLF1,CPEB4,GABRB3,SOX9,SREBF1,GOLP…
GO: Biological Process	GO:0003231	cardiac ventricle development	0.00101	1	0.02079	0.2023	24	144	AHR,LMO4,SLIT2,PTK7,DSP,ROBO2,GRHL2,CITED2,SALL1,FGFR2,SFRP2,FRS2,GJA5,TNNT2,TPM1,SAV1,HES1,CCN1,RBPJ,LUZP1,SALL4,VANGL2,LRP6,SMAD7
GO: Biological Process	GO:0036315	cellular response to sterol	0.001012	1	0.02079	0.2023	8	26	GRAMD1B,NFE2L1,DAG1,DYNAP,INSIG2,RORA,SMO,LRP6
GO: Biological Process	GO:0048670	regulation of collateral sprouting	0.001012	1	0.02079	0.2023	8	26	BCL11A,BDNF,CRABP2,DCC,SEMA4D,WNT3,RTN4,LRP1
GO: Biological Process	GO:0060716	labyrinthine layer blood vessel development	0.001012	1	0.02079	0.2023	8	26	HS6ST1,VASH2,GGNBP2,HES1,CCN1,RBPJ,FZD5,LLGL2
GO: Biological Process	GO:0060669	embryonic placenta morphogenesis	0.001019	1	0.02091	0.2034	9	32	ZFP36L1,SOCS3,DNAJB6,GRHL2,FGFR2,ST14,CCN1,FZD5,LLGL2
GO: Biological Process	GO:0048640	negative regulation of developmental growth	0.001039	1	0.02127	0.2069	23	136	BCL11A,SEMA6A,STC2,SOCS2,PAK1,SLIT2,MIR200B,VGLL4,DCC,RYK,CITED2,WWC2,ATXN2,SEMA6B,SEMA4D,SEMA4B,FOXP1,GNAS,TLL2,SAV1,WNT3,YY1,RTN4
GO: Biological Process	GO:0003018	vascular process in circulatory system	0.001052	1	0.02147	0.2088	41	294	MKKS,ASIC2,AHR,ABCC1,ANGPT1,APOE,ATP1B2,ARHGAP42,ZDHHC21,P2RX4,PDGFB,CFTR,CHRM3,SLIT2,TJP2,ABCG2,MIR21,PRKG1,MIR23A,MYLK3,DUSP5,EXT1,F2RL1,DOCK5,SLC1A3,SLC4A3,SLC2A1,SLC6A6,SLC6A9,SLC15A2,GJA5,TACR2,TFRC,SLC7A8,SLC7A3,TJP1,HRH2,HTR2C,SLCO3A1,KCNMA1,LRP1
GO: Biological Process	GO:0043297	apical junction assembly	0.001054	1	0.02147	0.2088	18	96	ACTN4,CBFB,CLDN9,PAK2,CDH1,DLG5,CLDN4,CLDN7,CTNNA1,EPHA2,MARVELD2,PATJ,GRHL2,TBCD,NEDD4L,TJP1,VCL,FZD5
GO: Biological Process	GO:0062208	positive regulation of pattern recognition receptor signaling pathway	0.001058	1	0.02152	0.2093	11	45	WDFY1,MFHAS1,NR1H3,F2RL1,DDX60,SLC15A4,TLR3,TLR5,HMGB1,HSPA1B,RTN4
GO: Biological Process	GO:0010976	positive regulation of neuron projection development	0.001063	1	0.02157	0.2098	33	222	BCL11A,MIF,STK24,APOE,ATP1B2,BDNF,IQGAP1,ROR1,PAK3,MIR200C,DAB2IP,PTBP1,DCC,PTK7,PTPRZ1,DPYSL3,RIT2,MARK2,FES,FGFR1,PPP1R9A,FUT9,TMEM30A,COBL,SIRT1,UBE2V2,IL6,ITGA6,FBXO38,RTN4,LRP1,LRP6,LYN
GO: Biological Process	GO:0050808	synapse organization	0.001066	1	0.02158	0.2099	65	522	ABL1,MAP1B,ASIC2,ACTB,ACTG1,ACTN1,NLGN4X,SORBS2,ANK3,APBB2,APOE,APP,NPAS4,MYO5A,BDNF,NRP2,SDK1,PAK1,PAK3,ADGRE5,CDH1,DLG5,PDGFB,PFN2,CHRNA1,PLXNB1,PICK1,SIPA1L1,CTBP2,CTNND2,DAB2IP,DAG1,PTPRF,ARHGAP44,RAB39B,ROBO2,ERBB2,CTTNBP2,RYK,LRRTM4,GPC4,FGFR2,SEMA4D,PPP1R9A,ADGRL1,CNKSR2,SORBS1,RPH3A,SHANK2,GABRB3,WASF3,ADGRL2,ADGRL3,OBSL1,PCDHB2,GRID2,SRCIN1,TPBG,ZMYND8,SLC7A11,UBE2V2,UBE3A,FZD5,LRP4,LRP5
GO: Biological Process	GO:0001708	cell fate specification	0.001075	1	0.02171	0.2112	19	104	EOMES,FZD7,LMO4,OTX2,POU5F1,TENM4,ESRP1,FGF2,FGFR1,SFRP2,DMRTA2,SMO,PRDM14,MIAT,SOX9,GLI2,GLI3,TEAD4,RBPJ
GO: Biological Process	GO:0060411	cardiac septum morphogenesis	0.001102	1	0.0222	0.216	16	81	NRP2,DHRS3,SLIT2,RARB,ROBO2,CITED2,FGFR2,SMO,GJA5,SAV1,HES1,CCN1,RBPJ,VANGL2,LRP6,SMAD7
GO: Biological Process	GO:0048639	positive regulation of developmental growth	0.001158	1	0.02329	0.2265	34	232	MKKS,MAP1B,BCL11A,YBX3,APOE,MTM1,BDNF,PAK1,TRIP10,CRABP2,RIMS2,IKZF1,TRPV2,FGF2,FGFR1,FGFR2,CXCL12,SEMA4D,CELF1,SMO,SOX15,GLI1,SYT1,GOLGA4,NEDD4L,SIRT1,MACF1,WNT3,RBPJ,RTN4,SMURF1,HMGA2,LRP1,SMAD7
GO: Biological Process	GO:0044728	DNA methylation or demethylation	0.001201	1	0.02405	0.234	21	121	USP9X,PARP1,BEND3,PIWIL4,APOBEC3H,PICK1,APOBEC3D,POU5F1,GATAD2A,DNMT3A,RESF1,EHMT1,ZFP57,GRHL2,MORC2,CTCF,ATF7IP,PRDM14,GNAS,SIRT1,APOBEC3F
GO: Biological Process	GO:1901890	positive regulation of cell junction assembly	0.001201	1	0.02405	0.234	21	121	ABL1,ASIC2,BDNF,IQGAP1,ADGRE5,DLG5,MAP4K4,PPM1F,EPHA2,LRRTM4,SEMA4D,SFRP1,ADGRL1,ADGRL2,ADGRL3,GRID2,TPBG,UBE2V2,KDR,LIMS1,SMAD3
GO: Biological Process	GO:0030855	epithelial cell differentiation	0.001214	1	0.02427	0.236	103	906	ABL1,FZD7,GRXCR2,MYCL,ZDHHC21,EDF1,MYO1E,CCND1,IQGAP1,ZFP36L1,NFE2L1,NFIB,CBFB,CDH1,CDK6,DLG5,PDGFB,CFTR,PKHD1,TJP2,SLC4A7,PODXL,FA2H,CLIC4,NCOR2,PPP3R1,PPP1R16B,MIR21,MIR200C,CTNND1,CTSV,PRLR,CUX1,PROC,PRSS8,RIPOR2,ESRP1,KRTAP10-2,PTK7,DMRT1,RARB,RARG,DSP,FEM1B,LATS2,EPHA2,SPRED1,MARVELD2,EMX1,STX2,SPRY1,SPRY2,EXT1,F2RL1,GRHL2,FAT1,SALL1,FGF2,FGFR1,FGFR2,FLNB,IFT74,CEP63,NR5A2,FOXP1,SMO,SOX3,SOX…
GO: Biological Process	GO:0030903	notochord development	0.001236	1	0.02458	0.2391	7	21	COL13A1,EPHA2,SOX9,GLI1,GLI2,COBL,ID3
GO: Biological Process	GO:0051603	proteolysis involved in cellular protein catabolic process	0.001237	1	0.02458	0.2391	89	764	USP9X,KLHL42,CUL1,USP28,RNF213,TRIM71,APOE,TRIB3,MTM1,MYLIP,CTSF,NFE2L1,BUB1B,AURKB,CTSC,SOCS6,FBXO7,ARIH1,PLK1,PMAIP1,RNF186,CSNK1E,PRKCG,EDEM1,CTSV,DAB2IP,PABIR1,DNAJB12,USP34,FBXL5,RAD23B,LONP2,TOM1L1,USP43,RNF4,KCTD10,RNF41,TOPORS,TRIB1,UBAP1,RPS27A,RNF187,DNAJB14,USP44,FHIT,ANAPC7,OTUD5,FBXO11,NPLOC4,TRIM32,UGGT2,YME1L1,RNF130,PBK,UBXN2B,USP32,GNA12,AGTPBP1,ELOB,TRIM2,USP22,NEDD4L,RFFL,ATE1,…
GO: Biological Process	GO:0010628	positive regulation of gene expression	0.001239	1	0.02458	0.2391	142	1312	ABL1,MBP,ACTB,ACTG1,BCL11A,ADAR,AXIN2,AGO3,MIF,CD200,ANGPT1,ANK2,ANK3,LIN28B,YBX3,APP,TNFSF11,GRHL3,YBX1,CALR,TENT5B,UHMK1,PAWR,ARHGEF2,DDX21,LRRFIP1,CDK6,CEBPG,PDGFB,CIRBP,SERPINB9,ATAD2B,TRA2A,JPX,PLCG2,NOCT,PLSCR1,ASF1A,EPB41L4B,POLR2G,POU5F1,MIR101-1,NCOR2,HIF1A-AS2,PPM1F,MIR21,KDM4A,PRKCZ,CTNND1,RIMS2,SERTAD2,PTBP1,CXCL17,FGF19,NR2E3,RARG,NLRX1,DYRK1A,RIF1,RORA,ZNF580,RPL30,SPRY2,ERBB2,IKZF1…
GO: Biological Process	GO:0007179	transforming growth factor beta receptor signaling pathway	0.00124	1	0.02458	0.2391	33	224	USP9X,PARP1,LTBP4,AMHR2,VASN,BCL9,MIR183,MIR21,PRKCZ,PTPRK,PXN,VEPH1,LATS2,SPRED1,SPRY1,SPRY2,RPS27A,CITED2,LEFTY1,GCNT2,MAP3K7,TDGF1,SIRT1,THBS1,ONECUT1,UBB,ITGB5,ZYX,SMURF1,ZMIZ1,SMAD2,SMAD3,SMAD7
GO: Biological Process	GO:0032535	regulation of cellular component size	0.001251	1	0.02473	0.2406	56	438	MKKS,ABL1,MAP1B,BCL11A,AHR,SEMA6A,PREX1,APOE,LMOD2,BDNF,PAK1,PAK3,PFN2,SLIT2,PICK1,SIN3A,CRABP2,CSF3,DCC,RARG,ARPC2,F2RL1,CCL26,RYK,TRPV2,CDC42EP2,CXCL12,SEMA6B,SEMA4D,SEMA4B,CARMIL1,PPP1R9A,FHOD3,SWAP70,IQGAP2,SPTAN1,SPTBN1,WASF3,CLASP2,ARFIP1,JMY,BAIAP2L1,GOLGA4,LRRC8A,TMOD1,MACF1,TPM1,SNF8,VASP,VAV2,WNT3,CAPZA3,ARHGAP18,KCNMA1,RTN4,LRP1
GO: Biological Process	GO:0043547	positive regulation of GTPase activity	0.001263	1	0.02482	0.2414	54	419	TBC1D14,PREX1,ARHGAP23,RANBP3,ARHGAP1,GRHL3,MMUT,ARHGAP42,RGS9,IQGAP1,CHN1,TBC1D22A,RAB3GAP2,MAP4K4,PLXNB1,RASAL2,SIPA1L1,USP6NL,DAB2IP,ARHGAP32,ACAP1,TIAM2,ARHGAP44,DOCK1,RGS3,ARHGEF10L,PLEKHG6,EPHA2,ERBB2,NET1,TBC1D2,F2RL1,CCL26,DOCK5,CDC42EP2,ARAP1,SEMA4D,SFRP1,RASA3,IQGAP2,SIPA1L3,ARHGEF16,RCC2,GNAS,TBCD,ARAP3,TBC1D15,RGS8,ARHGAP18,ITGA6,DENND1B,RGL3,LIMS1,LLGL2
GO: Biological Process	GO:0007265	Ras protein signal transduction	0.001263	1	0.02482	0.2414	54	419	ABL1,PREX1,FGD2,USP28,APOE,MAPKAPK5,ARHGAP1,ARHGAP42,RAB12,DGKI,ARHGEF2,MAP4K4,MAPKAP1,PLEKHG3,RAB33B,DAB2IP,ARHGAP32,RIPOR2,PSD,TIAM2,ARHGAP44,RAB39B,DOK1,RB1,ARHGEF10L,RIT2,PLEKHG6,KCTD10,SPRY1,SPRY2,ERBB2,NET1,RTKN,F2RL1,CDC42EP2,FGF2,RRAS2,RASA3,SH2B2,STAMBP,FGD6,ARHGEF16,ERBIN,FGD4,GNA12,RAB35,PSD3,ARAP3,VAV2,FGD3,KRAS,RTN4,VANGL2,LYN
GO: Biological Process	GO:0000245	spliceosomal complex assembly	0.001263	1	0.02482	0.2414	16	82	ZRSR2,ISY1,RNVU1-20,RNU11,RNVU1-7,SRSF5,SFSWAP,CELF1,CELF2,SRSF10,RBMX,SF3A3,GCFC2,PSIP1,CELF4,PRPF6
GO: Biological Process	GO:0010464	regulation of mesenchymal cell proliferation	0.001286	1	0.02523	0.2454	11	46	NFIB,FGFR1,FGFR2,FOXP1,SMO,SOX9,HMGB1,KDR,LMNA,LRP6,LRP5
GO: Biological Process	GO:2000171	negative regulation of dendrite development	0.001292	1	0.02524	0.2455	5	11	BCL11A,FAT3,DCC,PTPRZ1,CARM1
GO: Biological Process	GO:0021940	positive regulation of cerebellar granule cell precursor proliferation	0.001292	1	0.02524	0.2455	5	11	FGF2,SMO,GLI1,GLI2,LHX5
GO: Biological Process	GO:1904752	regulation of vascular associated smooth muscle cell migration	0.001316	1	0.02565	0.2495	12	53	MIR135B,MYO5A,IQGAP1,PAK1,PDGFB,MIR21,PRKG1,DOCK5,SMO,GNA12,TPM1,LRP1
GO: Biological Process	GO:0040037	negative regulation of fibroblast growth factor receptor signaling pathway	0.001332	1	0.02591	0.252	8	27	CREB3L1,SPRY1,SPRY2,FGF2,PRDM14,SULF1,SHISA2,THBS1
GO: Biological Process	GO:0034655	nucleobase-containing compound catabolic process	0.001352	1	0.02624	0.2553	71	586	NUDT9,AXIN2,AGO3,LIN28B,TRIM71,YBX3,PRPF18,MTAP,ZFP36L1,ZFP36L2,CNOT2,YBX1,APOBEC3H,TENT5B,PDE4C,PDE7A,CIRBP,NOCT,APOBEC3D,POLR2G,PTBP1,DDX6,DNA2,RNASEH2B,DUT,SMG8,RBM7,PAN3,RPL10,RPL17,RPL19,RPL30,RPL27A,RPL29,RPS23,RPS27A,GMPR2,NT5C,FHIT,SET,ZC3H12A,PNRC2,ZHX2,PABPC1,IGF2BP1,IGF2BP2,CELF1,SND1,SAMD4A,TNRC6B,ADA2,TUT4,LARP1,NUDT5,NUDT3,ST20,CARHSP1,ACOT7,HMGB1,FASTKD5,LSM5,UBB,HPRT1,HSPA1B,XPO1,…
GO: Biological Process	GO:0046847	filopodium assembly	0.001364	1	0.02639	0.2567	15	75	FGD2,MYO10,PPP1R16B,RIPOR2,FNBP1L,ARHGAP44,DPYSL3,ARPC2,ARAP1,PPP1R9A,FGD6,FGD4,ZMYND8,ITGA6,FGD3
GO: Biological Process	GO:0090087	regulation of peptide transport	0.001367	1	0.02639	0.2567	83	706	LYPLAL1,ADCY5,CD200,ANGPT1,ANK3,PIWIL4,APOE,APP,TNFSF11,MTNR1B,OAZ2,UHMK1,PAK1,CDH1,PDE4C,CFTR,CHRM1,MAP4K4,PMAIP1,PICK1,BAG3,PPID,MIR148A,PPP3R1,PPM1F,PRKCZ,EDEM1,RAB11FIP3,ATG13,PTBP1,PTPN14,ARHGAP44,NR1H3,ARPC2,ZFAND1,SAR1B,ERBB2,TCIRG1,F2RL1,UBR5,ZC3H12A,SFRP1,CTDSPL2,SLC2A1,CHP2,TMEM30A,SMO,RIOK2,BBC3,GAS6,SREBF1,GOLPH3,ARFIP1,GJA5,GLI3,VAMP2,SRCIN1,SIRT1,ENHO,TNFRSF1A,CD2AP,SLC7A11,UBE2D3,C…
GO: Biological Process	GO:0033673	negative regulation of kinase activity	0.001368	1	0.02639	0.2567	41	298	ABL1,ACTB,ADAR,APOE,ZFYVE28,TRIB3,SOCS3,PAK2,DBNDD1,FBXO7,PLK1,PPM1F,PRKAR1B,DAB2IP,GADD45A,RB1,DUSP5,PRKRIP1,RGS3,HEXIM2,LATS2,SPRED1,TRIB1,SPRY1,SPRY2,GGNBP2,SFRP1,SFRP2,RTRAF,TAF7,SRCIN1,SIRT1,UBASH3B,YWHAB,YWHAG,ITPRIP,IL6,WNK1,LRP6,LRP5,LYN
GO: Biological Process	GO:0008285	negative regulation of cell population proliferation	0.001378	1	0.0264	0.2568	101	889	AXIN2,AHR,IFT80,CD200,KLF11,APOE,APP,FEZF1,BDNF,NFIB,SKAP2,CD9,PAK1,PAWR,CDC6,CDH1,CDK6,DLG5,SLIT2,PLXNB1,PMAIP1,MIR21,MIR200B,CTBP2,VGLL4,CTNNA1,PRKG1,MIR23A,CTSV,DAB2IP,RIPOR2,GSDME,PTPN14,PTPRF,PTPRK,PTPRZ1,NR2E3,RARB,RARG,AKIRIN1,RB1,E2F3,PTPRU,RNF41,TRIB1,SPRY1,SPRY2,ERBB2,GGNBP2,FABP3,FABP6,CITED2,TRPV2,FGF2,FGFR2,CXCL12,FLT1,SFRP1,SFRP2,IFT74,PRDX4,CELF1,CTCF,TRIM32,TNN,SMARCA2,LZTS2,SOX9,…
GO: Biological Process	GO:0003002	regionalization	0.001381	1	0.0264	0.2568	51	392	AXIN2,EOMES,TBC1D32,FEZF1,MYF6,NRP2,SP8,LDB1,OTX2,POU5F1,IRX3,TCF7L1,CYP26A1,RARG,ROBO2,SENP2,EMX1,SPRY1,EXT1,CITED2,FGF1,FGF2,FGFR1,FGFR2,SFRP1,SFRP2,MTF2,SCMH1,DMRTA2,SMO,FRS2,GBX2,KAT2A,GLI1,GLI2,GLI3,COBL,TDGF1,HES1,WNT3,YY1,ZIC3,RBPJ,FZD5,VANGL2,ALX1,LRP4,LRP6,LRP5,SMAD2,SMAD3
GO: Biological Process	GO:0090178	regulation of establishment of planar polarity involved in neural tube closure	0.001387	1	0.0264	0.2568	6	16	GRHL3,PTK7,SFRP1,SFRP2,VANGL2,LRP6
GO: Biological Process	GO:0035791	platelet-derived growth factor receptor-beta signaling pathway	0.001387	1	0.0264	0.2568	6	16	ABL1,PDGFB,PTPN12,CLASP2,HIP1,LRP1
GO: Biological Process	GO:0003413	chondrocyte differentiation involved in endochondral bone morphogenesis	0.001387	1	0.0264	0.2568	6	16	AXIN2,IFT80,SERPINH1,POC1A,RARG,SOX9
GO: Biological Process	GO:0045869	negative regulation of single stranded viral RNA replication via double stranded DNA intermediate	0.001387	1	0.0264	0.2568	6	16	APOBEC3H,APOBEC3D,RESF1,MORC2,APOBEC3F,HMGA2
GO: Biological Process	GO:0071559	response to transforming growth factor beta	0.001388	1	0.0264	0.2568	40	289	USP9X,PARP1,LTBP4,AMHR2,VASN,BCL9,ZFP36L1,ZFP36L2,MIR183,MIR21,PRKCZ,PTPRK,PXN,VEPH1,LATS2,SPRED1,SPRY1,SPRY2,RPS27A,CITED2,FGFR2,SFRP1,LEFTY1,SOX5,SOX9,GCNT2,MAP3K7,TDGF1,SIRT1,THBS1,ONECUT1,UBB,ITGB5,ZYX,SMURF1,ZMIZ1,LIMS1,SMAD2,SMAD3,SMAD7
GO: Biological Process	GO:0046700	heterocycle catabolic process	0.001431	1	0.02716	0.2642	75	627	NUDT9,AXIN2,AGO3,LIN28B,TRIM71,YBX3,PRPF18,MTAP,ZFP36L1,ZFP36L2,ALDH1L2,CNOT2,YBX1,APOBEC3H,TENT5B,PDE4C,PDE7A,CIRBP,NOCT,APOBEC3D,POLR2G,PTBP1,DDX6,DNA2,RNASEH2B,DPYSL3,DUT,SMG8,RBM7,PAN3,RPL10,RPL17,RPL19,RPL30,RPL27A,RPL29,RPS23,RPS27A,GMPR2,NT5C,FHIT,SET,ZC3H12A,PNRC2,ZHX2,PABPC1,IGF2BP1,IGF2BP2,CELF1,SND1,SAMD4A,TNRC6B,ADA2,TUT4,LARP1,NUDT5,NUDT3,QPRT,ST20,CARHSP1,ACOT7,HMGB1,FASTKD5,HMOX1,L…
GO: Biological Process	GO:0018105	peptidyl-serine phosphorylation	0.001437	1	0.02721	0.2647	45	336	MIF,FNIP2,ANGPT1,APP,MAPKAPK5,TNKS,BDNF,UHMK1,PAK1,PAK2,AURKB,PDGFB,PFN2,PLK1,MAPKAP1,DDIT4,CSF3,CSNK1E,PPM1F,CSNK1G3,PRKCG,PRKCZ,GADD45A,TLK1,PHIP,DYRK1A,LATS2,MARK2,SPRY2,GGNBP2,SFRP2,INPP5F,GAS6,PBK,TDGF1,TFRC,PWP1,MAP4K1,HK1,HRC,VRK2,IL6,WNK1,HMGA2,SMAD7
GO: Biological Process	GO:1900113	negative regulation of histone H3-K9 trimethylation	0.001453	1	0.02732	0.2657	4	7	KDM4A,KDM4B,KDM4C,SIRT1
GO: Biological Process	GO:0071503	response to heparin	0.001453	1	0.02732	0.2657	4	7	SLIT2,EXT1,SFRP1,SOX9
GO: Biological Process	GO:0021937	cerebellar Purkinje cell-granule cell precursor cell signaling involved in regulation of granule cell precursor cell proliferation	0.001453	1	0.02732	0.2657	4	7	SMO,GLI1,GLI2,LHX5
GO: Biological Process	GO:0051494	negative regulation of cytoskeleton organization	0.001454	1	0.02732	0.2657	28	182	MKKS,MAP1B,MID1,LMOD2,PAK2,ARHGEF2,PFN2,SLIT2,PICK1,MIR21,HDGFL3,DYRK1A,ARPC2,ARAP1,CARMIL1,PPP1R9A,FHOD3,SWAP70,SPTAN1,SPTBN1,CLASP2,KAT2A,TBCD,TJP1,TMOD1,CGNL1,TPM1,CAPZA3
GO: Biological Process	GO:0016569	covalent chromatin modification	0.001464	1	0.02745	0.267	63	509	MYSM1,MTA3,C6orf89,PARG,BEND3,APP,RCOR2,LDB1,AURKB,CDK9,POU5F1,SIN3A,ZZZ3,KANSL1,MORF4L2,PPM1F,KDM4A,BCOR,SUPT7L,DNMT3A,PHC1,PRMT6,RIF1,RESF1,EHMT1,JADE1,SATB1,UBR5,MCRS1,CARM1,SET,MTF2,MORC2,HDAC7,IWS1,CTCF,ATF7IP,EPC1,PAXIP1,PRDM14,LCOR,KDM4B,TRERF1,SETD1B,KDM4C,SREBF1,KAT2A,RCOR1,TAF7,MAP3K7,USP22,JADE2,SIRT1,PWP1,KAT6B,UBE2B,UBE2E1,USP51,PRMT1,KANSL1L,SMYD2,HMGA2,LMNA
GO: Biological Process	GO:0051091	positive regulation of DNA-binding transcription factor activity	0.001492	1	0.02792	0.2716	74	618	ABL1,ACTN4,AGO3,CD200,CUL1,ANGPT1,ANXA3,APP,TNFSF11,PLPP3,BDNF,BST2,CALR,ROR1,MAP3K14,PRDX1,ARHGEF2,DDX21,LRRFIP1,CEBPG,TRIML2,ZDHHC13,PPM1B,MIR130A,TRAF4,CSF3,MIR21,PRKCZ,TRIM44,DAB2IP,NLRX1,TRIM62,RORA,RNF41,RPS27A,F2RL1,CARM1,ZC3H12A,PRDX4,ALPK1,HDAC7,CARD8,TRIM32,SMO,INAVA,TRAF3IP2,TAB2,JMY,MAP3K7,PIM2,SIRT1,TFRC,TLE1,TLR3,TNFRSF1A,TRAF1,TRIP6,SAV1,HMGB1,HMOX1,UBB,HSPA1B,IL6,TRIM26,SLCO3A1,JU…
GO: Biological Process	GO:0031532	actin cytoskeleton reorganization	0.001513	1	0.02825	0.2748	20	115	ABL1,MKLN1,CDC42BPA,PAK1,CDH1,BCAR1,CSF3,SIPA1L1,CTSV,PTK7,ARPC2,FES,ARAP1,TNIK,IQGAP2,SPTAN1,PARVG,BAIAP2L1,TJP1,CD2AP
GO: Biological Process	GO:1900026	positive regulation of substrate adhesion-dependent cell spreading	0.001553	1	0.02886	0.2807	11	47	ABL1,PREX1,UNC13D,CALR,DOCK1,ARPC2,NET1,DOCK5,CARMIL1,ITGB3,LIMS1
GO: Biological Process	GO:0060412	ventricular septum morphogenesis	0.001553	1	0.02886	0.2807	11	47	SLIT2,ROBO2,CITED2,FGFR2,GJA5,SAV1,HES1,RBPJ,VANGL2,LRP6,SMAD7
GO: Biological Process	GO:0006338	chromatin remodeling	0.001554	1	0.02886	0.2807	33	227	ACTB,MYSM1,BEND3,GATAD1,PAK1,CEBPG,POU5F1,KDM4A,PTMA,DNMT3A,RB1,RBBP7,RESF1,FAM172A,CENPW,HMG20B,SATB1,MORC2,BAHD1,KLF1,SCMH1,ATF7IP,SMARCA1,SMARCA2,KDM4B,SOX9,INO80C,KDM4C,RSF1,KAT2A,SIRT1,NUDT5,HMGA2
GO: Biological Process	GO:0050921	positive regulation of chemotaxis	0.001563	1	0.02886	0.2807	25	157	APP,CALR,P2RX4,PDGFB,SLIT2,PPM1F,RIPOR2,CXCL17,AKIRIN1,ZNF580,F2RL1,CCL26,FGF2,FGFR1,CXCL12,SWAP70,GAS6,THBS1,TPBG,HMGB1,P2RY12,IL6,WNK1,KDR,SMAD3
GO: Biological Process	GO:1904738	vascular associated smooth muscle cell migration	0.001564	1	0.02886	0.2807	12	54	MIR135B,MYO5A,IQGAP1,PAK1,PDGFB,MIR21,PRKG1,DOCK5,SMO,GNA12,TPM1,LRP1
GO: Biological Process	GO:0031057	negative regulation of histone modification	0.001564	1	0.02886	0.2807	12	54	SIN3A,KDM4A,BCOR,PRMT6,UBR5,SET,MTF2,KDM4B,KDM4C,TAF7,SIRT1,UBE2B
GO: Biological Process	GO:0002753	cytoplasmic pattern recognition receptor signaling pathway	0.001569	1	0.0289	0.2811	15	76	NLRX1,RPS27A,DDX60,RNF135,ALPK1,NPLOC4,GPATCH3,SLC15A2,SLC15A4,INAVA,TAB2,ERBIN,MAP3K7,UBB,HSPA1B
GO: Biological Process	GO:0097305	response to alcohol	0.001625	1	0.02986	0.2905	38	273	ADCY2,ADCY5,ADCY7,GRAMD1B,PARP1,AHR,NPAS4,CCND1,NFE2L1,CDH1,CFTR,SLIT2,CLDN7,CSF3,CTNNA1,DAG1,DYNAP,DNMT3A,ARPC2,EEF1B2,FDX1,SCNN1A,FGFR2,SFRP1,SMO,SREBF1,GOLPH3,GNAS,GOT2,LARP1,SIRT1,MAP4K1,USP46,ITPR2,JUP,NLRP3,LRP6,SMAD2
GO: Biological Process	GO:0016567	protein ubiquitination	0.001633	1	0.02986	0.2905	102	904	ABL1,USP9X,KLHL42,CUL1,ANGPT1,RNF213,TRIM71,TRIB3,MYLIP,TNKS,SOCS2,NFE2L1,HERC1,SOCS3,CBFB,CDK9,TRIML2,SOCS6,FBXO7,ARIH1,PLK1,RNF186,MIR101-1,TRAF4,PRKCG,TRIM44,WSB1,MED18,BCOR,FBXL5,MED24,PHC1,FEM1B,RNF4,KCTD10,TRIM62,SENP2,RNF41,TOPORS,TRIB1,SPRY2,RPS27A,RNF187,USP44,UBR5,DCAF17,RNF145,ANAPC7,LRRC41,DCUN1D5,RNF135,ZC3HC1,FBXO11,TRIM32,ASB16,PAXIP1,INAVA,TNKS2,RFPL3,TRAF3IP2,RNF130,FBXO40,KBTBD8…
GO: Biological Process	GO:0060487	lung epithelial cell differentiation	0.001634	1	0.02986	0.2905	9	34	NFIB,NCOR2,PPP3R1,GRHL2,FOXP1,SOX9,SAV1,FNDC3B,RBPJ
GO: Biological Process	GO:0002063	chondrocyte development	0.001634	1	0.02986	0.2905	9	34	AXIN2,SERPINH1,RFLNA,POC1A,RARG,SFRP2,SOX9,SULF1,SMAD7
GO: Biological Process	GO:0043408	regulation of MAPK cascade	0.001643	1	0.02998	0.2916	93	812	ABL1,FZD7,MID1,MIF,SEMA6A,ANGPT1,FGD2,MAP4K3,APOE,APP,MAPKAPK5,TNFSF11,IQGAP1,ROR1,PEBP1,PRDX1,PAK1,PAK3,PDGFB,MFHAS1,PKHD1,MAP4K4,TRAF4,MIR21,MIR200C,PRKCZ,MAPK10,MIR23A,DAB2IP,DAG1,DCC,GADD45A,GSDME,CXCL17,PXN,FGF19,DOK1,DUSP5,CAVIN3,RGS3,RIT2,EPHA2,SPRED1,RNF41,SPRY1,SPRY2,ERBB2,RPS27A,F2RL1,CCL26,RYK,FGF1,FGF2,FGFR1,FGFR2,SLC30A10,CXCL12,FLT1,ZC3H12A,SFRP1,SFRP2,INAVA,TNIK,GAS6,PBK,FRS2,TAB2,…
GO: Biological Process	GO:0070201	regulation of establishment of protein localization	0.001684	1	0.03064	0.298	81	691	LYPLAL1,ADCY5,CD200,ANGPT1,ANK3,PIWIL4,APOE,APP,MTNR1B,OAZ2,UHMK1,PAK1,CDH1,PDE4C,CFTR,CHRM1,MAP4K4,PMAIP1,PICK1,BAG3,PPID,MIR148A,PPP3R1,PPM1F,PRKCZ,EDEM1,RAB11FIP3,ATG13,PTBP1,PTPN14,ARHGAP44,NR1H3,ARPC2,ZFAND1,SAR1B,ERBB2,TCIRG1,F2RL1,UBR5,ZC3H12A,SFRP1,CTDSPL2,SLC2A1,CHP2,TMEM30A,SMO,RIOK2,BBC3,GAS6,SREBF1,GOLPH3,ARFIP1,GJA5,GLI3,VAMP2,SRCIN1,TERF1,SIRT1,ENHO,TNFRSF1A,CD2AP,SLC7A11,UBE2D3,COM…
GO: Biological Process	GO:0003007	heart morphogenesis	0.001686	1	0.03064	0.298	40	292	MKKS,AXIN2,EOMES,AHR,ANGPT1,NRP2,DHRS3,SLIT2,POU5F1,NCOR2,MIR21,CCDC40,RARB,DSP,ROBO2,EPHB4,SPRY1,EXT1,GRHL2,CITED2,FGFR2,SFRP2,LEFTY1,SMO,SOX9,GJA5,THBS1,TNNT2,TPM1,SAV1,HES1,ZIC3,CCN1,RBPJ,RTN4,ZMIZ1,VANGL2,LRP6,SMAD3,SMAD7
GO: Biological Process	GO:0014855	striated muscle cell proliferation	0.001692	1	0.03068	0.2985	17	92	ANGPT1,TENM4,MIR200B,VGLL4,AKIRIN1,CITED2,FGF1,FGF2,FGFR1,FGFR2,FOXP1,MEGF10,GLI1,SIRT1,SAV1,RBPJ,SELENON
GO: Biological Process	GO:0010638	positive regulation of organelle organization	0.001697	1	0.03073	0.2989	77	651	ABL1,MAP1B,C6orf89,APP,MAPKAPK5,LMOD2,TNKS,CNOT2,PEBP1,PAK1,AURKB,CDK9,PDGFB,PFN2,RAB3GAP2,FBXO7,PMAIP1,PICK1,NEK7,SIN3A,PPP1R10,PPP3R1,CSF3,PPM1F,CROCC,PTBP1,MYLK3,PXN,DMRT1,PHIP,RB1,ARHGEF10L,ARPC2,RIF1,RESF1,PAN3,F2RL1,CCL26,FES,CDC42EP2,ANAPC7,SFRP1,MTF2,CARMIL1,MORC2,ATF7IP,PAXIP1,TNKS2,BBC3,LCOR,SWAP70,IQGAP2,SEPTIN9,WASF3,SREBF1,KAT2A,ARFIP1,JMY,BAIAP2L1,SYT1,SIRT1,TGFA,TPM1,SYNPO2,PNKP,HN…
GO: Biological Process	GO:0097190	apoptotic signaling pathway	0.001763	1	0.03186	0.3099	79	672	ABL1,PARP1,MIF,STK24,FNIP2,CUL1,USP28,YBX3,TRIB3,CRADD,BDNF,BUB1,CASP9,CREB3L1,P2RX4,PAK2,PAWR,ARHGEF2,CTSC,TMEM109,PMAIP1,DDIT4,RNF186,BAG3,PPP3R1,PPM1F,MIR21,CTNNA1,DAB2IP,BCL2L14,DCC,MELK,PTGIS,TMEM161A,GSDME,PHIP,RB1,FEM1B,EPHA2,RNF41,TOPORS,RHOT1,CAAP1,IFI27L2,FGFR1,FHIT,CXCL12,SFRP1,SFRP2,ZC3HC1,CEP63,BEX3,TRIM32,BBC3,JMY,MAP3K7,DIDO1,RFFL,SIRT1,THBS1,TLR3,TNFRSF1A,TRAF1,HIP1,ST20,HMOX1,UBB…
GO: Biological Process	GO:0032271	regulation of protein polymerization	0.001788	1	0.03224	0.3136	35	247	MKKS,ABL1,MAP1B,PREX1,LMOD2,PAK1,PAK3,PFN2,SLIT2,PICK1,CSF3,DYRK1A,ARPC2,CCL26,FES,CDC42EP2,CARMIL1,PPP1R9A,FHOD3,IQGAP2,SPTAN1,SPTBN1,WASF3,CLASP2,ARFIP1,JMY,BAIAP2L1,TBCD,TMOD1,TPM1,HSPA1B,VASP,VDAC2,CAPZA3,ARHGAP18
GO: Biological Process	GO:0009164	nucleoside catabolic process	0.001801	1	0.03242	0.3154	10	41	MTAP,APOBEC3H,APOBEC3D,GMPR2,NT5C,ADA2,HPRT1,PRTFDC1,NT5M,APOBEC3F
GO: Biological Process	GO:0044270	cellular nitrogen compound catabolic process	0.001848	1	0.03321	0.323	75	633	NUDT9,AXIN2,AGO3,LIN28B,TRIM71,YBX3,PRPF18,MTAP,ZFP36L1,ZFP36L2,ALDH1L2,CNOT2,YBX1,APOBEC3H,TENT5B,PDE4C,PDE7A,CIRBP,NOCT,APOBEC3D,POLR2G,PTBP1,DDX6,DNA2,RNASEH2B,DPYSL3,DUT,SMG8,RBM7,PAN3,RPL10,RPL17,RPL19,RPL30,RPL27A,RPL29,RPS23,RPS27A,GMPR2,NT5C,FHIT,SET,ZC3H12A,PNRC2,ZHX2,PABPC1,IGF2BP1,IGF2BP2,CELF1,SND1,SAMD4A,TNRC6B,ADA2,TUT4,LARP1,NUDT5,NUDT3,QPRT,ST20,CARHSP1,ACOT7,HMGB1,FASTKD5,HMOX1,L…
GO: Biological Process	GO:0018108	peptidyl-tyrosine phosphorylation	0.001855	1	0.03327	0.3236	52	407	ABL1,CLK4,MIF,ANGPT1,APP,ZFYVE28,PLPP3,AXL,BDNF,IQGAP1,ROR1,SOCS3,PAK2,ARHGEF2,PDGFB,CSF3,PRKCZ,CTNND1,PRLR,MELK,PTPRZ1,PXN,DOCK3,DYRK1A,EPHA2,EPHB4,ERBB2,GGNBP2,RYK,FES,FGFR1,FGFR2,SEMA4D,FLT1,SFRP1,SFRP2,INPP5F,EPHA6,GAS6,SRCIN1,TDGF1,TGFA,TNFRSF1A,HK1,TYRO3,HES1,IL6,IL12RB1,ITGB3,KDR,LRP4,LYN
GO: Biological Process	GO:0030516	regulation of axon extension	0.001875	1	0.03355	0.3264	20	117	ABL1,MAP1B,SEMA6A,APOE,BDNF,PAK1,SLIT2,SIN3A,RYK,TRPV2,CXCL12,SEMA6B,SEMA4D,SEMA4B,CLASP2,GOLGA4,MACF1,WNT3,RTN4,LRP1
GO: Biological Process	GO:0043406	positive regulation of MAP kinase activity	0.001879	1	0.03356	0.3264	37	266	MIF,FGD2,MAP4K3,APP,MAPKAPK5,TNFSF11,IQGAP1,PAK1,PAK3,PDGFB,MAPK10,DAB2IP,GADD45A,CXCL17,PXN,DUSP5,ERBB2,RPS27A,FGF1,FGF2,FGFR1,FLT1,INAVA,TNIK,PBK,FRS2,TAB2,FGD4,MAP3K7,TDGF1,TGFA,THBS1,MAP4K1,UBB,FZD5,KRAS,VANGL2
GO: Biological Process	GO:0003013	circulatory system process	0.001893	1	0.03375	0.3283	82	704	MKKS,ASIC2,MIF,AHR,ABCC1,ANGPT1,ANK2,APOE,APP,ATP1B2,ARHGAP42,ZDHHC21,CALM2,P2RX4,PEBP1,GJC3,PDGFB,CFTR,CHRM3,SLIT2,TJP2,PLCB3,ABCG2,MIR21,PRKG1,MIR23A,MYLK3,HCN4,DSP,DUSP5,MYOF,CACNG8,RNLS,EXT1,F2RL1,DOCK5,CXCL12,ZC3H12A,SLC1A3,SLC4A3,SLC2A1,SMTN,SLC6A6,SLC6A9,CELF2,SLC15A2,HSPB7,SP4,ERAP1,GAS6,SREBF1,STC1,GJA5,ADAMTS16,TACR2,GNAS,NEDD4L,SIRT1,TFRC,SLC7A8,SLC7A3,TJP1,TNNT2,RBFOX2,TPM1,HMOX1,HRC,…
GO: Biological Process	GO:0001892	embryonic placenta development	0.001906	1	0.03393	0.33	19	109	EOMES,ZFP36L1,SOCS3,PDGFB,HS6ST1,DNAJB6,VASH2,SENP2,GGNBP2,GRHL2,CITED2,FGFR2,SOX15,ST14,HES1,CCN1,RBPJ,FZD5,LLGL2
GO: Biological Process	GO:0070527	platelet aggregation	0.001945	1	0.03455	0.3361	14	70	ACTB,ACTG1,ACTN1,CD9,PRKG1,MYL9,GNAS,UBASH3B,SLC7A11,TYRO3,VCL,P2RY12,ITGB3,LYN
GO: Biological Process	GO:0061458	reproductive system development	0.00197	1	0.03493	0.3398	65	535	MKKS,EOMES,AHR,AMHR2,ANGPT1,YBX3,STC2,AXL,CCND1,ZFP36L1,SOCS3,CDH1,PDGFB,CFTR,SLIT2,HS6ST1,PLEKHA5,CTNNA1,CTSV,PRLR,ZFP42,PTGIS,DMRT1,RARG,ATN1,DNAJB6,FEM1B,VASH2,ROBO2,SENP2,GGNBP2,GRHL2,CITED2,SALL1,FGFR2,SFRP1,SFRP2,RHOBTB3,PRDX4,SOX3,SOX9,SOX15,FRS2,ST14,STC1,SULF1,GLI1,GLI2,GLI3,SIRT1,TLR3,TYRO3,UBB,UBE3A,RXFP2,HES1,HSD17B4,ZFX,CCN1,RBPJ,FZD5,KDR,LLGL2,HMGA2,LRP6
GO: Biological Process	GO:0048738	cardiac muscle tissue development	0.001979	1	0.03502	0.3407	38	276	FZD7,ALPK3,SORBS2,ANGPT1,CALR,PAK1,TRIP10,TENM4,MIR200B,VGLL4,PRKG1,MIR23A,MYLK3,RARB,DSP,CITED2,FGF1,FGF2,FGFR1,FGFR2,FHOD3,FOXP1,FRS2,KAT2A,GJA5,GLI1,OBSL1,TDGF1,SIRT1,TNNT2,TPM1,SAV1,COL14A1,YY1,RBPJ,LMNA,LRP6,SMAD7
GO: Biological Process	GO:0090177	establishment of planar polarity involved in neural tube closure	0.001992	1	0.03505	0.3409	6	17	GRHL3,PTK7,SFRP1,SFRP2,VANGL2,LRP6
GO: Biological Process	GO:1904355	positive regulation of telomere capping	0.001992	1	0.03505	0.3409	6	17	MAPKAPK5,TNKS,AURKB,NEK7,TNKS2,PNKP
GO: Biological Process	GO:0021702	cerebellar Purkinje cell differentiation	0.001992	1	0.03505	0.3409	6	17	LDB1,HERC1,RORA,ATXN2,LHX5,AGTPBP1
GO: Biological Process	GO:0060041	retina development in camera-type eye	0.002022	1	0.0355	0.3454	28	186	MAN2A1,TBC1D32,TRPM1,SDK1,PDGFB,SLC4A7,FAT3,CLIC4,NECTIN3,CRX,CASZ1,NR2E3,RARB,RARG,TOPORS,TCIRG1,IKZF1,ZHX2,MIAT,SOX9,CCDC66,AGTPBP1,OBSL1,TSPAN12,HPS1,CELF4,LRP6,LRP5
GO: Biological Process	GO:1901700	response to oxygen-containing compound	0.002025	1	0.0355	0.3454	193	1875	ABL1,MAP1B,MAT2A,ACTB,BCL11A,ADCY2,ADCY5,ADCY7,FZD7,GRAMD1B,PARP1,MIF,AHR,STK24,ALPL,ABCC1,KLF11,SORBS2,PIWIL4,APOE,APP,MTAP,TRIB3,STC2,USO1,NPAS4,ACER2,MYO5A,AXL,CCND1,RGS9,BDNF,IQGAP1,SOCS2,ZFP36L1,NFE2L1,CASTOR3,SDK1,RAB12,YBX1,CALR,SOCS3,CASP9,P2RX4,PRDX1,PAK1,CD68,PAWR,ARHGEF2,CDC6,CDH1,PDE4C,PDGFB,TRIML2,CFTR,CHRM1,CHRM3,SLIT2,FBXO7,PLCG2,NOCT,MAP4K4,AKAP7,COL4A6,DDIT4,ATP6V1G1,POU5F1,CLDN4…
GO: Biological Process	GO:0044257	cellular protein catabolic process	0.002032	1	0.03554	0.3457	94	828	USP9X,KLHL42,CUL1,USP28,RNF213,TRIM71,APOE,TRIB3,MTM1,MYLIP,CTSF,NFE2L1,BUB1B,RAB12,AURKB,CTSC,SOCS6,FBXO7,ARIH1,PLK1,PMAIP1,RNF186,CSNK1E,PRKCG,VGLL4,EDEM1,CTSV,DAB2IP,PABIR1,DNAJB12,USP34,FBXL5,RAD23B,LONP2,TOM1L1,USP43,RNF4,KCTD10,RNF41,TOPORS,TRIB1,LAPTM4B,UBAP1,TCIRG1,RPS27A,RNF187,DNAJB14,USP44,FHIT,ANAPC7,OTUD5,FBXO11,NPLOC4,TRIM32,UGGT2,YME1L1,RNF130,PBK,UBXN2B,USP32,GNA12,AGTPBP1,ELOB,TR…
GO: Biological Process	GO:0060479	lung cell differentiation	0.002036	1	0.03554	0.3457	9	35	NFIB,NCOR2,PPP3R1,GRHL2,FOXP1,SOX9,SAV1,FNDC3B,RBPJ
GO: Biological Process	GO:0000278	mitotic cell cycle	0.002049	1	0.03554	0.3457	121	1108	ABL1,MEIS2,MTA3,CUL1,KLF11,ANK3,HUS1B,TRIM71,APP,GADD45GIP1,TNKS,CRADD,BCAT1,CCND1,IQGAP1,ZFP36L1,ZFP36L2,NFE2L1,BUB1,BUB1B,CNOT2,CALM2,CCND2,CCNG1,PEBP1,ARHGEF2,CDC6,AURKB,CDK6,CDK9,CDK18,PDGFB,FOXN3,FBXO7,PKHD1,DSCC1,PLK1,POC1A,NEK7,SIN3A,PPP1R10,PTPA,CSNK1E,PRIM1,MIR21,PABIR1,RIPOR2,BRINP1,MELK,NEK9,GINS1,GADD45A,CABLES1,DMRT1,DNA2,PHIP,DNMT3A,CCNJL,RAD51B,RNASEH2B,ZWILCH,RB1,TOM1L1,E2F3,CTDSP…
GO: Biological Process	GO:0140014	mitotic nuclear division	0.002049	1	0.03554	0.3457	121	1108	ABL1,MEIS2,MTA3,CUL1,KLF11,ANK3,HUS1B,TRIM71,APP,GADD45GIP1,TNKS,CRADD,BCAT1,CCND1,IQGAP1,ZFP36L1,ZFP36L2,NFE2L1,BUB1,BUB1B,CNOT2,CALM2,CCND2,CCNG1,PEBP1,ARHGEF2,CDC6,AURKB,CDK6,CDK9,CDK18,PDGFB,FOXN3,FBXO7,PKHD1,DSCC1,PLK1,POC1A,NEK7,SIN3A,PPP1R10,PTPA,CSNK1E,PRIM1,MIR21,PABIR1,RIPOR2,BRINP1,MELK,NEK9,GINS1,GADD45A,CABLES1,DMRT1,DNA2,PHIP,DNMT3A,CCNJL,RAD51B,RNASEH2B,ZWILCH,RB1,TOM1L1,E2F3,CTDSP…
GO: Biological Process	GO:1903047	mitotic cell cycle process	0.002049	1	0.03554	0.3457	121	1108	ABL1,MEIS2,MTA3,CUL1,KLF11,ANK3,HUS1B,TRIM71,APP,GADD45GIP1,TNKS,CRADD,BCAT1,CCND1,IQGAP1,ZFP36L1,ZFP36L2,NFE2L1,BUB1,BUB1B,CNOT2,CALM2,CCND2,CCNG1,PEBP1,ARHGEF2,CDC6,AURKB,CDK6,CDK9,CDK18,PDGFB,FOXN3,FBXO7,PKHD1,DSCC1,PLK1,POC1A,NEK7,SIN3A,PPP1R10,PTPA,CSNK1E,PRIM1,MIR21,PABIR1,RIPOR2,BRINP1,MELK,NEK9,GINS1,GADD45A,CABLES1,DMRT1,DNA2,PHIP,DNMT3A,CCNJL,RAD51B,RNASEH2B,ZWILCH,RB1,TOM1L1,E2F3,CTDSP…
GO: Biological Process	GO:0030902	hindbrain development	0.00205	1	0.03554	0.3457	29	195	ABL1,USP9X,NLGN4X,ATIC,ATP1B2,LDB1,NFIB,HERC1,OTX2,PAK1,SLC4A7,RORA,ATXN2,FGF2,SMO,GABRB3,GBX2,KAT2A,SSTR1,GLI1,GLI2,LHX5,AGTPBP1,GRID2,RBFOX2,HES1,KNDC1,TRNP1,LRP6
GO: Biological Process	GO:0003056	regulation of vascular associated smooth muscle contraction	0.002062	1	0.03568	0.347	5	12	ARHGAP42,ZDHHC21,CHRM3,MIR21,DOCK5
GO: Biological Process	GO:0001558	regulation of cell growth	0.002102	1	0.03632	0.3532	61	497	ABL1,MAP1B,BCL11A,SEMA6A,LTBP4,APBB2,APOE,BDNF,SOCS2,BST2,PAK1,TRIP10,CIRBP,SLIT2,SIN3A,BCAR1,CRABP2,VGLL4,RIMS2,RAB33B,DAB2IP,PABIR1,SERTAD2,DCC,EGLN2,RB1,RBBP7,ERBB2,NET1,JADE1,RYK,TRPV2,CXCL12,SEMA6B,SEMA4D,SEMA4B,SFRP1,SFRP2,DCUN1D5,TRIM32,SMARCA2,FOXP1,BBC3,CLASP2,SYT1,GOLGA4,NEDD4L,SIRT1,TFRC,MACF1,ST20,HPN,COL14A1,HSPA1B,WNT3,YY1,RTN4,SMURF1,LRP1,SMAD3,SMAD7
GO: Biological Process	GO:0048568	embryonic organ development	0.002146	1	0.03701	0.36	64	527	MKKS,EOMES,GRXCR2,AHR,MMP16,GRHL3,LDB1,ZFP36L1,SOCS3,OTX2,PDGFB,HS6ST1,COL13A1,MTHFD1L,LRIG1,RIPOR2,PTK7,CCDC40,RAD23B,RARB,RARG,DNAJB6,EPHA2,VASH2,INSIG2,SENP2,RPL10,SPRY2,GGNBP2,GRHL2,CITED2,SALL1,FGFR1,FGFR2,KLF1,SMO,SOX9,SOX15,FRS2,GBX2,ST14,GJA5,GLI1,GLI2,GLI3,COBL,GNAS,TEAD4,TEAD3,HPN,HES1,ID3,ZIC3,CCN1,RBPJ,RNF112,FZD5,KDR,VANGL2,LLGL2,ALX1,LRP6,SMAD2,SMAD3
GO: Biological Process	GO:0001570	vasculogenesis	0.002151	1	0.03701	0.36	18	102	ANGPT1,MYO1E,ZFP36L1,AGGF1,EPHA2,SPRED1,WARS2,CITED2,FGF1,FGFR1,FGFR2,HDAC7,PAXIP1,SMO,TDGF1,KDR,RTN4,ZMIZ1
GO: Biological Process	GO:0044092	negative regulation of molecular function	0.00217	1	0.03724	0.3622	145	1363	MKKS,ABL1,ACTB,ADAR,ADCY2,ADCY5,ADCY7,EOMES,AHR,CD200,FNIP2,ANK3,ANXA3,APOE,APP,ZFYVE28,TRIB3,MTNR1B,TNKS,IQGAP1,BICD1,BST2,NFIB,TAX1BP1,CALM2,SOCS3,OAZ2,SERPINH1,PEBP1,PAK2,AURKB,CEBPG,PDGFB,CHRM1,CHRM3,ZNF462,SLIT2,SERPINB8,SERPINB9,DBNDD1,A2ML1,FBXO7,PKHD1,PLK1,SIN3A,MIR101-1,SMIM6,PPP1R10,WFDC3,PTPA,MIR148A,CSNK1E,PPM1F,PRKAR1B,MIR21,LRRC14,PRKCZ,DAB2IP,PABIR1,PHACTR2,RIPOR2,PTGIS,GADD45A,PTP…
GO: Biological Process	GO:0018212	peptidyl-tyrosine modification	0.002172	1	0.03724	0.3622	52	410	ABL1,CLK4,MIF,ANGPT1,APP,ZFYVE28,PLPP3,AXL,BDNF,IQGAP1,ROR1,SOCS3,PAK2,ARHGEF2,PDGFB,CSF3,PRKCZ,CTNND1,PRLR,MELK,PTPRZ1,PXN,DOCK3,DYRK1A,EPHA2,EPHB4,ERBB2,GGNBP2,RYK,FES,FGFR1,FGFR2,SEMA4D,FLT1,SFRP1,SFRP2,INPP5F,EPHA6,GAS6,SRCIN1,TDGF1,TGFA,TNFRSF1A,HK1,TYRO3,HES1,IL6,IL12RB1,ITGB3,KDR,LRP4,LYN
GO: Biological Process	GO:0051894	positive regulation of focal adhesion assembly	0.002211	1	0.03778	0.3675	8	29	ABL1,IQGAP1,MAP4K4,PPM1F,SFRP1,KDR,LIMS1,SMAD3
GO: Biological Process	GO:0010971	positive regulation of G2/M transition of mitotic cell cycle	0.002211	1	0.03778	0.3675	8	29	MTA3,APP,CCND1,SIN3A,RAD51B,DBF4B,RCC2,HSPA2
GO: Biological Process	GO:0055123	digestive system development	0.002229	1	0.03789	0.3685	25	161	CDH1,CCDC40,RARB,RB1,CLMP,STX2,EXT1,SALL1,FGFR2,SFRP1,SFRP2,SLC4A2,SMO,GLI1,GLI2,GLI3,COBL,SAV1,HRH2,HES1,ZIC3,C1GALT1,VANGL2,SMAD2,SMAD3
GO: Biological Process	GO:0009791	post-embryonic development	0.002235	1	0.03789	0.3685	21	127	ABL1,USP9X,ACO1,AHR,MMUT,MYO1E,ATN1,EMX1,FGFR2,SELENOP,FLT1,CCDC66,GNAS,HMGN1,CSRNP1,ZFX,BCL11B,FZD5,KDR,LLGL2,SMAD2
GO: Biological Process	GO:1902905	positive regulation of supramolecular fiber organization	0.002239	1	0.03789	0.3685	32	223	ABL1,MAP1B,APOE,APP,LMOD2,PAK1,PFN2,PICK1,CSF3,PPM1F,MYLK3,PXN,RB1,ARHGEF10L,ARPC2,F2RL1,CCL26,FES,CDC42EP2,SFRP1,CARMIL1,SWAP70,IQGAP2,WASF3,ARFIP1,JMY,BAIAP2L1,TPM1,SYNPO2,HSPA1B,VASP,SMAD3
GO: Biological Process	GO:0007416	synapse assembly	0.00224	1	0.03789	0.3685	31	214	MAP1B,ASIC2,NLGN4X,APP,NPAS4,BDNF,SDK1,ADGRE5,CDH1,DLG5,PDGFB,PLXNB1,SIPA1L1,ROBO2,RYK,LRRTM4,GPC4,SEMA4D,PPP1R9A,ADGRL1,SHANK2,GABRB3,ADGRL2,ADGRL3,OBSL1,PCDHB2,GRID2,TPBG,UBE2V2,FZD5,LRP4
GO: Biological Process	GO:0048569	post-embryonic animal organ development	0.002242	1	0.03789	0.3685	7	23	AHR,MYO1E,FLT1,HMGN1,BCL11B,FZD5,KDR
GO: Biological Process	GO:0071625	vocalization behavior	0.002242	1	0.03789	0.3685	7	23	NLGN4X,BRINP1,MYH14,EXT1,SHANK2,FOXP1,GLI3
GO: Biological Process	GO:0051960	regulation of nervous system development	0.002265	1	0.03789	0.3685	66	548	MAN2A1,MAP1B,ASIC2,BCL11A,SEMA6A,APOE,FEZF1,BDNF,PAK1,PAK3,ADGRE5,ARHGEF2,DLG5,CTSC,SLIT2,PLXNB1,CRABP2,TENM4,KDM4A,CTNNA1,CUX1,DAG1,BRINP1,DCC,TIAM2,PTPRF,PTPRZ1,RARB,RARG,PLXNC1,ROBO2,RYK,LRRTM4,TRPV2,CXCL12,SEMA6B,SEMA4D,SEMA4B,ADGRL1,TRAK1,TRIM32,DMRTA2,SMO,WASF3,GBX2,GLI3,ADGRL2,GOLGA4,ADGRL3,JADE2,OBSL1,GRID2,MACF1,TPBG,UBE2V2,HES1,WNT3,IL6,RNF112,KDR,RTN4,HMGA2,LRP1,LRP4,LRP6,LYN
GO: Biological Process	GO:1990966	ATP generation from poly-ADP-D-ribose	0.002274	1	0.03789	0.3685	3	4	PARP1,PARG,NUDT5
GO: Biological Process	GO:0003104	positive regulation of glomerular filtration	0.002274	1	0.03789	0.3685	3	4	PDGFB,F2RL1,GAS6
GO: Biological Process	GO:1901355	response to rapamycin	0.002274	1	0.03789	0.3685	3	4	ARPC2,GOLPH3,LARP1
GO: Biological Process	GO:0090244	Wnt signaling pathway involved in somitogenesis	0.002274	1	0.03789	0.3685	3	4	SFRP1,SFRP2,LRP6
GO: Biological Process	GO:0032423	regulation of mismatch repair	0.002274	1	0.03789	0.3685	3	4	AXIN2,PRKCG,HMGB1
GO: Biological Process	GO:0046985	positive regulation of hemoglobin biosynthetic process	0.002274	1	0.03789	0.3685	3	4	LDB1,SLC6A9,PRMT1
GO: Biological Process	GO:0045658	regulation of neutrophil differentiation	0.002274	1	0.03789	0.3685	3	4	TRIB1,IKZF1,INPP5D
GO: Biological Process	GO:0030168	platelet activation	0.002289	1	0.03808	0.3704	26	170	ACTB,ACTG1,ACTN1,APOE,AXL,CD9,DGKI,PDGFB,PLCG2,PLSCR1,GNA14,PRKCG,PRKG1,MYL9,GNA12,GNAS,UBASH3B,SLC7A11,TYRO3,VAV2,VCL,P2RY12,IL6,ITGB3,ITPR2,LYN
GO: Biological Process	GO:0048872	homeostasis of number of cells	0.002358	1	0.03916	0.3809	46	354	ABL1,ADAR,MIF,AHR,AXL,LDB1,ZFP36L1,NFE2L1,PRDX1,CDK6,CEBPG,NAPEPLD,MFHAS1,PMAIP1,RB1,TSC22D3,EMX1,UBA5,TCIRG1,IKZF1,EXT1,GCNT4,CITED2,ATXN2,MYCT1,SH2B2,KLF1,SLC15A4,SMARCA2,SMO,PRDM14,SOX9,RCOR1,RBFOX2,HMGB1,HMOX1,SLC7A11,PRMT1,COL14A1,HSPA1B,ZFX,CADPS2,IL6,INPP5D,KRAS,LYN
GO: Biological Process	GO:0033993	response to lipid	0.002372	1	0.03932	0.3825	108	977	ABL1,MAP1B,ADCY2,ADCY5,FZD7,GRAMD1B,PARP1,MIF,AHR,ALPL,ANXA3,APP,MTAP,STC2,NPAS4,ACER2,AXL,CCND1,RGS9,BDNF,SOCS2,ZFP36L1,ZFP36L2,NFE2L1,CNOT2,CALR,CASP9,CBFB,PAK1,CD68,TRIML2,CFTR,SLIT2,DDX54,PLCG2,NOCT,DDIT4,POU5F1,CLDN4,NCOR2,CSF3,MIR187,MIR21,DAB2IP,CYP26A1,DAG1,BRINP1,DYNAP,PTK7,TMEM161A,DNMT3A,EGLN2,NR2E3,RARG,RBBP7,NR1H3,PTPRU,PHC1,RNF4,CATSPER4,EIF4E,INSIG2,RORA,TRIB1,UBA5,FABP3,UBR5,FDX1,…
GO: Biological Process	GO:0090066	regulation of anatomical structure size	0.002383	1	0.03943	0.3835	71	599	MKKS,ABL1,MAP1B,ASIC2,BCL11A,AHR,SEMA6A,PREX1,APOE,LMOD2,ARHGAP42,ZDHHC21,BDNF,P2RX4,PAK1,PAK3,PDGFB,CFTR,PFN2,CHRM3,SLIT2,PICK1,SIN3A,CRABP2,CSF3,MIR21,PRKG1,DCC,RARG,DUSP5,ARPC2,EXT1,F2RL1,CCL26,RYK,DOCK5,TRPV2,CDC42EP2,CXCL12,SEMA6B,SEMA4D,SEMA4B,CARMIL1,PPP1R9A,FHOD3,SWAP70,IQGAP2,SPTAN1,SPTBN1,WASF3,CLASP2,ARFIP1,JMY,GJA5,BAIAP2L1,GOLGA4,LRRC8A,TMOD1,MACF1,TPM1,SNF8,HRH2,VASP,VAV2,HTR2C,WNT3…
GO: Biological Process	GO:0016071	mRNA metabolic process	0.002418	1	0.03981	0.3873	101	905	ZRSR2,ADAR,ISY1,AXIN2,MFAP1,AGO3,TRIM71,YBX3,APP,CWC22,PRPF18,ZFP36L1,ZFP36L2,SNU13,CNOT2,YBX1,TENT5B,CDK9,CEBPG,RPRD1B,CIRBP,TSEN34,TRA2A,RNVU1-20,NOCT,POLR2G,CSTF3,ESRP1,HNRNPA1L2,PTBP1,DDX6,KHDRBS2,DYRK1A,PRKRIP1,RBM28,SMG8,GEMIN7,MBNL2,RBM7,PAN3,CWF19L1,RPL10,RPL17,RPL19,RPL30,RPL27A,RPL29,FAM172A,RPS23,RPS27A,ESRP2,RNU11,RNU5E-1,RNU5D-1,RNU4-1,RNVU1-7,SET,ZC3H12A,SRSF5,SFSWAP,PNRC2,ZHX2,PABP…
GO: Biological Process	GO:0120193	tight junction organization	0.002418	1	0.03981	0.3873	17	95	ACTG1,ACTN4,CBFB,CLDN9,PAK2,CDH1,CLDN4,CLDN7,EPHA2,MARVELD2,PATJ,EXT1,GRHL2,TBCD,NEDD4L,TJP1,FZD5
GO: Biological Process	GO:0048545	response to steroid hormone	0.002419	1	0.03981	0.3873	47	364	PARP1,ALPL,ANXA3,NPAS4,CCND1,BDNF,ZFP36L1,ZFP36L2,CNOT2,CALR,CASP9,CBFB,PAK1,SLIT2,DDX54,DDIT4,CLDN4,NCOR2,EGLN2,NR2E3,RBBP7,NR1H3,PTPRU,CATSPER4,EIF4E,UBA5,UBR5,SCNN1A,CARM1,SFRP1,FOXP1,TRERF1,SREBF1,STC1,TAF7,SIRT1,TFPI,THBS1,RBFOX2,HMGB1,UBE2L3,UBE3A,IL6,KCNMA1,KRAS,ZMIZ1,HMGA2
GO: Biological Process	GO:0032870	cellular response to hormone stimulus	0.002431	1	0.03994	0.3885	79	680	MKKS,MAP1B,ADCY2,ADCY5,ADCY7,PARP1,TRIB3,USO1,NPAS4,MYO5A,BDNF,SOCS2,ZFP36L1,ZFP36L2,CNOT2,RAB12,YBX1,CALR,SOCS3,CASP9,CBFB,PAK1,CDC6,SLIT2,SERPINB9,DDX54,DDIT4,ATP6V1G1,BCAR1,NCOR2,PRKAR1B,PRKCZ,PRLR,PTPRF,PXN,PHIP,EGLN2,NR2E3,SOST,RARB,RARG,LATS2,EIF4E,INSIG2,ROBO2,UBA5,TCIRG1,UBR5,SCNN1A,SLC30A10,CARM1,SFRP1,SRSF5,SORBS1,SH2B2,NR5A2,FOXP1,TRERF1,SREBF1,SSTR1,STC1,BAIAP2L1,VAMP2,GNAS,TAF7,GRB7,…
GO: Biological Process	GO:0048608	reproductive structure development	0.002458	1	0.04031	0.3921	64	530	MKKS,EOMES,AHR,AMHR2,ANGPT1,YBX3,STC2,AXL,CCND1,ZFP36L1,SOCS3,CDH1,PDGFB,CFTR,SLIT2,HS6ST1,CTNNA1,CTSV,PRLR,ZFP42,PTGIS,DMRT1,RARG,ATN1,DNAJB6,FEM1B,VASH2,ROBO2,SENP2,GGNBP2,GRHL2,CITED2,SALL1,FGFR2,SFRP1,SFRP2,RHOBTB3,PRDX4,SOX3,SOX9,SOX15,FRS2,ST14,STC1,SULF1,GLI1,GLI2,GLI3,SIRT1,TLR3,TYRO3,UBB,UBE3A,RXFP2,HES1,HSD17B4,ZFX,CCN1,RBPJ,FZD5,KDR,LLGL2,HMGA2,LRP6
GO: Biological Process	GO:0030163	protein catabolic process	0.002466	1	0.04038	0.3928	110	999	LYPLAL1,USP9X,KLHL42,CUL1,USP28,RNF213,TRIM71,APOE,APP,TRIB3,MTM1,MYLIP,CTSF,NFE2L1,BUB1B,RAB12,OAZ2,CDH1,AURKB,CTSC,PACSIN3,SOCS6,MMP20,FBXO7,ARIH1,PLK1,PMAIP1,RNF186,BAG3,CSNK1E,PRKCG,VGLL4,EDEM1,ABHD12,CTSV,DAB2IP,PABIR1,DNAJB12,USP34,FBXL5,RAD23B,EGLN2,LONP2,TOM1L1,USP43,RNF4,KCTD10,RNF41,TOPORS,TRIB1,LAPTM4B,UBAP1,TCIRG1,EXT1,RPS27A,RNF187,DNAJB14,USP44,FHIT,ANAPC7,OTUD5,FBXO11,NPLOC4,TRIM32…
GO: Biological Process	GO:0071897	DNA biosynthetic process	0.002474	1	0.04039	0.3929	58	471	WDR18,AHR,MAPKAPK5,MCM9,TNKS,NFIB,APOBEC3H,NVL,PAK3,CDC6,DDX21,AURKB,CDK9,PDGFB,REPIN1,GAR1,ETAA1,DSCC1,APOBEC3D,NEK7,SIN3A,PRIM1,GINS1,DNA2,RBBP7,CHAF1A,TOM1L1,DUT,USP43,RFC1,RESF1,SENP2,RPS27A,GRHL2,FGF2,MCRS1,FGFR1,FHIT,PIF1,SET,DBF4B,MORC2,NPLOC4,TNKS2,GLI1,GLI2,TEP1,TERF1,SIRT1,PNKP,HNRNPA2B1,UBB,ID3,IL6,EME1,NT5M,APOBEC3F,HMGA2
GO: Biological Process	GO:0051222	positive regulation of protein transport	0.002476	1	0.04039	0.3929	48	374	ANK3,APP,OAZ2,PAK1,CDH1,CFTR,CHRM1,PMAIP1,BAG3,PPID,PPP3R1,PRKCZ,EDEM1,ATG13,PTBP1,ARPC2,ZFAND1,SAR1B,ERBB2,F2RL1,UBR5,ZC3H12A,CTDSPL2,CHP2,TMEM30A,SMO,RIOK2,BBC3,GAS6,GOLPH3,GLI3,VAMP2,SIRT1,TNFRSF1A,CD2AP,UBE2D3,COMMD1,UBE2L3,HSPA1L,YWHAB,YWHAG,IL6,JUP,FZD5,NADK,KIF5B,LRP1,SMAD3
GO: Biological Process	GO:0036314	response to sterol	0.002514	1	0.0409	0.3978	9	36	GRAMD1B,NFE2L1,DAG1,DYNAP,INSIG2,RORA,SMO,LRP6,SMAD2
GO: Biological Process	GO:0022407	regulation of cell-cell adhesion	0.002515	1	0.0409	0.3978	60	491	ABL1,MBP,ZNF608,ANK3,TNFSF11,PLPP3,MUC4,ZDHHC21,MYO10,CBFB,CD9,PAK1,PAK2,PAK3,PAWR,CDH1,DLG5,SOCS6,PKHD1,PODXL,SOX13,PPM1F,MIR21,PRKCZ,PRKG1,RIPOR2,PTPRG,DHPS,PTPRU,EPHB4,ERBB2,IKZF1,CITED2,CXCL12,ZC3H12A,FUT9,MEGF10,SWAP70,GCNT2,GLI2,GLI3,AKNA,TFRC,TJP1,UBASH3B,HLA-E,HMGB1,HES1,IL4R,IL6,IL12RB1,ITGA6,WNK1,ZMIZ1,NLRP3,LGALS3,LGALS8,LYN,EPCAM,SMAD7
GO: Biological Process	GO:0034656	nucleobase-containing small molecule catabolic process	0.002546	1	0.04133	0.402	12	57	NUDT9,MTAP,APOBEC3H,APOBEC3D,GMPR2,NT5C,ADA2,NUDT5,HPRT1,PRTFDC1,NT5M,APOBEC3F
GO: Biological Process	GO:0001938	positive regulation of endothelial cell proliferation	0.002553	1	0.04133	0.402	20	120	MIR135B,NRP2,PDGFB,MIR101-1,MIR130A,PPP1R16B,MIR21,MIR23A,AGGF1,VASH2,ZNF580,CCL26,FGF2,FGFR1,CXCL12,SIRT1,HMGB1,HMOX1,ITGB3,KDR
GO: Biological Process	GO:0090092	regulation of transmembrane receptor protein serine/threonine kinase signaling pathway	0.002555	1	0.04133	0.402	38	280	ABL1,PARP1,LTBP4,VASN,BCL9,VWC2L,POU5F1,MIR21,CHRDL1,DMRT1,SOST,VEPH1,LATS2,SPRED1,SPRY1,SPRY2,RPS27A,CITED2,SFRP1,SFRP2,CTDSPL2,LEFTY1,SULF1,RBPMS,TDGF1,SIRT1,RNF165,THBS1,ONECUT1,UBB,HES1,CCN1,RBPJ,KDR,SMURF1,SMAD2,SMAD3,SMAD7
GO: Biological Process	GO:0043967	histone H4 acetylation	0.002566	1	0.04143	0.403	14	72	BEND3,ZZZ3,KANSL1,MORF4L2,JADE1,MCRS1,IWS1,EPC1,KAT2A,TAF7,USP22,JADE2,SIRT1,KANSL1L
GO: Biological Process	GO:0007517	muscle organ development	0.002578	1	0.04156	0.4042	50	394	MEF2D,EOMES,ANGPT1,YBX3,MTM1,MYF6,BCL9,BDNF,LARGE1,CHRNA1,MYL6B,MYMX,POU6F1,RIPOR2,DAG1,AKIRIN1,RB1,TSC22D3,DSP,MYH14,ETV1,EVC,HMG20B,CITED2,FGFR2,FLNB,HDAC7,SMTN,DMRTA2,FOXP1,SMO,MEGF10,SOX15,TCF12,TEAD4,SIRT1,TLL2,TNNT2,TPM1,FOXN2,ID3,RBPJ,IL6,LAMA5,SELENON,VANGL2,LMNA,LRP6,SMAD3,SMAD7
GO: Biological Process	GO:0045931	positive regulation of mitotic cell cycle	0.002599	1	0.04183	0.4069	22	137	ABL1,MEIS2,MTA3,APP,CCND1,CCND2,CDC6,PDGFB,SIN3A,PPP1R10,RAD51B,RB1,EIF4E,TUNAR,FGFR1,ANAPC7,DBF4B,RCC2,USP22,HMGB1,HES1,HSPA2
GO: Biological Process	GO:0071902	positive regulation of protein serine/threonine kinase activity	0.002634	1	0.0423	0.4115	46	356	MIF,FGD2,MAP4K3,APP,MAPKAPK5,TNFSF11,CCND1,IQGAP1,CALM2,CCND2,PAK1,PAK3,CDC6,PDGFB,ETAA1,MAPK10,DAB2IP,GADD45A,CXCL17,PXN,DUSP5,SPRY2,ERBB2,RPS27A,FGF1,FGF2,FGFR1,FLT1,DBF4B,INAVA,TNIK,PBK,FRS2,TAB2,FGD4,MAP3K7,TDGF1,SIRT1,TGFA,THBS1,MAP4K1,UBB,FZD5,KRAS,VANGL2,HMGA2
GO: Biological Process	GO:0040036	regulation of fibroblast growth factor receptor signaling pathway	0.002638	1	0.0423	0.4115	10	43	CREB3L1,OTX2,PDGFB,SPRY1,SPRY2,FGF2,PRDM14,SULF1,SHISA2,THBS1
GO: Biological Process	GO:0080134	regulation of response to stress	0.002679	1	0.04289	0.4172	163	1563	ABL1,ACTG1,ADAR,AXIN2,FZD7,PARP1,MID1,MIF,STK24,CD200,CUL1,ABCC1,PARG,YBX3,APOE,APP,TNFSF11,PLPP3,MUC4,NFE2L1,YBX1,SOCS3,APOBEC3H,CASP9,CREB3L1,CD9,PRDX1,PAK1,PAK2,PAK3,PAWR,ARHGEF2,CDK6,CDK9,CEBPG,NAPEPLD,PDGFB,MFHAS1,CTSC,SLIT2,SERPINB9,ETAA1,FBXO7,PLCG2,NCR1,MAP4K4,PLSCR1,PMAIP1,MAPKAP1,BAG3,CLDN4,SIN3A,PPM1B,PPP1R10,TRAF4,MIR187,MIR21,MIR205,MIR200B,PRKCG,PRKG1,ABHD12,TRIM44,PROC,NSMCE4A,DAB2…
GO: Biological Process	GO:0033044	regulation of chromosome organization	0.002701	1	0.04289	0.4172	41	309	AXIN2,PARP1,C6orf89,APP,MAPKAPK5,TNKS,BUB1,BUB1B,CDC6,AURKB,CDK9,PLK1,NEK7,POU5F1,SIN3A,PPP1R10,RB1,RIF1,RESF1,RNF4,USP44,MCRS1,ANAPC7,PIF1,MTF2,MORC2,CTCF,ATF7IP,PAXIP1,TNKS2,RIOK2,LCOR,SREBF1,KAT2A,TEX14,TERF1,SIRT1,PNKP,HNRNPA2B1,SHCBP1L,LMNA
GO: Biological Process	GO:0014908	myotube differentiation involved in skeletal muscle regeneration	0.002711	1	0.04289	0.4172	4	8	BCL9,CD9,MYMX,PTGFRN
GO: Biological Process	GO:0032625	interleukin-21 production	0.002711	1	0.04289	0.4172	4	8	MIR21,OTUD5,FOXP1,IL6
GO: Biological Process	GO:0045630	positive regulation of T-helper 2 cell differentiation	0.002711	1	0.04289	0.4172	4	8	PRKCZ,IL4R,IL6,NLRP3
GO: Biological Process	GO:0048864	stem cell development	0.002712	1	0.04289	0.4172	17	96	SEMA6A,NRP2,CYP26A1,FGF19,FAM172A,CITED2,FGF2,SEMA6B,SEMA4D,SEMA4B,SMO,SOX9,KBTBD8,GBX2,HES1,LAMA5,ALX1
GO: Biological Process	GO:0030518	intracellular steroid hormone receptor signaling pathway	0.002715	1	0.04289	0.4172	21	129	PARP1,BDNF,CNOT2,CALR,CBFB,PAK1,DDX54,NCOR2,EGLN2,UBA5,UBR5,CARM1,SFRP1,FOXP1,TRERF1,TAF7,SIRT1,RBFOX2,UBE3A,ZMIZ1,HMGA2
GO: Biological Process	GO:0000398	mRNA splicing, via spliceosome	0.002716	1	0.04289	0.4172	50	395	ZRSR2,ISY1,MFAP1,CWC22,PRPF18,SNU13,YBX1,CIRBP,TRA2A,RNVU1-20,POLR2G,CSTF3,ESRP1,PTBP1,KHDRBS2,DYRK1A,GEMIN7,MBNL2,RBM7,CWF19L1,FAM172A,ESRP2,RNU11,RNU5E-1,RNU5D-1,RNU4-1,RNVU1-7,SRSF5,SFSWAP,PABPC1,CELF1,CELF2,ZFP64,SRSF10,CPSF4,RBMX,SF3A3,SNRNP27,GCFC2,BUD13,PSIP1,WBP4,RBFOX2,LSM5,HNRNPA2B1,HNRNPF,CELF4,RNF113A,PRPF6,FIP1L1
GO: Biological Process	GO:0000377	RNA splicing, via transesterification reactions with bulged adenosine as nucleophile	0.002716	1	0.04289	0.4172	50	395	ZRSR2,ISY1,MFAP1,CWC22,PRPF18,SNU13,YBX1,CIRBP,TRA2A,RNVU1-20,POLR2G,CSTF3,ESRP1,PTBP1,KHDRBS2,DYRK1A,GEMIN7,MBNL2,RBM7,CWF19L1,FAM172A,ESRP2,RNU11,RNU5E-1,RNU5D-1,RNU4-1,RNVU1-7,SRSF5,SFSWAP,PABPC1,CELF1,CELF2,ZFP64,SRSF10,CPSF4,RBMX,SF3A3,SNRNP27,GCFC2,BUD13,PSIP1,WBP4,RBFOX2,LSM5,HNRNPA2B1,HNRNPF,CELF4,RNF113A,PRPF6,FIP1L1
GO: Biological Process	GO:0032102	negative regulation of response to external stimulus	0.002772	1	0.04341	0.4222	55	444	MKKS,ADAR,MIF,SEMA6A,CD200,APOE,SOCS3,CD9,PDGFB,MFHAS1,SLIT2,SERPINB9,PPM1B,MIR187,MIR21,MIR205,MIR200B,PRKG1,PROC,PTGIS,CXCL17,RB1,NLRX1,NR1H3,ROBO2,RORA,TRIB1,F11,RYK,FGF2,SEMA6B,SEMA4D,SEMA4B,ST6GAL1,INPP5F,NPLOC4,CARD8,GPATCH3,PBK,CLASP2,XYLT1,SMPDL3B,GPR31,GRID2,TFF2,TFPI,THBS1,TNFRSF1A,UBASH3B,HLA-E,TYRO3,WNT3,RTN4,NLRP3,SMAD3
GO: Biological Process	GO:0045787	positive regulation of cell cycle	0.002772	1	0.04341	0.4222	55	444	ABL1,MEIS2,MTA3,MIF,C6orf89,APP,CRADD,CCND1,CNOT2,CALR,CCND2,PEBP1,CDC6,AURKB,CDK9,PDGFB,PGGT1B,PLSCR1,POC1A,SIN3A,PPP1R10,MIR200B,DAB2IP,RIPOR2,GADD45A,DMRT1,PHIP,RAD51B,RB1,EIF4E,TUNAR,CITED2,FGFR1,FGFR2,ANAPC7,CARM1,DBF4B,CELF1,TRIM32,SOX15,RCC2,UBXN2B,GLI1,USP22,TGFA,HMGB1,UBE2B,PRMT1,HES1,HSPA2,RNF112,HMGA2,MED25,LRP6,LRP5
GO: Biological Process	GO:0014856	skeletal muscle cell proliferation	0.002776	1	0.04341	0.4222	6	18	ANGPT1,AKIRIN1,FGF2,MEGF10,SIRT1,SELENON
GO: Biological Process	GO:0060026	convergent extension	0.002776	1	0.04341	0.4222	6	18	MKKS,PTK7,SFRP1,SFRP2,VANGL2,LRP6
GO: Biological Process	GO:1902894	negative regulation of pri-miRNA transcription by RNA polymerase II	0.002776	1	0.04341	0.4222	6	18	APP,NFIB,PDGFB,POU5F1,SOX9,YY1
GO: Biological Process	GO:0090136	epithelial cell-cell adhesion	0.002776	1	0.04341	0.4222	6	18	SERPINB8,CTNNA1,DSP,VCL,ITGB5,JUP
GO: Biological Process	GO:0060173	limb development	0.00279	1	0.04348	0.423	30	208	TBC1D32,IFT80,SP8,CRABP2,RARB,RARG,EXT1,GRHL2,SALL1,FGFR1,FGFR2,FRAS1,SFRP2,SOX9,KAT2A,GJA5,GLI2,GLI3,GNA12,GNAS,RNF165,SLC7A11,WNT3,ITGA6,IRF6,SALL4,ALX1,LRP4,LRP6,LRP5
GO: Biological Process	GO:0048736	appendage development	0.00279	1	0.04348	0.423	30	208	TBC1D32,IFT80,SP8,CRABP2,RARB,RARG,EXT1,GRHL2,SALL1,FGFR1,FGFR2,FRAS1,SFRP2,SOX9,KAT2A,GJA5,GLI2,GLI3,GNA12,GNAS,RNF165,SLC7A11,WNT3,ITGA6,IRF6,SALL4,ALX1,LRP4,LRP6,LRP5
GO: Biological Process	GO:0001759	organ induction	0.002795	1	0.04349	0.423	8	30	POU5F1,ROBO2,SPRY1,FGF1,FGF2,FGFR1,FRS2,RBPJ
GO: Biological Process	GO:0070371	ERK1 and ERK2 cascade	0.002905	1	0.04512	0.4389	48	377	ABL1,MIF,SEMA6A,ANGPT1,APOE,APP,TNFSF11,ZFP36L1,ZFP36L2,ROR1,PDGFB,MFHAS1,PKHD1,MIR21,MIR200C,PRKCZ,MIR23A,DAB2IP,DCC,FGF19,CAVIN3,RIT2,EPHA2,SPRED1,SPRY1,SPRY2,ERBB2,F2RL1,CCL26,FGF2,FGFR2,SLC30A10,CXCL12,SOX9,GAS6,FRS2,GCNT2,PHLPP1,TFF2,TPBG,HMGB1,HTR2C,CCN1,IL6,ITGB3,KDR,LRP1,LYN
GO: Biological Process	GO:1905268	negative regulation of chromatin organization	0.002933	1	0.04525	0.4402	14	73	ATAD2B,ASF1A,SIN3A,KDM4A,BCOR,PRMT6,UBR5,SET,MTF2,KDM4B,KDM4C,TAF7,SIRT1,UBE2B
GO: Biological Process	GO:0060149	negative regulation of posttranscriptional gene silencing	0.002937	1	0.04525	0.4402	7	24	ADAR,LIN28B,POU5F1,NCOR2,HIF1A-AS2,ZC3H12A,IL6
GO: Biological Process	GO:0035988	chondrocyte proliferation	0.002937	1	0.04525	0.4402	7	24	MMP16,MIR21,EXT1,SOX9,STC1,HMGA2,SMAD7
GO: Biological Process	GO:0060967	negative regulation of gene silencing by RNA	0.002937	1	0.04525	0.4402	7	24	ADAR,LIN28B,POU5F1,NCOR2,HIF1A-AS2,ZC3H12A,IL6
GO: Biological Process	GO:0046716	muscle cell cellular homeostasis	0.002937	1	0.04525	0.4402	7	24	MTM1,LARGE1,CHRNA1,LARGE2,BAG3,TRIM32,IL6
GO: Biological Process	GO:0035272	exocrine system development	0.002968	1	0.04546	0.4422	12	58	NFIB,CDH1,PDGFB,CTNND1,ESRP1,DAG1,ESRP2,FGFR1,FGFR2,SOX9,IL6,LAMA5
GO: Biological Process	GO:0010761	fibroblast migration	0.002968	1	0.04546	0.4422	12	58	IQGAP1,PAK1,PAK3,FGF2,FGFR1,RCC2,SYNE2,GNA12,RFFL,THBS1,ZFAND5,ITGB3
GO: Biological Process	GO:0031345	negative regulation of cell projection organization	0.00297	1	0.04546	0.4422	32	227	BCL11A,SEMA6A,APOE,MYLIP,PFN2,SLIT2,MAP4K4,FAT3,DCC,PTPRF,PTPRG,PTPRZ1,NTM,ARHGAP44,DPYSL3,RIT2,SPRY2,RYK,CARM1,SEMA6B,SEMA4D,SEMA4B,INPP5F,XYLT1,UBE3A,HES1,WNT3,RBPJ,ITM2C,RTN4,LRP1,LRP4
GO: Biological Process	GO:0071383	cellular response to steroid hormone stimulus	0.00297	1	0.04546	0.4422	32	227	PARP1,NPAS4,BDNF,ZFP36L1,ZFP36L2,CNOT2,CALR,CASP9,CBFB,PAK1,DDX54,DDIT4,NCOR2,EGLN2,NR2E3,EIF4E,UBA5,UBR5,SCNN1A,CARM1,SFRP1,FOXP1,TRERF1,STC1,TAF7,SIRT1,TFPI,RBFOX2,UBE2L3,UBE3A,ZMIZ1,HMGA2
GO: Biological Process	GO:0021549	cerebellum development	0.002986	1	0.04563	0.4439	21	130	ABL1,USP9X,NLGN4X,ATIC,LDB1,HERC1,PAK1,RORA,ATXN2,SMO,GABRB3,GBX2,SSTR1,GLI1,GLI2,LHX5,AGTPBP1,GRID2,KNDC1,TRNP1,LRP6
GO: Biological Process	GO:0002088	lens development in camera-type eye	0.003035	1	0.04623	0.4497	17	97	TBC1D32,NHS,NECTIN3,EPHA2,SPRED1,SPRY1,SPRY2,CITED2,FAT1,FGF2,FGFR2,FRS2,TMOD1,SLC7A11,CRYGN,SMAD3,MAF
GO: Biological Process	GO:0002718	regulation of cytokine production involved in immune response	0.003035	1	0.04623	0.4497	17	97	MIF,ANGPT1,BST2,DDX21,PRKCZ,TRIL,F2RL1,MAP3K7,TLR3,HK1,HLA-E,HMOX1,IL6,FZD5,RTN4,NLRP3,SMAD7
GO: Biological Process	GO:1900181	negative regulation of protein localization to nucleus	0.003077	1	0.04679	0.4552	9	37	ANGPT1,APP,MFHAS1,SIN3A,CTNNA1,LATS2,LZTS2,SIRT1,TRIM29
GO: Biological Process	GO:0034260	negative regulation of GTPase activity	0.003106	1	0.04716	0.4587	11	51	MKKS,IQGAP1,SLIT2,MIR21,DAB2IP,SPRY1,SPRY2,RTKN,IQGAP2,RCC2,WNK1
GO: Biological Process	GO:0090257	regulation of muscle system process	0.003116	1	0.04719	0.4591	40	302	PARP1,ANK2,ARHGAP42,ZDHHC21,CALM2,P2RX4,PAK1,PAWR,CDK9,TRIP10,CHRM3,GTF2IRD1,MIR21,PRKG1,DAG1,HCN4,DSP,DOCK5,MYL9,SRL,ZC3H12A,SMTN,FOXP1,STC1,GJA5,TACR2,SIRT1,GTF2I,TNFRSF1A,TNNT2,TPM1,HRC,YY1,HSPB6,JUP,KCNMA1,SELENON,LMNA,SMAD3,SMAD7
GO: Biological Process	GO:0051639	actin filament network formation	0.003118	1	0.04719	0.4591	5	13	ACTN1,PLS3,CARMIL1,FHOD3,COBL
GO: Biological Process	GO:0002521	leukocyte differentiation	0.003163	1	0.04778	0.4647	73	626	ABL1,BCL11A,EOMES,FZD7,PARP1,ZNF608,AHR,PREX1,APP,TNFSF11,AXL,ZFP36L1,ZFP36L2,CBFB,CDK6,CEBPG,FBXO7,TJP2,PLCG2,SOX13,CSF3,MIR21,PRKCZ,CTSV,RB1,EPHA2,RORA,RNF41,CMTM7,TRIB1,ERBB2,TCIRG1,IKZF1,GMPR2,F2RL1,CITED2,SATB1,FES,ZC3H12A,SFRP1,OTUD5,HDAC7,FOXP1,GAS6,KAT2A,GLI2,GLI3,GNAS,SIRT1,TFE3,TFRC,TLR3,LRRC8A,UBASH3B,HMGB1,ONECUT1,TYRO3,YY1,BCL11B,RBPJ,IL4R,IL6,IRF2BP2,IL12RB1,INPP5D,ITGB3,FZD5,ZMIZ1,…
GO: Biological Process	GO:0000375	RNA splicing, via transesterification reactions	0.003167	1	0.04778	0.4647	50	398	ZRSR2,ISY1,MFAP1,CWC22,PRPF18,SNU13,YBX1,CIRBP,TRA2A,RNVU1-20,POLR2G,CSTF3,ESRP1,PTBP1,KHDRBS2,DYRK1A,GEMIN7,MBNL2,RBM7,CWF19L1,FAM172A,ESRP2,RNU11,RNU5E-1,RNU5D-1,RNU4-1,RNVU1-7,SRSF5,SFSWAP,PABPC1,CELF1,CELF2,ZFP64,SRSF10,CPSF4,RBMX,SF3A3,SNRNP27,GCFC2,BUD13,PSIP1,WBP4,RBFOX2,LSM5,HNRNPA2B1,HNRNPF,CELF4,RNF113A,PRPF6,FIP1L1
GO: Biological Process	GO:0002040	sprouting angiogenesis	0.003225	1	0.04843	0.4711	28	192	ABL1,SEMA6A,ANGPT1,RNF213,CREB3L1,SLIT2,MIR101-1,PPP1R16B,MIR21,MIR200C,MIR23A,EPHA2,MMRN2,SPRED1,EPHB4,FGF1,FGF2,FLT1,HDAC7,FUT1,TDGF1,THBS1,TJP1,HMGB1,HMOX1,CEMIP2,KDR,RTN4
GO: Biological Process	GO:1901655	cellular response to ketone	0.003226	1	0.04843	0.4711	19	114	ADCY2,ADCY5,AHR,NPAS4,CASP9,CFTR,DDIT4,ARPC2,RNF4,EIF4E,FDX1,SCNN1A,SFRP1,TRERF1,GOLPH3,GNAS,LARP1,SIRT1,MAP4K1
GO: Biological Process	GO:1904018	positive regulation of vasculature development	0.003231	1	0.04843	0.4711	29	201	ABL1,ANXA3,MIR130A,MIR21,PTGIS,PXN,AGGF1,VASH2,FGF1,FGF2,FLT1,ZC3H12A,SFRP2,FUT1,ERAP1,SIRT1,THBS1,TJP1,TLR3,TNFRSF1A,HMGB1,HMOX1,HSPB6,ITGB3,JUP,KDR,RTN4,LGALS3,HMGA2
GO: Biological Process	GO:0045766	positive regulation of angiogenesis	0.003231	1	0.04843	0.4711	29	201	ABL1,ANXA3,MIR130A,MIR21,PTGIS,PXN,AGGF1,VASH2,FGF1,FGF2,FLT1,ZC3H12A,SFRP2,FUT1,ERAP1,SIRT1,THBS1,TJP1,TLR3,TNFRSF1A,HMGB1,HMOX1,HSPB6,ITGB3,JUP,KDR,RTN4,LGALS3,HMGA2
GO: Cellular Component	GO:0005911	cell-cell junction	8.615e-13	9.701e-10	9.701e-10	7.377e-09	97	543	ACTB,ACTG1,ACTN4,ACTN1,CDC42BPA,ANK2,ANK3,YBX3,APP,AQP7,STXBP6,PLPP3,MYH2,MYO1E,MPDZ,CCND1,IQGAP1,DST,NHS,CALB2,IGSF11,CLDN9,PAK1,PAK2,GJC3,ARHGEF2,CDH1,PCDH1,DLG5,TJP2,COL13A1,COL17A1,EPB41L4B,PODXL,CLIC4,CLDN4,CLDN7,NECTIN3,VSIG10,TRAF4,PRKCG,PRKCZ,CTNNA1,CTNND1,CTNND2,DAG1,DDX6,PTK7,PTPRK,NECTIN2,PXN,CD99L2,DSP,PTPRU,EPHA2,CLMP,MARVELD2,PATJ,STX2,GRHL2,FAT1,SORBS1,SLC2A1,SPTAN1,SIPA1L3,FRS2,IG…
GO: Cellular Component	GO:0070161	anchoring junction	2.009e-12	2.262e-09	1.131e-09	8.602e-09	136	880	ACTB,ACTG1,ACTN4,ACTN1,KLF11,SORBS2,CDC42BPA,ANK2,ANK3,YBX3,APP,AQP7,STXBP6,PLPP3,STX16,MYH2,MYO1E,MPDZ,CCND1,IQGAP1,DST,NHS,CALB2,CALR,IGSF11,CLDN9,CD9,PAK1,PAK2,ADGRE5,GJC3,ARHGEF2,CDH1,PCDH1,DLG5,TJP2,MAP4K4,COL13A1,COL17A1,EPB41L4B,PODXL,CLIC4,CLDN4,CLDN7,NECTIN3,BCAR1,VSIG10,TRAF4,CSRP2,PRKCG,PRKCZ,CTNNA1,CTNND1,CTNND2,DAG1,AIF1L,DDX6,PTK7,PTPN12,PTPRK,NECTIN2,PXN,CD99L2,DSP,PTPRU,ARPC2,EPHA…
GO: Cellular Component	GO:0015629	actin cytoskeleton	1.937e-11	2.181e-08	7.269e-09	5.528e-08	128	837	MKKS,ABL1,ACTB,ACTG1,ACTN4,ACTN1,GRXCR2,MOBP,SORBS2,CDC42BPA,ANGPT1,APP,LMOD2,AQP7,MTM1,MUC4,MYH2,MYO1E,MYO5A,MYO10,AXL,IQGAP1,DST,CALB2,ROR1,TSPEAR,PAK1,PAWR,RFLNA,ARHGEF2,CDH1,CFTR,CLCA1,MYL6B,ABCG2,PLS3,SLC4A7,SEPTIN5,PODXL,BAG3,CLIC4,BCAR1,SIPA1L1,PRKCZ,CTNNA1,CROCC,MYL12B,CTSV,ARHGAP32,RIPOR2,DAG1,AIF1L,TIAM2,PTPN12,MYLK3,PTPRZ1,PXN,DPYSL3,DYRK1A,ARPC2,PLEKHG6,MYH14,MARK2,SPRY2,ERBB2,CTTNBP2…
GO: Cellular Component	GO:0005884	actin filament	2.91e-09	3.276e-06	8.191e-07	6.229e-06	87	540	MKKS,ACTB,ACTG1,ACTN4,ACTN1,GRXCR2,ANGPT1,APP,LMOD2,AQP7,MTM1,MUC4,MYO1E,MYO5A,MYO10,IQGAP1,DST,CALB2,ROR1,TSPEAR,PAK1,PAWR,RFLNA,CFTR,CLCA1,ABCG2,PLS3,SLC4A7,SEPTIN5,PODXL,BAG3,CLIC4,PRKCZ,MYL12B,CTSV,RIPOR2,DAG1,AIF1L,TIAM2,PTPRZ1,PXN,DPYSL3,DYRK1A,ARPC2,PLEKHG6,MYH14,MARK2,ERBB2,FAT1,MYL9,FLNB,CARMIL1,PPP1R9A,SORBS1,SH2B2,SMTN,SLC6A6,IGF2BP1,LOXHD1,SHANK2,IQGAP2,SEPTIN9,SIPA1L3,FGD4,SYNE2,COBL…
GO: Cellular Component	GO:0031252	cell leading edge	1.03e-08	1.16e-05	2.32e-06	1.764e-05	77	469	ABL1,ACTB,ACTN1,MKLN1,SORBS2,CDC42BPA,FGD2,APBB2,LMO4,APP,ARHGAP1,MTM1,MYO5A,MYO10,IQGAP1,DST,LDB1,NHS,SHISA9,PAK1,ARHGEF2,CDH1,CDK6,PODXL,BCAR1,PRKCZ,CTNNA1,CTNND1,RIPOR2,PSD,DAG1,AIF1L,TIAM2,PTPRK,PTPRZ1,ARHGAP44,PXN,DPYSL3,ATN1,ARPC2,CACNG8,EPHA2,ROBO2,STX2,SPRY2,ADGRE2,FAT1,TRPV2,CARMIL1,PPP1R9A,PABPC1,SH2B2,IGF2BP1,FGD6,SWAP70,IQGAP2,SPTBN1,WASF3,CLASP2,FRMD4B,JMY,FGD4,SYNE2,COBL,GNAS,PSD3,S…
GO: Cellular Component	GO:0043296	apical junction complex	5.504e-08	6.198e-05	1.033e-05	7.854e-05	34	148	ACTB,ACTG1,ANK3,YBX3,MPDZ,CCND1,NHS,CLDN9,ARHGEF2,CDH1,TJP2,EPB41L4B,CLDN4,CLDN7,NECTIN3,TRAF4,PRKCZ,CTNNA1,CTNND1,NECTIN2,CLMP,MARVELD2,PATJ,SORBS1,IGSF5,FRMD4B,TBCD,TJP1,CGNL1,VASP,SHROOM1,JUP,FZD5,EPCAM
GO: Cellular Component	GO:0042641	actomyosin	1.189e-07	0.0001339	1.913e-05	0.0001455	26	99	ACTB,ACTN4,ACTN1,CDC42BPA,MYO5A,DST,ROR1,SEPTIN5,BAG3,PRKCZ,MYL12B,PXN,MYH14,MYL9,FLNB,SORBS1,SH2B2,SEPTIN9,SIPA1L3,TPM1,TPM4,SYNPO2,TRIP6,VCL,ZYX,VANGL2
GO: Cellular Component	GO:0001725	stress fiber	1.673e-07	0.0001884	2.093e-05	0.0001592	24	88	ACTB,ACTN4,ACTN1,DST,ROR1,SEPTIN5,BAG3,PRKCZ,MYL12B,PXN,MYH14,MYL9,FLNB,SORBS1,SH2B2,SEPTIN9,SIPA1L3,TPM1,TPM4,SYNPO2,TRIP6,VCL,ZYX,VANGL2
GO: Cellular Component	GO:0097517	contractile actin filament bundle	1.673e-07	0.0001884	2.093e-05	0.0001592	24	88	ACTB,ACTN4,ACTN1,DST,ROR1,SEPTIN5,BAG3,PRKCZ,MYL12B,PXN,MYH14,MYL9,FLNB,SORBS1,SH2B2,SEPTIN9,SIPA1L3,TPM1,TPM4,SYNPO2,TRIP6,VCL,ZYX,VANGL2
GO: Cellular Component	GO:0043005	neuron projection	3.111e-07	0.0003503	3.503e-05	0.0002663	199	1679	MKKS,ABL1,MAP1B,ASIC2,USP9X,MBP,ACTB,ACTG1,ACTN4,ACTN1,ADCY2,GRXCR2,NLGN4X,SEMA6A,PREX1,CD200,TSHZ3,SORBS2,ANK2,ANK3,ANXA3,APBB2,APOE,APP,MYO5A,MYO10,MPDZ,RGS9,BDNF,IQGAP1,NRP2,DST,NFIB,CALB2,CALM2,YBX1,ROR1,TSPEAR,SHISA9,CCNG1,OTX2,P2RX4,PEBP1,UHMK1,PAK1,DGKI,PAWR,ARHGEF2,CDH1,NAPEPLD,DHRS3,PDGFB,CFTR,PFN2,CHRM1,CHRM3,CHRNA1,FBXO7,PLS3,MOB4,PICK1,AKAP7,SLC4A7,SEPTIN5,FAT3,BAG3,IRX3,NECTIN3,BCAR1…
GO: Cellular Component	GO:0098794	postsynapse	1.39e-06	0.001565	0.0001423	0.001082	106	795	ABL1,MAP1B,ASIC2,ACTB,ACTG1,ACTN1,BCL11A,NLGN4X,MKLN1,SORBS2,ANK2,ANK3,APP,NPAS4,MYO5A,MPDZ,RGS9,NRP2,DST,IGSF11,SHISA9,P2RX4,PAK1,PAK2,PAK3,DGKI,ARHGEF2,CDH1,DLG5,PFN2,CHRM1,CHRM3,CHRNA1,PLEKHA5,PLCB3,MOB4,PICK1,AKAP7,COL13A1,NECTIN3,SIPA1L1,PRKAR1B,PRKCG,PRKCZ,CTNND1,CTNND2,MAPK10,ARHGAP32,PSD,DAG1,DCC,PTPRF,PTPRZ1,ARHGAP44,DLG2,ARPC2,CACNG8,EIF4E,RPL30,ERBB2,CTTNBP2,LRRTM4,SEMA4B,SH3GL1,PPP1R9…
GO: Cellular Component	GO:0030055	cell-substrate junction	2.08e-06	0.002342	0.0001952	0.001484	66	435	ACTB,ACTG1,ACTN4,ACTN1,KLF11,SORBS2,STX16,IQGAP1,DST,NHS,CALR,CD9,PAK1,ADGRE5,ARHGEF2,MAP4K4,COL17A1,BCAR1,CSRP2,CTNNA1,DAG1,AIF1L,PTK7,PTPN12,NECTIN2,PXN,CD99L2,ARPC2,EPHA2,RPL19,RPL30,FAT1,FES,FLNB,RRAS2,FLT1,MTF2,SORBS1,PABPC1,SLC4A2,SNTB1,CLASP2,PARVG,ERBIN,SYNE2,GNA12,GRB7,SRCIN1,TNS4,TPM4,SYNPO2,TRIP6,HSPA1B,VASP,VCL,YWHAB,YWHAG,ITGA6,ITGB3,ITGB5,ZYX,JUP,KRAS,LIMS1,LMO7,LRP1
GO: Cellular Component	GO:0005925	focal adhesion	3.52e-06	0.003964	0.0002835	0.002155	64	424	ACTB,ACTG1,ACTN4,ACTN1,KLF11,SORBS2,STX16,IQGAP1,DST,NHS,CALR,CD9,PAK1,ADGRE5,ARHGEF2,MAP4K4,BCAR1,CSRP2,CTNNA1,DAG1,AIF1L,PTK7,PTPN12,NECTIN2,PXN,CD99L2,ARPC2,EPHA2,RPL19,RPL30,FAT1,FES,FLNB,RRAS2,FLT1,MTF2,SORBS1,PABPC1,SLC4A2,SNTB1,CLASP2,PARVG,SYNE2,GNA12,GRB7,SRCIN1,TNS4,TPM4,SYNPO2,TRIP6,HSPA1B,VASP,VCL,YWHAB,YWHAG,ITGA6,ITGB3,ITGB5,ZYX,JUP,KRAS,LIMS1,LMO7,LRP1
GO: Cellular Component	GO:0030027	lamellipodium	3.524e-06	0.003968	0.0002835	0.002155	39	214	ACTB,SORBS2,CDC42BPA,FGD2,APBB2,APP,MYO10,NHS,PAK1,CDH1,PODXL,BCAR1,CTNNA1,CTNND1,DAG1,TIAM2,PTPRZ1,PXN,DPYSL3,ARPC2,EPHA2,STX2,FAT1,TRPV2,CARMIL1,PPP1R9A,PABPC1,IGF2BP1,FGD6,SWAP70,IQGAP2,WASF3,FGD4,SYNE2,SRCIN1,ARAP3,VASP,ITGB3,FGD3
GO: Cellular Component	GO:0070160	tight junction	5.787e-06	0.006516	0.0004344	0.003303	28	134	ACTB,ANK3,YBX3,MPDZ,CCND1,NHS,CLDN9,ARHGEF2,TJP2,EPB41L4B,CLDN4,CLDN7,TRAF4,PRKCZ,CTNND1,EPHA2,CLMP,MARVELD2,PATJ,SIPA1L3,IGSF5,FRMD4B,TBCD,TJP1,CGNL1,VASP,FZD5,EPCAM
GO: Cellular Component	GO:0001726	ruffle	9.763e-06	0.01099	0.0006871	0.005225	36	199	ABL1,ACTN1,MKLN1,FGD2,ARHGAP1,MTM1,MYO5A,MYO10,IQGAP1,PAK1,ARHGEF2,CDK6,PODXL,BCAR1,PSD,AIF1L,PTPRZ1,ARPC2,EPHA2,SPRY2,ADGRE2,SH2B2,FGD6,CLASP2,FRMD4B,FGD4,COBL,GNAS,PSD3,ARAP3,MACF1,TPM1,CD2AP,ARHGAP18,ITGB3,FGD3
GO: Cellular Component	GO:0098984	neuron to neuron synapse	1.189e-05	0.01339	0.0007878	0.005991	67	467	MAP1B,ACTB,BCL11A,NLGN4X,SORBS2,ANK2,ATP1B2,MPDZ,RGS9,DST,IGSF11,SHISA9,P2RX4,PAK1,PAK2,PAK3,DGKI,ARHGEF2,DLG5,CHRM1,CHRM3,PLEKHA5,PICK1,AKAP7,NECTIN3,SIPA1L1,PRKAR1B,PRKCG,PRKCZ,CTNND1,CTNND2,MAPK10,ARHGAP32,PSD,DCC,PTPRF,PTPRZ1,ARHGAP44,DLG2,CACNG8,RPL30,LRRTM4,SH3GL1,PPP1R9A,ADGRL1,CNKSR2,SLC6A9,SHANK2,CPEB4,SMO,TNIK,SPTBN1,SYT1,MAP3K7,PSD3,GRID2,GRIK4,SRCIN1,GRIN2D,GRIP1,MACF1,INPP4A,RNF112,K…
GO: Cellular Component	GO:0005938	cell cortex	1.591e-05	0.01791	0.0009952	0.007567	54	355	ACTB,ACTN4,ACTN1,MKLN1,MOBP,AQP7,STXBP6,MYH2,MYO1E,MYO10,IQGAP1,DST,CALB2,CDH1,TRIP10,SEPTIN5,CTBP2,RAI14,PRKCZ,CTNND1,RIMS2,MYL12B,ARHGAP32,FNBP1L,MELK,PXN,MARK2,CTTNBP2,RTKN,SCNN1A,FGF1,FGFR2,FLNB,RHOBTB3,PPP1R9A,SLC2A1,TRAK1,SEPTIN9,SPTAN1,SPTBN1,CLASP2,PHLDB1,COBL,TMOD1,MACF1,TPM4,CD2AP,SHROOM1,CAPZA3,INPP5D,ITPR2,KCNC3,LAMC2,LLGL2
GO: Cellular Component	GO:0150034	distal axon	2.271e-05	0.02557	0.001346	0.01023	64	449	ABL1,MAP1B,USP9X,ACTB,ACTG1,PREX1,TSHZ3,APBB2,APP,MYO5A,BDNF,IQGAP1,CALB2,CALM2,ROR1,OTX2,P2RX4,PEBP1,PAK1,DGKI,CDH1,PFN2,CHRM1,CHRM3,AKAP7,SEPTIN5,NECTIN3,PRKAR1B,PRKCG,CTNND1,DCC,TIAM2,PTPRF,PTPRZ1,DPYSL3,HCN4,ARPC2,MYH14,TRPV2,SH3GL1,PPP1R9A,ADGRL1,ORAI2,TRAK1,SLC6A9,IGF2BP1,SHANK2,TNN,CPEB4,SMO,GABRB3,CLASP2,SYT1,COBL,GRIK4,GRIN2D,SIRT1,TPBG,KCNC3,KCNMA1,KIF5B,KIF5C,RTN4,LRP1
GO: Cellular Component	GO:0099080	supramolecular complex	3.113e-05	0.03505	0.001753	0.01333	208	1895	MKKS,MAP1B,ACTB,ACTG1,ACTN4,ACTN1,MFAP1,GRXCR2,AGO3,STARD9,MID1,LTBP4,SORBS2,ANGPT1,ANK2,ANK3,PIWIL4,TRIM71,APOE,APP,LMOD2,AQP7,SPC24,MTM1,MUC4,MYH2,MYO1E,MYO5A,MYO10,IQGAP1,BICD1,DST,ZFP36L1,BUB1,BUB1B,CNOT2,CALB2,CALM2,YBX1,ROR1,APOBEC3H,TSPEAR,ODF1,UHMK1,PAK1,PAWR,RFLNA,ARHGEF2,CCDC63,AURKB,CDK9,CFTR,TRIP10,CIRBP,CLCA1,MYL6B,ABCG2,NOCT,PLK1,PLS3,COL4A6,MTMR12,APOBEC3D,SLC4A7,SEPTIN5,PODXL,BAG3…
GO: Cellular Component	GO:0032432	actin filament bundle	3.435e-05	0.03868	0.001842	0.01401	48	312	ACTB,ACTN4,ACTN1,GRXCR2,ANGPT1,AQP7,MUC4,MYO1E,DST,ROR1,RFLNA,CFTR,CLCA1,ABCG2,PLS3,SEPTIN5,PODXL,BAG3,CLIC4,PRKCZ,MYL12B,CTSV,PXN,PLEKHG6,MYH14,ERBB2,MYL9,FLNB,SORBS1,SH2B2,SLC6A6,SHANK2,IQGAP2,SEPTIN9,SIPA1L3,GNA12,SLC7A8,TREH,TPM1,TPM4,SYNPO2,TRIP6,SLC7A11,VCL,ITGB3,ZYX,KCNK1,VANGL2
GO: Cellular Component	GO:0005923	bicellular tight junction	3.912e-05	0.04405	0.001878	0.01428	25	125	ANK3,YBX3,MPDZ,CCND1,NHS,CLDN9,ARHGEF2,TJP2,EPB41L4B,CLDN4,CLDN7,TRAF4,PRKCZ,CTNND1,CLMP,MARVELD2,PATJ,IGSF5,FRMD4B,TBCD,TJP1,CGNL1,VASP,FZD5,EPCAM
GO: Cellular Component	GO:0014069	postsynaptic density	4.003e-05	0.04508	0.001878	0.01428	62	439	MAP1B,ACTB,BCL11A,NLGN4X,SORBS2,ANK2,MPDZ,RGS9,DST,IGSF11,SHISA9,P2RX4,PAK1,PAK2,PAK3,DGKI,ARHGEF2,DLG5,CHRM1,CHRM3,PLEKHA5,PICK1,NECTIN3,SIPA1L1,PRKCG,PRKCZ,CTNND1,CTNND2,MAPK10,ARHGAP32,PSD,DCC,PTPRF,PTPRZ1,ARHGAP44,DLG2,CACNG8,RPL30,LRRTM4,SH3GL1,PPP1R9A,ADGRL1,CNKSR2,SLC6A9,SHANK2,CPEB4,SMO,TNIK,SPTBN1,MAP3K7,PSD3,GRID2,SRCIN1,GRIN2D,GRIP1,MACF1,INPP4A,RNF112,KCND2,RTN4,LRP4,LYN
GO: Cellular Component	GO:0032279	asymmetric synapse	4.003e-05	0.04508	0.001878	0.01428	62	439	MAP1B,ACTB,BCL11A,NLGN4X,SORBS2,ANK2,MPDZ,RGS9,DST,IGSF11,SHISA9,P2RX4,PAK1,PAK2,PAK3,DGKI,ARHGEF2,DLG5,CHRM1,CHRM3,PLEKHA5,PICK1,NECTIN3,SIPA1L1,PRKCG,PRKCZ,CTNND1,CTNND2,MAPK10,ARHGAP32,PSD,DCC,PTPRF,PTPRZ1,ARHGAP44,DLG2,CACNG8,RPL30,LRRTM4,SH3GL1,PPP1R9A,ADGRL1,CNKSR2,SLC6A9,SHANK2,CPEB4,SMO,TNIK,SPTBN1,MAP3K7,PSD3,GRID2,SRCIN1,GRIN2D,GRIP1,MACF1,INPP4A,RNF112,KCND2,RTN4,LRP4,LYN
GO: Cellular Component	GO:0005912	adherens junction	5.305e-05	0.05973	0.002389	0.01817	32	182	ACTB,STXBP6,PLPP3,MYO1E,CDH1,DLG5,TJP2,NECTIN3,CTNNA1,CTNND1,CTNND2,DAG1,DDX6,PTPRK,NECTIN2,CD99L2,SORBS1,FRS2,FRMD4B,BAIAP2L1,TBCD,TJP1,TRIM29,VCL,SHROOM1,ITGA6,ZYX,JUP,KRT18,LMO7,LYN,SMAD7
GO: Cellular Component	GO:0140513	nuclear protein-containing complex	5.858e-05	0.06597	0.002537	0.01929	150	1310	ZRSR2,ACTB,WDR18,ADAR,ISY1,MFAP1,MTA3,AHR,AFF1,HUS1B,RANBP3,LMO4,CWC22,PRPF18,TNKS,MYF6,BCL9,RCOR2,LDB1,BUB1,BUB1B,SNU13,YBX1,NVL,CBFB,CDK6,CDK9,REPIN1,RPRD1B,CIRBP,SINHCAF,GAR1,ETAA1,TSEN34,TRA2A,RNVU1-20,NCR1,PLK1,BICRA,POLR2G,SIN3A,CRX,WDR74,NCOR2,ZZZ3,KANSL1,MORF4L2,PRIM1,TCF7L1,MED18,ZFP42,GATAD2A,BMS1,HNRNPA1L2,BCOR,GINS1,MED24,SUPT7L,RAD23B,RAD51B,RB1,RBBP7,NR1H3,E2F3,PRKRIP1,RBM28,RFXAP,P…
GO: Cellular Component	GO:0099572	postsynaptic specialization	6.114e-05	0.06884	0.00255	0.01939	65	473	MAP1B,ACTB,BCL11A,NLGN4X,SORBS2,ANK2,MPDZ,RGS9,DST,IGSF11,SHISA9,P2RX4,PAK1,PAK2,PAK3,DGKI,ARHGEF2,DLG5,CHRM1,CHRM3,CHRNA1,PLEKHA5,PICK1,NECTIN3,SIPA1L1,PRKCG,PRKCZ,CTNND1,CTNND2,MAPK10,ARHGAP32,PSD,DCC,PTPRF,PTPRZ1,ARHGAP44,DLG2,CACNG8,RPL30,LRRTM4,SH3GL1,PPP1R9A,ADGRL1,CNKSR2,SLC6A9,SHANK2,CPEB4,SMO,GABRB3,TNIK,SPTBN1,ERBIN,MAP3K7,PSD3,GRID2,SRCIN1,GRIN2D,GRIP1,MACF1,INPP4A,RNF112,KCND2,RTN4,LR…
GO: Cellular Component	GO:0016328	lateral plasma membrane	7.803e-05	0.08786	0.003138	0.02386	17	72	ABCC1,ANK3,ATP1B2,IQGAP1,CDH1,AKAP7,CLDN4,CLDN7,MARK2,SLC6A9,SPTAN1,GJB1,GNA12,TBCD,JUP,VANGL2,EPCAM
GO: Cellular Component	GO:0030863	cortical cytoskeleton	0.0001089	0.1226	0.004227	0.03214	24	125	ACTB,ACTN4,ACTN1,MOBP,MYH2,MYO1E,IQGAP1,CALB2,CDH1,RIMS2,RTKN,SCNN1A,PPP1R9A,SLC2A1,SPTAN1,SPTBN1,CLASP2,COBL,TMOD1,TPM4,SHROOM1,CAPZA3,INPP5D,LLGL2
GO: Cellular Component	GO:0045202	synapse	0.0001307	0.1472	0.004907	0.03731	174	1582	ABL1,MAP1B,ASIC2,MBP,ACTB,ACTG1,ACTN1,BCL11A,NLGN4X,MKLN1,SORBS2,ANK2,ANK3,NIPSNAP1,APBB2,APOE,APP,MTNR1B,ATP1B2,STX16,NPAS4,MYO5A,MPDZ,RGS9,BDNF,NRP2,DST,VWC2L,SDK1,RAB12,CALB2,CALM2,ROR1,IGSF11,SHISA9,P2RX4,PEBP1,PAK1,PAK2,PAK3,DGKI,ARHGEF2,CDH1,DLG5,PFN2,CHRM1,CHRM3,CHRNA1,PLEKHA5,PLCB3,PLS3,MOB4,PICK1,AKAP7,COL13A1,SLC4A7,SEPTIN5,ATP6V1G1,NECTIN3,PPP3R1,SIPA1L1,VCAN,PRKAR1B,PRKCG,CTBP2,PRKCZ,…
GO: Cellular Component	GO:0005694	chromosome	0.000176	0.1982	0.006393	0.04861	198	1845	ACTB,WDR18,MEF2D,MEIS2,EOMES,PARP1,AGO3,MTA3,AHR,KLF11,TSHZ3,HUS1B,PARG,BEND3,SPC24,MCM9,TNKS,GRHL3,NPAS4,MYCL,MYF6,RCOR2,SP8,LDB1,NFE2L1,NFIB,BUB1,BUB1B,CREB3L1,CCND2,OTX2,PRDX1,PAK1,PAWR,DDX21,AURKB,CEBPD,CEBPG,FOXN3,REPIN1,SINHCAF,GAR1,ETAA1,PKHD1,NCR1,DSCC1,PLK1,ASF1A,RCCD1,BICRA,POU5F1,SIN3A,IRX3,POU6F1,SOX13,CREB5,CRX,PPP1R10,NCOR2,KANSL1,PRIM1,KDM4A,CUX1,NSMCE4A,RNF212B,GATAD2A,BMS1,GINS1,…
GO: Cellular Component	GO:0043292	contractile fiber	0.0001909	0.215	0.006516	0.04955	40	263	ACTG1,ACTN4,ACTN1,SORBS2,ANK2,ANK3,LMOD2,MTM1,MYH2,DST,CALM2,PAK1,MYL6B,MTMR12,BAG3,CSRP2,MYL12B,DAG1,PYGM,DNAJB6,MYL9,FLNB,FHOD3,SLC2A1,TRIM32,SPTAN1,SPTBN1,SYNE2,OBSL1,TMOD1,TNNT2,TPM1,TPM4,SYNPO2,HRC,VCL,JUP,KCNN2,DEK,ANKRD23
GO: Cellular Component	GO:0005915	zonula adherens	0.000191	0.215	0.006516	0.04955	5	8	CTNNA1,CTNND1,NECTIN2,SORBS1,JUP
GO: Cellular Component	GO:0030017	sarcomere	0.0002211	0.249	0.007323	0.05568	36	230	ACTN4,ACTN1,SORBS2,ANK2,ANK3,LMOD2,MTM1,MYH2,DST,CALM2,PAK1,MTMR12,BAG3,CSRP2,MYL12B,PYGM,DNAJB6,MYL9,FLNB,FHOD3,SLC2A1,TRIM32,SPTAN1,SPTBN1,SYNE2,OBSL1,TMOD1,TNNT2,TPM1,TPM4,SYNPO2,HRC,VCL,JUP,KCNN2,ANKRD23
GO: Cellular Component	GO:1990904	ribonucleoprotein complex	0.0002373	0.2672	0.007633	0.05804	93	768	ZRSR2,ACTB,ACTN4,ADAR,ISY1,MFAP1,AGO3,MRPL42,MCTS1,MSI1,CWC22,AQP7,PRPF18,MRPL15,MYO5A,IQGAP1,ZFP36L1,BTF3,SNU13,YBX1,CALR,NVL,CIRBP,GAR1,TRA2A,RNVU1-20,L1TD1,MRPL33,WDR74,ESRP1,BMS1,HNRNPA1L2,DDX6,DYRK1A,RRP15,PRKRIP1,RBM28,UTP18,EIF4E,EIF1,CWF19L1,RPL10,RPL17,RPL19,RPL30,RPL27A,RPL29,RPS23,RPS27A,TUNAR,RPL39L,ESRP2,ATXN2,EIF3L,RNU11,RNU5E-1,MCRS1,RNU5D-1,RNU4-1,RNVU1-7,RPF1,RNF135,PABPC1,IGF2BP…
GO: Cellular Component	GO:0030427	site of polarized growth	0.0002698	0.3039	0.008395	0.06384	37	241	ABL1,MAP1B,USP9X,TRPM1,PREX1,TSHZ3,APBB2,APP,MYO5A,IQGAP1,CALM2,OTX2,PAK1,CTNND1,DCC,TIAM2,PTPRF,PTPRZ1,DPYSL3,ARPC2,MYH14,TRPV2,PPP1R9A,ADGRL1,ORAI2,TRAK1,IGF2BP1,SHANK2,CPEB4,SMO,CLASP2,COBL,SIRT1,KIF5B,KIF5C,RTN4,LRP1
GO: Cellular Component	GO:0030016	myofibril	0.0002759	0.3106	0.008395	0.06384	38	250	ACTG1,ACTN4,ACTN1,SORBS2,ANK2,ANK3,LMOD2,MTM1,MYH2,DST,CALM2,PAK1,MTMR12,BAG3,CSRP2,MYL12B,DAG1,PYGM,DNAJB6,MYL9,FLNB,FHOD3,SLC2A1,TRIM32,SPTAN1,SPTBN1,SYNE2,OBSL1,TMOD1,TNNT2,TPM1,TPM4,SYNPO2,HRC,VCL,JUP,KCNN2,ANKRD23
GO: Cellular Component	GO:0030426	growth cone	0.0003112	0.3504	0.008912	0.06777	36	234	ABL1,MAP1B,USP9X,PREX1,TSHZ3,APBB2,APP,MYO5A,IQGAP1,CALM2,OTX2,PAK1,CTNND1,DCC,TIAM2,PTPRF,PTPRZ1,DPYSL3,ARPC2,MYH14,TRPV2,PPP1R9A,ADGRL1,ORAI2,TRAK1,IGF2BP1,SHANK2,CPEB4,SMO,CLASP2,COBL,SIRT1,KIF5B,KIF5C,RTN4,LRP1
GO: Cellular Component	GO:0045177	apical part of cell	0.000313	0.3524	0.008912	0.06777	66	510	USP9X,ACTG1,ABCC1,SORBS2,ANK2,APP,ATP1B2,MUC4,MPDZ,BST2,NHS,CD9,P2RX4,PEBP1,CDH1,CFTR,PKHD1,ABCG2,AKAP7,SLC4A7,EPB41L4B,PODXL,CLIC4,CLDN4,TMEM235,PRKCZ,MYL12B,CTSV,RIPOR2,NAALADL1,MARVELD2,PATJ,ERBB2,TCIRG1,FAT1,SCNN1A,RAB14,SLC2A1,SLC4A2,SLC6A6,SLC6A9,SHANK2,SLC15A2,SLC22A4,TMEM30A,TNIK,SIPA1L3,IGSF5,STC1,GNAS,TDGF1,SLC7A8,TJP1,SLC39A14,SLC7A11,HPN,SHROOM1,SLCO3A1,ITGB3,ITPK1,KCNK1,KCNMA1,VANGL2…
GO: Cellular Component	GO:0014704	intercalated disc	0.0003166	0.3565	0.008912	0.06777	15	66	ACTN1,ANK2,ANK3,DST,PAK1,CTNNA1,DSP,SLC2A1,SPTAN1,GJA5,OBSL1,TJP1,VCL,JUP,ANKRD23
GO: Cellular Component	GO:0097447	dendritic tree	0.0003672	0.4135	0.009647	0.07336	98	828	ABL1,MAP1B,ASIC2,ACTN1,ADCY2,NLGN4X,PREX1,SORBS2,ANK3,ANXA3,APOE,APP,MYO5A,MPDZ,BDNF,CALB2,YBX1,SHISA9,CCNG1,P2RX4,UHMK1,PAK1,DGKI,ARHGEF2,PDGFB,CFTR,CHRM1,CHRM3,MOB4,PICK1,AKAP7,FAT3,NECTIN3,SIPA1L1,PRKAR1B,PRKCG,CTNND1,CTNND2,ABHD12,DAB2IP,ARHGAP32,PSD,BRINP1,PTPRK,PTPRZ1,ARHGAP44,DLG2,DYRK1A,ARPC2,RIT2,CACNG8,MARK2,CTTNBP2,MCRS1,SH3GL1,PPP1R9A,INPP5F,PABPC1,SLC1A3,RPH3A,TRAK1,SLC6A6,SLC6A9,IGF…
GO: Cellular Component	GO:0030425	dendrite	0.0003672	0.4135	0.009647	0.07336	98	828	ABL1,MAP1B,ASIC2,ACTN1,ADCY2,NLGN4X,PREX1,SORBS2,ANK3,ANXA3,APOE,APP,MYO5A,MPDZ,BDNF,CALB2,YBX1,SHISA9,CCNG1,P2RX4,UHMK1,PAK1,DGKI,ARHGEF2,PDGFB,CFTR,CHRM1,CHRM3,MOB4,PICK1,AKAP7,FAT3,NECTIN3,SIPA1L1,PRKAR1B,PRKCG,CTNND1,CTNND2,ABHD12,DAB2IP,ARHGAP32,PSD,BRINP1,PTPRK,PTPRZ1,ARHGAP44,DLG2,DYRK1A,ARPC2,RIT2,CACNG8,MARK2,CTTNBP2,MCRS1,SH3GL1,PPP1R9A,INPP5F,PABPC1,SLC1A3,RPH3A,TRAK1,SLC6A6,SLC6A9,IGF…
GO: Cellular Component	GO:0098978	glutamatergic synapse	0.0003684	0.4148	0.009647	0.07336	66	513	ACTB,ACTN1,NLGN4X,APOE,MYO5A,RGS9,NRP2,SHISA9,PAK1,PAK2,PAK3,DGKI,ARHGEF2,CDH1,PFN2,CHRM1,CHRM3,PLEKHA5,PICK1,PPP3R1,SIPA1L1,PRKAR1B,CTBP2,PRKCZ,CTNND1,MAPK10,RIMS2,DAG1,PTPRZ1,ARHGAP44,DLG2,ARPC2,CACNG8,EIF4E,CTTNBP2,LRRTM4,GPC4,SH3GL1,PPP1R9A,ADGRL1,CNKSR2,SHANK2,TNIK,SPTBN1,WASF3,ERBIN,SYT1,ADGRL2,ADGRL3,GRID2,GRIK4,GRIN2D,GRIP1,FBXL20,HIP1,HNRNPA2B1,USP46,CADPS2,ITGB3,ITGB5,KCNC3,KCND2,FZD5,K…
GO: Cellular Component	GO:0044291	cell-cell contact zone	0.0003925	0.442	0.01004	0.07638	18	89	ACTN1,ANK2,ANK3,DST,PAK1,TJP2,NECTIN3,CTNNA1,NECTIN2,DSP,SLC2A1,SPTAN1,GJA5,OBSL1,TJP1,VCL,JUP,ANKRD23
GO: Cellular Component	GO:0031012	extracellular matrix	0.0004369	0.492	0.01093	0.08314	78	633	MBL2,MFAP1,MFGE8,MMP16,MMP17,LTBP4,ALPL,ANGPT1,VASN,ANXA3,APOE,LGALSL,MUC4,CTSF,DST,CALR,SERPINH1,PDGFB,CTSC,MMP20,SLIT2,SERPINB8,SERPINB9,PLOD1,PLSCR1,COL4A6,COL13A1,COL17A1,C17orf58,LRIG1,VCAN,CTSV,DAG1,RTBDN,TRIL,OLFML2A,PTPRZ1,SPOCK3,CRISPLD2,SOST,EDIL3,EYS,MMRN2,PCOLCE2,THSD4,LRRTM4,GPC4,FGF1,ADAMTS20,FGFR2,CXCL12,FRAS1,SFRP1,SFRP2,TNN,FBN3,ERBIN,FREM1,SULF1,ADAMTS16,ADAMTS8,TECTA,MMP25,COL1…
GO: Cellular Component	GO:0030312	external encapsulating structure	0.0004804	0.5409	0.01176	0.08941	78	635	MBL2,MFAP1,MFGE8,MMP16,MMP17,LTBP4,ALPL,ANGPT1,VASN,ANXA3,APOE,LGALSL,MUC4,CTSF,DST,CALR,SERPINH1,PDGFB,CTSC,MMP20,SLIT2,SERPINB8,SERPINB9,PLOD1,PLSCR1,COL4A6,COL13A1,COL17A1,C17orf58,LRIG1,VCAN,CTSV,DAG1,RTBDN,TRIL,OLFML2A,PTPRZ1,SPOCK3,CRISPLD2,SOST,EDIL3,EYS,MMRN2,PCOLCE2,THSD4,LRRTM4,GPC4,FGF1,ADAMTS20,FGFR2,CXCL12,FRAS1,SFRP1,SFRP2,TNN,FBN3,ERBIN,FREM1,SULF1,ADAMTS16,ADAMTS8,TECTA,MMP25,COL1…
GO: Cellular Component	GO:0030424	axon	0.0005514	0.6209	0.01321	0.1005	99	848	ABL1,MAP1B,USP9X,MBP,ACTB,ACTG1,SEMA6A,PREX1,CD200,TSHZ3,ANK3,ANXA3,APBB2,APP,MYO5A,BDNF,IQGAP1,NRP2,DST,NFIB,CALB2,CALM2,ROR1,OTX2,P2RX4,PEBP1,UHMK1,PAK1,DGKI,PAWR,CDH1,PFN2,CHRM1,CHRM3,AKAP7,SEPTIN5,IRX3,NECTIN3,BCAR1,PRKAR1B,PRKCG,PRKCZ,CTNND1,DAB2IP,DAG1,DCC,TIAM2,PTPRF,PTPRK,PTPRZ1,NTM,DLG2,DPYSL3,HCN4,DTNA,DYRK1A,ARPC2,ARL8B,MYH14,ROBO2,TRPV2,SH3GL1,PPP1R9A,ADGRL1,INPP5F,ORAI2,TRAK1,SLC6A9,…
GO: Cellular Component	GO:0000932	P-body	0.0005969	0.6721	0.01382	0.1051	18	92	AGO3,TRIM71,ZFP36L1,CNOT2,APOBEC3H,NOCT,APOBEC3D,POLR2G,DDX6,EIF4E,PAN3,ZC3H12A,PNRC2,SAMD4A,TNRC6B,RBPMS,CARHSP1,APOBEC3F
GO: Cellular Component	GO:0031674	I band	0.0006015	0.6773	0.01382	0.1051	26	156	ACTN4,ACTN1,SORBS2,ANK2,ANK3,MTM1,DST,PAK1,BAG3,CSRP2,MYL12B,PYGM,DNAJB6,MYL9,FLNB,FHOD3,SLC2A1,SPTAN1,SYNE2,OBSL1,SYNPO2,HRC,VCL,JUP,KCNN2,ANKRD23
GO: Cellular Component	GO:0036464	cytoplasmic ribonucleoprotein granule	0.0006426	0.7235	0.01447	0.11	36	243	ACTB,AGO3,PIWIL4,TRIM71,IQGAP1,ZFP36L1,CNOT2,YBX1,APOBEC3H,UHMK1,CDK9,CIRBP,NOCT,APOBEC3D,POLR2G,DDX6,HELZ,ZFAND1,EIF4E,PAN3,ATXN2,ZC3H12A,RNF135,PNRC2,PABPC1,IGF2BP1,CELF1,SAMD4A,TNRC6B,TUT4,RBPMS,GRB7,LARP1,CARHSP1,HNRNPA2B1,APOBEC3F
GO: Cellular Component	GO:0033165	interphotoreceptor matrix	0.0006575	0.7404	0.01452	0.1104	4	6	VCAN,RTBDN,EYS,IMPG1
GO: Cellular Component	GO:0035770	ribonucleoprotein granule	0.0007521	0.8468	0.01617	0.123	37	254	ACTB,AGO3,PIWIL4,TRIM71,IQGAP1,ZFP36L1,CNOT2,YBX1,APOBEC3H,UHMK1,CDK9,CIRBP,NOCT,APOBEC3D,POLR2G,DDX6,HELZ,ZFAND1,EIF4E,PAN3,ATXN2,ZC3H12A,RNF135,PNRC2,PABPC1,IGF2BP1,CELF1,SAMD4A,TNRC6B,TUT4,RBPMS,GRB7,LARP1,CARHSP1,FASTKD5,HNRNPA2B1,APOBEC3F
GO: Cellular Component	GO:0048471	perinuclear region of cytoplasm	0.0007613	0.8572	0.01617	0.123	98	846	ABL1,MAP1B,ACTN4,MEIS2,PREX1,MOBP,SORBS2,ANK2,YBX3,APP,ARHGAP1,STC2,USO1,ASGR2,STX16,BDNF,BICD1,DST,BUB1B,YBX1,CALR,CCNG1,P2RX4,PAK2,DGKI,CDH1,PDE4C,TRIP10,PI4KB,PKHD1,NOCT,PLSCR1,MOB4,PICK1,CLIC4,TRAF4,PPM1F,PPP1R16B,PRKCG,PRKCZ,DDX6,FBXL5,NTM,DOK1,ATN1,HCN4,DNAJB6,AGGF1,EIF4E,RNF41,PATJ,ERBB2,FAT1,UBR5,ATXN2,IFITM3,FGFR1,SET,TMEM134,RAB14,SLC1A3,TRAK1,PACS1,IGF2BP1,RTRAF,CPEB4,TNKS2,TNIK,GALNT3…
GO: Cellular Component	GO:0030018	Z disc	0.0008652	0.9742	0.01795	0.1365	24	143	ACTN4,ACTN1,SORBS2,ANK2,ANK3,DST,PAK1,BAG3,CSRP2,MYL12B,PYGM,DNAJB6,MYL9,FLNB,FHOD3,SLC2A1,SPTAN1,SYNE2,OBSL1,SYNPO2,HRC,VCL,JUP,KCNN2
GO: Cellular Component	GO:0016324	apical plasma membrane	0.0008769	0.9874	0.01795	0.1365	54	414	ABCC1,SORBS2,ANK2,ATP1B2,MUC4,MPDZ,BST2,NHS,CD9,CFTR,PKHD1,ABCG2,AKAP7,SLC4A7,PODXL,CLDN4,TMEM235,PRKCZ,RIPOR2,NAALADL1,MARVELD2,PATJ,ERBB2,TCIRG1,FAT1,SCNN1A,RAB14,SLC2A1,SLC4A2,SLC6A6,SLC6A9,SHANK2,SLC15A2,SLC22A4,TMEM30A,TNIK,SIPA1L3,IGSF5,STC1,GNAS,TDGF1,SLC7A8,TJP1,SLC39A14,HPN,SHROOM1,SLCO3A1,ITGB3,ITPK1,KCNK1,KCNMA1,VANGL2,LMO7,EPCAM
GO: Cellular Component	GO:0030056	hemidesmosome	0.001269	1	0.02521	0.1917	5	11	DST,COL17A1,ERBIN,ITGA6,JUP
GO: Cellular Component	GO:0005667	transcription regulator complex	0.00128	1	0.02521	0.1917	64	518	PARP1,MTA3,AHR,LMO4,NPAS4,MYF6,CCND1,BCL9,RCOR2,LDB1,CBFB,OTX2,CDK6,CDK9,POU5F1,SIN3A,CRX,NCOR2,CTBP2,TCF7L1,MED18,ZFP42,GATAD2A,MED24,NR2E3,RARG,RB1,RBBP7,NR1H3,E2F3,RFXAP,IKZF1,SALL1,MED12L,CARM1,ATF7IP,NR5A2,TRERF1,SOX5,SOX9,SOX15,KAT2A,RCOR1,GLI3,TAF7,ELOB,TCF4,TCF12,TEAD4,TEAD3,TFE3,TLE1,SNF8,HMGB1,YY1,YWHAB,RBPJ,ZNF143,SALL4,ALX1,MED25,SMAD2,SMAD3,SMAD7
GO: Cellular Component	GO:0005901	caveola	0.001299	1	0.02521	0.1917	19	106	PLPP2,CDH1,CTNNA1,CTNND1,PTGIS,CAVIN3,MYOF,SPRED1,SORBS1,SLC2A1,SMO,TFPI,HK1,HMOX1,P2RY12,ASAH2,KCND2,KCNMA1,LRP6
GO: Cellular Component	GO:0099081	supramolecular polymer	0.00153	1	0.0292	0.222	166	1580	MKKS,MAP1B,ACTB,ACTG1,ACTN4,ACTN1,MFAP1,GRXCR2,STARD9,MID1,LTBP4,SORBS2,ANGPT1,ANK2,ANK3,APOE,APP,LMOD2,AQP7,MTM1,MUC4,MYH2,MYO1E,MYO5A,MYO10,IQGAP1,BICD1,DST,CALB2,CALM2,ROR1,TSPEAR,ODF1,PAK1,PAWR,RFLNA,ARHGEF2,CCDC63,AURKB,CFTR,TRIP10,CLCA1,MYL6B,ABCG2,PLK1,PLS3,COL4A6,MTMR12,SLC4A7,SEPTIN5,PODXL,BAG3,NEK7,CLIC4,TTLL6,CSRP2,PRKCZ,CROCC,MYL12B,CTSV,RIPOR2,DAG1,AIF1L,KRTAP10-2,TIAM2,DDX6,PTPRZ1,P…
GO: Cellular Component	GO:0000785	chromatin	0.001601	1	0.03004	0.2284	139	1294	ACTB,MEF2D,MEIS2,EOMES,MTA3,AHR,KLF11,TSHZ3,PARG,BEND3,GRHL3,NPAS4,MYCL,MYF6,RCOR2,SP8,LDB1,NFE2L1,NFIB,CREB3L1,CCND2,OTX2,PRDX1,PAWR,CEBPD,CEBPG,FOXN3,SINHCAF,NCR1,DSCC1,PLK1,ASF1A,BICRA,POU5F1,SIN3A,IRX3,POU6F1,SOX13,CREB5,CRX,PPP1R10,NCOR2,KDM4A,CUX1,GATAD2A,CASZ1,DDX6,DMRT1,DNMT3A,RARB,RARG,AKIRIN1,RB1,RBBP7,CHAF1A,NR1H3,E2F3,RFX1,PHC1,KLF16,RIF1,VRTN,ELF2,RORA,ZNF580,EMX1,STAG1,ZFP57,ETV1,ET…
GO: Cellular Component	GO:0099512	supramolecular fiber	0.001646	1	0.03038	0.231	165	1572	MKKS,MAP1B,ACTB,ACTG1,ACTN4,ACTN1,MFAP1,GRXCR2,STARD9,MID1,LTBP4,SORBS2,ANGPT1,ANK2,ANK3,APOE,APP,LMOD2,AQP7,MTM1,MUC4,MYH2,MYO1E,MYO5A,MYO10,IQGAP1,BICD1,DST,CALB2,CALM2,ROR1,TSPEAR,ODF1,PAK1,PAWR,RFLNA,ARHGEF2,CCDC63,AURKB,CFTR,TRIP10,CLCA1,MYL6B,ABCG2,PLK1,PLS3,MTMR12,SLC4A7,SEPTIN5,PODXL,BAG3,NEK7,CLIC4,TTLL6,CSRP2,PRKCZ,CROCC,MYL12B,CTSV,RIPOR2,DAG1,AIF1L,KRTAP10-2,TIAM2,DDX6,PTPRZ1,PXN,PYGM…
GO: Cellular Component	GO:0097457	hippocampal mossy fiber	0.001788	1	0.03247	0.2469	12	55	MAP1B,AKAP7,NECTIN3,PRKAR1B,CTNND1,SH3GL1,SLC6A9,SHANK2,TNN,SYT1,GRIK4,GRIN2D
GO: Cellular Component	GO:0098858	actin-based cell projection	0.001883	1	0.03366	0.2559	49	380	MKKS,ACTN1,GRXCR2,ANGPT1,APP,AQP7,MTM1,MUC4,MYO1E,MYO5A,MYO10,CALB2,TSPEAR,CFTR,CLCA1,ABCG2,PLS3,SLC4A7,PODXL,CLIC4,CTSV,RIPOR2,DAG1,TIAM2,PTPRZ1,PLEKHG6,MYH14,ERBB2,FAT1,FLNB,PPP1R9A,SLC6A6,IGF2BP1,LOXHD1,SHANK2,IQGAP2,FGD4,SYNE2,GNA12,TMC1,SRCIN1,SLC7A8,TREH,SLC7A11,VASP,CEACAM16,ITGA6,ITGB3,KCNK1
GO: Cellular Component	GO:0005794	Golgi apparatus	0.002072	1	0.03644	0.2771	177	1710	MAN2A1,ACO1,TBC1D14,MMP16,STK24,ANK3,FGD2,C6orf89,APOE,APP,PLPP3,STC2,USO1,TNKS,STX16,MUC4,ACER2,ZDHHC21,MYH2,MYO5A,BCL9,BICD1,BST2,AP1S2,AP1G2,NHS,HERC1,RAB12,CALR,CREB3L1,PEBP1,UHMK1,LRBA,ARHGEF2,CDH1,LARGE1,NAPEPLD,PDGFB,CTSC,PACSIN3,TRIP10,B4GALT6,B4GALT5,SERPINB9,PI4KB,HS6ST1,DDX54,RETREG1,PKHD1,ZDHHC13,MYMX,COG4,PLSCR1,MOB4,PICK1,MAPKAP1,LARGE2,HS3ST5,VCAN,PRKG1,USP6NL,CUX1,PROC,RAB33B,ARHG…
GO: Cellular Component	GO:0044302	dentate gyrus mossy fiber	0.002104	1	0.03644	0.2771	12	56	MAP1B,AKAP7,NECTIN3,PRKAR1B,CTNND1,SH3GL1,SLC6A9,SHANK2,TNN,SYT1,GRIK4,GRIN2D
GO: Cellular Component	GO:0045121	membrane raft	0.002219	1	0.03785	0.2878	52	412	ACTB,ADCY2,ADCY5,MOG,ANGPT1,APP,PLPP2,PLPP3,IQGAP1,BST2,SERPINH1,CDH1,ABCG2,PLSCR1,PODXL,PRKCZ,CTNNA1,CTNND1,PRSS8,SLC38A9,DAG1,DCC,PTGIS,CAVIN3,RIT2,MYOF,SPRED1,STX2,ERBB2,SORBS1,SLC2A1,SMO,SULF1,GNAS,TDGF1,TFPI,GRIP1,TNFRSF1A,HK1,HMOX1,VCL,VDAC2,P2RY12,ASAH2,INPP5D,KCND2,KCNMA1,KDR,KRAS,LRP4,LRP6,LYN
GO: Cellular Component	GO:0098857	membrane microdomain	0.002336	1	0.03926	0.2985	52	413	ACTB,ADCY2,ADCY5,MOG,ANGPT1,APP,PLPP2,PLPP3,IQGAP1,BST2,SERPINH1,CDH1,ABCG2,PLSCR1,PODXL,PRKCZ,CTNNA1,CTNND1,PRSS8,SLC38A9,DAG1,DCC,PTGIS,CAVIN3,RIT2,MYOF,SPRED1,STX2,ERBB2,SORBS1,SLC2A1,SMO,SULF1,GNAS,TDGF1,TFPI,GRIP1,TNFRSF1A,HK1,HMOX1,VCL,VDAC2,P2RY12,ASAH2,INPP5D,KCND2,KCNMA1,KDR,KRAS,LRP4,LRP6,LYN
GO: Cellular Component	GO:0043209	myelin sheath	0.002445	1	0.04048	0.3078	30	207	ACO2,MBP,ACTB,ACTG1,MDH1,MIF,MOBP,MOG,MPDZ,CALM2,PEBP1,PRDX1,GJC3,CDH1,PGAM1,PRKCZ,PHGDH,MYH14,MARVELD2,ERBB2,RPS27A,SPTAN1,GOT2,SERINC5,UBB,HSPA2,VDAC2,YWHAG,ITPR2,RTN4
GO: Cellular Component	GO:1990907	beta-catenin-TCF complex	0.003065	1	0.0493	0.3749	5	13	BCL9,LDB1,TCF7L1,TCF4,TLE1
GO: Cellular Component	GO:0005916	fascia adherens	0.003065	1	0.0493	0.3749	5	13	ACTN1,DSP,SPTAN1,VCL,JUP
GO: Cellular Component	GO:0062023	collagen-containing extracellular matrix	0.003174	1	0.04975	0.3783	60	498	MBL2,MFGE8,LTBP4,ANGPT1,ANXA3,APOE,LGALSL,MUC4,CTSF,DST,CALR,SERPINH1,PDGFB,CTSC,SLIT2,SERPINB8,SERPINB9,PLOD1,PLSCR1,COL4A6,COL13A1,COL17A1,C17orf58,VCAN,CTSV,DAG1,RTBDN,PTPRZ1,SOST,EDIL3,EYS,MMRN2,PCOLCE2,THSD4,GPC4,ADAMTS20,FGFR2,CXCL12,FRAS1,SFRP1,SFRP2,TNN,FBN3,ERBIN,FREM1,SULF1,ADAMTS8,TECTA,COL18A1,THBS1,TIMP1,COL14A1,CCN1,IMPG1,ITGA6,PXDN,COL21A1,LAMA5,LAMC2,LGALS3
GO: Cellular Component	GO:0045178	basal part of cell	0.003181	1	0.04975	0.3783	41	313	ABCC1,ANK2,ANK3,PLPP3,DST,SLC7A7,CDH1,PDGFB,CFTR,CHRM3,SLC4A7,CLDN4,CLDN7,DAG1,DLG2,HCN4,DSP,MARVELD2,MARK2,STX2,ERBB2,SLC1A3,SLC2A1,SLC4A2,SLC6A6,SLC6A9,CLASP2,ERBIN,ST14,PHLDB1,TFRC,TGFA,SLC7A8,TJP1,SLC39A14,P2RY12,ITGA6,SLCO3A1,VANGL2,LRP1,EPCAM
Pathway	83070	Adherens junction	2.013e-07	0.0007278	0.0004768	0.004182	22	72	ACTB,ACTG1,ACTN4,ACTN1,IQGAP1,CDH1,NECTIN3,CTNNA1,CTNND1,TCF7L1,PTPRF,NECTIN2,ERBB2,FGFR1,SORBS1,WASF3,MAP3K7,TJP1,VCL,LMO7,SMAD2,SMAD3
Pathway	M638	Adherens junction	2.638e-07	0.0009536	0.0004768	0.004182	22	73	ACTB,ACTG1,ACTN4,ACTN1,IQGAP1,CDH1,NECTIN3,CTNNA1,CTNND1,TCF7L1,PTPRF,NECTIN2,ERBB2,FGFR1,SORBS1,WASF3,MAP3K7,TJP1,VCL,LMO7,SMAD2,SMAD3
Pathway	M39591	Endoderm Differentiation	5.33e-07	0.001927	0.0006422	0.005633	33	145	EOMES,TRIM71,APP,OTX2,FOXN3,ZNF462,POU5F1,CTBP2,KDM4A,TCF7L1,RARG,DUSP5,EXT1,GRHL2,UBR5,SFRP1,MTF2,PABPC1,PLCH1,PRDM14,TRERF1,SP4,AHDC1,GLI2,AEBP2,TCF4,ONECUT1,HPRT1,WNT3,ZIC3,ZIC5,SMAD2,SMAD3
Pathway	M40048	Development of ureteric collection system	1.863e-06	0.006735	0.001684	0.01477	16	47	CCND1,SLIT2,RARB,RARG,ROBO2,SPRY1,SALL1,FGFR2,FRAS1,SMO,FREM1,GLI1,GLI2,GLI3,GRIP1,VANGL2
Pathway	M39829	Mechanoregulation and pathology of YAP/TAZ via Hippo and non-Hippo mechanisms	2.561e-06	0.009259	0.001852	0.01624	16	48	ACTB,ACTG1,MAP4K3,PAK1,PAK2,PAK3,CDH1,MAP4K4,CTNNA1,MAPK10,TEAD4,TEAD3,MAP4K1,SAV1,ITGB3,ITGB5
Pathway	1270346	Transcriptional regulation of pluripotent stem cells	8.217e-06	0.02971	0.004951	0.04342	13	36	POLR2G,POU5F1,DPPA4,SALL1,FGF2,FOXP1,PRDM14,TDGF1,HIF3A,ZSCAN10,ZIC3,SALL4,SMAD2
Pathway	M39546	Mesodermal Commitment Pathway	1.955e-05	0.07066	0.01009	0.08853	31	155	AXIN2,EOMES,TRIM71,CCND1,ZNF462,POU5F1,CSRP2,CTBP2,TCF7L1,RARB,RARG,EXT1,GRHL2,UBR5,FGFR1,MTF2,LEFTY1,PLCH1,TRERF1,AHDC1,AEBP2,TCF4,MACF1,HPRT1,WNT3,ZIC3,ZIC5,FZD5,HMGA2,SMAD2,SMAD3
Pathway	749777	Hippo signaling pathway	4.458e-05	0.1611	0.01868	0.1638	30	154	ACTB,ACTG1,AXIN2,FZD7,CCND1,CCND2,CDH1,PPP2R2B,CSNK1E,PRKCZ,CTNNA1,TCF7L1,DLG2,LATS2,PATJ,FGF1,BBC3,GLI2,TEAD4,TEAD3,SAV1,WNT3,YWHAB,YWHAG,TPTEP2-CSNK1E,FZD5,LLGL2,SMAD2,SMAD3,SMAD7
Pathway	83071	Tight junction	5.094e-05	0.1842	0.01868	0.1638	32	170	ACTB,ACTG1,ACTN4,ACTN1,YBX3,MYH2,MPDZ,CCND1,CLDN9,ARHGEF2,CFTR,MYL6B,TJP2,EPB41L4B,CLDN4,CLDN7,PPP2R2B,PRKCZ,MAPK10,MYL12B,DLG2,MYH14,MARVELD2,PATJ,ERBB2,MYL9,IGSF5,NEDD4L,TJP1,CGNL1,VASP,LLGL2
Pathway	1270347	POU5F1 (OCT4), SOX2, NANOG activate genes related to proliferation	5.166e-05	0.1868	0.01868	0.1638	7	13	POU5F1,DPPA4,SALL1,FGF2,TDGF1,ZIC3,SALL4
Pathway	M18306	Regulation of actin cytoskeleton	8.28e-05	0.2993	0.02427	0.2128	37	213	ACTB,ACTG1,ACTN4,ACTN1,IQGAP1,PAK1,PAK2,PAK3,PDGFB,PFN2,CHRM1,CHRM3,BCAR1,MYL12B,TIAM2,MYLK3,PXN,FGF19,DOCK1,ARPC2,MYH14,MYL9,FGF1,FGF2,FGF11,FGFR1,FGFR2,RRAS2,IQGAP2,GNA12,VAV2,VCL,ITGA6,ITGB3,ITGB5,FGD3,KRAS
Pathway	M40041	Hair Follicle Development: Organogenesis - Part 2 of 3	9.55e-05	0.3452	0.02427	0.2128	11	33	FOXI3,CCND1,CCND2,CDH1,FGF1,FGFR2,SMO,GLI1,GLI2,LAMA5,LRP5
Pathway	M7253	Focal adhesion	9.872e-05	0.3569	0.02427	0.2128	35	199	ACTB,ACTG1,ACTN4,ACTN1,CCND1,CCND2,PAK1,PAK2,PAK3,PDGFB,COL4A6,BCAR1,PRKCG,MAPK10,MYL12B,MYLK3,PXN,DOCK1,ERBB2,MYL9,FLNB,FLT1,TNN,PARVG,THBS1,VASP,VAV2,VCL,ITGA6,ITGB3,ITGB5,ZYX,KDR,LAMA5,LAMC2
Pathway	83067	Focal adhesion	9.872e-05	0.3569	0.02427	0.2128	35	199	ACTB,ACTG1,ACTN4,ACTN1,CCND1,CCND2,PAK1,PAK2,PAK3,PDGFB,COL4A6,BCAR1,PRKCG,MAPK10,MYL12B,MYLK3,PXN,DOCK1,ERBB2,MYL9,FLNB,FLT1,TNN,PARVG,THBS1,VASP,VAV2,VCL,ITGA6,ITGB3,ITGB5,ZYX,KDR,LAMA5,LAMC2
Pathway	1269529	Downregulation of SMAD2/3:SMAD4 transcriptional activity	0.0001007	0.364	0.02427	0.2128	9	23	USP9X,PARP1,NCOR2,RPS27A,NEDD4L,UBB,UBE2D3,SMAD2,SMAD3
Pathway	M39669	Wnt Signaling	0.0001086	0.3926	0.02453	0.2152	24	117	FZD7,CCND1,ROR1,CCND2,PLCB3,PPP3R1,CSNK1E,PRKCG,CTBP2,TCF7L1,SOST,SENP2,RYK,GPC4,SFRP1,SFRP2,MAP3K7,FRAT2,WNT3,TPTEP2-CSNK1E,FZD5,VANGL2,LRP6,LRP5
Pathway	M39402	Focal Adhesion	0.0001342	0.4852	0.02854	0.2503	35	202	ACTB,ACTG1,ACTN4,ACTN1,CCND1,CCND2,PAK1,PAK2,PAK3,PDGFB,COL4A6,BCAR1,PRKCG,MAPK10,MYL12B,MYLK3,PXN,DOCK1,ERBB2,MYL9,FLNB,FLT1,TNN,PARVG,THBS1,VASP,VAV2,VCL,ITGA6,ITGB3,ITGB5,ZYX,KDR,LAMA5,LAMC2
Pathway	1269484	VEGFR2 mediated vascular permeability	0.0001439	0.5202	0.02855	0.2504	10	29	TRIB3,CALM2,PAK1,PAK2,PAK3,MAPKAP1,CTNNA1,CTNND1,VAV2,JUP
Pathway	1270231	Cell-Cell communication	0.0001501	0.5425	0.02855	0.2504	26	134	ACTN4,ACTN1,IQGAP1,DST,SKAP2,CLDN9,PAK1,CDH1,COL17A1,CLDN4,CLDN7,NECTIN3,CTNNA1,CTNND1,DCC,NECTIN2,PXN,PATJ,SPTAN1,SPTBN1,CD2AP,VASP,ITGA6,JUP,LAMC2,LIMS1
Pathway	83089	Regulation of actin cytoskeleton	0.0001645	0.5946	0.02973	0.2607	36	212	ACTB,ACTG1,ACTN4,ACTN1,IQGAP1,PAK1,PAK2,PAK3,PDGFB,PFN2,CHRM1,CHRM3,BCAR1,MYL12B,MYLK3,PXN,FGF19,DOCK1,ARPC2,MYH14,MYL9,FGF1,FGF2,FGF11,FGFR1,FGFR2,RRAS2,IQGAP2,GNA12,VAV2,VCL,ITGA6,ITGB3,ITGB5,FGD3,KRAS
Pathway	169352	Regulation of Wnt-mediated beta catenin signaling and target gene transcription	0.0001949	0.7046	0.03355	0.2943	18	79	ADCY7,AXIN2,CUL1,CCND1,BCL9,CCND2,CDH1,VCAN,TCF7L1,IGF2BP1,TNIK,TCF4,TLE1,XPO1,YWHAB,YWHAG,CCN1,SALL4
Pathway	M223	Regulation of nuclear beta catenin signaling and target gene transcription	0.0002306	0.8335	0.03789	0.3323	18	80	ADCY7,AXIN2,CUL1,CCND1,BCL9,CCND2,CDH1,VCAN,TCF7L1,IGF2BP1,TNIK,TCF4,TLE1,XPO1,YWHAB,YWHAG,CCN1,SALL4
Pathway	1383025	Signaling by PTK6	0.0002945	1	0.04442	0.3896	16	68	CCND1,SOCS3,RASAL2,BCAR1,DAB2IP,PXN,DOCK1,DOK1,KHDRBS2,SPRED1,ERBB2,RPS27A,ARAP1,RASA3,UBB,KRAS
Pathway	M11355	Tight junction	0.0002949	1	0.04442	0.3896	25	132	ACTB,ACTG1,ACTN4,ACTN1,YBX3,MYH2,MPDZ,CLDN9,TJP2,CLDN4,CLDN7,PPP2R2B,PRKCG,PRKCZ,CTNNA1,MYL12B,MYH14,PATJ,MYL9,RRAS2,SPTAN1,IGSF5,TJP1,KRAS,LLGL2
Pathway	M39731	LncRNA involvement in canonical Wnt signaling and colorectal cancer	0.000312	1	0.04511	0.3957	21	103	AXIN2,FZD7,CCND1,ROR1,CCND2,CDK6,CSNK1E,CTBP2,TCF7L1,SOST,SENP2,RYK,SFRP1,SFRP2,MAP3K7,FRAT2,WNT3,TPTEP2-CSNK1E,FZD5,LRP6,LRP5

## Sheet: B-hESC CHD2_D0 H3K4me3
Category	ID	Name	p-value	q-value Bonferroni	q-value FDR B&H	q-value FDR B&Y	Hit Count in Query List	Hit Count in Genome	Hit in Query List
GO: Molecular Function	GO:0001228	DNA-binding transcription activator activity, RNA polymerase II-specific	1.383e-14	2.195e-11	1.698e-11	1.35e-10	82	520	MEF2D,MEIS3P1,ATOH1,MYOD1,NFATC2,NFIA,NFIB,NHLH2,FOXH1,PHOX2B,NR4A2,RUNX2,CREB3L1,OTX1,OTX2,PAX1,PAX6,PAX9,CDX4,OVOL2,LHX2,HAND1,POU2F3,ONECUT2,LITAF,OSR2,POU4F1,POU4F2,POU5F1,RAX,ZFP42,ZSCAN2,NR2E3,FEZF2,NR1H3,HEYL,EGR2,EGR4,NANOG,ESR1,ESR2,ETS1,NKX6-3,FOXF2,FOXC1,FOXD1,FLI1,NR5A2,NEUROD6,SIX2,SOX2,SOX10,GATA4,GBX2,NKX2-6,NR6A1,STAT5A,TBX1,TBX5,TCF15,TFAP2A,TFAP2B,KLF10,FOXA1,ONECUT1,TWIST1,HOXB…
GO: Molecular Function	GO:0001216	DNA-binding transcription activator activity	2.14e-14	3.396e-11	1.698e-11	1.35e-10	82	524	MEF2D,MEIS3P1,ATOH1,MYOD1,NFATC2,NFIA,NFIB,NHLH2,FOXH1,PHOX2B,NR4A2,RUNX2,CREB3L1,OTX1,OTX2,PAX1,PAX6,PAX9,CDX4,OVOL2,LHX2,HAND1,POU2F3,ONECUT2,LITAF,OSR2,POU4F1,POU4F2,POU5F1,RAX,ZFP42,ZSCAN2,NR2E3,FEZF2,NR1H3,HEYL,EGR2,EGR4,NANOG,ESR1,ESR2,ETS1,NKX6-3,FOXF2,FOXC1,FOXD1,FLI1,NR5A2,NEUROD6,SIX2,SOX2,SOX10,GATA4,GBX2,NKX2-6,NR6A1,STAT5A,TBX1,TBX5,TCF15,TFAP2A,TFAP2B,KLF10,FOXA1,ONECUT1,TWIST1,HOXB…
GO: Molecular Function	GO:0000981	DNA-binding transcription factor activity, RNA polymerase II-specific	5.316e-14	8.437e-11	2.812e-11	2.235e-10	162	1416	ZNF93,MEF2D,MEIS3P1,EVX2,EOMES,ALX3,FOXO6,ASCL2,ZFHX3,ATOH1,MYOD1,PRDM1,SP8,NEUROG1,NFATC2,NFIA,NFE2,NFIB,NHLH2,ZNF778,ZNF860,FOXH1,PHOX2B,FOXK1,HMX3,NR4A2,RUNX2,CREB3L1,OTX1,OTX2,OVOL1,PAX1,PAX4,PAX6,PAX7,PAX9,CDX4,OVOL2,LHX2,HAND1,POU2F3,ONECUT2,LITAF,TLX3,OSR2,POU4F1,POU4F2,POU5F1,IRX1,GTF2IRD1,RAX,NFE2L3,ZBTB46,NKX2-4,DBX1,ZFP42,SOX7,FERD3L,ZSCAN2,DLX4,DLX6,NR2E3,RARA,RARG,FEZF2,NR1H3,LHX6,GS…
GO: Molecular Function	GO:0003700	DNA-binding transcription factor activity	4.449e-13	7.06e-10	1.609e-10	1.278e-09	165	1488	ZNF93,MEF2D,MEIS3P1,EVX2,EOMES,ALX3,FOXO6,ASCL2,ZFHX3,ATOH1,MYOD1,PRDM1,SP8,NEUROG1,NFATC2,NFIA,NFE2,NFIB,NHLH2,ZNF778,ZNF860,FOXH1,PHOX2B,FOXK1,HMX3,NR4A2,RUNX2,RUNX1T1,CREB3L1,OTX1,OTX2,OVOL1,PAX1,PAX4,PAX6,PAX7,PAX9,CDX4,OVOL2,LHX2,HAND1,POU2F3,ONECUT2,LITAF,TLX3,OSR2,POU4F1,POU4F2,POU5F1,IRX1,GTF2IRD1,RAX,NFE2L3,ZBTB46,NKX2-4,DBX1,ZFP42,SOX7,FERD3L,ZSCAN2,DLX4,DLX6,NR2E3,RARA,RARG,FEZF2,NR1H3…
GO: Molecular Function	GO:0000977	RNA polymerase II transcription regulatory region sequence-specific DNA binding	5.068e-13	8.044e-10	1.609e-10	1.278e-09	170	1551	ZNF93,MEF2D,MEIS3P1,EVX2,EOMES,ALX3,FOXO6,ZBTB9,ASCL2,ZFHX3,ATOH1,MYOD1,PRDM1,SP8,NEUROG1,NFATC2,NFIA,NFE2,NFIB,NHLH2,ZNF778,ZNF860,FOXH1,PHOX2B,FOXK1,HMX3,NR4A2,RUNX2,CREB3L1,OTX1,OTX2,OVOL1,PAX1,PAX4,PAX6,PAX7,PAX9,CDX4,OVOL2,LHX2,HAND1,POU2F3,ONECUT2,LITAF,TLX3,OSR2,POU4F1,POU4F2,POU5F1,IRX1,GTF2IRD1,RAX,NFE2L3,ZBTB46,NKX2-4,DBX1,ZFP42,BCOR,SOX7,FERD3L,ZSCAN2,DLX4,DLX6,USP3,DNMT3A,NR2E3,RARA,R…
GO: Molecular Function	GO:0000976	transcription cis-regulatory region binding	4.328e-12	6.869e-09	1.099e-09	8.737e-09	176	1665	ZNF93,MEF2D,MEIS3P1,EVX2,EOMES,ALX3,FOXO6,ZBTB9,CBX4,ASCL2,ZFHX3,ATOH1,MYOD1,PRDM1,SP8,NEUROG1,NFATC2,NFIA,NFE2,NFIB,NHLH2,ZNF778,ZNF860,FOXH1,PHOX2B,FOXK1,HMX3,NR4A2,RUNX2,RUNX1T1,CREB3L1,OTX1,OTX2,OVOL1,PAX1,PAX4,PAX6,PAX7,PAX9,CDX4,OVOL2,LHX2,HAND1,POU2F3,ONECUT2,LITAF,TLX3,OSR2,POU4F1,POU4F2,POU5F1,IRX1,GTF2IRD1,RAX,NFE2L3,ZBTB46,NKX2-4,DBX1,ZFP42,BCOR,SOX7,FERD3L,ZSCAN2,DLX4,DLX6,USP3,DNMT3A…
GO: Molecular Function	GO:0000987	cis-regulatory region sequence-specific DNA binding	4.849e-12	7.696e-09	1.099e-09	8.737e-09	143	1265	ZNF93,MEF2D,MEIS3P1,EVX2,EOMES,FOXO6,ASCL2,ZFHX3,ATOH1,MYOD1,PRDM1,SP8,NEUROG1,NFATC2,NFIA,NFE2,NFIB,NHLH2,ZNF860,FOXH1,PHOX2B,FOXK1,NR4A2,RUNX2,CREB3L1,OTX1,OTX2,OVOL1,PAX1,PAX4,PAX6,PAX7,PAX9,CDX4,OVOL2,LHX2,HAND1,POU2F3,ONECUT2,LITAF,TLX3,POU4F1,POU4F2,POU5F1,IRX1,GTF2IRD1,RAX,NFE2L3,NKX2-4,ZFP42,SOX7,ZSCAN2,DLX4,DLX6,USP3,DNMT3A,NR2E3,RARA,RARG,FEZF2,NR1H3,GSC,HIVEP3,BCL6B,HEYL,MLXIPL,ZFHX4,E…
GO: Molecular Function	GO:0001067	transcription regulatory region nucleic acid binding	5.586e-12	8.865e-09	1.108e-09	8.807e-09	176	1670	ZNF93,MEF2D,MEIS3P1,EVX2,EOMES,ALX3,FOXO6,ZBTB9,CBX4,ASCL2,ZFHX3,ATOH1,MYOD1,PRDM1,SP8,NEUROG1,NFATC2,NFIA,NFE2,NFIB,NHLH2,ZNF778,ZNF860,FOXH1,PHOX2B,FOXK1,HMX3,NR4A2,RUNX2,RUNX1T1,CREB3L1,OTX1,OTX2,OVOL1,PAX1,PAX4,PAX6,PAX7,PAX9,CDX4,OVOL2,LHX2,HAND1,POU2F3,ONECUT2,LITAF,TLX3,OSR2,POU4F1,POU4F2,POU5F1,IRX1,GTF2IRD1,RAX,NFE2L3,ZBTB46,NKX2-4,DBX1,ZFP42,BCOR,SOX7,FERD3L,ZSCAN2,DLX4,DLX6,USP3,DNMT3A…
GO: Molecular Function	GO:0000978	RNA polymerase II cis-regulatory region sequence-specific DNA binding	1.156e-11	1.834e-08	1.978e-09	1.572e-08	140	1244	ZNF93,MEF2D,MEIS3P1,EVX2,EOMES,FOXO6,ASCL2,ZFHX3,ATOH1,MYOD1,PRDM1,SP8,NEUROG1,NFATC2,NFIA,NFE2,NFIB,NHLH2,ZNF860,PHOX2B,FOXK1,NR4A2,RUNX2,CREB3L1,OTX1,OTX2,OVOL1,PAX1,PAX4,PAX6,PAX7,PAX9,CDX4,OVOL2,LHX2,HAND1,POU2F3,ONECUT2,LITAF,TLX3,POU4F1,POU4F2,POU5F1,IRX1,GTF2IRD1,RAX,NFE2L3,NKX2-4,ZFP42,SOX7,ZSCAN2,DLX4,DLX6,USP3,DNMT3A,NR2E3,RARA,RARG,FEZF2,NR1H3,GSC,HIVEP3,BCL6B,HEYL,MLXIPL,ZFHX4,EGR2,EG…
GO: Molecular Function	GO:1990837	sequence-specific double-stranded DNA binding	1.246e-11	1.978e-08	1.978e-09	1.572e-08	178	1711	DPF1,ZNF93,MEF2D,MEIS3P1,EVX2,EOMES,ALX3,FOXO6,ZBTB9,CBX4,ASCL2,ZFHX3,ATOH1,MYOD1,PRDM1,SP8,NEUROG1,NFATC2,NFIA,NFE2,NFIB,NHLH2,ZNF778,ZNF860,FOXH1,PHOX2B,FOXK1,HMX3,NR4A2,RUNX2,RUNX1T1,CREB3L1,OTX1,OTX2,OVOL1,PAX1,PAX4,PAX6,PAX7,PAX9,CDX4,OVOL2,LHX2,HAND1,POU2F3,ONECUT2,LITAF,TLX3,OSR2,POU4F1,POU4F2,POU5F1,IRX1,GTF2IRD1,RAX,NFE2L3,ZBTB46,NKX2-4,DBX1,ZFP42,BCOR,SOX7,FERD3L,ZSCAN2,DLX4,DLX6,USP3,D…
GO: Molecular Function	GO:0140110	transcription regulator activity	2.567e-11	4.074e-08	3.703e-09	2.943e-08	198	1980	DPF1,ZNF93,MEF2D,MEIS3P1,EVX2,EOMES,ARID1B,ALX3,FOXO6,BIRC2,CITED1,CBX4,ASCL2,ZFHX3,ATOH1,URI1,MYOD1,BCL9,RCOR2,PRDM1,SP8,NEUROG1,NFATC2,NFIA,NFE2,NFIB,NHLH2,ZNF778,ZNF860,FOXH1,PHOX2B,FOXK1,HMX3,NR4A2,BTAF1,RUNX2,RUNX1T1,CREB3L1,OTX1,OTX2,OVOL1,PAX1,PAX4,PAX6,PAX7,PAX9,CDX4,TRIP13,OVOL2,LHX2,HAND1,POU2F3,ONECUT2,LITAF,TLX3,OSR2,POU4F1,POU4F2,POU5F1,IRX1,GTF2IRD1,RAX,NFE2L3,ZBTB46,NKX2-4,DBX1,CTB…
GO: Molecular Function	GO:0043565	sequence-specific DNA binding	7.445e-11	1.182e-07	9.847e-09	7.825e-08	182	1799	DPF1,ZNF93,MEF2D,MEIS3P1,EVX2,EOMES,ALX3,FOXO6,ZBTB9,CBX4,ASCL2,ZFHX3,ATOH1,MYOD1,BCL2,PRDM1,SP8,NEUROG1,NFATC2,NFIA,NFE2,NFIB,NHLH2,ZNF778,ZNF860,FOXH1,PHOX2B,FOXK1,HMX3,NR4A2,RUNX2,RUNX1T1,CREB3L1,OTX1,OTX2,OVOL1,PAX1,PAX4,PAX6,PAX7,PAX9,CDX4,OVOL2,LHX2,HAND1,POU2F3,ONECUT2,LITAF,TLX3,OSR2,POU4F1,POU4F2,POU5F1,IRX1,GTF2IRD1,RAX,NFE2L3,ZBTB46,NKX2-4,DBX1,ZFP42,BCOR,SOX7,FERD3L,ZSCAN2,DLX4,DLX6,U…
GO: Molecular Function	GO:0003690	double-stranded DNA binding	9.106e-10	1.445e-06	1.112e-07	8.834e-07	178	1804	DPF1,ZNF93,MEF2D,MEIS3P1,EVX2,EOMES,ALX3,FOXO6,ZBTB9,CBX4,ASCL2,ZFHX3,ATOH1,MYOD1,PRDM1,SP8,NEUROG1,NFATC2,NFIA,NFE2,NFIB,NHLH2,ZNF778,ZNF860,FOXH1,PHOX2B,FOXK1,HMX3,NR4A2,RUNX2,RUNX1T1,CREB3L1,OTX1,OTX2,OVOL1,PAX1,PAX4,PAX6,PAX7,PAX9,CDX4,OVOL2,LHX2,HAND1,POU2F3,ONECUT2,LITAF,TLX3,OSR2,POU4F1,POU4F2,POU5F1,IRX1,GTF2IRD1,RAX,NFE2L3,ZBTB46,NKX2-4,DBX1,ZFP42,BCOR,SOX7,FERD3L,ZSCAN2,DLX4,DLX6,USP3,D…
GO: Molecular Function	GO:0008504	monoamine transmembrane transporter activity	0.0001957	0.3106	0.02149	0.1708	5	10	SLC29A4,SLC6A3,SLC6A4,SLC18A2,SLC22A3
GO: Molecular Function	GO:0001227	DNA-binding transcription repressor activity, RNA polymerase II-specific	0.0002239	0.3553	0.02149	0.1708	40	350	ASCL2,ZFHX3,PRDM1,NFATC2,ZNF778,FOXK1,CREB3L1,OVOL1,PAX4,PAX6,OVOL2,HAND1,OSR2,POU4F2,POU5F1,IRX1,GTF2IRD1,NFE2L3,FERD3L,DLX4,FEZF2,GSC,BCL6B,HEYL,MLXIPL,NANOG,IKZF1,NKX6-3,SALL1,ARX,SNAI1,SP3,ZNF777,TBX15,TBX3,ZFP90,TCF7,TFAP2A,NR2F1,HMX1
GO: Molecular Function	GO:0001217	DNA-binding transcription repressor activity	0.0002239	0.3553	0.02149	0.1708	40	350	ASCL2,ZFHX3,PRDM1,NFATC2,ZNF778,FOXK1,CREB3L1,OVOL1,PAX4,PAX6,OVOL2,HAND1,OSR2,POU4F2,POU5F1,IRX1,GTF2IRD1,NFE2L3,FERD3L,DLX4,FEZF2,GSC,BCL6B,HEYL,MLXIPL,NANOG,IKZF1,NKX6-3,SALL1,ARX,SNAI1,SP3,ZNF777,TBX15,TBX3,ZFP90,TCF7,TFAP2A,NR2F1,HMX1
GO: Molecular Function	GO:0030020	extracellular matrix structural constituent conferring tensile strength	0.0002302	0.3653	0.02149	0.1708	10	42	COL1A1,COL1A2,COL4A4,COL6A1,COL9A2,COL9A3,COL11A2,COL16A1,COL23A1,COL6A5
GO: Molecular Function	GO:0004052	arachidonate 12(S)-lipoxygenase activity	0.0002727	0.4328	0.02405	0.1911	3	3	ALOX12,ALOX12B,ALOX15
GO: Molecular Function	GO:0008134	transcription factor binding	0.0003131	0.4968	0.02615	0.2078	71	740	ACTB,MEF2D,EOMES,MYOD1,BCL2,NFATC2,NFIA,NHLH2,FOXH1,CALR,NR4A2,RUNX2,PAX6,LHX2,HAND1,POU4F1,POU5F1,CTBP2,CTNNB1,BCOR,PTMA,DNMT3A,SOST,RARA,RARG,NR1H3,GSC,HEYL,MLXIPL,EGR2,SORBS3,PRDM13,NANOG,ESR1,ETS1,SALL1,FBP1,PIAS3,FOXF2,FOXC1,ZNF703,MYBBP1A,HDAC7,SMARCA1,SIX2,SOX2,SOX10,SRC,GATA4,GBX2,PPP1R13L,TBX5,TBX6,TBX3,TWIST2,TFAP2A,TGFB1I1,BAZ2A,TLE4,HSD17B10,KAT6B,ZMYND8,HMGB1,FOXA1,HNRNPF,TWIST1,ZNF2…
GO: Molecular Function	GO:0022857	transmembrane transporter activity	0.0004466	0.7088	0.03544	0.2816	104	1187	ASIC2,ASIC1,ABCD1,TMC4,SLC43A3,AQP5,ABCC6,ANO8,BEST4,ATP1A2,ATP1A3,VAMP8,ATP2A3,ATP5MC2,SLC46A2,SLC66A1L,ATP6V1B1,FXYD4,BCL2,CACNA1I,NOS1,SLC37A1,CACNA1F,CLIC3,OCA2,CLIC6,SLC7A7,ZACN,SLC16A5,P2RX7,KCNQ4,SLC5A8,CDH17,PACSIN3,ABCB4,NRXN2,SLC24A2,FXYD3,REM2,PRSS8,BEST2,PIEZO1,RTBDN,KCNG2,SV2B,SLC29A4,SLC12A6,GJC1,SLC25A36,CACNG8,TCIRG1,SLC15A3,PKDREJ,RYR1,S100A6,PIAS3,SLC7A5P2,GJD3,SCNN1A,SLC30A10,H…
GO: Molecular Function	GO:0015318	inorganic molecular entity transmembrane transporter activity	0.0005208	0.8264	0.03935	0.3128	84	924	ASIC2,ASIC1,ABCD1,TMC4,AQP5,ABCC6,ANO8,BEST4,ATP1A2,ATP1A3,VAMP8,ATP2A3,ATP5MC2,SLC66A1L,ATP6V1B1,FXYD4,CACNA1I,NOS1,SLC37A1,CACNA1F,CLIC3,OCA2,CLIC6,SLC7A7,ZACN,SLC16A5,P2RX7,KCNQ4,SLC5A8,PACSIN3,SLC24A2,FXYD3,PRSS8,BEST2,PIEZO1,KCNG2,SLC12A6,GJC1,CACNG8,TCIRG1,PKDREJ,RYR1,PIAS3,SLC7A5P2,GJD3,SCNN1A,SLC30A10,RASA3,SGK1,SLC1A1,SLC6A3,SLC6A4,ATP6V1H,SLC11A1,SLC18A2,SLC19A1,SLC22A3,SNAP25,GABRP,ANO…
GO: Molecular Function	GO:0015108	chloride transmembrane transporter activity	0.0005519	0.8759	0.03981	0.3164	18	120	ANO8,BEST4,VAMP8,CLIC3,CLIC6,FXYD3,BEST2,SLC12A6,SGK1,SLC1A1,SLC6A3,SLC6A4,SLC18A2,SLC22A3,GABRP,ANO9,SLC26A10,SLC17A7
GO: Biological Process	GO:0048568	embryonic organ development	1.081e-16	9.015e-13	3.833e-13	3.682e-12	85	527	ABR,EOMES,GRXCR2,AKT1,MMP14,ALX3,CITED1,ASCL2,ATOH1,ATP6V1B1,MYO7A,PRDM1,BMP4,NEUROG1,ZFP36L1,NFE2,FOXH1,HMX3,ROR2,SOCS3,RUNX2,OTX1,OTX2,KCNQ4,PAX6,CDX4,OVOL2,HAND1,OSR2,CTNNB1,TIFAB,PTCH1,DLX6,RARA,RARG,RARRES2,DNAJB6,GSC,VASH2,SENP2,EN2,PDZD7,EYA1,SALL1,FOXG1,FOXF2,FOXC1,SHH,SHOX2,SMO,SNAI1,TBR1,SIX2,SOX2,SP3,GAS1,GATA4,CDH23,GBX2,NKX2-6,PPP1R13L,GNAS,TBX1,TBX6,TBX15,TBX3,TCF7,TWIST2,TFAP2A,HMX…
GO: Biological Process	GO:0045165	cell fate commitment	1.351e-16	1.127e-12	3.833e-13	3.682e-12	63	324	EOMES,FZD7,ATOH1,MYOD1,BCL2,PRDM1,BMP4,NEUROG1,NOTCH4,ROR2,RUNX2,OTX2,PAX6,PAX7,HAND1,ONECUT2,TLX3,POU4F1,POU5F1,DBX1,CTNNB1,PTCH1,DHH,RARA,FEZF2,LHX6,GSC,NANOG,EYA1,NKX6-3,SALL1,FOXG1,ARX,SHH,DMRTA2,SMO,TBR1,NEUROG2,PRDM14,SIX2,MIAT,SOX2,GAS1,GATA4,TBX1,TBX5,TBX6,TBX15,TBX3,TFAP2A,TGFB1I1,FOXA1,ONECUT1,WNT11,WNT9B,WT1,ISL2,BCL11B,BARHL2,IL12B,WNT3A,TBX20,OLIG3
GO: Biological Process	GO:0001708	cell fate specification	1.378e-16	1.15e-12	3.833e-13	3.682e-12	34	104	EOMES,FZD7,ATOH1,OTX2,PAX6,TLX3,POU4F1,POU5F1,DBX1,CTNNB1,PTCH1,DHH,GSC,NANOG,EYA1,SHH,DMRTA2,SMO,TBR1,PRDM14,SIX2,MIAT,SOX2,TBX1,TBX5,TBX6,TBX15,TBX3,FOXA1,WNT11,ISL2,WNT3A,TBX20,OLIG3
GO: Biological Process	GO:0009887	animal organ morphogenesis	8.518e-16	7.106e-12	1.604e-12	1.541e-11	150	1263	ABR,ACTA1,ACTC1,MEF2D,MEIS3P1,EOMES,FZD7,GRXCR2,ACAN,MMP14,ALX3,CITED1,AQP5,ATOH1,MYBPC3,ATP6V1B1,MYO7A,FGFRL1,BCL2,FGF16,NRP2,PRDM1,BMP4,BMPR2,NEUROG1,NFIB,NGFR,FOXH1,NOS3,HMX3,ROR2,RUNX2,OTX1,OTX2,P2RX7,KCNQ4,PAX1,PAX4,PAX6,PAX7,PAX9,CDX4,DHRS3,OVOL2,HAND1,COL1A1,COL1A2,ONECUT2,COL11A2,OSR2,POU4F1,POU5F1,IRX1,PPP2R3A,CTNNB1,TIFAB,PSMB7,PTCH1,BCOR,DLX6,FGF19,NR2E3,RARA,RARG,GSC,FEM1B,HEYL,CELSR3…
GO: Biological Process	GO:0048598	embryonic morphogenesis	9.614e-16	8.02e-12	1.604e-12	1.541e-11	100	701	ABR,EOMES,FZD7,GRXCR2,MMP14,ALX3,TRIM71,ATOH1,ATP6V1B1,MYO7A,SP8,BMP4,BMPR2,NEUROG1,ZFP36L1,FOXH1,HMX3,ROR2,SOCS3,RUNX2,OTX1,OTX2,KCNQ4,PAX6,OVOL2,LHX2,HAND1,COL6A1,OSR2,POU5F1,IRX1,CRABP2,MIR150,CTNNB1,TIFAB,PTCH1,SOX7,DLX6,RALA,RARA,RARG,DUSP2,DUSP5,DNAJB6,GSC,SP9,NANOG,PDZD7,EYA1,SALL1,FOXG1,FOXF2,FOXC1,FBXW4,SHH,SHOX2,ENAH,SMO,SNAI1,TBR1,SIX2,SOX2,SP3,GAS1,GATA4,CDH23,GBX2,PHLDB1,SULF1,GNA12,…
GO: Biological Process	GO:0048562	embryonic organ morphogenesis	2.332e-15	1.946e-11	3.243e-12	3.115e-11	63	343	ABR,EOMES,GRXCR2,MMP14,ALX3,ATOH1,ATP6V1B1,MYO7A,BMP4,NEUROG1,FOXH1,HMX3,ROR2,RUNX2,OTX1,OTX2,KCNQ4,PAX6,OVOL2,HAND1,OSR2,CTNNB1,TIFAB,DLX6,RARG,GSC,PDZD7,EYA1,FOXG1,FOXF2,SHH,SHOX2,SMO,TBR1,SIX2,SOX2,SP3,GAS1,GATA4,CDH23,GBX2,GNAS,TBX1,TBX6,TBX15,TBX3,TCF7,TWIST2,TFAP2A,HMX2,TWIST1,HOXA3,HOXB1,HPN,WNT11,WNT9B,ZIC3,RNF207,PAX8,WNT3A,TBX20,ALX1,NOTO
GO: Biological Process	GO:0060485	mesenchyme development	3.59e-14	2.995e-10	4.279e-11	4.11e-10	59	326	ACTA1,ACTC1,EOMES,BCL2,NRP2,BMP4,BMPR2,ZFP36L1,FOXH1,PHOX2B,NOS3,NOTCH4,PAX1,PAX6,TRIP10,OVOL2,HAND1,COL1A1,CTNNB1,IL17RD,DAB2IP,FGF19,GSC,EDN3,HEYL,DPPA4,ERBB3,FAM172A,FOXF2,FOXC1,FOXD1,SEMA6C,ZNF703,SEMA4D,SHH,SMO,SNAI1,SIX2,SOX10,GATA4,GBX2,GCNT2,PHLDB1,SEMA4A,TBX1,TBX5,TCF15,TFAP2A,TGFB1I1,FOXA1,TWIST1,HPN,WNT11,WT1,ZIC2,RFLNB,WNT3A,TBX20,ALX1
GO: Biological Process	GO:0007389	pattern specification process	7.548e-14	6.297e-10	7.871e-11	7.561e-10	77	506	MEIS3P1,EOMES,ALX3,CITED1,NRP2,SP8,BMP4,BMPR2,NEUROG1,FOXH1,ROR2,OTX1,OTX2,DAW1,PAX1,PAX6,PAX7,CDX4,OVOL2,LHX2,HAND1,POU5F1,IRX1,RAX,PPP2R3A,DBX1,CTNNB1,TIFAB,PTCH1,BCOR,RARG,FEZF2,GSC,HEYL,EGR2,SENP2,EMX1,NANOG,EYA1,FOXG1,FOXC1,FOXD1,SHH,SIM2,DMRTA2,SMO,SNAI1,TBR1,SIX2,GAS1,GATA4,GBX2,TBX1,TBX5,TBX6,TBX3,TCF15,TFAP2A,NR2F1,GREM2,DNAI2,CFAP53,SSBP3,FOXA1,HOXA3,HOXB1,WNT11,WT1,ZIC2,ZIC3,RNF207,MEI…
GO: Biological Process	GO:0009790	embryo development	5.445e-13	4.542e-09	5.047e-10	4.848e-09	146	1316	ABR,MEIS3P1,EOMES,FZD7,GRXCR2,AKT1,MMP14,ALX3,TRIM71,CITED1,ASCL2,RACGAP1,ATOH1,ATP6V1B1,MYO1E,MYO7A,NRP2,PRDM1,SP8,BMP4,NEK2,BMPR2,NEUROG1,ZFP36L1,NFE2,FOXH1,NOS3,HMX3,ROR2,SOCS3,RUNX2,OTX1,OTX2,KCNQ4,PAX1,PAX6,PAX7,CDX4,OVOL2,LHX2,HAND1,COL1A1,COL6A1,OSR2,POU5F1,IRX1,GTF2IRD1,CRABP2,PPP2R3A,MIR150,CTNNB1,ZFP42,TIFAB,PTCH1,BCOR,PHGDH,SOX7,FERD3L,DLX4,DLX6,DNMT3A,DNMT3B,RALA,SCO2,RARA,RARG,RARRES…
GO: Biological Process	GO:0048699	generation of neurons	5.195e-12	4.334e-08	4.334e-09	4.163e-08	181	1802	MAP2,FRMD7,ACTB,EOMES,FZD7,FZD9,GRXCR2,ARID1B,NLGN4X,AKT1,RASAL1,FOXO6,SHTN1,SPTBN4,ASCL2,RACGAP1,ZFHX3,ATOH1,MDGA1,MYO7A,BCL2,NRP2,PRDM1,BMP4,BMPR2,NEUROG1,NFIB,NGFR,PHOX2B,NOS1,CACNA1F,KALRN,CALR,CAMK2B,NTRK1,ROR2,NR4A2,ARTN,RUNX2,CCK,CD3E,OTX2,PAK3,PAX6,PAX7,PCM1,ARHGAP33,NRN1L,LHX2,ATXN10,CERS2,ONECUT2,TLX3,POU4F1,POU4F2,IRX1,CRABP2,IER2,TMEM106B,PPP2R3A,DBX1,CNTNAP2,PLXNA4,CTNNB1,CTNND2,RTN4…
GO: Biological Process	GO:0022008	neurogenesis	7.198e-12	6.005e-08	5.459e-09	5.244e-08	191	1940	MAP2,FRMD7,ACTB,EOMES,FZD7,FZD9,GRXCR2,ARID1B,NLGN4X,AKT1,MMP14,RASAL1,FOXO6,SHTN1,SPTBN4,ASCL2,RACGAP1,ZFHX3,ATOH1,MDGA1,MYO7A,BCL2,NRP2,PRDM1,BMP4,BMPR2,NEUROG1,NFIB,NGFR,PHOX2B,NOS1,CACNA1F,KALRN,CALR,CAMK2B,NTRK1,ROR2,NR4A2,ARTN,RUNX2,CCK,CD3E,OTX2,CD9,PAK3,PAX6,PAX7,PCM1,ARHGAP33,NRN1L,LHX2,ATXN10,CERS2,ONECUT2,MXRA8,TLX3,POU4F1,POU4F2,IRX1,CRABP2,IER2,TMEM106B,PPP2R3A,DBX1,CNTNAP2,PLXNA4,CT…
GO: Biological Process	GO:0030182	neuron differentiation	1.274e-11	1.063e-07	8.856e-09	8.508e-08	167	1639	MAP2,FRMD7,ACTB,EOMES,FZD7,GRXCR2,ARID1B,NLGN4X,AKT1,RASAL1,FOXO6,SHTN1,SPTBN4,ASCL2,ZFHX3,ATOH1,MDGA1,MYO7A,BCL2,NRP2,PRDM1,BMP4,BMPR2,NEUROG1,NFIB,NGFR,PHOX2B,CACNA1F,KALRN,CALR,CAMK2B,NTRK1,ROR2,NR4A2,ARTN,RUNX2,CCK,CD3E,OTX2,PAK3,PAX6,PAX7,ARHGAP33,NRN1L,LHX2,ATXN10,CERS2,ONECUT2,TLX3,POU4F1,POU4F2,IRX1,CRABP2,IER2,TMEM106B,PPP2R3A,DBX1,CNTNAP2,PLXNA4,CTNNB1,CTNND2,RTN4RL2,DAB2IP,LZTS3,BRINP1…
GO: Biological Process	GO:0003002	regionalization	3.544e-11	2.956e-07	2.274e-08	2.184e-07	60	392	EOMES,NRP2,SP8,BMP4,BMPR2,NEUROG1,FOXH1,ROR2,OTX1,OTX2,PAX1,PAX6,PAX7,CDX4,OVOL2,LHX2,POU5F1,IRX1,PPP2R3A,DBX1,CTNNB1,TIFAB,PTCH1,RARG,FEZF2,GSC,HEYL,EGR2,SENP2,EMX1,FOXG1,FOXC1,FOXD1,SHH,DMRTA2,SMO,SNAI1,TBR1,SIX2,GAS1,GATA4,GBX2,TBX1,TBX6,TBX3,TCF15,NR2F1,GREM2,SSBP3,FOXA1,HOXA3,HOXB1,WNT11,WT1,ZIC3,PAX8,WNT3A,TBX20,ALX1,NOTO
GO: Biological Process	GO:0060322	head development	6.618e-11	5.521e-07	3.944e-08	3.788e-07	106	910	ABR,MAOB,ACTB,MEIS3P1,EOMES,NLGN4X,MMP14,CITED1,ZFHX3,ATOH1,ATP1A2,MDGA1,BCL2,NRP2,BMP4,BMPR2,NFIB,NHLH2,PHOX2B,HMX3,NR4A2,CD3E,OTX1,OTX2,OXTR,PAX6,PAX9,PCM1,LHX2,COL1A1,OSR2,POU4F1,RAX,CNTNAP2,PLXNA4,CTNNB1,RTN4RL2,DAB2IP,PTCH1,PHGDH,DLX6,CRISPLD2,DRD1,RARA,RARG,FEZF2,LHX6,GSC,TSPAN2,EGR2,EMX1,EN2,SEZ6,EPHB3,ESR2,ETS1,IKZF1,FANCC,SALL1,FOXG1,FOXC1,ARX,SHH,SLC1A1,SLC6A3,SLC6A4,SHANK2,SMARCA1,DMRT…
GO: Biological Process	GO:0007411	axon guidance	1.558e-10	1.299e-06	8.662e-08	8.321e-07	51	316	SPTBN4,ATOH1,NRP2,BMPR2,NFIB,NGFR,KALRN,NTRK1,ARTN,OTX2,PAX6,LHX2,POU4F2,PLXNA4,PTCH1,RAP1GAP,FEZF2,CELSR3,EGR2,EPHA10,EPHA1,EPHB3,EPHB4,FOXG1,FOXD1,SEMA6C,SEMA4D,ARX,SHH,DOK4,ENAH,SMO,TBR1,NEUROG2,PALLD,SRC,GAS1,GBX2,SEMA4A,CNTN2,GRB7,TNR,LRTM2,VASP,ISL2,ZIC2,BCL11B,WNT3A,L1CAM,LAMA2,LMX1A
GO: Biological Process	GO:0097485	neuron projection guidance	1.749e-10	1.459e-06	9.12e-08	8.761e-07	51	317	SPTBN4,ATOH1,NRP2,BMPR2,NFIB,NGFR,KALRN,NTRK1,ARTN,OTX2,PAX6,LHX2,POU4F2,PLXNA4,PTCH1,RAP1GAP,FEZF2,CELSR3,EGR2,EPHA10,EPHA1,EPHB3,EPHB4,FOXG1,FOXD1,SEMA6C,SEMA4D,ARX,SHH,DOK4,ENAH,SMO,TBR1,NEUROG2,PALLD,SRC,GAS1,GBX2,SEMA4A,CNTN2,GRB7,TNR,LRTM2,VASP,ISL2,ZIC2,BCL11B,WNT3A,L1CAM,LAMA2,LMX1A
GO: Biological Process	GO:0048729	tissue morphogenesis	2.997e-10	2.5e-06	1.471e-07	1.413e-06	101	874	ACTA1,ACTB,ACTC1,ACTG1,EOMES,FZD7,MMP14,ALOX12,TRIM71,CITED1,MYBPC3,BCL2,NRP2,BMP4,BMPR2,NGFR,FOXH1,NOS3,NOTCH4,ROR2,SOCS3,ARTN,OTX2,PAX7,OVOL2,LHX2,HAND1,COL6A1,OSR2,POU4F1,POU5F1,IRX1,MIR150,CTNNB1,PSMB7,PTCH1,SOX7,RALA,RARA,RARG,DUSP2,DUSP5,GSC,FEM1B,HEYL,CELSR3,NANOG,ESR1,ESR2,EYA1,ESRP2,FAT1,SALL1,CRB3,FOXF2,FOXC1,FOXD1,SHH,SHOX2,ENAH,SMO,SNAI1,TBR1,SIX2,SOX2,SOX10,SRC,GATA4,GBX2,STAT5A,PHLD…
GO: Biological Process	GO:0007417	central nervous system development	3.935e-10	3.282e-06	1.823e-07	1.752e-06	125	1172	ABR,MAOB,MAP2,ASIC2,ACTB,MEIS3P1,EOMES,NLGN4X,ACAN,AKT1,CITED1,SPTBN4,ZFHX3,ATOH1,ATP1A2,MDGA1,BCL2,NRP2,BMP4,BMPR2,NFIB,NGFR,NHLH2,PHOX2B,KALRN,HMX3,ROR2,NR4A2,CD3E,OTX1,OTX2,OXTR,PAX6,PAX7,PCM1,LHX2,TPP1,MXRA8,TLX3,POU4F1,RAX,HAPLN1,DBX1,NCAN,CNTNAP2,PLXNA4,CTNNB1,RTN4RL2,DAB2IP,PTCH1,PHGDH,DRD1,FEZF2,LHX6,GSC,TSPAN2,EGR2,EMX1,EN2,SEZ6,EPHB3,ESR2,ETS1,LAMC3,IKZF1,FANCC,SALL1,HPCAL4,FOXG1,FOXC1,…
GO: Biological Process	GO:0045944	positive regulation of transcription by RNA polymerase II	8.587e-10	7.163e-06	3.473e-07	3.336e-06	137	1339	DPF1,MEF2D,MEIS3P1,EOMES,AKT1,CITED1,ASCL2,ZFHX3,ATOH1,MYOD1,BCL9,BMP4,BMPR2,NEUROG1,NFATC2,NFIA,NFIB,NGFR,NHLH2,FOXH1,PHOX2B,NOS1,NOTCH4,NR4A2,RUNX2,CREB3L1,OTX1,OTX2,CD40,PAX1,PAX6,PAX7,PAX9,CDX4,OVOL2,ZNF462,LHX2,HAND1,POU2F3,ONECUT2,LITAF,TNIP2,POMC,OSR2,POU4F1,POU4F2,POU5F1,RAX,IER2,CTBP2,CTNNB1,DAB2IP,ZFP42,NR2E3,RARA,RARG,FEZF2,NR1H3,HEYL,MLXIPL,EGR2,EGR4,SENP2,EN2,NANOG,ESR1,ESR2,TNIP3,ET…
GO: Biological Process	GO:1903508	positive regulation of nucleic acid-templated transcription	8.774e-10	7.319e-06	3.473e-07	3.336e-06	168	1744	DPF1,MEF2D,MEIS3P1,EOMES,FZD7,ARID1B,AKT1,BIRC2,CITED1,ASCL2,ZFHX3,ATOH1,MYOD1,BCL9,BMP4,BMPR2,NEUROG1,NFATC2,NFIA,NFE2,NFIB,NGFR,NHLH2,FOXH1,PHOX2B,NOS1,FOXK1,NOTCH4,ROR2,NR4A2,RUNX2,CREB3L1,OTX1,OTX2,CD40,PAX1,PAX6,PAX7,PAX9,CDX4,OVOL2,ZNF462,LHX2,HAND1,POU2F3,COL1A1,ONECUT2,LITAF,TNIP2,POMC,OSR2,POU4F1,POU4F2,POU5F1,RAX,IER2,CTBP2,CTNNB1,DAB2IP,ZFP42,PTCH1,SOX7,SUPT7L,NR2E3,SOST,RARA,RARG,FEZF…
GO: Biological Process	GO:0045893	positive regulation of transcription, DNA-templated	8.774e-10	7.319e-06	3.473e-07	3.336e-06	168	1744	DPF1,MEF2D,MEIS3P1,EOMES,FZD7,ARID1B,AKT1,BIRC2,CITED1,ASCL2,ZFHX3,ATOH1,MYOD1,BCL9,BMP4,BMPR2,NEUROG1,NFATC2,NFIA,NFE2,NFIB,NGFR,NHLH2,FOXH1,PHOX2B,NOS1,FOXK1,NOTCH4,ROR2,NR4A2,RUNX2,CREB3L1,OTX1,OTX2,CD40,PAX1,PAX6,PAX7,PAX9,CDX4,OVOL2,ZNF462,LHX2,HAND1,POU2F3,COL1A1,ONECUT2,LITAF,TNIP2,POMC,OSR2,POU4F1,POU4F2,POU5F1,RAX,IER2,CTBP2,CTNNB1,DAB2IP,ZFP42,PTCH1,SOX7,SUPT7L,NR2E3,SOST,RARA,RARG,FEZF…
GO: Biological Process	GO:1902680	positive regulation of RNA biosynthetic process	9.159e-10	7.64e-06	3.473e-07	3.336e-06	168	1745	DPF1,MEF2D,MEIS3P1,EOMES,FZD7,ARID1B,AKT1,BIRC2,CITED1,ASCL2,ZFHX3,ATOH1,MYOD1,BCL9,BMP4,BMPR2,NEUROG1,NFATC2,NFIA,NFE2,NFIB,NGFR,NHLH2,FOXH1,PHOX2B,NOS1,FOXK1,NOTCH4,ROR2,NR4A2,RUNX2,CREB3L1,OTX1,OTX2,CD40,PAX1,PAX6,PAX7,PAX9,CDX4,OVOL2,ZNF462,LHX2,HAND1,POU2F3,COL1A1,ONECUT2,LITAF,TNIP2,POMC,OSR2,POU4F1,POU4F2,POU5F1,RAX,IER2,CTBP2,CTNNB1,DAB2IP,ZFP42,PTCH1,SOX7,SUPT7L,NR2E3,SOST,RARA,RARG,FEZF…
GO: Biological Process	GO:0048762	mesenchymal cell differentiation	1.215e-09	1.013e-05	4.406e-07	4.233e-06	43	256	EOMES,BCL2,NRP2,BMP4,PHOX2B,NOTCH4,PAX6,TRIP10,OVOL2,COL1A1,CTNNB1,IL17RD,DAB2IP,FGF19,GSC,EDN3,HEYL,FAM172A,FOXF2,FOXC1,SEMA6C,ZNF703,SEMA4D,SHH,SMO,SNAI1,SIX2,SOX10,GBX2,GCNT2,PHLDB1,SEMA4A,TBX1,TBX5,TFAP2A,TGFB1I1,FOXA1,TWIST1,HPN,WNT11,RFLNB,TBX20,ALX1
GO: Biological Process	GO:0007498	mesoderm development	1.283e-09	1.07e-05	4.458e-07	4.282e-06	44	266	EOMES,FZD7,MEST,MMP14,BMP4,BMPR2,ZFP36L1,FOXH1,OTX2,OVOL1,LHX2,HAND1,COL6A1,OSR2,POU4F1,POU5F1,MIR150,CTNNB1,SOX7,DUSP2,DUSP5,GSC,NANOG,IKZF1,EYA1,SALL1,FOXC1,SHH,SMO,SNAI1,SIX2,SOX2,GATA4,PHLDB1,TBX1,TBX6,TBX3,TCF15,SSBP3,WNT11,ZIC2,ITGB2,WNT3A,TBX20
GO: Biological Process	GO:0000122	negative regulation of transcription by RNA polymerase II	1.359e-09	1.134e-05	4.534e-07	4.356e-06	109	996	EOMES,CBX4,ASCL2,ZFHX3,URI1,PRDM1,BMP4,NFATC2,NFIB,ZNF778,FOXH1,FOXK1,NOTCH4,CALR,NR4A2,CREB3L1,OVOL1,PAX4,PAX6,CDX4,OVOL2,HAND1,PLK1,NOP53,OSR2,POU4F1,POU4F2,POU5F1,IRX1,GTF2IRD1,NFE2L3,ANKRD33,PHF14,CTBP2,CTNNB1,DAB2IP,PTCH1,BCOR,FERD3L,DLX4,USP3,DNMT3A,DNMT3B,NR2E3,RARA,RARG,FEZF2,NR1H3,GSC,BCL6B,HEYL,MLXIPL,SORBS3,PRDM13,NANOG,ESR1,ESR2,IKZF1,RPS27A,NKX6-3,SALL1,FBP1,PIAS3,FOXG1,FOXC1,SEMA4D,…
GO: Biological Process	GO:0000902	cell morphogenesis	1.469e-09	1.225e-05	4.713e-07	4.527e-06	125	1197	MAP2,ACTB,FZD7,GRXCR2,RASAL1,SHTN1,SPTBN4,ATOH1,MYO7A,UNC13D,BCL2,NRP2,BMPR2,NFIB,NGFR,PHOX2B,NOTCH4,CACNA1F,KALRN,CALR,CAMK2B,NTRK1,NR4A2,ARTN,CCK,OTX2,P2RX7,PAK3,PAX6,CDH6,ARHGAP33,NRN1L,LHX2,RHOD,POU4F1,POU4F2,ZNF385A,CRABP2,TMEM106B,CNTNAP2,PLXNA4,CTNNB1,CTNND2,DAB2IP,LZTS3,PTCH1,PTPRF,DOCK1,RAP1GAP,FEZF2,RDX,UST,CELSR3,MICALL2,EGR2,EMX1,EPHA10,EPHA1,EPHB3,EPHB4,LAMC3,PDZD7,PEAK3,NRN1,S100A6,…
GO: Biological Process	GO:0042471	ear morphogenesis	1.962e-09	1.637e-05	6.004e-07	5.768e-06	30	143	ABR,GRXCR2,ATOH1,ATP6V1B1,MYO7A,NEUROG1,HMX3,ROR2,OTX1,OTX2,KCNQ4,OSR2,TIFAB,DLX6,GSC,PDZD7,EYA1,FOXG1,SIX2,SOX2,GAS1,CDH23,GBX2,TBX1,TFAP2A,HMX2,TWIST1,HPN,PAX8,WNT3A
GO: Biological Process	GO:0051254	positive regulation of RNA metabolic process	2.015e-09	1.681e-05	6.004e-07	5.768e-06	174	1844	DPF1,MEF2D,MEIS3P1,EOMES,FZD7,ARID1B,AKT1,BIRC2,TRIM71,CITED1,ASCL2,ZFHX3,ATOH1,MYOD1,BCL9,BMP4,BMPR2,NEUROG1,ZFP36L1,NFATC2,NFIA,NFE2,NFIB,NGFR,NHLH2,FOXH1,PHOX2B,NOS1,FOXK1,NOTCH4,ROR2,NR4A2,RUNX2,CREB3L1,OTX1,OTX2,CD40,PAX1,PAX6,PAX7,PAX9,CDX4,OVOL2,ZNF462,LHX2,HAND1,POU2F3,COL1A1,ONECUT2,LITAF,TNIP2,POLR2G,POMC,OSR2,POU4F1,POU4F2,POU5F1,RAX,IER2,CTBP2,CTNNB1,DAB2IP,ZFP42,PTCH1,SOX7,SUPT7L,NR2…
GO: Biological Process	GO:0007423	sensory organ development	2.22e-09	1.852e-05	6.386e-07	6.135e-06	81	669	OPN4,ABR,MEIS3P1,GRXCR2,AQP5,ASCL2,ATOH1,ATP6V1B1,MYO7A,BCL2,BFSP1,PRDM1,BMP4,BMPR2,NEUROG1,BMPER,PHOX2B,CACNA1F,HMX3,ROR2,OTX1,OTX2,KCNQ4,MYOM2,PAX6,MAPKAPK2,LHX2,OSR2,POU4F2,RAX,PPP2R3A,CTNNB1,TIFAB,DLX6,SCO2,NR2E3,RARA,RARG,GSC,TCIRG1,LAMC3,IKZF1,PDZD7,ADGRV1,EYA1,FAT1,FOXG1,FOXF2,FOXC1,SHH,SLC1A1,SLC6A3,SIX2,MIAT,SOX2,SP3,GAS1,CDH23,GBX2,NKX2-6,PPP1R13L,GJB2,TBX1,TCF15,TWIST2,TFAP2A,TFAP2B,TM…
GO: Biological Process	GO:0000904	cell morphogenesis involved in differentiation	3.289e-09	2.743e-05	9.144e-07	8.784e-06	99	889	MAP2,ACTB,FZD7,GRXCR2,SHTN1,SPTBN4,ATOH1,MYO7A,UNC13D,BCL2,NRP2,BMPR2,NFIB,NGFR,PHOX2B,NOTCH4,CACNA1F,KALRN,CALR,CAMK2B,NTRK1,NR4A2,ARTN,CCK,OTX2,PAK3,PAX6,ARHGAP33,LHX2,POU4F1,POU4F2,ZNF385A,CRABP2,TMEM106B,PLXNA4,CTNNB1,CTNND2,LZTS3,PTCH1,PTPRF,DOCK1,RAP1GAP,FEZF2,UST,CELSR3,MICALL2,EGR2,EPHA10,EPHA1,EPHB3,EPHB4,LAMC3,PDZD7,NRN1,S100A6,S100A10,FAT1,FOXG1,FOXD1,SEMA6C,SEMA4D,SGK1,CARMIL1,ARX,SHH…
GO: Biological Process	GO:0051094	positive regulation of developmental process	3.526e-09	2.941e-05	9.487e-07	9.114e-06	149	1525	ASIC2,FZD9,AKT1,MMP14,ALOX12,ALOX5,RASAL1,FOXO6,SHTN1,SPTBN4,ZFHX3,ATOH1,MYOD1,UNC13D,BCL2,PRDM1,BMP4,BMPR2,NEUROG1,ZFP36L1,NFATC2,BTC,NGFR,BMPER,PHOX2B,NOS3,NOTCH4,KALRN,CALR,CAMK2B,NTRK1,ROR2,SOCS3,RUNX2,OTX2,OXTR,P2RX7,CD40,TNFRSF13C,PAK3,ADGRE5,PAX4,PAX6,TRIP10,OVOL2,COL1A1,OSR2,POU4F1,POU4F2,POU5F1,ZNF385A,CRABP2,TMEM106B,ZBTB46,MIR150,PLXNA4,CTNNB1,PROC,DAB2IP,BRINP1,PTCH1,PTPRF,DNMT3B,DOCK…
GO: Biological Process	GO:0007420	brain development	6.913e-09	5.767e-05	1.795e-06	1.725e-05	95	853	ABR,MAOB,ACTB,MEIS3P1,EOMES,NLGN4X,CITED1,ZFHX3,ATOH1,ATP1A2,MDGA1,BCL2,NRP2,BMP4,BMPR2,NFIB,NHLH2,PHOX2B,HMX3,NR4A2,CD3E,OTX1,OTX2,OXTR,PAX6,PCM1,LHX2,POU4F1,RAX,CNTNAP2,PLXNA4,CTNNB1,RTN4RL2,DAB2IP,PTCH1,PHGDH,DRD1,FEZF2,LHX6,GSC,TSPAN2,EGR2,EMX1,EN2,SEZ6,EPHB3,ESR2,ETS1,IKZF1,FANCC,SALL1,FOXG1,FOXC1,ARX,SHH,SLC1A1,SLC6A3,SLC6A4,SHANK2,SMARCA1,DMRTA2,SMO,CERS1,TBR1,NEUROG2,NEUROD6,SOX2,ZNF423,S…
GO: Biological Process	GO:0007517	muscle organ development	7.102e-09	5.925e-05	1.795e-06	1.725e-05	55	394	ACTA1,ACTC1,MEF2D,EOMES,ZFHX3,MYBPC3,MYOD1,FGFRL1,BCL2,BCL9,BMP4,NEUROG1,FOXH1,PHOX2B,FOXK1,NPHS1,MYOM2,PAX7,HAND1,POU4F1,CRHR2,ANKRD33,RBFOX1,CTNNB1,TIFAB,GSC,HIVEP3,HEYL,EGR2,ERBB3,SPEG,EVC,RYR1,HMG20B,FOXC1,TRIM72,MRAS,SHH,SHOX2,HDAC7,DMRTA2,SMO,MEGF10,VAMP5,GATA4,MYOZ2,TBX1,TCF15,TNNI3,TWIST1,WT1,WNT3A,TBX20,LAMA2,LMNA
GO: Biological Process	GO:0060231	mesenchymal to epithelial transition	8.118e-09	6.772e-05	1.992e-06	1.913e-05	11	21	FZD7,CITED1,BMP4,CTNNB1,SALL1,SMO,SIX2,TCF15,WNT9B,WT1,PAX8
GO: Biological Process	GO:0021953	central nervous system neuron differentiation	8.902e-09	7.426e-05	2.122e-06	2.038e-05	39	234	MAP2,EOMES,SPTBN4,MDGA1,NRP2,NFIB,PHOX2B,NR4A2,PAX6,PAX7,POU4F1,DBX1,PLXNA4,CTNNB1,PTCH1,DRD1,FEZF2,LHX6,EMX1,EPHB3,SALL1,FOXG1,ARX,SHH,SMO,TBR1,NEUROG2,SOX2,GBX2,CNTN2,TFAP2A,WNT9B,ISL2,BCL11B,PRDM8,WNT3A,TBX20,OLIG3,LMX1A
GO: Biological Process	GO:0048667	cell morphogenesis involved in neuron differentiation	1.003e-08	8.371e-05	2.325e-06	2.234e-05	83	715	MAP2,ACTB,GRXCR2,SHTN1,SPTBN4,ATOH1,MYO7A,BCL2,NRP2,BMPR2,NFIB,NGFR,PHOX2B,CACNA1F,KALRN,CAMK2B,NTRK1,NR4A2,ARTN,CCK,OTX2,PAK3,PAX6,ARHGAP33,LHX2,POU4F1,POU4F2,CRABP2,TMEM106B,PLXNA4,CTNND2,LZTS3,PTCH1,PTPRF,RAP1GAP,FEZF2,UST,CELSR3,EGR2,EPHA10,EPHA1,EPHB3,EPHB4,PDZD7,NRN1,S100A6,FOXG1,FOXD1,SEMA6C,SEMA4D,SGK1,ARX,SHH,SHOX2,SHANK2,DOK4,ENAH,SMO,TBR1,NEUROG2,PALLD,SARM1,SRC,GAS1,CDH23,GBX2,SEMA4A,…
GO: Biological Process	GO:0042127	regulation of cell population proliferation	1.293e-08	0.0001079	2.915e-06	2.801e-05	180	1973	TMEM250,MATK,MCC,MEF2D,MEIS3P1,FZD7,FZD9,AKT1,ALDH3A1,AKR1B1,ALOX12,ALOX5,BIRC2,TRIM71,CITED1,MST1R,ASCL2,AVP,MYOD1,FGFRL1,BCL2,FGF16,NRP2,PRDM1,BMP4,BMPR2,ZFP36L1,NFATC2,NFE2,BST2,BTC,NFIB,NGFR,PHOX2B,NOS1,NOS3,NPR1,CALR,NTRK1,ROR2,WFDC1,RUNX2,CCK,CCND2,CD3E,OVOL1,CD6,CD9,P2RY6,CD40,TNFRSF13C,IL1RL1,PAX6,PAX7,CDKN3,CRLF1,OVOL2,LHX2,SINHCAF,CNN1,CERS2,OSR2,MIR150,MIR152,PHF14,CTBP2,CTNNB1,CYBA,DA…
GO: Biological Process	GO:0048663	neuron fate commitment	1.341e-08	0.0001119	2.937e-06	2.821e-05	20	75	ATOH1,BMP4,OTX2,PAX6,PAX7,TLX3,POU4F1,DBX1,FEZF2,LHX6,EYA1,FOXG1,SHH,DMRTA2,TBR1,SOX2,FOXA1,ISL2,BCL11B,OLIG3
GO: Biological Process	GO:0032989	cellular component morphogenesis	1.373e-08	0.0001145	2.937e-06	2.821e-05	99	914	MAP2,ACTA1,ACTB,ACTC1,ACTG1,RASAL1,SHTN1,SPTBN4,ATOH1,MYBPC3,BCL2,NRP2,BMPR2,NFIB,NGFR,PHOX2B,CACNA1F,KALRN,CAMK2B,NTRK1,NR4A2,ARTN,CCK,OTX2,CD9,PAK3,PAX6,ARHGAP33,NRN1L,LHX2,POU4F1,POU4F2,CRABP2,TMEM106B,CNTNAP2,PLXNA4,CTNNB1,CTNND2,DAB2IP,LZTS3,PTCH1,PTPRF,NECTIN2,RAP1GAP,FEZF2,UST,CELSR3,EGR2,EMX1,EPHA10,EPHA1,EPHB3,EPHB4,NRN1,S100A6,FOXG1,FOXD1,SEMA6C,FLII,SEMA4D,SGK1,SH3GL2,ARX,SHH,SHOX2,SHA…
GO: Biological Process	GO:0061564	axon development	1.412e-08	0.0001178	2.945e-06	2.829e-05	73	603	MAP2,ACTB,SHTN1,SPTBN4,ATOH1,BCL2,NRP2,BMPR2,NFIB,NGFR,PHOX2B,CACNA1F,KALRN,NTRK1,NR4A2,ARTN,CCK,OTX2,PAK3,PAX6,LHX2,CERS2,POU4F1,POU4F2,CRABP2,PLXNA4,RTN4RL2,PTCH1,PTPRF,RAP1GAP,FEZF2,UST,TSPAN2,CELSR3,EGR2,VASH2,EPHA10,EPHA1,EPHB3,EPHB4,NRN1,S100A6,FOXG1,FOXD1,SEMA6C,SEMA4D,ARX,SHH,SHOX2,DOK4,ENAH,SMO,TBR1,NEUROG2,PALLD,SRC,GAS1,GBX2,SEMA4A,CNTN2,GRB7,TNR,LRTM2,VASP,ISL2,ZIC2,BCL11B,BARHL2,PRDM…
GO: Biological Process	GO:0035295	tube development	1.569e-08	0.0001309	3.193e-06	3.067e-05	130	1310	MCAM,ACTG1,EOMES,AKT1,MMP14,AKR1B1,ALOX12,ALOX5,ANPEP,TRIM71,CITED1,MYO1E,BCL2,FGF16,NRP2,PRDM1,BMP4,BMPR2,ZFP36L1,NFIA,NFIB,NGFR,BMPER,FOXH1,NOS3,NOTCH4,NPR1,NTRK1,CREB3L1,OXTR,CD40,PAX6,PAX7,CRLF1,OVOL2,ARHGAP22,LHX2,HAND1,IRX1,CRHR2,MIR150,PHF14,CTNNB1,DAB2IP,PTCH1,PHGDH,OPTC,FERD3L,CRISPLD2,SLC12A6,RALA,RARA,RARG,RARRES2,GJC1,GSC,HEYL,DPPA4,VASH2,CLMP,ENPEP,EPHA1,EPHB3,EPHB4,ESR1,ETS1,EYA1,ES…
GO: Biological Process	GO:0045595	regulation of cell differentiation	1.793e-08	0.0001496	3.561e-06	3.421e-05	171	1859	MAP2,FZD7,AKT1,MMP14,LTBP4,ALOX5,BIRC2,CITED1,SHTN1,ASCL2,ZFHX3,ATOH1,SLC46A2,MYOD1,UNC13D,BCL2,PRDM1,BMP4,BMPR2,NEUROG1,ZFP36L1,NFATC2,NFE2,BTC,NGFR,PHOX2B,NOS1,NOTCH4,KALRN,CALR,CAMK2B,ROR2,SOCS3,RUNX2,RUNX1T1,PAK3,PAX4,PAX6,PCM1,PLEKHB1,TRIP10,OVOL2,LHX2,SINHCAF,COL1A1,CERS2,TLX3,POU4F1,POU4F2,POU5F1,ZNF385A,CRABP2,ZBTB46,MIR150,RBFOX1,PLXNA4,CTNNB1,IL17RD,PROC,DAB2IP,PSMB7,BRINP1,PTCH1,DDX6,P…
GO: Biological Process	GO:0048646	anatomical structure formation involved in morphogenesis	2.11e-08	0.000176	4.093e-06	3.932e-05	136	1395	ACTA1,MCAM,ACTC1,ACTG1,EOMES,FZD7,AKT1,MMP14,ALOX5,ANPEP,TRIM71,MYBPC3,MYOD1,UNC13D,FGF16,NRP2,BMP4,BMPR2,NEUROG1,NFATC2,NFE2,NFIB,NGFR,BMPER,FOXH1,NOS1,NOS3,NOTCH4,NPHS1,NPR1,NTRK1,ROR2,CREB3L1,OTX2,CD9,CD40,TNFRSF13C,PAX1,PAX6,OVOL2,ARHGAP22,LHX2,HAND1,COL1A1,COL6A1,OSR2,POU5F1,IRX1,ZNF385A,CRHR2,PPP2R3A,MIR150,CTNNB1,DAB2IP,TIFAB,PTCH1,SOX7,OPTC,NECTIN2,DLX6,SLC12A6,RALA,RARA,RARG,DUSP2,DUSP5,…
GO: Biological Process	GO:0007409	axonogenesis	2.24e-08	0.0001868	4.246e-06	4.079e-05	68	552	MAP2,ACTB,SHTN1,SPTBN4,ATOH1,BCL2,NRP2,BMPR2,NFIB,NGFR,PHOX2B,CACNA1F,KALRN,NTRK1,NR4A2,ARTN,CCK,OTX2,PAK3,PAX6,LHX2,POU4F1,POU4F2,CRABP2,PLXNA4,PTCH1,RAP1GAP,FEZF2,UST,CELSR3,EGR2,EPHA10,EPHA1,EPHB3,EPHB4,NRN1,S100A6,FOXG1,FOXD1,SEMA6C,SEMA4D,ARX,SHH,SHOX2,DOK4,ENAH,SMO,TBR1,NEUROG2,PALLD,SRC,GAS1,GBX2,SEMA4A,CNTN2,GRB7,TNR,LRTM2,VASP,ISL2,ZIC2,BCL11B,BARHL2,PRDM8,WNT3A,L1CAM,LAMA2,LMX1A
GO: Biological Process	GO:0045892	negative regulation of transcription, DNA-templated	2.354e-08	0.0001964	4.364e-06	4.192e-05	139	1437	DPF1,ZNF93,EOMES,CITED1,CBX4,ASCL2,CENPV,ZFHX3,URI1,RCOR2,PRDM1,BMP4,NFATC2,NFIB,ZNF778,FOXH1,FOXK1,NOTCH4,CALR,NR4A2,BTAF1,RUNX2,RUNX1T1,CREB3L1,OVOL1,PAX4,PAX6,PAX9,CDX4,OVOL2,HAND1,PLK1,NOP53,OSR2,POU4F1,POU4F2,POU5F1,IRX1,GTF2IRD1,NFE2L3,ANKRD33,PHF14,CTBP2,CTNNB1,DAB2IP,PTCH1,BCOR,SOX7,FERD3L,DLX4,USP3,DNMT3A,DNMT3B,NR2E3,RARA,RARG,FEZF2,DUSP5,DNAJB6,NR1H3,GSC,BCL6B,HEYL,MLXIPL,SORBS3,PRDM13…
GO: Biological Process	GO:0090596	sensory organ morphogenesis	2.42e-08	0.0002019	4.389e-06	4.216e-05	47	323	ABR,GRXCR2,AQP5,ATOH1,ATP6V1B1,MYO7A,BCL2,PRDM1,BMP4,NEUROG1,HMX3,ROR2,OTX1,OTX2,KCNQ4,PAX6,OSR2,PPP2R3A,CTNNB1,TIFAB,DLX6,NR2E3,RARG,GSC,IKZF1,PDZD7,EYA1,FAT1,FOXG1,FOXF2,SHH,SLC1A1,SIX2,MIAT,SOX2,SP3,GAS1,CDH23,GBX2,TBX1,TFAP2A,TFAP2B,HMX2,TWIST1,HPN,PAX8,WNT3A
GO: Biological Process	GO:0060429	epithelium development	2.592e-08	0.0002163	4.601e-06	4.42e-05	146	1532	ACADVL,ACTB,ACTG1,EOMES,FZD7,GRXCR2,AKT1,MMP14,AKR1B1,ALOX12,TRIM71,CITED1,ATOH1,MYO1E,MYO7A,BCL2,BFSP1,PRDM1,BMP4,BMPR2,ZFP36L1,NFIB,NGFR,BMPER,FOXH1,NOTCH4,NPHS1,NTRK1,ROR2,SOCS3,OTX2,OVOL1,PAX1,PAX6,PAX7,PCK2,CRLF1,OVOL2,LHX2,TPP1,HAND1,POU2F3,ONECUT2,IRX1,CRHR2,PPP2R3A,MIR150,CTNNB1,PROC,PRSS8,PSMB7,PTCH1,PHGDH,FERD3L,DLX6,RALA,RARA,RARG,RDX,GSC,FEM1B,HEYL,CELSR3,EMX1,ESR1,ESR2,PDZD7,EYA1,ESR…
GO: Biological Process	GO:1903507	negative regulation of nucleic acid-templated transcription	2.677e-08	0.0002233	4.636e-06	4.453e-05	139	1440	DPF1,ZNF93,EOMES,CITED1,CBX4,ASCL2,CENPV,ZFHX3,URI1,RCOR2,PRDM1,BMP4,NFATC2,NFIB,ZNF778,FOXH1,FOXK1,NOTCH4,CALR,NR4A2,BTAF1,RUNX2,RUNX1T1,CREB3L1,OVOL1,PAX4,PAX6,PAX9,CDX4,OVOL2,HAND1,PLK1,NOP53,OSR2,POU4F1,POU4F2,POU5F1,IRX1,GTF2IRD1,NFE2L3,ANKRD33,PHF14,CTBP2,CTNNB1,DAB2IP,PTCH1,BCOR,SOX7,FERD3L,DLX4,USP3,DNMT3A,DNMT3B,NR2E3,RARA,RARG,FEZF2,DUSP5,DNAJB6,NR1H3,GSC,BCL6B,HEYL,MLXIPL,SORBS3,PRDM13…
GO: Biological Process	GO:0061061	muscle structure development	2.723e-08	0.0002272	4.636e-06	4.453e-05	85	755	ACTA1,ACTC1,ACTG1,MEF2D,EOMES,FZD7,ALPK3,AKT1,MMP14,ZFHX3,MYBPC3,MYOD1,FGFRL1,BCL2,BCL9,BMP4,NEUROG1,ZFP36L1,NFATC2,FOXH1,PHOX2B,NOS1,FOXK1,NPHS1,NOL3,CALR,CD9,MYOM2,PAX7,TRIP10,HAND1,POU4F1,CRHR2,PPP2R3A,ANKRD33,RBFOX1,CTNNB1,TIFAB,RARA,GSC,HIVEP3,HEYL,MYOF,EGR2,ERBB3,SPEG,EVC,RYR1,HMG20B,EHD2,CCL17,FOXC1,RBM38,TRIM72,FLII,MRAS,SHH,SHOX2,HDAC7,DMRTA2,SMO,MEGF10,CAPN9,VAMP5,GATA4,MYOZ2,NKX2-6,NMR…
GO: Biological Process	GO:1902679	negative regulation of RNA biosynthetic process	2.915e-08	0.0002431	4.863e-06	4.671e-05	139	1442	DPF1,ZNF93,EOMES,CITED1,CBX4,ASCL2,CENPV,ZFHX3,URI1,RCOR2,PRDM1,BMP4,NFATC2,NFIB,ZNF778,FOXH1,FOXK1,NOTCH4,CALR,NR4A2,BTAF1,RUNX2,RUNX1T1,CREB3L1,OVOL1,PAX4,PAX6,PAX9,CDX4,OVOL2,HAND1,PLK1,NOP53,OSR2,POU4F1,POU4F2,POU5F1,IRX1,GTF2IRD1,NFE2L3,ANKRD33,PHF14,CTBP2,CTNNB1,DAB2IP,PTCH1,BCOR,SOX7,FERD3L,DLX4,USP3,DNMT3A,DNMT3B,NR2E3,RARA,RARG,FEZF2,DUSP5,DNAJB6,NR1H3,GSC,BCL6B,HEYL,MLXIPL,SORBS3,PRDM13…
GO: Biological Process	GO:0048812	neuron projection morphogenesis	3.239e-08	0.0002702	5.299e-06	5.09e-05	86	770	MAP2,ACTB,RASAL1,SHTN1,SPTBN4,ATOH1,BCL2,NRP2,BMPR2,NFIB,NGFR,PHOX2B,CACNA1F,KALRN,CAMK2B,NTRK1,NR4A2,ARTN,CCK,OTX2,PAK3,PAX6,ARHGAP33,NRN1L,LHX2,POU4F1,POU4F2,CRABP2,TMEM106B,CNTNAP2,PLXNA4,CTNNB1,CTNND2,DAB2IP,LZTS3,PTCH1,PTPRF,RAP1GAP,FEZF2,UST,CELSR3,EGR2,EMX1,EPHA10,EPHA1,EPHB3,EPHB4,NRN1,S100A6,FOXG1,FOXD1,SEMA6C,SEMA4D,SGK1,SH3GL2,ARX,SHH,SHOX2,SHANK2,DOK4,ENAH,SMO,TBR1,NEUROG2,PALLD,SARM1…
GO: Biological Process	GO:0031175	neuron projection development	3.357e-08	0.0002801	5.386e-06	5.174e-05	120	1197	MAP2,FRMD7,ACTB,GRXCR2,ARID1B,AKT1,RASAL1,FOXO6,SHTN1,SPTBN4,ATOH1,MYO7A,BCL2,NRP2,BMP4,BMPR2,NFIB,NGFR,PHOX2B,CACNA1F,KALRN,CAMK2B,NTRK1,ROR2,NR4A2,ARTN,CCK,CD3E,OTX2,PAK3,PAX6,ARHGAP33,NRN1L,LHX2,ATXN10,CERS2,POU4F1,POU4F2,CRABP2,TMEM106B,CNTNAP2,PLXNA4,CTNNB1,CTNND2,RTN4RL2,DAB2IP,LZTS3,PTCH1,PHGDH,PTPRF,NTM,RAP1GAP,FEZF2,UST,TSPAN2,CELSR3,MICALL2,EGR2,VASH2,EMX1,EPHA10,EPHA1,SEZ6,EPHB3,EPHB4,…
GO: Biological Process	GO:0120039	plasma membrane bounded cell projection morphogenesis	3.831e-08	0.0003196	6.029e-06	5.792e-05	87	785	MAP2,ACTB,RASAL1,SHTN1,SPTBN4,ATOH1,BCL2,NRP2,BMPR2,NFIB,NGFR,PHOX2B,CACNA1F,KALRN,CAMK2B,NTRK1,NR4A2,ARTN,CCK,OTX2,PAK3,PAX6,ARHGAP33,NRN1L,LHX2,POU4F1,POU4F2,CRABP2,TMEM106B,CNTNAP2,PLXNA4,CTNNB1,CTNND2,DAB2IP,LZTS3,PTCH1,PTPRF,RAP1GAP,FEZF2,UST,CELSR3,EGR2,EMX1,EPHA10,EPHA1,EPHB3,EPHB4,NRN1,S100A6,FOXG1,FOXD1,SEMA6C,SEMA4D,SGK1,SH3GL2,ARX,SHH,SHOX2,SHANK2,DOK4,ENAH,SMO,TBR1,NEUROG2,PALLD,SARM1…
GO: Biological Process	GO:0014031	mesenchymal cell development	4.24e-08	0.0003537	6.551e-06	6.293e-05	22	95	BCL2,NRP2,BMP4,PHOX2B,PAX6,OVOL2,FGF19,EDN3,HEYL,FAM172A,FOXC1,SEMA6C,SEMA4D,SHH,SMO,SOX10,GBX2,SEMA4A,TBX1,TFAP2A,TWIST1,ALX1
GO: Biological Process	GO:0048705	skeletal system morphogenesis	4.611e-08	0.0003846	6.993e-06	6.718e-05	40	258	MEF2D,ACAN,MMP14,ALX3,BMP4,BMPR2,NEUROG1,ROR2,RUNX2,P2RX7,PAX1,DHRS3,COL1A1,COL11A2,OSR2,CTNNB1,TIFAB,RARA,RARG,GSC,EYA1,FGR,FOXC1,SHOX2,SIX2,GAS1,PHOSPHO1,GNAS,TBX1,TBX15,TCF15,TWIST2,TFAP2A,TWIST1,HOXA3,HOXB1,CSRNP1,WNT9B,RFLNB,ALX1
GO: Biological Process	GO:0048858	cell projection morphogenesis	5.113e-08	0.0004265	7.617e-06	7.317e-05	87	790	MAP2,ACTB,RASAL1,SHTN1,SPTBN4,ATOH1,BCL2,NRP2,BMPR2,NFIB,NGFR,PHOX2B,CACNA1F,KALRN,CAMK2B,NTRK1,NR4A2,ARTN,CCK,OTX2,PAK3,PAX6,ARHGAP33,NRN1L,LHX2,POU4F1,POU4F2,CRABP2,TMEM106B,CNTNAP2,PLXNA4,CTNNB1,CTNND2,DAB2IP,LZTS3,PTCH1,PTPRF,RAP1GAP,FEZF2,UST,CELSR3,EGR2,EMX1,EPHA10,EPHA1,EPHB3,EPHB4,NRN1,S100A6,FOXG1,FOXD1,SEMA6C,SEMA4D,SGK1,SH3GL2,ARX,SHH,SHOX2,SHANK2,DOK4,ENAH,SMO,TBR1,NEUROG2,PALLD,SARM1…
GO: Biological Process	GO:0007267	cell-cell signaling	5.379e-08	0.0004487	7.872e-06	7.562e-05	177	1971	NAT8L,ABR,MAOB,ASIC2,ASIC1,MCC,FZD7,FZD9,ARID1B,NLGN4X,AKT1,LTBP4,ALOX5,VPS18,CITED1,AMER3,PPFIA3,SPTBN4,CADPS,PDE8B,ASIP,APCDD1L,AACS,ATP1A2,VAMP8,AVP,BCL9,FGF16,BMP4,NFE2,NGFR,CACNA1I,NOS1,BAIAP3,KALRN,CAMK2B,NTRK1,ROR2,NR4A2,ZACN,OXTR,P2RX7,KCNQ4,ADGRE5,PAX6,PCK2,PDE4A,PDYN,CDK14,NRXN2,OTOF,SLC24A2,COL1A1,POMC,POU5F1,CRHBP,CRHR2,PPM1B,PPP2R3A,CNTNAP2,RAB11FIP5,PRKCG,CTBP2,RASL10B,CTNNB1,CTNND2…
GO: Biological Process	GO:0051253	negative regulation of RNA metabolic process	5.847e-08	0.0004877	8.334e-06	8.006e-05	146	1552	DPF1,ZNF93,EOMES,CITED1,CBX4,ASCL2,CENPV,ZFHX3,URI1,BARD1,RCOR2,PRDM1,BMP4,NFATC2,NFIB,ZNF778,FOXH1,FOXK1,NOTCH4,CALR,NR4A2,BTAF1,RUNX2,RUNX1T1,CREB3L1,TENT5B,OVOL1,PAX4,PAX6,PAX9,CDX4,MAPKAPK2,OVOL2,HAND1,PLK1,NOP53,OSR2,POU4F1,POU4F2,POU5F1,IRX1,GTF2IRD1,NFE2L3,ANKRD33,PHF14,CTBP2,CTNNB1,DAB2IP,PTCH1,BCOR,SOX7,FERD3L,DLX4,USP3,DNMT3A,DNMT3B,NR2E3,RARA,RARG,FEZF2,DUSP5,DNAJB6,NR1H3,GSC,BCL6B,HEY…
GO: Biological Process	GO:0042472	inner ear morphogenesis	5.894e-08	0.0004917	8.334e-06	8.006e-05	25	121	ABR,GRXCR2,ATOH1,ATP6V1B1,MYO7A,NEUROG1,HMX3,ROR2,OTX1,OTX2,KCNQ4,TIFAB,DLX6,PDZD7,EYA1,FOXG1,SOX2,CDH23,GBX2,TBX1,TFAP2A,HMX2,HPN,PAX8,WNT3A
GO: Biological Process	GO:0003007	heart morphogenesis	6.701e-08	0.000559	9.316e-06	8.949e-05	43	292	ACTC1,EOMES,MYBPC3,FGFRL1,NRP2,BMP4,BMPR2,FOXH1,NOS3,DHRS3,OVOL2,HAND1,POU4F1,POU5F1,CTNNB1,PTCH1,RARA,HEYL,HAND2-AS1,EPHB4,EYA1,RYR1,FOXC1,SHH,SHOX2,SMO,SNAI1,TBR1,GATA4,PPP1R13L,TBX1,TBX5,TBX6,TBX3,TFAP2A,TNNI3,TWIST1,WNT11,ZIC3,RNF207,WNT3A,TBX20,NOTO
GO: Biological Process	GO:0032990	cell part morphogenesis	7.491e-08	0.0006249	1.024e-05	9.841e-05	88	809	MAP2,ACTB,RASAL1,SHTN1,SPTBN4,ATOH1,BCL2,NRP2,BMPR2,NFIB,NGFR,PHOX2B,CACNA1F,KALRN,CAMK2B,NTRK1,NR4A2,ARTN,CCK,OTX2,PAK3,PAX6,ARHGAP33,NRN1L,LHX2,POU4F1,POU4F2,CRABP2,TMEM106B,CNTNAP2,PLXNA4,CTNNB1,CTNND2,DAB2IP,LZTS3,PTCH1,PTPRF,NECTIN2,RAP1GAP,FEZF2,UST,CELSR3,EGR2,EMX1,EPHA10,EPHA1,EPHB3,EPHB4,NRN1,S100A6,FOXG1,FOXD1,SEMA6C,SEMA4D,SGK1,SH3GL2,ARX,SHH,SHOX2,SHANK2,DOK4,ENAH,SMO,TBR1,NEUROG2,PAL…
GO: Biological Process	GO:0001755	neural crest cell migration	8.038e-08	0.0006705	1.081e-05	0.0001039	17	61	NRP2,BMP4,PHOX2B,PAX6,OVOL2,FGF19,EDN3,SEMA6C,SEMA4D,SHH,SMO,SOX10,GBX2,SEMA4A,TBX1,TWIST1,ALX1
GO: Biological Process	GO:0021978	telencephalon regionalization	8.614e-08	0.0007186	1.141e-05	0.0001096	9	16	EOMES,BMP4,OTX2,PAX6,LHX2,EMX1,SHH,DMRTA2,NR2F1
GO: Biological Process	GO:0010648	negative regulation of cell communication	9.245e-08	0.0007712	1.205e-05	0.0001158	153	1658	LZTR1,ASIC1,MCC,FZD9,ADRB3,NLGN4X,AKT1,MMP14,RASAL1,VPS18,CITED1,ZFYVE28,PDE8B,APCDD1L,TRIM40,TNK1,URI1,AVP,FGFRL1,RGS11,BCL2,PRDM1,BMP4,BTC,NGFR,BMPER,FOXH1,NOS1,NOS3,NOTCH4,NOL3,KALRN,CALR,CAMK2B,ROR2,SOCS3,NR4A2,RUNX2,CREB3L1,CD3E,P2RX7,KCNQ4,IL1RL1,DHRS3,OVOL2,SLC24A2,ONECUT2,LITAF,NOP53,POU5F1,ZNF385A,CRHBP,CRHR2,PPM1B,PPP2R3A,MIR152,RAB11FIP5,PHF14,CTNNB1,IL17RD,DAB2IP,RGS22,PSMB7,PTCH1,TME…
GO: Biological Process	GO:0021545	cranial nerve development	9.977e-08	0.0008322	1.28e-05	0.000123	16	55	NRP2,NEUROG1,PHOX2B,NTRK1,POU4F1,PLXNA4,CTNNB1,TIFAB,EGR2,ERBB3,TCIRG1,SALL1,TBX1,TFAP2A,HOXA3,HOXB1
GO: Biological Process	GO:0023057	negative regulation of signaling	1.036e-07	0.0008641	1.309e-05	0.0001258	153	1661	LZTR1,ASIC1,MCC,FZD9,ADRB3,NLGN4X,AKT1,MMP14,RASAL1,VPS18,CITED1,ZFYVE28,PDE8B,APCDD1L,TRIM40,TNK1,URI1,AVP,FGFRL1,RGS11,BCL2,PRDM1,BMP4,BTC,NGFR,BMPER,FOXH1,NOS1,NOS3,NOTCH4,NOL3,KALRN,CALR,CAMK2B,ROR2,SOCS3,NR4A2,RUNX2,CREB3L1,CD3E,P2RX7,KCNQ4,IL1RL1,DHRS3,OVOL2,SLC24A2,ONECUT2,LITAF,NOP53,POU5F1,ZNF385A,CRHBP,CRHR2,PPM1B,PPP2R3A,MIR152,RAB11FIP5,PHF14,CTNNB1,IL17RD,DAB2IP,RGS22,PSMB7,PTCH1,TME…
GO: Biological Process	GO:0002009	morphogenesis of an epithelium	1.112e-07	0.0009275	1.384e-05	0.000133	76	670	ACTB,ACTG1,EOMES,FZD7,MMP14,ALOX12,TRIM71,CITED1,BCL2,BMP4,NGFR,FOXH1,NOTCH4,ROR2,SOCS3,OVOL2,LHX2,HAND1,IRX1,CTNNB1,PSMB7,PTCH1,RALA,RARA,RARG,FEM1B,CELSR3,ESR1,ESR2,EYA1,ESRP2,FAT1,SALL1,CRB3,FOXF2,FOXD1,SHH,ENAH,SMO,SNAI1,TBR1,SIX2,SOX2,SOX10,SRC,GATA4,GBX2,STAT5A,SULF1,ASTN2,TBX1,TBX5,TBX6,TBX3,TCF15,TFAP2A,TGFB1I1,FOXA1,TWIST1,VASP,WNT11,WNT9B,WT1,SYNE4,ZIC2,ZIC3,IGFBP5,ZIC5,RNF207,PAX8,WNT3…
GO: Biological Process	GO:0043583	ear development	1.213e-07	0.001012	1.488e-05	0.0001429	39	257	ABR,GRXCR2,ATOH1,ATP6V1B1,MYO7A,BCL2,BMP4,NEUROG1,BMPER,PHOX2B,HMX3,ROR2,OTX1,OTX2,KCNQ4,MAPKAPK2,OSR2,TIFAB,DLX6,GSC,PDZD7,ADGRV1,EYA1,FOXG1,SHH,SIX2,SOX2,GAS1,CDH23,GBX2,GJB2,TBX1,TCF15,TFAP2A,HMX2,TWIST1,HPN,PAX8,WNT3A
GO: Biological Process	GO:0007155	cell adhesion	1.234e-07	0.001029	1.492e-05	0.0001433	146	1571	ACTB,MCAM,ACTG1,FZD7,NLGN4X,ACAN,AKT1,MMP14,ALOX12,ALOX5,ALOX15,ZFHX3,MDGA1,MYBPC3,FGFRL1,UNC13D,BCL2,NRP2,BMP4,ZFP36L1,NINJ2,NOTCH4,NPHS1,CALR,PSTPIP1,CLDN10,CLDN9,CLDN11,CD3E,CD6,CD9,TNFRSF13C,PAK3,ADGRE5,CDH6,CDH17,NRXN2,COL1A1,ONECUT2,COL6A1,COL16A1,RHOD,MXRA8,HAPLN1,SNED1,MIR183,NCAN,CNTNAP2,PLXNA4,CTNNB1,CTNND2,PRSS2,DCHS2,PIEZO1,PTPRF,NTM,LYPD5,NECTIN2,DOCK1,RAP1GAP,RARA,DTX1,DNAJB6,RDX,PT…
GO: Biological Process	GO:0048706	embryonic skeletal system development	1.267e-07	0.001057	1.51e-05	0.000145	27	143	MMP14,ALX3,BMP4,RUNX2,PAX7,COL1A1,OSR2,CTNNB1,GSC,EYA1,SHH,SHOX2,SIX2,SP3,GAS1,SULF1,GNAS,TBX1,TBX15,TWIST2,TFAP2A,TWIST1,HOXA3,HOXB1,WNT11,WNT9B,ALX1
GO: Biological Process	GO:0022610	biological adhesion	1.615e-07	0.001347	1.898e-05	0.0001823	146	1578	ACTB,MCAM,ACTG1,FZD7,NLGN4X,ACAN,AKT1,MMP14,ALOX12,ALOX5,ALOX15,ZFHX3,MDGA1,MYBPC3,FGFRL1,UNC13D,BCL2,NRP2,BMP4,ZFP36L1,NINJ2,NOTCH4,NPHS1,CALR,PSTPIP1,CLDN10,CLDN9,CLDN11,CD3E,CD6,CD9,TNFRSF13C,PAK3,ADGRE5,CDH6,CDH17,NRXN2,COL1A1,ONECUT2,COL6A1,COL16A1,RHOD,MXRA8,HAPLN1,SNED1,MIR183,NCAN,CNTNAP2,PLXNA4,CTNNB1,CTNND2,PRSS2,DCHS2,PIEZO1,PTPRF,NTM,LYPD5,NECTIN2,DOCK1,RAP1GAP,RARA,DTX1,DNAJB6,RDX,PT…
GO: Biological Process	GO:0003337	mesenchymal to epithelial transition involved in metanephros morphogenesis	1.797e-07	0.001499	2.063e-05	0.0001982	8	13	CITED1,BMP4,CTNNB1,SALL1,SMO,SIX2,WNT9B,PAX8
GO: Biological Process	GO:0009792	embryo development ending in birth or egg hatching	1.805e-07	0.001506	2.063e-05	0.0001982	90	850	EOMES,AKT1,MMP14,ALX3,TRIM71,CITED1,ASCL2,MYO1E,PRDM1,BMP4,NEK2,BMPR2,ZFP36L1,NFE2,NOS3,ROR2,SOCS3,RUNX2,OTX2,PAX1,PAX6,PAX7,CDX4,OVOL2,LHX2,HAND1,COL1A1,OSR2,POU5F1,PPP2R3A,CTNNB1,ZFP42,PTCH1,BCOR,PHGDH,FERD3L,RALA,SCO2,RARA,RARG,DNAJB6,GSC,VASH2,SENP2,EMX1,SPEG,EYA1,SALL1,FOXC1,SHH,SHOX2,ENAH,NR5A2,SMO,SNAI1,PRDM14,SIX2,SOX10,SP3,GAS1,GATA4,GBX2,NKX2-6,GJB3,SULF1,GNA12,GNAS,TBX1,TBX6,TBX15,TBX3…
GO: Biological Process	GO:0043009	chordate embryonic development	1.998e-07	0.001667	2.252e-05	0.0002163	88	827	EOMES,AKT1,MMP14,ALX3,TRIM71,CITED1,ASCL2,MYO1E,PRDM1,BMP4,NEK2,BMPR2,ZFP36L1,NFE2,NOS3,ROR2,SOCS3,RUNX2,OTX2,PAX1,PAX6,PAX7,CDX4,OVOL2,LHX2,HAND1,COL1A1,OSR2,POU5F1,PPP2R3A,CTNNB1,ZFP42,PTCH1,BCOR,PHGDH,FERD3L,RALA,SCO2,RARA,RARG,DNAJB6,GSC,VASH2,SENP2,EMX1,SPEG,EYA1,SALL1,FOXC1,SHH,SHOX2,ENAH,SMO,SNAI1,PRDM14,SIX2,SOX10,SP3,GAS1,GATA4,GBX2,NKX2-6,GJB3,SULF1,GNA12,GNAS,TBX1,TBX6,TBX15,TBX3,TCF7,…
GO: Biological Process	GO:0007167	enzyme linked receptor protein signaling pathway	3.046e-07	0.002541	3.388e-05	0.0003255	114	1168	MATK,ACTB,ACTG1,AKT1,LTBP4,TRIM71,CITED1,ZFYVE28,MST1R,TNK1,ATP6V1B1,MYO1E,FGFRL1,BCL9,FGF16,NRP2,BMP4,BMPR2,BTC,NGFR,BMPER,FOXH1,NPR1,KALRN,NTRK1,ROR2,SOCS3,RUNX2,CREB3L1,CD3E,OTX2,PAK3,MAPKAPK2,OVOL2,COL1A1,COL1A2,ONECUT2,POLR2G,POU5F1,MIR183,PHF14,CTNNB1,IL17RD,CYBA,DAB2IP,PTPRF,FGF19,DOCK1,INHBE,SOST,RARRES2,PTPRU,MYOF,SHCBP1,EPHA10,EPHA1,EPHB3,EPHB4,CNKSR1,ERBB3,NANOG,ESR1,ESR2,TCIRG1,RPS27A…
GO: Biological Process	GO:0010557	positive regulation of macromolecule biosynthetic process	3.28e-07	0.002736	3.601e-05	0.0003459	175	1996	DPF1,MEF2D,MEIS3P1,EOMES,FZD7,ARID1B,AKT1,BIRC2,CITED1,ASCL2,ZFHX3,ATOH1,MYOD1,BCL9,BMP4,NEK2,BMPR2,NEUROG1,NFATC2,NFIA,NFE2,NFIB,NGFR,NHLH2,FOXH1,PHOX2B,NOS1,FOXK1,NOTCH4,ROR2,NR4A2,RUNX2,CREB3L1,OTX1,OTX2,CD40,PAK3,PAX1,PAX6,PAX7,PAX9,CDX4,OVOL2,ZNF462,LHX2,HAND1,POU2F3,COL1A1,ONECUT2,LITAF,TNIP2,POLR2G,NEK7,POMC,OSR2,POU4F1,POU4F2,POU5F1,RAX,CRHR2,IER2,CTBP2,CTNNB1,DAB2IP,ZFP42,PTCH1,SOX7,SUPT…
GO: Biological Process	GO:0014706	striated muscle tissue development	3.392e-07	0.002829	3.645e-05	0.0003501	57	464	ACTA1,ACTC1,MEF2D,EOMES,FZD7,ALPK3,MYBPC3,MYOD1,BCL2,BCL9,BMP4,BMPR2,FOXH1,PHOX2B,NPHS1,CALR,MYOM2,PAX7,TRIP10,HAND1,POU4F1,CRHR2,ANKRD33,RBFOX1,CTNNB1,RARA,GJC1,HIVEP3,HEYL,EGR2,ERBB3,SPEG,EYA1,RYR1,HMG20B,FOXC1,SHH,SHOX2,HDAC7,DMRTA2,SMO,MEGF10,VAMP5,GATA4,MYOZ2,NKX2-6,PPP1R13L,TBX1,TBX5,TBX3,TNNI3,TWIST1,WT1,JARID2,WNT3A,TBX20,LMNA
GO: Biological Process	GO:0045934	negative regulation of nucleobase-containing compound metabolic process	3.408e-07	0.002843	3.645e-05	0.0003501	151	1666	DPF1,ZNF93,EOMES,CITED1,CBX4,ASCL2,CENPV,ZFHX3,URI1,BARD1,RCOR2,PRDM1,BMP4,BMPR2,NFATC2,NFIB,ZNF778,FOXH1,FOXK1,NOTCH4,CALR,NR4A2,BTAF1,RUNX2,RUNX1T1,CREB3L1,TENT5B,OVOL1,PAX4,PAX6,PAX9,CDX4,MAPKAPK2,OVOL2,HAND1,PLK1,NOP53,OSR2,POU4F1,POU4F2,POU5F1,IRX1,GTF2IRD1,NFE2L3,ANKRD33,PHF14,CTBP2,CTNNB1,DAB2IP,PTCH1,BCOR,SOX7,FERD3L,DLX4,USP3,DNMT3A,DNMT3B,NR2E3,RARA,RARG,FEZF2,DUSP5,DNAJB6,NR1H3,GSC,BCL…
GO: Biological Process	GO:0014032	neural crest cell development	3.549e-07	0.00296	3.747e-05	0.00036	20	90	NRP2,BMP4,PHOX2B,PAX6,OVOL2,FGF19,EDN3,FAM172A,FOXC1,SEMA6C,SEMA4D,SHH,SMO,SOX10,GBX2,SEMA4A,TBX1,TFAP2A,TWIST1,ALX1
GO: Biological Process	GO:0060537	muscle tissue development	3.642e-07	0.003038	3.798e-05	0.0003648	59	488	ACTA1,ACTC1,MEF2D,EOMES,FZD7,ALPK3,MYBPC3,MYOD1,BCL2,BCL9,BMP4,BMPR2,FOXH1,PHOX2B,NPHS1,CALR,MYOM2,PAX7,TRIP10,HAND1,POU4F1,CRHR2,ANKRD33,RBFOX1,CTNNB1,PTCH1,RARA,GJC1,HIVEP3,HEYL,EGR2,ERBB3,SPEG,EYA1,RYR1,HMG20B,FOXC1,SHH,SHOX2,HDAC7,DMRTA2,SMO,MEGF10,VAMP5,GATA4,MYOZ2,NKX2-6,PPP1R13L,TBX1,TBX5,TBX3,TNNI3,TWIST1,WT1,IGFBP5,JARID2,WNT3A,TBX20,LMNA
GO: Biological Process	GO:0048666	neuron development	3.758e-07	0.003135	3.87e-05	0.0003718	128	1358	MAP2,FRMD7,ACTB,GRXCR2,ARID1B,AKT1,RASAL1,FOXO6,SHTN1,SPTBN4,ATOH1,MYO7A,BCL2,NRP2,PRDM1,BMP4,BMPR2,NFIB,NGFR,PHOX2B,CACNA1F,KALRN,CAMK2B,NTRK1,ROR2,NR4A2,ARTN,CCK,CD3E,OTX2,PAK3,PAX6,ARHGAP33,NRN1L,LHX2,ATXN10,CERS2,ONECUT2,POU4F1,POU4F2,CRABP2,TMEM106B,CNTNAP2,PLXNA4,CTNNB1,CTNND2,RTN4RL2,DAB2IP,LZTS3,PTCH1,PHGDH,PTPRF,NTM,NR2E3,DRD1,RAP1GAP,FEZF2,LHX6,UST,TSPAN2,CELSR3,MICALL2,EGR2,VASH2,EMX1,…
GO: Biological Process	GO:0001501	skeletal system development	3.942e-07	0.003289	4.011e-05	0.0003853	67	583	MEF2D,ACAN,MMP14,ALX3,FGFRL1,BMP4,BMPR2,NEUROG1,NFIB,ROR2,RUNX2,PAPSS2,P2RX7,PAX1,PAX7,DHRS3,HAND1,COL1A1,COL1A2,COL9A2,COL11A2,OSR2,ZNF385A,HAPLN1,NCAN,CTNNB1,TIFAB,DLX6,RARA,RARG,LRRK1,GSC,EVC,EYA1,RYR1,FGR,FOXC1,FLI1,SEMA4D,FBXW4,SHH,SHOX2,SNAI1,SIX2,SP3,SRC,GAS1,PHOSPHO1,SULF1,GNAS,TBX1,TBX15,TBX3,TCF15,TWIST2,CHADL,TFAP2A,GDF6,TWIST1,HOXA3,HOXB1,CSRNP1,WNT11,WNT9B,RFLNB,BBX,ALX1
GO: Biological Process	GO:0060562	epithelial tube morphogenesis	4.462e-07	0.003722	4.485e-05	0.0004308	52	411	EOMES,MMP14,ALOX12,TRIM71,CITED1,BCL2,BMP4,FOXH1,NOTCH4,OVOL2,LHX2,HAND1,IRX1,CTNNB1,PTCH1,RALA,RARA,RARG,ESR1,EYA1,ESRP2,SALL1,FOXD1,SHH,ENAH,SMO,TBR1,SIX2,SOX2,SRC,GATA4,GBX2,TBX1,TBX6,TBX3,TFAP2A,FOXA1,TWIST1,VASP,WNT11,WNT9B,WT1,ZIC2,ZIC3,ZIC5,RNF207,PAX8,WNT3A,TBX20,ALX1,NOTO,TACSTD2
GO: Biological Process	GO:0003206	cardiac chamber morphogenesis	4.656e-07	0.003884	4.624e-05	0.0004442	26	143	MYBPC3,FGFRL1,NRP2,BMP4,BMPR2,FOXH1,NOS3,DHRS3,OVOL2,HAND1,POU4F1,CTNNB1,RARA,HEYL,HAND2-AS1,FOXC1,SHOX2,SMO,GATA4,PPP1R13L,TBX1,TBX5,TBX3,TNNI3,WNT11,TBX20
GO: Biological Process	GO:0014033	neural crest cell differentiation	4.994e-07	0.004166	4.901e-05	0.0004708	21	100	NRP2,BMP4,PHOX2B,PAX6,OVOL2,FGF19,GSC,EDN3,FAM172A,FOXC1,SEMA6C,SEMA4D,SHH,SMO,SOX10,GBX2,SEMA4A,TBX1,TFAP2A,TWIST1,ALX1
GO: Biological Process	GO:0045664	regulation of neuron differentiation	5.43e-07	0.00453	5.268e-05	0.000506	36	241	ZFHX3,ATOH1,BCL2,BMP4,NEUROG1,NGFR,PHOX2B,CALR,PAX6,TLX3,POU4F2,BRINP1,DDX6,DNMT3B,RAP1GAP,RARA,FEZF2,DTX1,HEYL,EYA1,HMG20B,SALL1,FOXG1,SHH,SLC6A4,NEUROG2,SOX2,CNTN2,TBX6,TFAP2A,GDF6,FOXA1,ISL2,BCL11B,WNT3A,LMX1A
GO: Biological Process	GO:2000113	negative regulation of cellular macromolecule biosynthetic process	5.982e-07	0.00499	5.736e-05	0.000551	154	1723	DPF1,ZNF93,EOMES,TRIM71,CITED1,CBX4,ASCL2,CENPV,ZFHX3,URI1,RCOR2,PRDM1,BMP4,BMPR2,ZFP36L1,NFATC2,NFIB,ZNF778,FOXH1,FOXK1,NOTCH4,CALR,NR4A2,BTAF1,RUNX2,RUNX1T1,CREB3L1,OVOL1,PAX4,PAX6,PAX9,MGAT4D,CDX4,OVOL2,HAND1,PLK1,NOP53,OSR2,POU4F1,POU4F2,POU5F1,IRX1,GTF2IRD1,NFE2L3,ANKRD33,PHF14,CTBP2,SLFN11,CTNNB1,DAB2IP,PTCH1,BCOR,DDX6,SOX7,FERD3L,DLX4,USP3,DNMT3A,DNMT3B,NR2E3,RARA,RARG,FEZF2,DUSP5,DNAJB6,N…
GO: Biological Process	GO:0021675	nerve development	6.291e-07	0.005248	5.963e-05	0.0005729	19	85	NRP2,NEUROG1,NGFR,PHOX2B,NTRK1,POU4F1,PLXNA4,PRKCG,CTNNB1,TIFAB,EGR2,ERBB3,TCIRG1,SALL1,SULF1,TBX1,TFAP2A,HOXA3,HOXB1
GO: Biological Process	GO:0002064	epithelial cell development	6.577e-07	0.005487	6.165e-05	0.0005922	39	274	GRXCR2,AKR1B1,MYO1E,MYO7A,BFSP1,PRDM1,BMP4,NOTCH4,NPHS1,NTRK1,PAX6,ONECUT2,CTNNB1,PROC,RARA,RARG,RDX,FEM1B,ESR1,ESR2,PDZD7,FAT1,FNDC3A,SMO,PALLD,TJP3,SRC,CDH23,GPAT4,GPR4,RAPGEF1,TFAP2A,TMOD1,FOXA1,ONECUT1,ICAM1,WT1,BCL11B,RAB25
GO: Biological Process	GO:0003205	cardiac chamber development	6.709e-07	0.005597	6.219e-05	0.0005974	31	193	MYBPC3,FGFRL1,NRP2,PRDM1,BMP4,BMPR2,FOXH1,NOS3,DHRS3,OVOL2,HAND1,POU4F1,CTNNB1,RARA,KIF7,HEYL,HAND2-AS1,SALL1,FOXC1,SHOX2,SMO,GATA4,PPP1R13L,TBX1,TBX5,TBX6,TBX3,TNNI3,WNT11,PAX8,TBX20
GO: Biological Process	GO:0072006	nephron development	8.414e-07	0.007019	7.663e-05	0.0007361	28	166	CITED1,MYO1E,BCL2,BMP4,NPHS1,COL4A4,IRX1,CTNNB1,DCHS2,PTCH1,HEYL,ENPEP,EYA1,SALL1,FOXC1,FOXD1,SHH,SMO,SIX2,SULF1,GPR4,TFAP2A,TFAP2B,WNT11,WNT9B,WT1,PAX8,TACSTD2
GO: Biological Process	GO:0051093	negative regulation of developmental process	8.451e-07	0.00705	7.663e-05	0.0007361	107	1100	ABR,MAP2,FZD7,ADRB3,ALOX5,CITED1,ASCL2,ZFHX3,MDGA1,BCL2,BMP4,ZFP36L1,NFATC2,NFE2,NFIB,NGFR,PHOX2B,NOS3,NOTCH4,NPR1,CALR,RUNX1T1,CREB3L1,PAX6,PCM1,OVOL2,LHX2,SINHCAF,CERS2,TLX3,POU4F2,POU5F1,CRHR2,ZBTB46,PHF14,CTNNB1,IL17RD,DAB2IP,BRINP1,PTCH1,BCOR,DDX6,OPTC,RAP1GAP,RARA,RARG,FEZF2,DTX1,NR1H3,SEZ6,NANOG,ADGRV1,NKX6-3,SALL1,PIAS3,CCL17,SLC30A10,FOXG1,FOXC1,TRIM72,SEMA6C,SEMA4D,SHH,HDAC7,SLC6A4,SMO,…
GO: Biological Process	GO:0034330	cell junction organization	9.679e-07	0.008074	8.59e-05	0.0008252	85	820	ASIC2,ACTB,ACTG1,FZD9,NLGN4X,MMP14,ALOX12B,PPFIA3,MDGA1,BCL2,NRP2,NFIA,AJM1,KALRN,CAMK2B,NTRK1,CLDN10,CLDN9,CLDN11,OXTR,CD9,PAK3,ADGRE5,CDH6,ARHGAP33,CDH17,ARHGAP22,NRXN2,PLEC,CABP1,COL16A1,RHOD,POU4F1,NCAN,CTBP2,CTNNB1,CTNND2,DAB2IP,LZTS3,PTPRF,NECTIN2,MARVELD3,DRD1,GJC1,RDX,CHMP4B,MICALL2,CLDN19,SEZ6,EPHB3,S100A10,GJD3,CRB3,ZNF703,SEMA4D,ADGRL1,SLC1A1,HDAC7,SHANK2,SNAI1,PALLD,TJP3,WASF3,SRC,GJB…
GO: Biological Process	GO:0072210	metanephric nephron development	9.68e-07	0.008075	8.59e-05	0.0008252	13	43	CITED1,BMP4,IRX1,CTNNB1,SALL1,FOXD1,SMO,SIX2,TFAP2A,TFAP2B,WNT9B,WT1,PAX8
GO: Biological Process	GO:0031327	negative regulation of cellular biosynthetic process	9.931e-07	0.008285	8.658e-05	0.0008317	159	1807	DPF1,ZNF93,ACADVL,EOMES,TRIM71,CITED1,CBX4,ASCL2,PDE8B,CENPV,ZFHX3,URI1,RCOR2,PRDM1,BMP4,BMPR2,ZFP36L1,NFATC2,NFIB,ZNF778,FOXH1,FOXK1,NOTCH4,CALR,NR4A2,BTAF1,RUNX2,RUNX1T1,CREB3L1,OVOL1,PAX4,PAX6,PAX9,MGAT4D,CDX4,OVOL2,HAND1,PLK1,NOP53,OSR2,POU4F1,POU4F2,POU5F1,IRX1,GTF2IRD1,NFE2L3,ANKRD33,PHF14,CTBP2,SLFN11,CTNNB1,DAB2IP,PTCH1,BCOR,DDX6,SOX7,FERD3L,DLX4,USP3,FGF19,DNMT3A,DNMT3B,NR2E3,RARA,RARG,F…
GO: Biological Process	GO:0010558	negative regulation of macromolecule biosynthetic process	1.001e-06	0.008347	8.658e-05	0.0008317	154	1738	DPF1,ZNF93,EOMES,TRIM71,CITED1,CBX4,ASCL2,CENPV,ZFHX3,URI1,RCOR2,PRDM1,BMP4,BMPR2,ZFP36L1,NFATC2,NFIB,ZNF778,FOXH1,FOXK1,NOTCH4,CALR,NR4A2,BTAF1,RUNX2,RUNX1T1,CREB3L1,OVOL1,PAX4,PAX6,PAX9,MGAT4D,CDX4,OVOL2,HAND1,PLK1,NOP53,OSR2,POU4F1,POU4F2,POU5F1,IRX1,GTF2IRD1,NFE2L3,ANKRD33,PHF14,CTBP2,SLFN11,CTNNB1,DAB2IP,PTCH1,BCOR,DDX6,SOX7,FERD3L,DLX4,USP3,DNMT3A,DNMT3B,NR2E3,RARA,RARG,FEZF2,DUSP5,DNAJB6,N…
GO: Biological Process	GO:0120036	plasma membrane bounded cell projection organization	1.007e-06	0.008398	8.658e-05	0.0008317	163	1863	TMEM250,TMEM17,MAP2,FRMD7,ACTB,GRXCR2,ARID1B,AKT1,ABCD1,RASAL1,FOXO6,SHTN1,SPTBN4,CCDC113,ATOH1,ATP1A3,MYO7A,BCL2,NRP2,BMP4,NEK2,BMPR2,NFIB,NGFR,PHOX2B,CACNA1F,KALRN,CAMK2B,NTRK1,ROR2,NR4A2,ARTN,CCK,CD3E,OTX2,P2RX7,DAW1,PAK3,PAX6,PCM1,ARHGAP33,NRN1L,LHX2,ATXN10,PLK1,CERS2,ONECUT2,RHOD,POU4F1,POU4F2,CRABP2,TMEM106B,CNTNAP2,PLXNA4,CTNNB1,CTNND2,CROCC,RTN4RL2,DAB2IP,LZTS3,EPS8L1,PTCH1,PHGDH,PTPRF,NT…
GO: Biological Process	GO:0009890	negative regulation of biosynthetic process	1.037e-06	0.008654	8.831e-05	0.0008483	162	1850	DPF1,ZNF93,ACADVL,EOMES,ABCD1,TRIM71,CITED1,CBX4,ASCL2,PDE8B,CENPV,ZFHX3,URI1,RCOR2,PRDM1,BMP4,BMPR2,ZFP36L1,NFATC2,NFIB,ZNF778,FOXH1,FOXK1,NOTCH4,CALR,NR4A2,BTAF1,RUNX2,RUNX1T1,CREB3L1,OVOL1,PAX4,PAX6,PAX9,MGAT4D,CDX4,OVOL2,HAND1,PLK1,NOP53,OSR2,POU4F1,POU4F2,POU5F1,IRX1,GTF2IRD1,NFE2L3,ANKRD33,PHF14,CTBP2,SLFN11,CTNNB1,DAB2IP,PTCH1,BCOR,DDX6,SOX7,FERD3L,DLX4,USP3,FGF19,DNMT3A,DNMT3B,NR2E3,RARA,…
GO: Biological Process	GO:0048864	stem cell development	1.061e-06	0.008851	8.941e-05	0.0008589	20	96	NRP2,BMP4,PHOX2B,PAX6,OVOL2,FGF19,EDN3,FAM172A,FOXC1,SEMA6C,SEMA4D,SHH,SMO,SOX10,GBX2,SEMA4A,TBX1,TFAP2A,TWIST1,ALX1
GO: Biological Process	GO:0035239	tube morphogenesis	1.155e-06	0.009632	9.632e-05	0.0009252	104	1068	MCAM,ACTG1,EOMES,AKT1,MMP14,ALOX12,ALOX5,ANPEP,TRIM71,CITED1,MYO1E,BCL2,FGF16,NRP2,PRDM1,BMP4,BMPR2,ZFP36L1,NFIB,NGFR,BMPER,FOXH1,NOS3,NOTCH4,NPR1,NTRK1,CREB3L1,CD40,OVOL2,ARHGAP22,LHX2,HAND1,IRX1,CRHR2,MIR150,CTNNB1,DAB2IP,PTCH1,OPTC,SLC12A6,RALA,RARA,RARG,GJC1,VASH2,ENPEP,EPHA1,EPHB3,EPHB4,ESR1,ETS1,EYA1,ESRP2,SALL1,FOXC1,FOXD1,SHH,SHOX2,SLC1A1,HDAC7,ENAH,SMO,TBR1,SIX2,SOX2,SOX10,SRC,GATA4,GBX2…
GO: Biological Process	GO:0048608	reproductive structure development	1.241e-06	0.01036	0.0001025	0.000985	61	530	EOMES,AKT1,MMP14,BIRC2,CITED1,ASCL2,BCL2,PRDM1,BMP4,BMPR2,NEUROG1,ZFP36L1,NFE2,NHLH2,NOS3,NTRK1,ROR2,SOCS3,CDX4,OVOL2,HAND1,COL9A3,CTNNB1,ZFP42,TIFAB,PTCH1,DHH,RARA,RARG,DNAJB6,FEM1B,VASH2,SENP2,NANOG,ESR1,ESR2,SALL1,FOXF2,FOXC1,RHOBTB3,SHH,FNDC3A,SNAI1,SOX2,SP3,SRC,GATA4,STAT5A,GJB2,GJB3,SULF1,TBX3,TCF7,FOXA1,VWF,ICAM1,WNT9B,WT1,KRT8,LHCGR,LLGL2
GO: Biological Process	GO:0010463	mesenchymal cell proliferation	1.329e-06	0.01109	0.0001087	0.001044	15	58	BMP4,NFIB,PHF14,CTNNB1,DCHS2,FBXW4,SHH,SHOX2,SMO,SIX2,GAS1,TBX1,HMGB1,WNT11,LMNA
GO: Biological Process	GO:0001709	cell fate determination	1.368e-06	0.01141	0.0001097	0.001054	14	51	ATOH1,MYOD1,BMP4,NOTCH4,OTX2,PAX6,HAND1,POU5F1,CTNNB1,PTCH1,FEZF2,NKX6-3,FOXG1,BARHL2
GO: Biological Process	GO:0051240	positive regulation of multicellular organismal process	1.368e-06	0.01141	0.0001097	0.001054	150	1692	OPN4,ASIC2,FZD9,ADRB3,AKT1,MMP14,ALOX12,ALOX5,ALOX12B,BIRC2,BIRC3,SHTN1,SPTBN4,ATP1A2,VAMP8,AVP,MYOD1,BCL2,PRDM1,BMP4,BMPR2,ZFP36L1,NGFR,BMPER,PHOX2B,NOS1,NOS3,NOTCH4,NPR1,KALRN,CAMK2B,NTRK1,ROR2,RUNX2,CCK,CD3E,OTX2,CD6,OXTR,P2RX7,CD40,TNFRSF13C,PAK3,ADGRE5,IL1RL1,PAX6,MAPKAPK2,TRIP10,OVOL2,COL1A1,NOP53,OSR2,POU4F1,POU4F2,POU5F1,CRABP2,CRHR2,ZBTB46,PLXNA4,ELOVL3,CTNNB1,MAPK13,CYBA,PTPRF,RARA,NLRX…
GO: Biological Process	GO:0045597	positive regulation of cell differentiation	1.385e-06	0.01155	0.00011	0.001057	100	1020	AKT1,MMP14,SHTN1,ZFHX3,ATOH1,MYOD1,UNC13D,BCL2,PRDM1,BMP4,BMPR2,NEUROG1,ZFP36L1,BTC,NGFR,PHOX2B,KALRN,CALR,CAMK2B,ROR2,SOCS3,RUNX2,PAK3,PAX4,PAX6,TRIP10,OVOL2,COL1A1,POU4F1,POU4F2,ZNF385A,CRABP2,ZBTB46,MIR150,PLXNA4,CTNNB1,PROC,BRINP1,PTCH1,PTPRF,DNMT3B,DOCK1,RARA,RARRES2,FEZF2,EDN3,FAIM,HEYL,RASGRP1,EGR2,ETS1,IKZF1,HMG20B,S100A10,SALL1,FES,FOXG1,FOXC1,ZNF703,SEMA4D,SGK1,CARMIL1,SHH,SHOX2,RGS14,D…
GO: Biological Process	GO:0072283	metanephric renal vesicle morphogenesis	1.524e-06	0.01271	0.0001192	0.001145	8	16	CITED1,BMP4,CTNNB1,SALL1,SMO,SIX2,WNT9B,PAX8
GO: Biological Process	GO:0030900	forebrain development	1.529e-06	0.01275	0.0001192	0.001145	54	451	EOMES,ATOH1,ATP1A2,MDGA1,NRP2,BMP4,NFIB,NR4A2,OTX1,OTX2,OXTR,PAX6,PCM1,LHX2,POU4F1,RAX,CNTNAP2,PLXNA4,CTNNB1,RTN4RL2,DAB2IP,DRD1,FEZF2,LHX6,GSC,EMX1,EPHB3,ETS1,IKZF1,SALL1,FOXG1,ARX,SHH,SLC6A3,DMRTA2,SMO,TBR1,NEUROG2,NEUROD6,SOX2,SRC,GBX2,NKX2-6,SSTR1,CNTN2,TBX3,TFAP2A,NR2F1,TNR,BCL11B,ZIC5,PRDM8,WNT3A,LMX1A
GO: Biological Process	GO:0009953	dorsal/ventral pattern formation	1.611e-06	0.01344	0.0001245	0.001196	21	107	SP8,BMP4,OTX2,PAX6,PAX7,OVOL2,LHX2,DBX1,CTNNB1,PTCH1,GSC,SENP2,FOXG1,SHH,SMO,GAS1,GREM2,FOXA1,WNT3A,TBX20,NOTO
GO: Biological Process	GO:0060538	skeletal muscle organ development	1.632e-06	0.01361	0.0001249	0.0012	32	211	ACTA1,MEF2D,EOMES,MYOD1,FGFRL1,BCL2,BCL9,PHOX2B,NPHS1,MYOM2,PAX7,CRHR2,ANKRD33,RBFOX1,CTNNB1,HIVEP3,HEYL,EGR2,RYR1,HMG20B,SHH,SHOX2,DMRTA2,SMO,MEGF10,VAMP5,GATA4,MYOZ2,TBX1,TWIST1,WT1,WNT3A
GO: Biological Process	GO:0061458	reproductive system development	1.694e-06	0.01413	0.0001285	0.001234	61	535	EOMES,AKT1,MMP14,BIRC2,CITED1,ASCL2,BCL2,PRDM1,BMP4,BMPR2,NEUROG1,ZFP36L1,NFE2,NHLH2,NOS3,NTRK1,ROR2,SOCS3,CDX4,OVOL2,HAND1,COL9A3,CTNNB1,ZFP42,TIFAB,PTCH1,DHH,RARA,RARG,DNAJB6,FEM1B,VASH2,SENP2,NANOG,ESR1,ESR2,SALL1,FOXF2,FOXC1,RHOBTB3,SHH,FNDC3A,SNAI1,SOX2,SP3,SRC,GATA4,STAT5A,GJB2,GJB3,SULF1,TBX3,TCF7,FOXA1,VWF,ICAM1,WNT9B,WT1,KRT8,LHCGR,LLGL2
GO: Biological Process	GO:0016477	cell migration	1.845e-06	0.01539	0.0001386	0.001332	158	1812	ABR,MCAM,MCC,ACTG1,ACAN,AKT1,MMP14,ALOX12,ALOX5,SHTN1,MST1R,CENPV,ATOH1,MDGA1,BCL2,FGF16,NRP2,BMP4,BMPR2,NFATC2,BST2,NHLH2,BMPER,PHOX2B,NOS3,KALRN,CALR,CAMK2B,ROR2,NR4A2,ARTN,SLC7A7,CCK,CD9,P2RY6,CD40,PAK3,TMSB10,PAX6,PCM1,OVOL2,SINHCAF,COL1A1,COL1A2,CERS2,ONECUT2,RHOD,TLX3,POU4F1,PPP2R3A,MIR150,MIR152,PLXNA4,CTNNB1,DAB2IP,PTPRF,MARVELD3,FGF19,DOCK1,DRD1,EFCAB1,RARRES2,FEZF2,RDX,PTPRU,LHX6,EDN3,E…
GO: Biological Process	GO:0048704	embryonic skeletal system morphogenesis	1.887e-06	0.01574	0.0001405	0.00135	21	108	MMP14,ALX3,BMP4,RUNX2,OSR2,CTNNB1,GSC,EYA1,SHOX2,SIX2,GAS1,GNAS,TBX1,TBX15,TWIST2,TFAP2A,TWIST1,HOXA3,HOXB1,WNT9B,ALX1
GO: Biological Process	GO:0001503	ossification	1.914e-06	0.01597	0.0001413	0.001357	55	466	MEF2D,FZD9,AKT1,MMP14,ALOX5,ALOX15,CITED1,ATP6V1B1,BCL2,BMP4,BMPR2,NFE2,ROR2,RUNX2,CREB3L1,P2RX7,DHRS3,COL1A1,COL1A2,COL6A1,OSR2,CTNNB1,PTCH1,BCOR,DHH,SOST,EGR2,TCIRG1,ADGRV1,RYR1,FGR,FOXC1,SEMA4D,RRAS2,MYBBP1A,SHH,SHOX2,HDAC7,SMO,SNAI1,SIX2,SOX2,SP3,PHOSPHO1,GNAS,TWIST2,TFAP2A,KLF10,TPH1,TWIST1,WNT11,RFLNB,IGFBP5,WNT3A,LMNA
GO: Biological Process	GO:0009968	negative regulation of signal transduction	1.931e-06	0.0161	0.0001413	0.001357	138	1537	LZTR1,MCC,FZD9,ADRB3,NLGN4X,AKT1,MMP14,RASAL1,VPS18,CITED1,ZFYVE28,APCDD1L,TRIM40,TNK1,URI1,AVP,FGFRL1,RGS11,BCL2,PRDM1,BMP4,BTC,NGFR,BMPER,FOXH1,NOS3,NOTCH4,NOL3,CALR,CAMK2B,ROR2,SOCS3,NR4A2,RUNX2,CREB3L1,CD3E,P2RX7,IL1RL1,DHRS3,OVOL2,ONECUT2,LITAF,NOP53,POU5F1,ZNF385A,CRHBP,CRHR2,PPM1B,PPP2R3A,MIR152,PHF14,CTNNB1,IL17RD,DAB2IP,RGS22,PSMB7,PTCH1,TMEM161A,PTPRF,MARVELD3,SOST,DUSP2,NLRX1,DUSP5,NR1…
GO: Biological Process	GO:0021536	diencephalon development	1.971e-06	0.01644	0.0001421	0.001365	18	83	NRP2,BMP4,NR4A2,OTX1,OTX2,PAX6,POU4F1,RAX,CNTNAP2,ETS1,SALL1,ARX,SHH,SLC6A3,SMO,SOX2,GBX2,NKX2-6
GO: Biological Process	GO:1904888	cranial skeletal system development	1.976e-06	0.01648	0.0001421	0.001365	17	75	MMP14,ALX3,BMP4,NEUROG1,RUNX2,CTNNB1,TIFAB,SIX2,GAS1,GNAS,TBX1,TBX15,TWIST2,TFAP2A,TWIST1,WNT9B,IRF6
GO: Biological Process	GO:0033993	response to lipid	2.06e-06	0.01719	0.0001469	0.001411	96	977	ABR,MAOB,ACTA1,FZD7,MEST,AKT1,ALDH3A1,ALOX12,VPS18,CITED1,AACS,ATP1A2,ATP1A3,URI1,AVP,MYOD1,BCL2,PRDM1,BMP4,ZFP36L1,DDX18,FOXH1,NOS1,NOS3,CALR,WFDC1,CD6,OXTR,P2RX7,CD40,PCK2,TRIML2,MAPKAPK2,ABCB4,COL1A1,LITAF,TNIP2,POU4F1,POU4F2,POU5F1,CRHBP,CTNNB1,DAB2IP,BRINP1,PTCH1,TMEM161A,DHH,DNMT3A,DNMT3B,NR2E3,RARA,RARG,NR1H3,PTPRU,HEYL,NANOG,ESR1,ESR2,TNIP3,ETS1,SCNN1A,FES,CXCL5,ZNF703,SGK1,SLC6A4,SLC11A1…
GO: Biological Process	GO:0021871	forebrain regionalization	2.181e-06	0.01819	0.0001542	0.001481	10	27	EOMES,BMP4,OTX2,PAX6,LHX2,FEZF2,EMX1,SHH,DMRTA2,NR2F1
GO: Biological Process	GO:0032355	response to estradiol	2.211e-06	0.01844	0.000155	0.001489	24	136	MYOD1,DDX18,NOS3,CALR,WFDC1,OXTR,COL1A1,POU4F1,POU4F2,CRHBP,CTNNB1,PTCH1,DHH,DNMT3A,DNMT3B,ESR1,ESR2,ETS1,ZNF703,SLC6A4,SSTR1,GJB2,GLRX,FOXA1
GO: Biological Process	GO:0035136	forelimb morphogenesis	2.27e-06	0.01893	0.0001565	0.001503	13	46	ALX3,RUNX2,OSR2,CRABP2,CTNNB1,SALL1,SHH,SHOX2,TBX5,TBX3,TFAP2A,TFAP2B,TWIST1
GO: Biological Process	GO:0010464	regulation of mesenchymal cell proliferation	2.27e-06	0.01893	0.0001565	0.001503	13	46	BMP4,NFIB,PHF14,CTNNB1,FBXW4,SHH,SHOX2,SMO,GAS1,TBX1,HMGB1,WNT11,LMNA
GO: Biological Process	GO:0007611	learning or memory	2.361e-06	0.0197	0.0001615	0.001551	43	332	ASIC1,FZD9,NLGN4X,FOXO6,PDE8B,ATP1A2,ATP1A3,NEUROG1,KALRN,NTRK1,CCK,CCND2,OXTR,PAX6,PDE1B,NRXN2,SLC24A2,ZNF385A,CRHBP,CNTNAP2,PRKCG,CTNND2,TIFAB,BRINP1,DRD1,EGR2,ESR2,SGK1,SLC1A1,SLC6A4,RGS14,SHANK2,SORCS3,SNAP25,TBR1,CNTN2,GRM4,TNR,SYNPO,HTR7,ITPR3,SLC17A7,LMX1A
GO: Biological Process	GO:0060021	roof of mouth development	2.452e-06	0.02046	0.000165	0.001585	20	101	DHRS3,COL11A2,OSR2,BCOR,DLX6,EPHB3,FOXF2,SHH,SNAI1,GAS1,TBX1,TBX3,TFAP2A,TWIST1,CSRNP1,WNT11,WNT9B,IRF6,WNT3A,ALX1
GO: Biological Process	GO:0001656	metanephros development	2.452e-06	0.02046	0.000165	0.001585	20	101	AKR1B1,CITED1,BCL2,BMP4,OSR2,IRX1,CTNNB1,PTCH1,EYA1,SALL1,FOXD1,SHH,SMO,SIX2,TFAP2A,TFAP2B,GDF6,WNT9B,WT1,PAX8
GO: Biological Process	GO:0072359	circulatory system development	2.492e-06	0.02079	0.0001663	0.001598	123	1340	MB,MCAM,ACTC1,ACTG1,MEF2D,EOMES,FZD7,ACAN,ALPK3,AKT1,MMP14,ALOX5,ANPEP,CITED1,MYBPC3,MYO1E,MYOD1,FGFRL1,FGF16,NRP2,PRDM1,BMP4,BMPR2,ZFP36L1,NFATC2,NFE2,NGFR,BMPER,FOXH1,NOS3,NOTCH4,NPR1,CALR,NTRK1,SOCS3,CREB3L1,OXTR,DAW1,CD40,PAX6,CDX4,DHRS3,TRIP10,OVOL2,ARHGAP22,HAND1,COL1A1,COL1A2,POU4F1,POU4F2,POU5F1,CRHR2,MIR150,CTNNB1,DAB2IP,PTCH1,BCOR,OPTC,FGF19,SLC12A6,RARA,GJC1,KIF7,HEYL,VASH2,HAND2-AS1,S…
GO: Biological Process	GO:0071495	cellular response to endogenous stimulus	3.154e-06	0.02631	0.0002088	0.002006	135	1510	ACTA1,ACTB,ARID1B,AKT1,AKR1B1,LTBP4,VPS18,TRIM71,CITED1,ASIP,ATP1A2,ATP1A3,ATP6V1B1,URI1,MYOD1,FGFRL1,BCL9,FGF16,BMP4,BMPR2,ZFP36L1,NGFR,BMPER,FOXH1,PHOX2B,NOS1,NOS3,CALR,NTRK1,ROR2,SOCS3,NR4A2,RUNX2,CREB3L1,OTX2,P2RX7,P2RY6,PCK2,OVOL2,COL1A1,COL1A2,ONECUT2,COL6A1,COL16A1,POLR2G,POU4F2,POU5F1,CRHBP,CRHR2,MIR183,CTNNB1,MAPK13,IL17RD,DAB2IP,PTGDR,PTPRF,FGF19,DNMT3A,DNMT3B,NR2E3,SOST,DRD1,RAP1GAP,RA…
GO: Biological Process	GO:0007519	skeletal muscle tissue development	3.484e-06	0.02907	0.0002271	0.002182	30	198	ACTA1,MEF2D,EOMES,MYOD1,BCL2,BCL9,PHOX2B,NPHS1,MYOM2,PAX7,CRHR2,ANKRD33,RBFOX1,CTNNB1,HIVEP3,HEYL,EGR2,RYR1,HMG20B,SHH,SHOX2,DMRTA2,SMO,MEGF10,VAMP5,GATA4,MYOZ2,TBX1,TWIST1,WNT3A
GO: Biological Process	GO:0050885	neuromuscular process controlling balance	3.5e-06	0.0292	0.0002271	0.002182	16	70	ABR,PDE8B,MYO7A,NEUROG1,CAMK2B,HMX3,TPP1,IGDCC3,POU4F1,POU4F2,RBFOX1,TIFAB,SOX2,CDH23,GRIN2C,TNR
GO: Biological Process	GO:0009880	embryonic pattern specification	3.512e-06	0.0293	0.0002271	0.002182	17	78	MEIS3P1,CITED1,NRP2,NEUROG1,OTX2,CTNNB1,TIFAB,PTCH1,NANOG,SHH,SIM2,TBX6,TBX3,TFAP2A,WT1,MEIS3,NOTO
GO: Biological Process	GO:0048806	genitalia development	3.663e-06	0.03056	0.0002344	0.002252	14	55	NEUROG1,ROR2,CTNNB1,TIFAB,ESR1,ESR2,FOXF2,SHH,SOX2,TBX3,TCF7,WNT9B,WT1,LHCGR
GO: Biological Process	GO:0030030	cell projection organization	3.681e-06	0.03071	0.0002344	0.002252	163	1904	TMEM250,TMEM17,MAP2,FRMD7,ACTB,GRXCR2,ARID1B,AKT1,ABCD1,RASAL1,FOXO6,SHTN1,SPTBN4,CCDC113,ATOH1,ATP1A3,MYO7A,BCL2,NRP2,BMP4,NEK2,BMPR2,NFIB,NGFR,PHOX2B,CACNA1F,KALRN,CAMK2B,NTRK1,ROR2,NR4A2,ARTN,CCK,CD3E,OTX2,P2RX7,DAW1,PAK3,PAX6,PCM1,ARHGAP33,NRN1L,LHX2,ATXN10,PLK1,CERS2,ONECUT2,RHOD,POU4F1,POU4F2,CRABP2,TMEM106B,CNTNAP2,PLXNA4,CTNNB1,CTNND2,CROCC,RTN4RL2,DAB2IP,LZTS3,EPS8L1,PTCH1,PHGDH,PTPRF,NT…
GO: Biological Process	GO:0072073	kidney epithelium development	3.717e-06	0.03101	0.0002349	0.002257	26	159	CITED1,MYO1E,BCL2,BMP4,BMPER,NPHS1,CRLF1,IRX1,CTNNB1,PTCH1,RARA,HEYL,EYA1,SALL1,FOXC1,FOXD1,SHH,SMO,SIX2,TFAP2B,GDF6,WNT11,WNT9B,WT1,PAX8,TACSTD2
GO: Biological Process	GO:0001764	neuron migration	3.868e-06	0.03227	0.0002426	0.002331	30	199	SHTN1,ATOH1,MDGA1,NRP2,PHOX2B,CAMK2B,NR4A2,CCK,PAX6,PCM1,TLX3,CTNNB1,DAB2IP,DRD1,FEZF2,LHX6,CELSR3,ESR2,FOXG1,ARX,NEUROG2,ASTN2,CNTN2,ADGRL3,NR2F1,TWIST1,BARHL1,BARHL2,TBX20,OLIG3
GO: Biological Process	GO:0007610	behavior	4.362e-06	0.03639	0.0002716	0.002609	78	762	OPN4,ASIC1,FZD9,ADRB3,NLGN4X,AHCY,FOXO6,SPTBN4,PDE8B,ASIP,ZFHX3,ATP1A2,ATP1A3,ATP6V1B1,AVP,BCL2,NEUROG1,NHLH2,NOS1,BAIAP3,KALRN,NTRK1,NR4A2,CCK,CCND2,OXTR,PAX6,PCM1,OTOG,PDE1B,NRXN2,SLC24A2,NPW,POU4F1,ZNF385A,CRHBP,CRHR2,CNTNAP2,PRKCG,CTNND2,TIFAB,BRINP1,DRD1,FEZF2,EGR2,SEZ6,ESR2,SGK1,SLC1A1,SLC6A3,SLC6A4,RGS14,SHANK2,SLC18A2,SORCS3,SNAP25,TBR1,CDH23,C3orf70,TBX1,CNTN2,ADGRL3,TCF15,MCHR1,GRIK2,GR…
GO: Biological Process	GO:0072009	nephron epithelium development	4.606e-06	0.03842	0.0002834	0.002722	22	123	CITED1,MYO1E,BCL2,BMP4,NPHS1,IRX1,CTNNB1,PTCH1,HEYL,EYA1,SALL1,FOXC1,FOXD1,SHH,SMO,SIX2,TFAP2B,WNT11,WNT9B,WT1,PAX8,TACSTD2
GO: Biological Process	GO:0045596	negative regulation of cell differentiation	4.644e-06	0.03874	0.0002834	0.002722	79	776	MAP2,FZD7,CITED1,ASCL2,ZFHX3,BMP4,ZFP36L1,NFATC2,NGFR,PHOX2B,NOTCH4,CALR,RUNX1T1,PAX6,PCM1,OVOL2,LHX2,SINHCAF,CERS2,TLX3,POU4F2,POU5F1,ZBTB46,CTNNB1,IL17RD,DAB2IP,BRINP1,PTCH1,DDX6,RAP1GAP,RARA,RARG,FEZF2,DTX1,NR1H3,NANOG,ADGRV1,NKX6-3,SALL1,PIAS3,CCL17,FOXG1,TRIM72,SEMA6C,SEMA4D,SHH,HDAC7,SLC6A4,SMO,SNAI1,SIX2,SOX2,SOX10,NMRK2,STAT5A,KANK1,SEMA4A,TBX1,CNTN2,TBX5,TBX6,TBX3,TWIST2,CHADL,TGFB1I1,UB…
GO: Biological Process	GO:2000177	regulation of neural precursor cell proliferation	4.655e-06	0.03883	0.0002834	0.002722	21	114	FZD9,TRIM71,NGFR,PAX6,LHX2,CTNNB1,TAFA3,SHCBP1,EMX1,SALL1,FOXG1,SHH,SLC6A4,SMARCA1,DMRTA2,SMO,SOX2,SOX10,ZNF423,RAPGEF1,WNT3A
GO: Biological Process	GO:0021853	cerebral cortex GABAergic interneuron migration	4.721e-06	0.03938	0.0002834	0.002722	5	6	DRD1,FEZF2,LHX6,ARX,CNTN2
GO: Biological Process	GO:0050890	cognition	4.722e-06	0.03939	0.0002834	0.002722	46	375	ASIC1,FZD9,NLGN4X,FOXO6,PDE8B,ATP1A2,ATP1A3,NEUROG1,KALRN,NTRK1,CCK,CCND2,OXTR,PAX6,PDE1B,NRXN2,SLC24A2,ZNF385A,CRHBP,CNTNAP2,PRKCG,CTNND2,TIFAB,BRINP1,DRD1,EGR2,ESR2,SGK1,SLC1A1,SLC6A4,RGS14,SHANK2,SORCS3,SNAP25,TBR1,GNAS,CNTN2,GRM4,FAM107A,TNR,SYNPO,HTR7,ITPR3,SLC17A7,LHCGR,LMX1A
GO: Biological Process	GO:0021915	neural tube development	4.756e-06	0.03967	0.0002834	0.002722	30	201	TRIM71,BMP4,ZFP36L1,PAX6,PAX7,OVOL2,LHX2,PTCH1,PHGDH,FERD3L,RALA,RARA,RARG,GSC,SALL1,SHH,ENAH,SMO,GAS1,GBX2,TCF7,TFAP2A,SSBP3,FOXA1,TWIST1,VASP,ZIC2,ZIC5,WNT3A,ALX1
GO: Biological Process	GO:0035914	skeletal muscle cell differentiation	5.063e-06	0.04223	0.0002995	0.002877	17	80	MEF2D,EOMES,MYOD1,BCL9,PHOX2B,PAX7,ANKRD33,RBFOX1,HIVEP3,HEYL,EGR2,HMG20B,DMRTA2,MEGF10,GATA4,TBX1,WNT3A
GO: Biological Process	GO:0018958	phenol-containing compound metabolic process	5.282e-06	0.04407	0.0003103	0.002981	22	124	MAOB,AKR1B1,CITED1,ASIP,BCL2,DUOX1,NPR1,NR4A2,OCA2,PAH,PDE1B,CRHR2,DRD1,CPQ,SLC1A1,SLC6A3,TPH1,TYR,HPN,HTR2C,ITGB2,PAX8
GO: Biological Process	GO:0071396	cellular response to lipid	5.332e-06	0.04448	0.0003111	0.002988	67	628	FZD7,AKT1,ALOX12,VPS18,AACS,ATP1A2,ATP1A3,URI1,MYOD1,PRDM1,BMP4,ZFP36L1,DDX18,FOXH1,NOS3,CALR,CD6,CD40,PCK2,ABCB4,COL1A1,LITAF,TNIP2,POU4F1,POU4F2,CRHBP,DAB2IP,BRINP1,PTCH1,DNMT3B,NR2E3,RARA,RARG,NR1H3,HEYL,ESR1,ESR2,TNIP3,SCNN1A,FES,CXCL5,ZNF703,SGK1,SLC6A4,SMO,SOX10,SRC,CMPK2,SSTR1,NOD2,GJB2,GJB3,MLC1,GLRX,TBX1,ADAMTS13,FAM107A,MAP4K1,HMGB1,FOXA1,SMYD3,ICAM1,WNT11,WNT9B,IL12B,WNT3A,NLRP3
GO: Biological Process	GO:0001823	mesonephros development	5.373e-06	0.04482	0.0003113	0.00299	21	115	CITED1,BCL2,BMP4,BMPER,CRLF1,OSR2,CTNNB1,PTCH1,RARA,EYA1,SALL1,FOXC1,FOXD1,SHH,SMO,SIX2,WNT11,WNT9B,WT1,PAX8,TACSTD2
GO: Biological Process	GO:0098609	cell-cell adhesion	5.603e-06	0.04674	0.0003223	0.003097	93	961	ACTB,MCAM,ACTG1,NLGN4X,AKT1,ALOX12,ALOX5,ALOX15,MDGA1,FGFRL1,BCL2,BMP4,ZFP36L1,NINJ2,NOTCH4,NPHS1,CLDN10,CLDN9,CLDN11,CD3E,CD6,CD9,TNFRSF13C,PAK3,CDH6,CDH17,NRXN2,CTNNB1,CTNND2,DCHS2,PIEZO1,PTPRF,NECTIN2,RAP1GAP,RARA,DTX1,DNAJB6,RDX,PTPRU,RASGRP1,CELSR3,CHST4,CLDN19,MPZL2,EPHB3,EPHB4,ETS1,IKZF1,ADGRV1,FAT1,MYL9,MEX3B,PEAR1,ZNF703,SEMA4D,SHH,ADGRL1,FNDC3A,FUT4,PALLD,MEGF10,TJP3,SOX2,SWAP70,SRC,CDH…
GO: Biological Process	GO:0051241	negative regulation of multicellular organismal process	5.727e-06	0.04777	0.0003272	0.003143	118	1295	ABR,MAP2,MCC,FZD7,ADRB3,ABCD1,ALOX12,ALOX5,ANPEP,SPTBN4,ASCL2,ATP1A2,MDGA1,AVP,BCL2,BMP4,BMPR2,NEUROG1,NFE2,BST2,NFIB,NGFR,NOS1,NOS3,NOVA2,NPR1,NOL3,CALR,CREB3L1,CCK,OXTR,CD9,P2RX7,IL1RL1,PAX6,PCM1,OVOL2,LHX2,CERS2,POMC,POU4F2,CRHBP,CRHR2,PPM1B,ZBTB46,MIR152,RAB11FIP5,PHF14,CTNNB1,IL17RD,PROC,CYBA,DAB2IP,TIFAB,BRINP1,PTCH1,BCOR,OPTC,MARVELD3,SOST,DRD1,RAP1GAP,RARA,RARG,DTX1,NLRX1,DUSP5,NR1H3,F11,…
GO: Biological Process	GO:0009719	response to endogenous stimulus	6.102e-06	0.0509	0.0003463	0.003326	153	1780	MAOB,MB,ACTA1,ACTB,ARID1B,AKT1,ALDH3A1,MMP14,AKR1B1,LTBP4,VPS18,TRIM71,CITED1,ASIP,ZFHX3,ATP1A2,ATP1A3,ATP6V1B1,URI1,MYOD1,FGFRL1,BCL2,BCL9,FGF16,BMP4,BMPR2,ZFP36L1,NGFR,BMPER,FOXH1,PHOX2B,NOS1,NOS3,CALR,NTRK1,ROR2,SOCS3,NR4A2,RUNX2,CREB3L1,OTX2,OXTR,CD9,P2RX7,P2RY6,PCK2,OVOL2,COL1A1,COL1A2,ONECUT2,COL6A1,COL16A1,POLR2G,POU4F2,POU5F1,KBTBD2,CRHBP,CRHR2,IER2,MIR183,CTNNB1,MAPK13,IL17RD,DAB2IP,PTGD…
GO: Biological Process	GO:0007492	endoderm development	6.255e-06	0.05218	0.0003526	0.003387	33	235	EOMES,FZD7,MMP14,BMP4,BMPR2,ZFP36L1,OTX2,PAX9,HAND1,COL6A1,OSR2,POU5F1,MIR150,CTNNB1,SOX7,DUSP2,DUSP5,GSC,NANOG,EYA1,FOXC1,SNAI1,SIX2,SOX2,GATA4,PHLDB1,TBX6,SSBP3,ONECUT1,WNT11,ITGB2,WNT3A,TBX20
GO: Biological Process	GO:0003151	outflow tract morphogenesis	6.667e-06	0.05561	0.0003732	0.003586	18	90	NRP2,BMP4,BMPR2,FOXH1,DHRS3,CTNNB1,RARA,HEYL,EYA1,RYR1,FOXC1,GATA4,TBX1,TBX3,TFAP2A,TWIST1,WNT11,TBX20
GO: Biological Process	GO:0050877	nervous system process	7.083e-06	0.05908	0.0003939	0.003784	143	1645	OPN4,ABR,ASIC2,ASIC1,FZD9,GRXCR2,NLGN4X,AKT1,ALOX5,FOXO6,ABCC6,SPTBN4,PDE8B,ATP1A2,ATP1A3,ATP6V1B1,MYO7A,AVP,OPN1SW,OR2B11,NEUROG1,NGFR,CACNA1I,PHOX2B,NOS1,NOS3,CACNA1F,KALRN,CAMK2B,NTRK1,HMX3,GPR143,CCK,CCND2,OR1F1,ZACN,OXTR,P2RX7,KCNQ4,DAW1,PAX6,OTOG,PDE4A,DHRS3,PDE1B,PDYN,NRXN2,OTOF,SLC24A2,TPP1,RETREG1,COL1A1,CABP1,COL11A2,TLX3,IGDCC3,POU4F1,POU4F2,ZNF385A,RAX,CRHBP,CRHR2,RBFOX1,CNTNAP2,PRKCG…
GO: Biological Process	GO:0060675	ureteric bud morphogenesis	7.54e-06	0.0629	0.0004138	0.003975	16	74	CITED1,BCL2,BMP4,CTNNB1,PTCH1,EYA1,SALL1,FOXD1,SHH,SMO,SIX2,WNT11,WNT9B,WT1,PAX8,TACSTD2
GO: Biological Process	GO:0001658	branching involved in ureteric bud morphogenesis	7.574e-06	0.06318	0.0004138	0.003975	15	66	CITED1,BCL2,BMP4,CTNNB1,PTCH1,EYA1,SALL1,FOXD1,SHH,SMO,SIX2,WNT9B,WT1,PAX8,TACSTD2
GO: Biological Process	GO:0072077	renal vesicle morphogenesis	7.59e-06	0.06332	0.0004138	0.003975	8	19	CITED1,BMP4,CTNNB1,SALL1,SMO,SIX2,WNT9B,PAX8
GO: Biological Process	GO:0030326	embryonic limb morphogenesis	7.91e-06	0.06598	0.0004245	0.004078	24	146	ALX3,SP8,BMP4,ROR2,RUNX2,OSR2,CRABP2,CTNNB1,PTCH1,DLX6,RARG,SP9,SALL1,FBXW4,SHH,SHOX2,GAS1,GNA12,GNAS,TBX5,TBX3,TFAP2A,TWIST1,ALX1
GO: Biological Process	GO:0035113	embryonic appendage morphogenesis	7.91e-06	0.06598	0.0004245	0.004078	24	146	ALX3,SP8,BMP4,ROR2,RUNX2,OSR2,CRABP2,CTNNB1,PTCH1,DLX6,RARG,SP9,SALL1,FBXW4,SHH,SHOX2,GAS1,GNA12,GNAS,TBX5,TBX3,TFAP2A,TWIST1,ALX1
GO: Biological Process	GO:0035115	embryonic forelimb morphogenesis	7.969e-06	0.06648	0.0004245	0.004078	11	37	ALX3,RUNX2,OSR2,CRABP2,CTNNB1,SHH,SHOX2,TBX5,TBX3,TFAP2A,TWIST1
GO: Biological Process	GO:0048483	autonomic nervous system development	7.99e-06	0.06665	0.0004245	0.004078	13	51	NRP2,PHOX2B,NTRK1,PLXNA4,CTNNB1,EGR2,ARX,SOX10,GBX2,TBX1,TFAP2A,TFAP2B,HOXB1
GO: Biological Process	GO:0048585	negative regulation of response to stimulus	8.205e-06	0.06845	0.0004332	0.004162	164	1945	LZTR1,ABR,MCC,FZD9,ADRB3,NLGN4X,AKT1,MMP14,ALOX12,ALOX5,RASAL1,ALOX15,VPS18,CITED1,ZFYVE28,PDE8B,APCDD1L,TRIM40,TNK1,URI1,AVP,FGFRL1,RGS11,BCL2,PRDM1,BMP4,BTC,NGFR,BMPER,FOXH1,NOS3,NOTCH4,NOL3,CALR,CAMK2B,ROR2,SOCS3,NR4A2,WFDC1,RUNX2,CREB3L1,CCK,CD3E,CD9,P2RX7,IL1RL1,DHRS3,OVOL2,CERS2,ONECUT2,LITAF,NOP53,POU5F1,ZNF385A,CRHBP,CRHR2,PPM1B,PPP2R3A,MIR152,PHF14,CTNNB1,IL17RD,PROC,DAB2IP,RGS22,PSMB7,P…
GO: Biological Process	GO:0072078	nephron tubule morphogenesis	8.55e-06	0.07132	0.0004486	0.004309	17	83	CITED1,BCL2,BMP4,IRX1,CTNNB1,PTCH1,EYA1,SALL1,FOXD1,SHH,SMO,SIX2,WNT11,WNT9B,WT1,PAX8,TACSTD2
GO: Biological Process	GO:0048839	inner ear development	8.692e-06	0.07251	0.0004532	0.004354	32	228	ABR,GRXCR2,ATOH1,ATP6V1B1,MYO7A,BMP4,NEUROG1,BMPER,PHOX2B,HMX3,ROR2,OTX1,OTX2,KCNQ4,MAPKAPK2,TIFAB,DLX6,PDZD7,ADGRV1,EYA1,FOXG1,SHH,SOX2,CDH23,GBX2,GJB2,TBX1,TFAP2A,HMX2,HPN,PAX8,WNT3A
GO: Biological Process	GO:0009952	anterior/posterior pattern specification	8.991e-06	0.075	0.0004659	0.004475	33	239	BMP4,BMPR2,NEUROG1,FOXH1,ROR2,OTX1,OTX2,PAX1,PAX6,CDX4,PPP2R3A,CTNNB1,TIFAB,RARG,FEZF2,HEYL,FOXC1,SHH,SMO,SIX2,GATA4,GBX2,TBX1,TBX6,TBX3,TCF15,SSBP3,HOXA3,HOXB1,WT1,ZIC3,WNT3A,ALX1
GO: Biological Process	GO:0072171	mesonephric tubule morphogenesis	9.049e-06	0.07549	0.000466	0.004476	16	75	CITED1,BCL2,BMP4,CTNNB1,PTCH1,EYA1,SALL1,FOXD1,SHH,SMO,SIX2,WNT11,WNT9B,WT1,PAX8,TACSTD2
GO: Biological Process	GO:0060706	cell differentiation involved in embryonic placenta development	9.167e-06	0.07647	0.0004671	0.004487	10	31	EOMES,AKT1,ASCL2,PRDM1,SOCS3,HAND1,DNAJB6,SENP2,SNAI1,KRT8
GO: Biological Process	GO:0051146	striated muscle cell differentiation	9.182e-06	0.0766	0.0004671	0.004487	43	350	ACTA1,ACTC1,ACTG1,FZD7,ALPK3,AKT1,MMP14,MYBPC3,MYOD1,BCL2,BCL9,BMP4,NFATC2,NOS1,NPHS1,CALR,CD9,TRIP10,RARA,MYOF,SPEG,RYR1,EHD2,RBM38,TRIM72,FLII,SHH,SHOX2,SMO,CAPN9,GATA4,MYOZ2,NKX2-6,TBX1,TBX5,TBX3,TMOD1,SMYD3,WT1,IGFBP5,WNT3A,KRT8,LMNA
GO: Biological Process	GO:0060173	limb development	9.541e-06	0.07959	0.0004774	0.004586	30	208	EVX2,ALX3,SP8,BMP4,BMPR2,ROR2,RUNX2,OSR2,CRABP2,RAX,CTNNB1,PTCH1,DLX6,RARA,RARG,SP9,SALL1,FBXW4,SHH,SHOX2,GAS1,GNA12,GNAS,TBX5,TBX3,TFAP2A,TFAP2B,TWIST1,IRF6,ALX1
GO: Biological Process	GO:0048736	appendage development	9.541e-06	0.07959	0.0004774	0.004586	30	208	EVX2,ALX3,SP8,BMP4,BMPR2,ROR2,RUNX2,OSR2,CRABP2,RAX,CTNNB1,PTCH1,DLX6,RARA,RARG,SP9,SALL1,FBXW4,SHH,SHOX2,GAS1,GNA12,GNAS,TBX5,TBX3,TFAP2A,TFAP2B,TWIST1,IRF6,ALX1
GO: Biological Process	GO:0001657	ureteric bud development	9.557e-06	0.07973	0.0004774	0.004586	20	110	CITED1,BCL2,BMP4,BMPER,CRLF1,CTNNB1,PTCH1,RARA,EYA1,SALL1,FOXC1,FOXD1,SHH,SMO,SIX2,WNT11,WNT9B,WT1,PAX8,TACSTD2
GO: Biological Process	GO:0003013	circulatory system process	1.049e-05	0.08754	0.0005211	0.005006	72	704	ABR,ASIC2,ACTC1,ADRB3,AKT1,ALOX5,ANPEP,SPTBN4,ATP1A2,ATP1A3,ATP2A3,MYBPC3,AVP,FXYD4,BMPR2,NOS1,NOS3,CACNA1F,NPR1,OXTR,FXYD3,COL1A2,POMC,CRHR2,RASL10B,CYBA,KCNG2,SLC29A4,DRD1,RARRES2,DUSP5,GJC1,EDN3,MYOF,CACNG8,ENPEP,ANKRD39,RYR1,ACSM3,GJD3,FOXC1,FLI1,GLRX3,SGK1,SH3GL2,SLC1A1,SLC6A4,SLC19A1,SLC22A3,HSPB7,TJP3,SP4,SRC,GATA4,PPP1R13L,SLC16A12,GNAS,GPR4,TBC1D8,PTP4A3,TNNI3,KCNE5,HRC,HTR2C,HTR7,ICAM1,…
GO: Biological Process	GO:0071542	dopaminergic neuron differentiation	1.076e-05	0.08978	0.0005274	0.005066	12	45	PHOX2B,NR4A2,OTX2,CTNNB1,EN2,SHH,DMRTA2,FOXA1,HTR7,WNT9B,WNT3A,LMX1A
GO: Biological Process	GO:0001763	morphogenesis of a branching structure	1.095e-05	0.09132	0.0005274	0.005066	34	252	MMP14,CITED1,BCL2,PRDM1,BMP4,NOTCH4,SOCS3,CTNNB1,CTNND2,PTCH1,FEM1B,ESR1,EYA1,ESRP2,SALL1,FOXD1,SHH,SHOX2,SMO,SIX2,SOX2,SOX10,SRC,GBX2,SULF1,TBX1,TBX3,FOXA1,WNT9B,WT1,PAX8,TBX20,LLGL2,TACSTD2
GO: Biological Process	GO:0061005	cell differentiation involved in kidney development	1.097e-05	0.0915	0.0005274	0.005066	14	60	CITED1,MYO1E,BMP4,NPHS1,CTNNB1,PTCH1,SALL1,SHH,SMO,SIX2,GPR4,WNT9B,WT1,PAX8
GO: Biological Process	GO:0048880	sensory system development	1.099e-05	0.09167	0.0005274	0.005066	52	458	OPN4,MEIS3P1,AQP5,MYO7A,BCL2,BFSP1,PRDM1,BMP4,BMPR2,PHOX2B,CACNA1F,OTX2,MYOM2,PAX6,LHX2,OSR2,POU4F1,POU4F2,RAX,PPP2R3A,CTNNB1,SCO2,NR2E3,RARA,RARG,TCIRG1,LAMC3,IKZF1,FAT1,FOXF2,FOXC1,SHH,SLC1A1,SLC6A3,MIAT,SOX2,SP3,GAS1,PPP1R13L,TWIST2,TFAP2A,TFAP2B,TMOD1,HMGB1,TWIST1,WNT9B,WT1,BCL11B,CRYGN,MEIS3,SLC17A7,SLC17A6
GO: Biological Process	GO:0072164	mesonephric tubule development	1.1e-05	0.09176	0.0005274	0.005066	20	111	CITED1,BCL2,BMP4,BMPER,CRLF1,CTNNB1,PTCH1,RARA,EYA1,SALL1,FOXC1,FOXD1,SHH,SMO,SIX2,WNT11,WNT9B,WT1,PAX8,TACSTD2
GO: Biological Process	GO:0072163	mesonephric epithelium development	1.1e-05	0.09176	0.0005274	0.005066	20	111	CITED1,BCL2,BMP4,BMPER,CRLF1,CTNNB1,PTCH1,RARA,EYA1,SALL1,FOXC1,FOXD1,SHH,SMO,SIX2,WNT11,WNT9B,WT1,PAX8,TACSTD2
GO: Biological Process	GO:0007169	transmembrane receptor protein tyrosine kinase signaling pathway	1.125e-05	0.09386	0.0005363	0.005152	79	795	MATK,ACTB,ACTG1,AKT1,TRIM71,ZFYVE28,MST1R,TNK1,ATP6V1B1,MYO1E,FGFRL1,FGF16,NRP2,BMP4,BTC,NGFR,KALRN,NTRK1,ROR2,SOCS3,RUNX2,CREB3L1,CD3E,OTX2,PAK3,MAPKAPK2,COL1A1,POLR2G,PHF14,CTNNB1,CYBA,DAB2IP,PTPRF,FGF19,DOCK1,RARRES2,MYOF,SHCBP1,EPHA10,EPHA1,EPHB3,EPHB4,CNKSR1,ERBB3,ESR1,ESR2,TCIRG1,ESRP2,FES,FGR,SLC30A10,FOXC1,TRIM72,SH3GL2,RGS14,ATP6V1H,DOK4,PRDM14,SRC,STAT5A,KANK1,BAIAP2L1,SULF1,GLRX,GRB7,R…
GO: Biological Process	GO:0001837	epithelial to mesenchymal transition	1.157e-05	0.0965	0.0005483	0.005267	26	169	EOMES,BMP4,NOTCH4,TRIP10,OVOL2,COL1A1,CTNNB1,IL17RD,DAB2IP,GSC,HEYL,FOXF2,FOXC1,ZNF703,SNAI1,GCNT2,PHLDB1,TBX5,TGFB1I1,FOXA1,TWIST1,HPN,WNT11,RFLNB,TBX20,ALX1
GO: Biological Process	GO:0072088	nephron epithelium morphogenesis	1.194e-05	0.0996	0.0005627	0.005405	17	85	CITED1,BCL2,BMP4,IRX1,CTNNB1,PTCH1,EYA1,SALL1,FOXD1,SHH,SMO,SIX2,WNT11,WNT9B,WT1,PAX8,TACSTD2
GO: Biological Process	GO:0048701	embryonic cranial skeleton morphogenesis	1.26e-05	0.1051	0.0005876	0.005645	13	53	MMP14,ALX3,BMP4,RUNX2,SIX2,GAS1,GNAS,TBX1,TBX15,TWIST2,TFAP2A,TWIST1,WNT9B
GO: Biological Process	GO:0048665	neuron fate specification	1.261e-05	0.1052	0.0005876	0.005645	10	32	ATOH1,TLX3,POU4F1,DBX1,EYA1,SHH,DMRTA2,FOXA1,ISL2,OLIG3
GO: Biological Process	GO:0072080	nephron tubule development	1.278e-05	0.1066	0.0005893	0.005661	19	103	CITED1,BCL2,BMP4,IRX1,CTNNB1,PTCH1,HEYL,EYA1,SALL1,FOXD1,SHH,SMO,SIX2,TFAP2B,WNT11,WNT9B,WT1,PAX8,TACSTD2
GO: Biological Process	GO:0009612	response to mechanical stimulus	1.279e-05	0.1067	0.0005893	0.005661	33	243	ASIC2,ACTA1,AKT1,MMP14,ATP1A2,NEUROG1,NOS1,NOS3,KALRN,NTRK1,P2RX7,CD40,NRXN2,COL1A1,CNTNAP2,CTNNB1,TIFAB,PIEZO1,PTCH1,SOST,ETS1,PDZD7,ADGRV1,PKDREJ,SOX2,SRC,GATA4,GRIN2D,TLR5,HPN,HTR7,WNT11,LCK
GO: Biological Process	GO:0072273	metanephric nephron morphogenesis	1.35e-05	0.1126	0.0006187	0.005944	9	26	CITED1,BMP4,CTNNB1,SALL1,SMO,SIX2,WNT9B,WT1,PAX8
GO: Biological Process	GO:0008015	blood circulation	1.43e-05	0.1193	0.0006517	0.00626	65	622	ABR,ASIC2,ACTC1,ADRB3,AKT1,ALOX5,ANPEP,SPTBN4,ATP1A2,ATP1A3,ATP2A3,MYBPC3,AVP,FXYD4,BMPR2,NOS1,NOS3,CACNA1F,NPR1,OXTR,FXYD3,COL1A2,POMC,CRHR2,RASL10B,CYBA,KCNG2,DRD1,RARRES2,DUSP5,GJC1,EDN3,MYOF,CACNG8,ENPEP,ANKRD39,RYR1,ACSM3,GJD3,FOXC1,FLI1,GLRX3,SGK1,SH3GL2,SLC1A1,SLC6A4,HSPB7,TJP3,SP4,SRC,GATA4,PPP1R13L,GNAS,GPR4,TBC1D8,PTP4A3,TNNI3,KCNE5,HRC,HTR2C,HTR7,ICAM1,RNF207,ITPR3,TBX20
GO: Biological Process	GO:0007507	heart development	1.449e-05	0.1209	0.0006568	0.00631	71	698	MB,ACTC1,MEF2D,EOMES,FZD7,ACAN,ALPK3,MYBPC3,MYOD1,FGFRL1,NRP2,PRDM1,BMP4,BMPR2,ZFP36L1,FOXH1,NOS3,CALR,OXTR,DAW1,DHRS3,TRIP10,OVOL2,HAND1,POU4F1,POU4F2,POU5F1,CTNNB1,PTCH1,BCOR,FGF19,RARA,GJC1,KIF7,HEYL,HAND2-AS1,SENP2,EPHB4,ERBB3,SPEG,EYA1,RYR1,SALL1,FOXC1,SHH,SHOX2,SCUBE1,SMO,SNAI1,TBR1,HSPB7,GATA4,NKX2-6,PPP1R13L,TBX1,TBX5,TBX6,TBX3,TFAP2A,TNNI3,TWIST1,WNT11,WT1,ZIC3,RNF207,JARID2,PAX8,WNT3A,T…
GO: Biological Process	GO:0035050	embryonic heart tube development	1.464e-05	0.1221	0.0006603	0.006343	18	95	EOMES,FOXH1,OVOL2,HAND1,CTNNB1,FOXC1,SHH,SMO,TBR1,GATA4,NKX2-6,TBX6,TBX3,ZIC3,RNF207,WNT3A,TBX20,NOTO
GO: Biological Process	GO:0010647	positive regulation of cell communication	1.506e-05	0.1256	0.0006753	0.006488	163	1952	TRIML1,FRMD7,FZD7,FZD9,ADRB3,AKT1,AKR1B1,ALOX12B,ALOX15,BIRC2,BIRC3,CITED1,MST1R,AACS,VAMP8,GADD45B,SLC46A2,BCL2,FGF16,BMP4,BMPR2,BST2,BTC,NGFR,BMPER,NOS1,BAIAP3,NOS3,NOTCH4,NPR1,KALRN,CALR,CAMK2B,NTRK1,ROR2,CD3E,OXTR,P2RX7,P2RY6,CD40,PAK3,PAX6,PCK2,TRIML2,MAPKAPK2,SLC24A2,COL1A1,LITAF,TNIP2,POU5F1,ZNF385A,CRHR2,PPM1B,PPP2R3A,PRKCG,CTBP2,RASL10B,CTNNB1,CYBA,DAB2IP,PSMB7,NECTIN2,FGF19,INHBE,BIRC8,…
GO: Biological Process	GO:0044057	regulation of system process	1.569e-05	0.1309	0.0006999	0.006724	74	738	ASIC2,NLGN4X,AKT1,ALOX5,ANPEP,SPTBN4,ATP1A2,ATP1A3,ATP2A3,MYBPC3,AVP,FXYD4,BMPR2,NEUROG1,NGFR,PHOX2B,NOS1,NOS3,NPHS1,CACNA1F,NPR1,NOL3,CAMK2B,CCK,OXTR,TRIP10,FXYD3,CNN1,TLX3,POMC,GTF2IRD1,CRHBP,CRHR2,CYBA,TIFAB,KCNG2,DRD1,DUSP5,GJC1,NR1H3,EDN3,CACNG8,EGR2,ANKRD39,RYR1,MYL9,GJD3,GLRX3,SGK1,SLC1A1,SHANK2,HSPB7,SOX10,SP4,WASF3,SRC,GATA4,GNAS,GRIN2D,TNNI3,TNR,HCRT,ZMYND8,KCNE5,HRC,HTR2C,HTR7,ICAM1,IG…
GO: Biological Process	GO:0048332	mesoderm morphogenesis	1.679e-05	0.1401	0.0007436	0.007143	30	214	EOMES,FZD7,MMP14,BMP4,BMPR2,OTX2,HAND1,COL6A1,OSR2,POU5F1,MIR150,CTNNB1,SOX7,DUSP2,DUSP5,GSC,NANOG,EYA1,FOXC1,SNAI1,SIX2,SOX2,GATA4,PHLDB1,TBX6,TBX3,WNT11,ITGB2,WNT3A,TBX20
GO: Biological Process	GO:0023056	positive regulation of signaling	1.685e-05	0.1405	0.0007436	0.007143	163	1956	TRIML1,FRMD7,FZD7,FZD9,ADRB3,AKT1,AKR1B1,ALOX12B,ALOX15,BIRC2,BIRC3,CITED1,MST1R,AACS,VAMP8,GADD45B,SLC46A2,BCL2,FGF16,BMP4,BMPR2,BST2,BTC,NGFR,BMPER,NOS1,BAIAP3,NOS3,NOTCH4,NPR1,KALRN,CALR,CAMK2B,NTRK1,ROR2,CD3E,OXTR,P2RX7,P2RY6,CD40,PAK3,PAX6,PCK2,TRIML2,MAPKAPK2,SLC24A2,COL1A1,LITAF,TNIP2,POU5F1,ZNF385A,CRHR2,PPM1B,PPP2R3A,PRKCG,CTBP2,RASL10B,CTNNB1,CYBA,DAB2IP,PSMB7,NECTIN2,FGF19,INHBE,BIRC8,…
GO: Biological Process	GO:2000026	regulation of multicellular organismal development	1.744e-05	0.1455	0.0007587	0.007288	140	1632	MAP2,ASIC2,FZD9,AKT1,MMP14,ALOX5,CITED1,SHTN1,ASCL2,RACGAP1,ATOH1,MDGA1,SLC46A2,MYOD1,FGF16,PRDM1,BMP4,BMPR2,ZFP36L1,NFATC2,NFE2,NGFR,BMPER,NOS1,NOS3,NOTCH4,NPR1,KALRN,CAMK2B,NTRK1,ROR2,RUNX2,CREB3L1,OTX2,OXTR,P2RX7,CD40,PAK3,ADGRE5,PAX6,PCM1,TRIP10,OVOL2,LHX2,CERS2,OSR2,POU4F1,POU4F2,CRABP2,CRHR2,ZBTB46,MIR150,PLXNA4,CTNNB1,PROC,DAB2IP,BRINP1,PTCH1,BCOR,OPTC,PTPRF,FERD3L,RARA,RARG,FEZF2,DTX1,FAI…
GO: Biological Process	GO:0035137	hindlimb morphogenesis	1.746e-05	0.1457	0.0007587	0.007288	12	47	ALX3,BMP4,OSR2,CTNNB1,PTCH1,RARG,SALL1,SHH,GNAS,TBX3,TFAP2B,TWIST1
GO: Biological Process	GO:0001504	neurotransmitter uptake	1.746e-05	0.1457	0.0007587	0.007288	12	47	NAT8L,ATP1A2,NOS1,SLC29A4,DRD1,SLC6A3,SLC6A4,SLC18A2,SLC22A3,SNAP25,GFAP,SLC17A6
GO: Biological Process	GO:0042330	taxis	1.771e-05	0.1477	0.0007655	0.007353	72	715	OPN4,ALOX5,SPTBN4,ATOH1,FGF16,NRP2,BMP4,BMPR2,NFIB,NGFR,KALRN,CALR,NTRK1,ARTN,OTX2,PAX6,LHX2,POU4F2,PLXNA4,PTCH1,RALA,RAP1GAP,EFCAB1,RARRES2,FEZF2,EDN3,CELSR3,EGR2,CMTM7,EPHA10,EPHA1,EPHB3,EPHB4,ADGRE2,FES,CCL1,CCL17,CXCL5,FOXG1,FOXD1,SEMA6C,SEMA4D,ARX,SHH,HSD3B7,DOK4,ENAH,SMO,TBR1,NEUROG2,PALLD,SWAP70,SRC,GAS1,GBX2,ARHGEF16,NOD2,SEMA4A,CNTN2,GRB7,TNR,HMGB1,LRTM2,VASP,ISL2,ZIC2,BCL11B,ITGB2,WNT3A…
GO: Biological Process	GO:0048732	gland development	1.789e-05	0.1493	0.0007694	0.007391	57	527	AKT1,AACS,SLC46A2,BCL2,BMP4,NFIB,NOTCH4,KALRN,OXTR,PAX1,PAX6,PCK2,ONECUT2,CTNNB1,PROC,PTCH1,RAP1GAP,RARG,FEM1B,EPHB3,ESR1,ESR2,ETS1,IKZF1,ESRP2,SALL1,FOXC1,ZNF703,SHH,SLC6A3,SMO,SOX2,SOX10,SP3,SRC,STAT5A,SULF1,GPAT4,TBX1,TBX3,CBX7,TPH1,FOXA1,ONECUT1,HOXA3,TYR,HPN,VWF,WNT11,WT1,ZIC3,BCL11B,IGFBP5,IRF6,JARID2,PAX8,WNT3A
GO: Biological Process	GO:0072087	renal vesicle development	1.831e-05	0.1528	0.0007835	0.007526	8	21	CITED1,BMP4,CTNNB1,SALL1,SMO,SIX2,WNT9B,PAX8
GO: Biological Process	GO:0061333	renal tubule morphogenesis	1.928e-05	0.1609	0.0008165	0.007844	17	88	CITED1,BCL2,BMP4,IRX1,CTNNB1,PTCH1,EYA1,SALL1,FOXD1,SHH,SMO,SIX2,WNT11,WNT9B,WT1,PAX8,TACSTD2
GO: Biological Process	GO:0072028	nephron morphogenesis	1.928e-05	0.1609	0.0008165	0.007844	17	88	CITED1,BCL2,BMP4,IRX1,CTNNB1,PTCH1,EYA1,SALL1,FOXD1,SHH,SMO,SIX2,WNT11,WNT9B,WT1,PAX8,TACSTD2
GO: Biological Process	GO:1901701	cellular response to oxygen-containing compound	1.945e-05	0.1622	0.0008194	0.007872	118	1330	ACTB,FZD7,ARID1B,AKT1,AKR1B1,PDE8B,AACS,ATP1A3,ATP6V1B1,MYOD1,PRDM1,BMP4,ZFP36L1,DDX18,NGFR,NOS1,BAIAP3,NOS3,NOL3,NTRK1,SOCS3,NR4A2,CD6,P2RX7,P2RY6,CD40,PCK2,ABCB4,COL1A1,COL1A2,COL6A1,COL16A1,LITAF,TNIP2,POU4F1,POU4F2,CRHBP,CRHR2,RAB11FIP5,CTNNB1,MAPK13,DAB2IP,BRINP1,PTCH1,PTGDR,PTPRF,DNMT3A,DNMT3B,DRD1,RARA,RARG,RARRES2,NR1H3,RGS10,MLXIPL,ESR1,ESR2,TNIP3,ETS1,TCIRG1,RYR1,FANCC,SCNN1A,FES,CXCL5,…
GO: Biological Process	GO:0061326	renal tubule development	2.244e-05	0.1872	0.0009406	0.009036	19	107	CITED1,BCL2,BMP4,IRX1,CTNNB1,PTCH1,HEYL,EYA1,SALL1,FOXD1,SHH,SMO,SIX2,TFAP2B,WNT11,WNT9B,WT1,PAX8,TACSTD2
GO: Biological Process	GO:0007398	ectoderm development	2.26e-05	0.1885	0.0009427	0.009056	31	228	EOMES,FZD7,MMP14,BMP4,BMPR2,OTX2,HAND1,COL6A1,OSR2,POU5F1,MIR150,CTNNB1,SOX7,DUSP2,DUSP5,GSC,NANOG,EYA1,SALL1,FOXC1,SHH,SNAI1,SIX2,SOX2,GATA4,PHLDB1,TBX6,WNT11,ITGB2,WNT3A,TBX20
GO: Biological Process	GO:0060795	cell fate commitment involved in formation of primary germ layer	2.292e-05	0.1912	0.0009513	0.009138	10	34	EOMES,FZD7,BMP4,POU5F1,CTNNB1,NANOG,EYA1,SIX2,SOX2,WNT3A
GO: Biological Process	GO:0001947	heart looping	2.312e-05	0.1929	0.0009547	0.009171	15	72	EOMES,FOXH1,OVOL2,HAND1,SHH,SMO,TBR1,GATA4,TBX6,TBX3,ZIC3,RNF207,WNT3A,TBX20,NOTO
GO: Biological Process	GO:0008284	positive regulation of cell population proliferation	2.323e-05	0.1938	0.0009547	0.009171	102	1117	TMEM250,MATK,MEF2D,MEIS3P1,FZD7,FZD9,AKT1,ALDH3A1,AKR1B1,ALOX12,CITED1,MST1R,AVP,BCL2,FGF16,NRP2,BMP4,BMPR2,NFATC2,BST2,BTC,NGFR,CALR,RUNX2,CCK,CCND2,CD3E,CD6,P2RY6,CD40,TNFRSF13C,PAX6,PAX7,CRLF1,LHX2,SINHCAF,OSR2,CTNNB1,CYBA,DLX6,FGF19,RARA,RARG,EDN3,MLXIPL,EGR4,VASH2,EPHA1,ERBB3,NANOG,ESR1,ETS1,TCIRG1,EYA1,S100A6,ESRP2,CXCL5,FOXG1,ZNF703,FBXW4,SHH,SHOX2,SHANK2,SP6,DMRTA2,SMO,SIX2,MEGF10,SOX2,SO…
GO: Biological Process	GO:0035107	appendage morphogenesis	2.402e-05	0.2004	0.0009774	0.009389	26	176	EVX2,ALX3,SP8,BMP4,ROR2,RUNX2,OSR2,CRABP2,CTNNB1,PTCH1,DLX6,RARG,SP9,SALL1,FBXW4,SHH,SHOX2,GAS1,GNA12,GNAS,TBX5,TBX3,TFAP2A,TFAP2B,TWIST1,ALX1
GO: Biological Process	GO:0035108	limb morphogenesis	2.402e-05	0.2004	0.0009774	0.009389	26	176	EVX2,ALX3,SP8,BMP4,ROR2,RUNX2,OSR2,CRABP2,CTNNB1,PTCH1,DLX6,RARG,SP9,SALL1,FBXW4,SHH,SHOX2,GAS1,GNA12,GNAS,TBX5,TBX3,TFAP2A,TFAP2B,TWIST1,ALX1
GO: Biological Process	GO:0042476	odontogenesis	2.465e-05	0.2056	0.0009982	0.009589	23	146	AQP5,BMP4,NGFR,RUNX2,PAX9,HAND1,COL1A1,COL1A2,OSR2,CTNNB1,BCOR,TCIRG1,FOXC1,SHH,SP6,SMO,SRC,GAS1,TBX1,TFAP2A,RELT,TWIST1,BCL11B
GO: Biological Process	GO:0060411	cardiac septum morphogenesis	2.519e-05	0.2101	0.001015	0.00975	16	81	FGFRL1,NRP2,BMP4,BMPR2,NOS3,DHRS3,HAND1,RARA,HEYL,SMO,GATA4,TBX1,TBX5,TBX3,WNT11,TBX20
GO: Biological Process	GO:0006935	chemotaxis	2.543e-05	0.2121	0.00102	0.009796	71	710	ALOX5,SPTBN4,ATOH1,FGF16,NRP2,BMP4,BMPR2,NFIB,NGFR,KALRN,CALR,NTRK1,ARTN,OTX2,PAX6,LHX2,POU4F2,PLXNA4,PTCH1,RALA,RAP1GAP,EFCAB1,RARRES2,FEZF2,EDN3,CELSR3,EGR2,CMTM7,EPHA10,EPHA1,EPHB3,EPHB4,ADGRE2,FES,CCL1,CCL17,CXCL5,FOXG1,FOXD1,SEMA6C,SEMA4D,ARX,SHH,HSD3B7,DOK4,ENAH,SMO,TBR1,NEUROG2,PALLD,SWAP70,SRC,GAS1,GBX2,ARHGEF16,NOD2,SEMA4A,CNTN2,GRB7,TNR,HMGB1,LRTM2,VASP,ISL2,ZIC2,BCL11B,ITGB2,WNT3A,L1CA…
GO: Biological Process	GO:0045665	negative regulation of neuron differentiation	2.619e-05	0.2185	0.001045	0.01004	17	90	PHOX2B,CALR,PAX6,TLX3,POU4F2,DDX6,RAP1GAP,FEZF2,DTX1,FOXG1,SHH,SLC6A4,SOX2,CNTN2,ISL2,WNT3A,LMX1A
GO: Biological Process	GO:0001654	eye development	2.703e-05	0.2255	0.001074	0.01031	50	449	OPN4,MEIS3P1,AQP5,MYO7A,BCL2,BFSP1,PRDM1,BMP4,BMPR2,CACNA1F,OTX2,MYOM2,PAX6,LHX2,OSR2,POU4F2,RAX,PPP2R3A,CTNNB1,SCO2,NR2E3,RARA,RARG,TCIRG1,LAMC3,IKZF1,FAT1,FOXF2,FOXC1,SHH,SLC1A1,SLC6A3,MIAT,SOX2,SP3,GAS1,PPP1R13L,TWIST2,TFAP2A,TFAP2B,TMOD1,HMGB1,TWIST1,WNT9B,WT1,BCL11B,CRYGN,MEIS3,SLC17A7,SLC17A6
GO: Biological Process	GO:0035850	epithelial cell differentiation involved in kidney development	2.754e-05	0.2297	0.001089	0.01046	12	49	CITED1,MYO1E,BMP4,NPHS1,CTNNB1,SALL1,SMO,SIX2,GPR4,WNT9B,WT1,PAX8
GO: Biological Process	GO:1901700	response to oxygen-containing compound	2.843e-05	0.2371	0.001119	0.01075	156	1875	ABR,MAOB,MB,ACTB,ACTC1,FZD7,MEST,ARID1B,AKT1,ALDH3A1,AKR1B1,BIRC2,CITED1,PDE8B,AACS,ATP1A2,ATP1A3,ATP6V1B1,AVP,MYOD1,BCL2,PRDM1,BMP4,DUOX1,ZFP36L1,DDX18,NGFR,NOS1,BAIAP3,NOS3,NOL3,KALRN,CALR,NTRK1,SOCS3,NR4A2,WFDC1,CD6,OXTR,P2RX7,P2RY6,CD40,PCK2,TRIML2,MAPKAPK2,ABCB4,COL1A1,COL1A2,COL6A1,COL16A1,LITAF,TNIP2,POU4F1,POU4F2,POU5F1,KBTBD2,CRHBP,CRHR2,RAB11FIP5,CTNNB1,MAPK13,DAB2IP,BRINP1,PTCH1,PTGDR,…
GO: Biological Process	GO:0150063	visual system development	3.22e-05	0.2686	0.001261	0.01211	50	452	OPN4,MEIS3P1,AQP5,MYO7A,BCL2,BFSP1,PRDM1,BMP4,BMPR2,CACNA1F,OTX2,MYOM2,PAX6,LHX2,OSR2,POU4F2,RAX,PPP2R3A,CTNNB1,SCO2,NR2E3,RARA,RARG,TCIRG1,LAMC3,IKZF1,FAT1,FOXF2,FOXC1,SHH,SLC1A1,SLC6A3,MIAT,SOX2,SP3,GAS1,PPP1R13L,TWIST2,TFAP2A,TFAP2B,TMOD1,HMGB1,TWIST1,WNT9B,WT1,BCL11B,CRYGN,MEIS3,SLC17A7,SLC17A6
GO: Biological Process	GO:0050878	regulation of body fluid levels	3.249e-05	0.271	0.001266	0.01217	59	563	ACTB,ACTG1,AKR1B1,ALOX12,ALOX12B,AQP5,VAMP8,ATP6V1B1,AVP,NEUROG1,PROZ,NFE2,BTC,NOS3,NPR1,KALRN,PAPSS2,OXTR,CD9,P2RX7,CD40,COL1A1,COL1A2,ZNF385A,PRKCG,PROC,CYBA,TIFAB,DOCK1,NR1H3,F11,F13A1,HMG20B,EHD2,MYL9,SCNN1A,PEAR1,FLI1,PROCR,CARMIL1,SHH,SLC6A3,SCUBE1,SRC,GATA4,STAT5A,GNA12,GNAS,GPAT4,GP5,ADAMTS13,TFAP2B,UBASH3B,VWF,WFS1,ITPR3,WNT3A,KLKB1,LCK
GO: Biological Process	GO:0060349	bone morphogenesis	3.351e-05	0.2796	0.0013	0.01249	19	110	MEF2D,MMP14,BMP4,BMPR2,NEUROG1,RUNX2,PAX1,DHRS3,COL1A1,OSR2,TIFAB,RARA,RARG,FOXC1,SHOX2,PHOSPHO1,GNAS,TFAP2A,TWIST1
GO: Biological Process	GO:0021532	neural tube patterning	3.424e-05	0.2857	0.001322	0.0127	12	50	BMP4,PAX6,PAX7,PTCH1,GSC,SHH,SMO,GAS1,GBX2,SSBP3,FOXA1,WNT3A
GO: Biological Process	GO:0072044	collecting duct development	3.439e-05	0.2869	0.001322	0.0127	7	17	AKR1B1,BMP4,PTCH1,SHH,TFAP2B,WNT9B,PAX8
GO: Biological Process	GO:0061138	morphogenesis of a branching epithelium	3.463e-05	0.2889	0.001325	0.01273	31	233	MMP14,CITED1,BCL2,BMP4,NOTCH4,SOCS3,CTNNB1,PTCH1,FEM1B,ESR1,EYA1,ESRP2,SALL1,FOXD1,SHH,SMO,SIX2,SOX2,SOX10,SRC,GBX2,SULF1,TBX1,TBX3,FOXA1,WNT9B,WT1,PAX8,TBX20,LLGL2,TACSTD2
GO: Biological Process	GO:0007605	sensory perception of sound	3.568e-05	0.2977	0.001358	0.01304	26	180	ASIC2,GRXCR2,SPTBN4,ATP6V1B1,MYO7A,KCNQ4,OTOG,OTOF,COL1A1,COL11A2,POU4F2,PDZD7,ADGRV1,EYA1,FBXO11,LOXHD1,SOX2,CDH23,GJB2,TBX1,TFAP2A,HPN,WFS1,ICAM1,BARHL1,CEMIP
GO: Biological Process	GO:0001655	urogenital system development	3.66e-05	0.3053	0.001358	0.01304	46	406	AKR1B1,CITED1,MYO1E,BCL2,PRDM1,BMP4,NFIA,BMPER,NPHS1,OVOL1,CRLF1,COL4A4,OSR2,IRX1,CTNNB1,DCHS2,PTCH1,RARA,RARG,FEM1B,HEYL,ENPEP,EPHB3,ESR1,ESR2,EYA1,SALL1,FOXC1,FOXD1,SHH,SMO,SIX2,STAT5A,SULF1,GPR4,TNS2,TFAP2A,TFAP2B,GDF6,FOXA1,WFS1,WNT11,WNT9B,WT1,PAX8,TACSTD2
GO: Biological Process	GO:0001704	formation of primary germ layer	3.662e-05	0.3055	0.001358	0.01304	29	212	EOMES,FZD7,MMP14,BMP4,BMPR2,OTX2,HAND1,COL6A1,OSR2,POU5F1,MIR150,CTNNB1,SOX7,DUSP2,DUSP5,GSC,NANOG,EYA1,FOXC1,SNAI1,SIX2,SOX2,GATA4,PHLDB1,TBX6,WNT11,ITGB2,WNT3A,TBX20
GO: Biological Process	GO:0001705	ectoderm formation	3.662e-05	0.3055	0.001358	0.01304	29	212	EOMES,FZD7,MMP14,BMP4,BMPR2,OTX2,HAND1,COL6A1,OSR2,POU5F1,MIR150,CTNNB1,SOX7,DUSP2,DUSP5,GSC,NANOG,EYA1,FOXC1,SNAI1,SIX2,SOX2,GATA4,PHLDB1,TBX6,WNT11,ITGB2,WNT3A,TBX20
GO: Biological Process	GO:0001706	endoderm formation	3.662e-05	0.3055	0.001358	0.01304	29	212	EOMES,FZD7,MMP14,BMP4,BMPR2,OTX2,HAND1,COL6A1,OSR2,POU5F1,MIR150,CTNNB1,SOX7,DUSP2,DUSP5,GSC,NANOG,EYA1,FOXC1,SNAI1,SIX2,SOX2,GATA4,PHLDB1,TBX6,WNT11,ITGB2,WNT3A,TBX20
GO: Biological Process	GO:0001707	mesoderm formation	3.662e-05	0.3055	0.001358	0.01304	29	212	EOMES,FZD7,MMP14,BMP4,BMPR2,OTX2,HAND1,COL6A1,OSR2,POU5F1,MIR150,CTNNB1,SOX7,DUSP2,DUSP5,GSC,NANOG,EYA1,FOXC1,SNAI1,SIX2,SOX2,GATA4,PHLDB1,TBX6,WNT11,ITGB2,WNT3A,TBX20
GO: Biological Process	GO:0007369	gastrulation	3.662e-05	0.3055	0.001358	0.01304	29	212	EOMES,FZD7,MMP14,BMP4,BMPR2,OTX2,HAND1,COL6A1,OSR2,POU5F1,MIR150,CTNNB1,SOX7,DUSP2,DUSP5,GSC,NANOG,EYA1,FOXC1,SNAI1,SIX2,SOX2,GATA4,PHLDB1,TBX6,WNT11,ITGB2,WNT3A,TBX20
GO: Biological Process	GO:0048863	stem cell differentiation	3.837e-05	0.3201	0.001416	0.01361	36	290	EOMES,NRP2,BMP4,PHOX2B,RUNX2,PAX6,OVOL2,POU5F1,CTNNB1,PSMB7,FGF19,GSC,EDN3,FAM172A,NANOG,ESR1,FOXC1,SEMA6C,SEMA4D,SHH,SMO,SOX2,SOX10,GATA4,GBX2,SEMA4A,TBX1,TBX5,TFAP2A,ZSCAN10,FOXA1,TWIST1,JARID2,WNT3A,ALX1,TACSTD2
GO: Biological Process	GO:0072201	negative regulation of mesenchymal cell proliferation	3.97e-05	0.3312	0.001446	0.01389	5	8	BMP4,NFIB,PHF14,WNT11,LMNA
GO: Biological Process	GO:1904936	interneuron migration	3.97e-05	0.3312	0.001446	0.01389	5	8	DRD1,FEZF2,LHX6,ARX,CNTN2
GO: Biological Process	GO:0021894	cerebral cortex GABAergic interneuron development	3.97e-05	0.3312	0.001446	0.01389	5	8	DRD1,FEZF2,LHX6,ARX,CNTN2
GO: Biological Process	GO:0009611	response to wounding	4.009e-05	0.3344	0.001454	0.01397	73	746	ACTB,MCAM,ACTG1,FZD7,ALOX12,ALOX5,ALOX15,BCL2,DUOX1,PROZ,ZFP36L1,NFE2,NGFR,NOS3,NOTCH4,NOL3,NTRK1,WFDC1,PAPSS2,CD9,P2RX7,CD40,PAX6,PLEC,POU2F3,COL1A1,COL1A2,CERS2,POU5F1,PRKCG,RTN4RL2,PROC,PTPRF,DOCK1,MYOF,CLDN19,ERBB3,ETS1,F11,F13A1,HMG20B,EHD2,MYL9,PEAR1,TRIM72,PROCR,CARMIL1,SHH,SLC1A1,SCUBE1,SLC11A1,AHNAK2,SOX2,SARM1,SRC,GATA4,GFAP,GIPR,KANK1,GNA12,GNAS,GP5,GPR4,ADAMTS13,GRIN2C,UBASH3B,TNR,HMG…
GO: Biological Process	GO:0035019	somatic stem cell population maintenance	4.031e-05	0.3363	0.001456	0.01398	16	84	ASCL2,BCL9,POLR2G,POU5F1,DPPA4,EPHA1,NANOG,SALL1,PRDM14,SIX2,SOX2,ZSCAN10,KLF10,WNT9B,ZIC3,PAX8
GO: Biological Process	GO:0045666	positive regulation of neuron differentiation	4.056e-05	0.3384	0.001459	0.01401	20	121	ATOH1,BMP4,NEUROG1,NGFR,PHOX2B,PAX6,BRINP1,DNMT3B,RARA,FEZF2,HEYL,HMG20B,SALL1,FOXG1,SHH,NEUROG2,SOX2,GDF6,FOXA1,LMX1A
GO: Biological Process	GO:0048634	regulation of muscle organ development	4.31e-05	0.3595	0.001543	0.01482	13	59	MYOD1,BCL2,BMP4,NEUROG1,CTNNB1,TIFAB,ERBB3,SHH,SHOX2,HDAC7,MEGF10,TWIST1,WNT3A
GO: Biological Process	GO:0050954	sensory perception of mechanical stimulus	4.361e-05	0.3638	0.001555	0.01493	29	214	ASIC2,GRXCR2,SPTBN4,ATP6V1B1,MYO7A,NTRK1,KCNQ4,OTOG,OTOF,COL1A1,COL11A2,POU4F2,PDZD7,ADGRV1,EYA1,FBXO11,LOXHD1,SOX2,CDH23,GJB2,TBX1,GRIN2D,TFAP2A,HPN,HTR7,WFS1,ICAM1,BARHL1,CEMIP
GO: Biological Process	GO:0021537	telencephalon development	5.127e-05	0.4277	0.00182	0.01748	36	294	EOMES,ATOH1,ATP1A2,MDGA1,BMP4,NFIB,OTX2,OXTR,PAX6,LHX2,CNTNAP2,PLXNA4,CTNNB1,RTN4RL2,DAB2IP,DRD1,FEZF2,LHX6,EMX1,EPHB3,SALL1,FOXG1,ARX,SHH,DMRTA2,SMO,TBR1,NEUROD6,SOX2,CNTN2,NR2F1,TNR,BCL11B,PRDM8,WNT3A,LMX1A
GO: Biological Process	GO:0061371	determination of heart left/right asymmetry	5.304e-05	0.4424	0.001875	0.01801	15	77	EOMES,FOXH1,OVOL2,HAND1,SHH,SMO,TBR1,GATA4,TBX6,TBX3,ZIC3,RNF207,WNT3A,TBX20,NOTO
GO: Biological Process	GO:0051960	regulation of nervous system development	5.414e-05	0.4517	0.001906	0.01831	57	548	MAP2,ASIC2,AKT1,SHTN1,ASCL2,MDGA1,BMP4,BMPR2,NGFR,NOS1,KALRN,CAMK2B,NTRK1,OXTR,PAK3,ADGRE5,PAX6,PCM1,LHX2,CERS2,POU4F1,POU4F2,CRABP2,PLXNA4,CTNNB1,BRINP1,PTPRF,FERD3L,RARA,RARG,FEZF2,FAIM,HEYL,EGR2,EPHB3,FOXG1,SEMA6C,SEMA4D,SGK1,SHH,SHOX2,ADGRL1,RGS14,DMRTA2,SMO,SOX2,SOX10,WASF3,GBX2,GFAP,SEMA4A,ADGRL3,TNR,LRTM2,ITPKA,WNT3A,L1CAM
GO: Biological Process	GO:1901655	cellular response to ketone	5.574e-05	0.465	0.001945	0.01869	19	114	AKT1,AKR1B1,AACS,BMP4,P2RY6,PCK2,PTGDR,DNMT3B,SCNN1A,SGK1,SOX10,SRC,UGT3A1,GJB2,GNAS,LARP1,MAP4K1,SMYD3,ICAM1
GO: Biological Process	GO:0051900	regulation of mitochondrial depolarization	5.617e-05	0.4686	0.001945	0.01869	8	24	FZD9,ABCD1,ALOX12,BCL2,NGFR,CCK,P2RX7,SRC
GO: Biological Process	GO:0098916	anterograde trans-synaptic signaling	5.62e-05	0.4688	0.001945	0.01869	84	899	NAT8L,ABR,ASIC2,ASIC1,ARID1B,NLGN4X,AKT1,VPS18,PPFIA3,SPTBN4,CADPS,ATP1A2,AVP,NGFR,CACNA1I,NOS1,BAIAP3,KALRN,CAMK2B,NTRK1,ROR2,ZACN,OXTR,P2RX7,KCNQ4,PDE4A,PDYN,NRXN2,OTOF,SLC24A2,CRHBP,CRHR2,CNTNAP2,PRKCG,CTBP2,CTNNB1,CTNND2,SV2B,SLC12A6,DRD1,RARA,GJC1,EDN3,CACNG8,EGR2,CLDN19,SEZ6,NRN1,SLC1A1,SLC6A3,SLC6A4,RGS14,SHANK2,SLC18A2,SORCS3,SNAP25,GABRP,SRC,GFAP,GNAS,CNTN2,GRIK2,GRIK3,GRIN2C,GRIN2D,GRM4…
GO: Biological Process	GO:0007268	chemical synaptic transmission	5.62e-05	0.4688	0.001945	0.01869	84	899	NAT8L,ABR,ASIC2,ASIC1,ARID1B,NLGN4X,AKT1,VPS18,PPFIA3,SPTBN4,CADPS,ATP1A2,AVP,NGFR,CACNA1I,NOS1,BAIAP3,KALRN,CAMK2B,NTRK1,ROR2,ZACN,OXTR,P2RX7,KCNQ4,PDE4A,PDYN,NRXN2,OTOF,SLC24A2,CRHBP,CRHR2,CNTNAP2,PRKCG,CTBP2,CTNNB1,CTNND2,SV2B,SLC12A6,DRD1,RARA,GJC1,EDN3,CACNG8,EGR2,CLDN19,SEZ6,NRN1,SLC1A1,SLC6A3,SLC6A4,RGS14,SHANK2,SLC18A2,SORCS3,SNAP25,GABRP,SRC,GFAP,GNAS,CNTN2,GRIK2,GRIK3,GRIN2C,GRIN2D,GRM4…
GO: Biological Process	GO:0030036	actin cytoskeleton organization	5.878e-05	0.4904	0.002019	0.01939	74	768	ABR,FRMD7,ACTA1,ACTB,ACTC1,ACTG1,ALOX15,SHTN1,SPTBN4,RACGAP1,MYBPC3,MYO1E,MYO7A,BCL2,BST2,NPHS1,CALR,PSTPIP1,PAK3,TMSB10,TRIP10,CNN1,RHOD,CRHR2,PFN3,STARD8,VILL,RALA,DNAJB6,RDX,CAVIN3,ELMO3,MICALL2,SORBS3,CLDN19,EPHA1,PEAK3,EHD2,S100A10,FAT1,FES,CDC42EP2,FGR,BAIAP2L2,FLII,MRAS,RHOBTB3,CARMIL1,ENAH,PALLD,CAPN9,SWAP70,WASF3,SRC,MYOZ2,KANK1,BAIAP2L1,KPTN,FAM107A,TMOD1,CGNL1,TNXB,SYNPO2,SYNPO,VASP,IC…
GO: Biological Process	GO:0003231	cardiac ventricle development	5.918e-05	0.4937	0.002019	0.01939	22	144	MYBPC3,FGFRL1,PRDM1,BMP4,BMPR2,FOXH1,NOS3,HAND1,POU4F1,CTNNB1,HEYL,HAND2-AS1,SALL1,FOXC1,GATA4,PPP1R13L,TBX5,TBX3,TNNI3,WNT11,PAX8,TBX20
GO: Biological Process	GO:0050806	positive regulation of synaptic transmission	5.927e-05	0.4945	0.002019	0.01939	27	196	NGFR,NOS1,BAIAP3,KALRN,CAMK2B,NTRK1,ROR2,OXTR,SLC24A2,CRHR2,PRKCG,DRD1,CACNG8,SLC1A1,RGS14,SHANK2,SNAP25,GFAP,GRIK2,GRIN2C,GRIN2D,FAM107A,TNR,HTR2C,HTR7,ITPR3,LAMA2
GO: Biological Process	GO:0021954	central nervous system neuron development	5.929e-05	0.4946	0.002019	0.01939	18	105	MAP2,SPTBN4,NRP2,NFIB,PHOX2B,NR4A2,PLXNA4,DRD1,FEZF2,LHX6,EPHB3,FOXG1,ARX,NEUROG2,GBX2,CNTN2,TFAP2A,PRDM8
GO: Biological Process	GO:0007601	visual perception	6.153e-05	0.5132	0.002086	0.02004	30	229	OPN4,ABCC6,MYO7A,OPN1SW,CACNA1F,GPR143,PAX6,DHRS3,SLC24A2,COL1A1,CABP1,RAX,NR2E3,GJC1,CLDN19,LAMC3,ADGRV1,EYA3,FAM161A,CDH23,GUCY2D,OLFM2,NYX,TULP2,TYR,WFS1,ZIC2,CRYGN,IMPG1,TACSTD2
GO: Biological Process	GO:0048645	animal organ formation	6.202e-05	0.5173	0.002094	0.02012	15	78	BMP4,FOXH1,POU5F1,CTNNB1,EYA1,SHH,TBR1,SULF1,TBX1,TBX5,HOXA3,WNT11,WT1,PAX8,WNT3A
GO: Biological Process	GO:0001662	behavioral fear response	6.353e-05	0.53	0.002137	0.02053	12	53	ASIC1,PDE8B,ATP1A2,BCL2,KALRN,CCK,BRINP1,DRD1,ESR2,SLC1A1,GRIK2,HTR2C
GO: Biological Process	GO:0060916	mesenchymal cell proliferation involved in lung development	6.499e-05	0.5422	0.002168	0.02083	4	5	NFIB,PHF14,CTNNB1,SHH
GO: Biological Process	GO:0003279	cardiac septum development	6.523e-05	0.5442	0.002168	0.02083	20	125	FGFRL1,NRP2,PRDM1,BMP4,BMPR2,NOS3,DHRS3,HAND1,RARA,KIF7,HEYL,SALL1,SMO,GATA4,TBX1,TBX5,TBX3,WNT11,PAX8,TBX20
GO: Biological Process	GO:0032526	response to retinoic acid	6.523e-05	0.5442	0.002168	0.02083	20	125	FZD7,MEST,TRIML2,COL1A1,POU5F1,BRINP1,PTCH1,TMEM161A,RARA,RARG,NANOG,SLC6A4,SOX2,GATA4,GJB2,GJB3,TBX1,WNT11,WNT9B,WNT3A
GO: Biological Process	GO:0021602	cranial nerve morphogenesis	6.606e-05	0.5511	0.002187	0.02101	9	31	NRP2,NEUROG1,PLXNA4,TIFAB,EGR2,TBX1,TFAP2A,HOXA3,HOXB1
GO: Biological Process	GO:0009799	specification of symmetry	7.151e-05	0.5966	0.002358	0.02265	23	156	EOMES,BMP4,FOXH1,DAW1,OVOL2,HAND1,CTNNB1,SHH,SMO,TBR1,GATA4,TBX1,TBX6,TBX3,GREM2,DNAI2,CFAP53,ZIC2,ZIC3,RNF207,WNT3A,TBX20,NOTO
GO: Biological Process	GO:0003143	embryonic heart tube morphogenesis	7.23e-05	0.6031	0.002375	0.02281	15	79	EOMES,FOXH1,OVOL2,HAND1,SHH,SMO,TBR1,GATA4,TBX6,TBX3,ZIC3,RNF207,WNT3A,TBX20,NOTO
GO: Biological Process	GO:0030029	actin filament-based process	7.265e-05	0.6061	0.002377	0.02283	82	879	ABR,FRMD7,ACTA1,ACTB,ACTC1,ACTG1,ALOX15,SHTN1,SPTBN4,RACGAP1,ATP1A2,MYBPC3,MYO1E,MYO7A,BCL2,BST2,NOS1,NPHS1,CALR,PSTPIP1,PAK3,TMSB10,WIPF3,TRIP10,CNN1,RHOD,CRHR2,PFN3,STARD8,VILL,RALA,DNAJB6,GJC1,RDX,CAVIN3,ELMO3,MICALL2,SORBS3,CLDN19,EPHA1,PEAK3,EHD2,S100A10,FAT1,FES,CDC42EP2,FGR,BAIAP2L2,FLII,MRAS,RHOBTB3,CARMIL1,ENAH,PALLD,CAPN9,SWAP70,WASF3,SRC,GATA4,MYOZ2,KANK1,BAIAP2L1,KPTN,FAM107A,TMOD1,CG…
GO: Biological Process	GO:0048565	digestive tract development	7.313e-05	0.61	0.002383	0.02289	22	146	BCL2,PRDM1,BMP4,OXTR,OVOL2,CTNNB1,RARRES2,CLMP,EPHB3,SALL1,FOXF2,SHH,SHOX2,SMO,SIX2,SOX10,SRC,GATA4,NKX2-6,TCF7,WNT11,ZIC3
GO: Biological Process	GO:0030855	epithelial cell differentiation	7.347e-05	0.6129	0.002385	0.02291	84	906	ACADVL,FZD7,GRXCR2,AKT1,AKR1B1,CITED1,ATOH1,MYO1E,MYO7A,BFSP1,PRDM1,BMP4,BMPR2,ZFP36L1,NFIB,NOTCH4,NPHS1,NTRK1,OVOL1,PAX6,PCK2,OVOL2,TPP1,POU2F3,ONECUT2,CRHR2,MIR150,CTNNB1,PROC,PRSS8,PTCH1,DLX6,RARA,RARG,RDX,FEM1B,EMX1,ESR1,ESR2,PDZD7,EYA1,FAT1,NKX6-3,SALL1,CRB3,FOXC1,ZNF703,ARX,FNDC3A,SCUBE1,NR5A2,SMO,PALLD,SIX2,TJP3,SOX2,SRC,GATA4,CDH23,STAT5A,GPAT4,TBX1,GPR4,TBX3,TCF15,RAPGEF1,TFAP2A,TGFB1I1,…
GO: Biological Process	GO:0030278	regulation of ossification	7.377e-05	0.6154	0.002385	0.02291	21	136	FZD9,ALOX5,BCL2,BMP4,BMPR2,NFE2,RUNX2,CREB3L1,P2RX7,DHRS3,OSR2,BCOR,SOST,EGR2,ADGRV1,SIX2,PHOSPHO1,TFAP2A,TPH1,TWIST1,RFLNB
GO: Biological Process	GO:0030155	regulation of cell adhesion	7.602e-05	0.6342	0.002449	0.02352	78	827	ACTG1,FZD7,AKT1,MMP14,ALOX12,ALOX5,ALOX15,ZFHX3,MDGA1,UNC13D,BCL2,BMP4,NOTCH4,CALR,CD3E,CD6,CD9,TNFRSF13C,PAK3,COL1A1,ONECUT2,COL16A1,RHOD,MIR183,PLXNA4,PRSS2,PIEZO1,DOCK1,RAP1GAP,RARA,DTX1,RDX,PTPRU,RASGRP1,EPHA1,EPHB3,EPHB4,ERBB3,ETS1,IKZF1,S100A10,FES,MEX3B,ZNF703,SEMA4D,CARMIL1,SHH,SIPA1,FUT2,FUT4,MEGF10,SOX2,SWAP70,SRC,GCNT2,STAT5A,NOD2,KANK1,GPR4,SRCIN1,CD160,FAM107A,UBASH3B,TNR,TNXB,HLA-E,…
GO: Biological Process	GO:0002209	behavioral defense response	7.721e-05	0.6441	0.002477	0.0238	12	54	ASIC1,PDE8B,ATP1A2,BCL2,KALRN,CCK,BRINP1,DRD1,ESR2,SLC1A1,GRIK2,HTR2C
GO: Biological Process	GO:0002052	positive regulation of neuroblast proliferation	7.822e-05	0.6525	0.002494	0.02396	8	25	PAX6,CTNNB1,FOXG1,SHH,DMRTA2,SMO,SOX2,SOX10
GO: Biological Process	GO:0050953	sensory perception of light stimulus	7.833e-05	0.6534	0.002494	0.02396	30	232	OPN4,ABCC6,MYO7A,OPN1SW,CACNA1F,GPR143,PAX6,DHRS3,SLC24A2,COL1A1,CABP1,RAX,NR2E3,GJC1,CLDN19,LAMC3,ADGRV1,EYA3,FAM161A,CDH23,GUCY2D,OLFM2,NYX,TULP2,TYR,WFS1,ZIC2,CRYGN,IMPG1,TACSTD2
GO: Biological Process	GO:0099537	trans-synaptic signaling	7.923e-05	0.6609	0.002513	0.02414	84	908	NAT8L,ABR,ASIC2,ASIC1,ARID1B,NLGN4X,AKT1,VPS18,PPFIA3,SPTBN4,CADPS,ATP1A2,AVP,NGFR,CACNA1I,NOS1,BAIAP3,KALRN,CAMK2B,NTRK1,ROR2,ZACN,OXTR,P2RX7,KCNQ4,PDE4A,PDYN,NRXN2,OTOF,SLC24A2,CRHBP,CRHR2,CNTNAP2,PRKCG,CTBP2,CTNNB1,CTNND2,SV2B,SLC12A6,DRD1,RARA,GJC1,EDN3,CACNG8,EGR2,CLDN19,SEZ6,NRN1,SLC1A1,SLC6A3,SLC6A4,RGS14,SHANK2,SLC18A2,SORCS3,SNAP25,GABRP,SRC,GFAP,GNAS,CNTN2,GRIK2,GRIK3,GRIN2C,GRIN2D,GRM4…
GO: Biological Process	GO:0071392	cellular response to estradiol stimulus	8.411e-05	0.7016	0.002631	0.02527	10	39	MYOD1,DDX18,POU4F1,POU4F2,CRHBP,ESR1,ESR2,ZNF703,SSTR1,GLRX
GO: Biological Process	GO:0003339	regulation of mesenchymal to epithelial transition involved in metanephros morphogenesis	8.484e-05	0.7077	0.002631	0.02527	5	9	CITED1,CTNNB1,SALL1,WNT9B,PAX8
GO: Biological Process	GO:0051121	hepoxilin metabolic process	8.484e-05	0.7077	0.002631	0.02527	5	9	ALOX12,ALOX5,ALOX12B,ALOX15,GSTM1
GO: Biological Process	GO:0051122	hepoxilin biosynthetic process	8.484e-05	0.7077	0.002631	0.02527	5	9	ALOX12,ALOX5,ALOX12B,ALOX15,GSTM1
GO: Biological Process	GO:0021830	interneuron migration from the subpallium to the cortex	8.484e-05	0.7077	0.002631	0.02527	5	9	DRD1,FEZF2,LHX6,ARX,CNTN2
GO: Biological Process	GO:0021796	cerebral cortex regionalization	8.484e-05	0.7077	0.002631	0.02527	5	9	EOMES,PAX6,EMX1,DMRTA2,NR2F1
GO: Biological Process	GO:0010717	regulation of epithelial to mesenchymal transition	8.667e-05	0.723	0.002662	0.02557	18	108	BMP4,OVOL2,COL1A1,CTNNB1,IL17RD,DAB2IP,FOXC1,ZNF703,SNAI1,GCNT2,PHLDB1,TBX5,TGFB1I1,FOXA1,TWIST1,HPN,TBX20,ALX1
GO: Biological Process	GO:0003006	developmental process involved in reproduction	8.684e-05	0.7244	0.002662	0.02557	102	1155	EOMES,AKT1,MMP14,BIRC2,CITED1,ASCL2,RACGAP1,BCL2,PRDM1,BMP4,BMPR2,NEUROG1,ZFP36L1,NFE2,NHLH2,SPOCD1,NOS3,CALR,NTRK1,ROR2,SOCS3,OCA2,ODF1,CLDN11,OVOL1,MGAT4D,CDX4,WIPF3,TRIP13,OVOL2,HAND1,COL9A3,POU4F2,GORASP2,CTNNB1,ZFP42,TIFAB,SPATA18,PTCH1,PTGDR,ALKBH5,DDX6,DHH,NECTIN2,ZSCAN2,DNMT3A,RARA,RARG,DNAJB6,SPATA32,FEM1B,VASH2,LHFPL2,SENP2,NANOG,ESR1,ESR2,MCMDC2,ARMC2,FANCC,MEI4,SALL1,WFDC2,FOXF2,FOXC1…
GO: Biological Process	GO:0021904	dorsal/ventral neural tube patterning	8.698e-05	0.7256	0.002662	0.02557	9	32	BMP4,PAX7,PTCH1,GSC,SHH,SMO,GAS1,FOXA1,WNT3A
GO: Biological Process	GO:0009628	response to abiotic stimulus	8.712e-05	0.7268	0.002662	0.02557	119	1391	OPN4,ACADVL,ASIC2,ASIC1,MB,ACTA1,ACTB,ADRB3,AHCY,AKT1,ALDH3A1,MMP14,AKR1B1,BIRC2,AQP5,ASCL2,PDE8B,ATP1A2,ATP1A3,AVP,MYOD1,BCL2,OPN1SW,FGF16,NEUROG1,ZFP36L1,NGFR,NOS1,NOS3,CACNA1F,NOL3,KALRN,CAMK2B,NTRK1,NR4A2,CCK,CCND2,OXTR,P2RX7,CD40,PDE1B,MAPKAPK2,PLEKHB1,TRIP10,NRXN2,COL1A1,NOP53,POU4F2,CNTNAP2,RAB11FIP5,N4BP1,CTNNB1,MAPK13,TIFAB,PIEZO1,PSMB7,PTCH1,ALKBH5,TMEM161A,MARVELD3,HSPB8,DNMT3A,DNMT3B,…
GO: Biological Process	GO:0009798	axis specification	9.219e-05	0.769	0.002807	0.02696	17	99	CITED1,BMP4,NEUROG1,OTX2,PAX6,CDX4,CTNNB1,TIFAB,PTCH1,BCOR,SENP2,SHH,SMO,SIX2,TBX6,TBX3,WT1
GO: Biological Process	GO:0097435	supramolecular fiber organization	9.541e-05	0.7959	0.002894	0.0278	75	793	MAP2,FRMD7,ACTA1,ACTC1,ACTG1,ACAN,LTBP4,ALOX15,FIGNL2,SHTN1,SPTBN4,MYBPC3,MYO1E,MYO7A,BCL2,BFSP1,NPHS1,PSTPIP1,PAK3,TMSB10,PCM1,COL1A1,COL1A2,COL11A2,RHOD,MAP10,CRHR2,PFN3,OPTC,VILL,DNAJB6,RDX,ELMO3,MICALL2,SORBS3,EPHA1,S100A10,FAT1,FES,CDC42EP2,BAIAP2L2,FOXC1,FLII,SGK1,RHOBTB3,CARMIL1,SHH,P3H4,ENAH,CAPN9,CENPJ,SWAP70,WASF3,SRC,MYOZ2,GFAP,KANK1,BAIAP2L1,CHADL,KPTN,FAM107A,TMOD1,CGNL1,TNXB,SYNPO2,…
GO: Biological Process	GO:0040007	growth	9.657e-05	0.8056	0.002919	0.02804	103	1172	MAP2,FZD7,FZD9,ADRB3,NLGN4X,AKT1,MMP14,LTBP4,RASAL1,SHTN1,SPTBN4,TRIM40,TNK1,URI1,AVP,MYOD1,BCL2,BCL9,NRP2,BMP4,BMPR2,ZFP36L1,BST2,NINJ2,FOXK1,NPR1,SOCS3,WFDC1,CD9,PAX7,NRN1L,TRIP10,LHX2,POU4F2,POU5F1,CRABP2,CRHR2,PPP2R3A,PLXNA4,CTNNB1,CYBA,DAB2IP,PRSS2,PTCH1,RARA,RARG,EMP3,EMX1,RASGRP2,ESR1,ESR2,EVC,IKZF1,NRN1,SALL1,FBP1,CPQ,FOXC1,SEMA6C,SEMA4D,SGK1,SH3GL2,ARX,SHH,SIPA1,SLC6A3,SLC6A4,HSD3B7,SHAN…
GO: Biological Process	GO:0001892	embryonic placenta development	9.801e-05	0.8176	0.002951	0.02835	18	109	EOMES,AKT1,CITED1,ASCL2,PRDM1,ZFP36L1,NFE2,SOCS3,CDX4,OVOL2,HAND1,DNAJB6,VASH2,SENP2,SNAI1,SP3,KRT8,LLGL2
GO: Biological Process	GO:0099536	synaptic signaling	0.0001011	0.8437	0.003022	0.02903	85	928	NAT8L,ABR,ASIC2,ASIC1,ARID1B,NLGN4X,AKT1,VPS18,PPFIA3,SPTBN4,CADPS,ATP1A2,AVP,NGFR,CACNA1I,NOS1,BAIAP3,KALRN,CAMK2B,NTRK1,ROR2,ZACN,OXTR,P2RX7,KCNQ4,PDE4A,PDYN,NRXN2,OTOF,SLC24A2,CRHBP,CRHR2,CNTNAP2,PRKCG,CTBP2,CTNNB1,CTNND2,SV2B,SLC12A6,DRD1,RARA,GJC1,RGS10,EDN3,CACNG8,EGR2,CLDN19,SEZ6,NRN1,SLC1A1,SLC6A3,SLC6A4,RGS14,SHANK2,SLC18A2,SORCS3,SNAP25,GABRP,SRC,GFAP,GNAS,CNTN2,GRIK2,GRIK3,GRIN2C,GRIN2…
GO: Biological Process	GO:0050678	regulation of epithelial cell proliferation	0.0001011	0.8437	0.003022	0.02903	48	448	MCC,FZD7,AKT1,ALOX5,FGF16,NRP2,BMP4,BMPR2,ZFP36L1,NFIB,NGFR,WFDC1,CCND2,PAX6,OVOL2,OSR2,MIR150,MIR152,CTNNB1,CYBA,DAB2IP,PTCH1,DLX6,MARVELD3,RAP1GAP,VASH2,ESR1,ESR2,EYA1,ESRP2,ZNF703,SHH,SMO,FUT2,SOX2,GAS1,STAT5A,NOD2,SULF1,TBX1,TWIST2,HMGB1,TWIST1,HPN,BCL11B,IL12B,WNT3A,TACSTD2
GO: Biological Process	GO:1903522	regulation of blood circulation	0.0001014	0.8461	0.003022	0.02903	40	351	ASIC2,AKT1,ALOX5,SPTBN4,ATP1A2,ATP1A3,ATP2A3,MYBPC3,AVP,FXYD4,BMPR2,NOS1,NOS3,CACNA1F,NPR1,OXTR,FXYD3,CRHR2,KCNG2,DRD1,DUSP5,GJC1,EDN3,CACNG8,ANKRD39,RYR1,GJD3,GLRX3,SLC1A1,HSPB7,SP4,GATA4,TNNI3,KCNE5,HRC,HTR2C,HTR7,ICAM1,RNF207,ITPR3
GO: Biological Process	GO:0022603	regulation of anatomical structure morphogenesis	0.0001023	0.8537	0.003038	0.02919	102	1160	ABR,MAP2,FZD7,ALOX12,ALOX5,RASAL1,SHTN1,UNC13D,FGF16,BMP4,BMPR2,NGFR,BMPER,NOS3,NOTCH4,NPR1,KALRN,CALR,CAMK2B,NTRK1,ROR2,RUNX2,CREB3L1,OTX2,CD40,TNFRSF13C,PAK3,PAX9,ARHGAP33,RHOD,OSR2,POU4F2,POU5F1,CRABP2,CRHR2,PLXNA4,CTNNB1,DAB2IP,LZTS3,PSMB7,OPTC,PTPRF,DOCK1,RDX,UST,CELSR3,VASH2,EPHA1,EPHB3,EPHB4,ESR1,ETS1,PEAK3,S100A10,SALL1,FES,CDC42EP2,FGR,FOXC1,SEMA6C,SEMA4D,SGK1,RHOBTB3,CARMIL1,SHH,SHOX2,S…
GO: Biological Process	GO:0072202	cell differentiation involved in metanephros development	0.000107	0.8925	0.003154	0.03029	8	26	CITED1,BMP4,CTNNB1,SALL1,SMO,SIX2,WNT9B,PAX8
GO: Biological Process	GO:0030539	male genitalia development	0.000107	0.8925	0.003154	0.03029	8	26	ROR2,CTNNB1,SHH,SOX2,TBX3,WNT9B,WT1,LHCGR
GO: Biological Process	GO:0050905	neuromuscular process	0.0001129	0.9421	0.003301	0.03171	21	140	ABR,PDE8B,MYO7A,NEUROG1,CAMK2B,HMX3,OTOF,TPP1,IGDCC3,POU4F1,POU4F2,RBFOX1,TIFAB,DRD1,SLC6A3,SOX2,CDH23,TCF15,GRIN2C,GRIN2D,TNR
GO: Biological Process	GO:0003338	metanephros morphogenesis	0.0001132	0.9442	0.003301	0.03171	9	33	CITED1,BMP4,CTNNB1,SALL1,SMO,SIX2,WNT9B,WT1,PAX8
GO: Biological Process	GO:0060740	prostate gland epithelium morphogenesis	0.0001132	0.9442	0.003301	0.03171	9	33	BMP4,RARG,FEM1B,ESR1,ESR2,SHH,STAT5A,SULF1,FOXA1
GO: Biological Process	GO:0016331	morphogenesis of embryonic epithelium	0.0001254	1	0.003644	0.03501	25	183	TRIM71,BMP4,OVOL2,LHX2,HAND1,IRX1,CTNNB1,PTCH1,RALA,RARA,RARG,SALL1,SHH,ENAH,SULF1,TFAP2A,TGFB1I1,TWIST1,VASP,WNT9B,ZIC2,ZIC5,PAX8,LLGL2,ALX1
GO: Biological Process	GO:0050673	epithelial cell proliferation	0.0001284	1	0.003719	0.03572	53	515	MCC,FZD7,AKT1,MMP14,ALOX5,FGF16,NRP2,BMP4,BMPR2,ZFP36L1,NFIB,NGFR,BMPER,WFDC1,CCND2,PAX6,OVOL2,OSR2,MIR150,MIR152,CTNNB1,CYBA,DAB2IP,PTCH1,DLX6,MARVELD3,RAP1GAP,VASH2,ESR1,ESR2,EYA1,ESRP2,ZNF703,SHH,SMO,FUT2,SOX2,GAS1,STAT5A,NOD2,SULF1,TBX1,TCF19,TWIST2,HMGB1,TWIST1,HPN,BCL11B,IGFBP5,IL12B,IRF6,WNT3A,TACSTD2
GO: Biological Process	GO:0048546	digestive tract morphogenesis	0.0001344	1	0.003867	0.03715	12	57	BCL2,BMP4,OVOL2,CTNNB1,EPHB3,SHH,SHOX2,SIX2,SOX10,GATA4,TCF7,WNT11
GO: Biological Process	GO:1901861	regulation of muscle tissue development	0.0001344	1	0.003867	0.03715	12	57	MYOD1,BCL2,BMP4,CTNNB1,ERBB3,SHH,SHOX2,HDAC7,MEGF10,TWIST1,IGFBP5,WNT3A
GO: Biological Process	GO:0001505	regulation of neurotransmitter levels	0.0001366	1	0.003916	0.03762	34	285	NAT8L,MAOB,ASIC1,VPS18,PPFIA3,CADPS,ATP1A2,NOS1,BAIAP3,P2RX7,PAH,PDE1B,NRXN2,OTOF,PRKCG,CTBP2,SLC29A4,DRD1,EDN3,NRN1,SLC6A3,SLC6A4,SLC18A2,SLC22A3,SNAP25,GFAP,GRM4,HCRT,HTR2C,HTR7,CADPS2,KCNC3,SLC17A7,SLC17A6
GO: Biological Process	GO:0061351	neural precursor cell proliferation	0.0001388	1	0.003951	0.03795	26	195	FZD9,TRIM71,RACGAP1,NGFR,ARTN,PAX6,PCM1,LHX2,CTNNB1,TAFA3,SHCBP1,EMX1,SALL1,FOXG1,ARX,SHH,SLC6A4,SMARCA1,DMRTA2,SMO,SOX2,SOX10,ZNF423,GBX2,RAPGEF1,WNT3A
GO: Biological Process	GO:0030902	hindbrain development	0.0001388	1	0.003951	0.03795	26	195	NLGN4X,BCL2,NFIB,NHLH2,PHOX2B,CD3E,OTX1,OTX2,PAX6,POU4F1,CTNNB1,EGR2,EN2,SEZ6,FOXC1,SHH,SLC6A4,SMO,TBR1,ZNF423,GAS1,GBX2,SSTR1,LINC01159,HOXB1,LMX1A
GO: Biological Process	GO:0060291	long-term synaptic potentiation	0.0001402	1	0.003978	0.03822	18	112	NOS1,KALRN,CAMK2B,SLC24A2,CRHR2,PRKCG,DRD1,SLC1A1,RGS14,SHANK2,SNAP25,GFAP,GRIN2C,GRIN2D,FAM107A,TNR,HTR7,ITPR3
GO: Biological Process	GO:0048644	muscle organ morphogenesis	0.0001435	1	0.004057	0.03898	16	93	ACTC1,MYBPC3,BMP4,FOXH1,PAX7,HAND1,POU4F1,CTNNB1,GSC,FOXC1,SHOX2,GATA4,TBX1,TCF15,TNNI3,TBX20
GO: Biological Process	GO:0051882	mitochondrial depolarization	0.000144	1	0.004057	0.03898	8	27	FZD9,ABCD1,ALOX12,BCL2,NGFR,CCK,P2RX7,SRC
GO: Biological Process	GO:0048754	branching morphogenesis of an epithelial tube	0.0001509	1	0.004239	0.04072	26	196	MMP14,CITED1,BCL2,BMP4,NOTCH4,CTNNB1,PTCH1,ESR1,EYA1,ESRP2,SALL1,FOXD1,SHH,SMO,SIX2,SOX2,SRC,GBX2,TBX1,TBX3,FOXA1,WNT9B,WT1,PAX8,TBX20,TACSTD2
GO: Biological Process	GO:0033555	multicellular organismal response to stress	0.0001526	1	0.004258	0.04091	17	103	ASIC1,PDE8B,ATP1A2,BCL2,NOS1,KALRN,NTRK1,NR4A2,CCK,PRKCG,BRINP1,DRD1,ESR2,SLC1A1,GRIK2,HTR2C,HTR7
GO: Biological Process	GO:0070848	response to growth factor	0.0001526	1	0.004258	0.04091	75	805	AKT1,LTBP4,TRIM71,CITED1,ZFHX3,URI1,FGFRL1,BCL9,FGF16,NRP2,BMP4,BMPR2,ZFP36L1,NGFR,BMPER,FOXH1,PHOX2B,NOS1,NOS3,NTRK1,ROR2,RUNX2,CREB3L1,OTX2,PAX9,MAPKAPK2,OVOL2,COL1A1,COL1A2,ONECUT2,POLR2G,POU5F1,IER2,MIR183,CTNNB1,IL17RD,DAB2IP,PTPRF,FGF19,SOST,RAP1GAP,RDX,HEYL,MYOF,SHCBP1,DYNC1LI1,NANOG,RPS27A,ESRP2,FOXC1,FOXD1,ZNF703,SH3GL2,PRDM14,SOX2,ZNF423,SRC,GAS1,GATA4,GCNT2,SULF1,TBX1,KCP,RAPGEF1,TFAP2…
GO: Biological Process	GO:0043547	positive regulation of GTPase activity	0.0001558	1	0.004318	0.04148	45	419	ABR,RASAL1,ARHGAP23,RACGAP1,RGS11,AGAP11,KALRN,NTRK1,CD40,ARHGAP33,ARHGAP22,PLEKHG4,DAB2IP,STARD8,DOCK1,RAP1GAP,RGS10,RASGRP1,EPHA1,RASGRP2,GMIP,S100A10,CDC42EP2,CCL1,CCL17,MEX3B,SEMA4D,RASA3,SIPA1,RGS14,ARHGAP15,ARHGEF16,TBC1D1,GNAS,RAPGEF1,ARHGAP39,TBC1D8,ARHGAP45,ARHGAP36,ICAM1,WNT11,RGS8,RINL,RGL3,LLGL2
GO: Biological Process	GO:0042493	response to drug	0.0001558	1	0.004318	0.04148	45	419	MAOB,ASIC2,ACTC1,PARP4,ALDH3A1,ABCC6,AACS,ATP1A3,BCL2,NFATC2,NOS1,CALR,NTRK1,WFDC1,OXTR,P2RX7,PDE4A,CYP2S1,COL1A1,CRHBP,CTNNB1,CYP2A13,PTCH1,DNMT3A,DNMT3B,DRD1,EMX1,S100A10,FBP1,SLC1A1,SLC6A3,SLC6A4,SLC18A2,SLC19A1,SLC22A3,CERS1,SOX10,SRC,GATA4,GNA12,GNAS,TFAP2B,HTR2C,ICAM1,LCK
GO: Biological Process	GO:0048538	thymus development	0.0001602	1	0.004412	0.04238	12	58	SLC46A2,BCL2,PAX1,CTNNB1,EPHB3,IKZF1,SHH,TBX1,HOXA3,TYR,BCL11B,JARID2
GO: Biological Process	GO:0042596	fear response	0.0001602	1	0.004412	0.04238	12	58	ASIC1,PDE8B,ATP1A2,BCL2,KALRN,CCK,BRINP1,DRD1,ESR2,SLC1A1,GRIK2,HTR2C
GO: Biological Process	GO:0021877	forebrain neuron fate commitment	0.0001612	1	0.004422	0.04248	5	10	PAX6,FEZF2,LHX6,TBR1,BCL11B
GO: Biological Process	GO:0048486	parasympathetic nervous system development	0.0001658	1	0.004534	0.04356	7	21	NRP2,PHOX2B,PLXNA4,EGR2,TBX1,TFAP2A,HOXB1
GO: Biological Process	GO:0007015	actin filament organization	0.0001671	1	0.004555	0.04375	49	470	FRMD7,ACTA1,ACTC1,ACTG1,ALOX15,SHTN1,SPTBN4,MYO1E,MYO7A,BCL2,NPHS1,PSTPIP1,PAK3,TMSB10,RHOD,CRHR2,PFN3,VILL,RDX,ELMO3,MICALL2,SORBS3,EPHA1,S100A10,FAT1,CDC42EP2,BAIAP2L2,FLII,RHOBTB3,CARMIL1,ENAH,SWAP70,WASF3,SRC,KANK1,BAIAP2L1,KPTN,FAM107A,TMOD1,CGNL1,SYNPO2,SYNPO,VASP,ICAM1,WNT11,SHROOM1,RFLNB,FAM171A1,TACSTD2
GO: Biological Process	GO:2000179	positive regulation of neural precursor cell proliferation	0.0001717	1	0.004667	0.04483	13	67	FZD9,NGFR,PAX6,LHX2,CTNNB1,FOXG1,SHH,DMRTA2,SMO,SOX2,SOX10,ZNF423,WNT3A
GO: Biological Process	GO:0009855	determination of bilateral symmetry	0.000179	1	0.004849	0.04658	22	155	EOMES,FOXH1,DAW1,OVOL2,HAND1,CTNNB1,SHH,SMO,TBR1,GATA4,TBX1,TBX6,TBX3,GREM2,DNAI2,CFAP53,ZIC2,ZIC3,RNF207,WNT3A,TBX20,NOTO
GO: Biological Process	GO:0050808	synapse organization	0.0001803	1	0.004868	0.04676	53	522	ASIC2,ACTB,ACTG1,FZD9,NLGN4X,PPFIA3,MDGA1,NRP2,NFIA,KALRN,CAMK2B,NTRK1,OXTR,PAK3,ADGRE5,ARHGAP33,ARHGAP22,NRXN2,CABP1,POU4F1,NCAN,CTBP2,CTNNB1,CTNND2,DAB2IP,LZTS3,PTPRF,DRD1,CHMP4B,SEZ6,EPHB3,SEMA4D,ADGRL1,SLC1A1,SHANK2,PALLD,WASF3,SEMA4A,CNTN2,ADGRL3,PCDHGC5,SRCIN1,ARHGAP39,TNR,IGSF21,ZMYND8,SYNPO,LRTM2,ITPKA,WNT3A,SNX27,L1CAM,LMX1A
GO: Biological Process	GO:0009991	response to extracellular stimulus	0.0001827	1	0.004916	0.04723	54	535	ACTA1,ADRB3,AHCY,AKT1,ALDH3A1,CLPSL2,DNAJC15,ASGR1,AACS,MYOD1,BCL2,BMPR2,FOXK1,NTRK1,NR4A2,CCK,CD3E,P2RX7,CD40,PCK2,PLEC,COL1A1,POMC,PRKCG,DNMT3A,DNMT3B,RARRES2,PIK3R4,FES,WDR24,MYBBP1A,SIPA1,SLC6A4,SLC22A3,SRC,GATA4,MAP1LC3A,SSTR1,RRAGC,NOD2,GIPR,GPT,LARP1,KPTN,KLF10,FAM107A,HCRT,HLCS,TYR,HTR2C,ICAM1,WNT11,WNT9B,CADPS2
GO: Biological Process	GO:0060684	epithelial-mesenchymal cell signaling	0.0001854	1	0.004946	0.04752	4	6	BMP4,SHH,SMO,FOXA1
GO: Biological Process	GO:0035116	embryonic hindlimb morphogenesis	0.0001856	1	0.004946	0.04752	9	35	ALX3,BMP4,OSR2,CTNNB1,RARG,SHH,GNAS,TBX3,TWIST1
GO: Biological Process	GO:0060512	prostate gland morphogenesis	0.0001856	1	0.004946	0.04752	9	35	BMP4,RARG,FEM1B,ESR1,ESR2,SHH,STAT5A,SULF1,FOXA1
GO: Biological Process	GO:0072132	mesenchyme morphogenesis	0.0001902	1	0.005052	0.04853	12	59	ACTA1,ACTC1,BMP4,NOS3,CTNNB1,HEYL,FOXC1,SNAI1,TWIST1,WNT11,WNT3A,TBX20
GO: Biological Process	GO:0006837	serotonin transport	0.0001909	1	0.005055	0.04856	8	28	MAOB,NOS1,CRHR2,SLC29A4,SLC6A4,SLC18A2,SLC22A3,HTR7
GO: Biological Process	GO:0001838	embryonic epithelial tube formation	0.0001967	1	0.005193	0.04988	22	156	TRIM71,BMP4,OVOL2,LHX2,HAND1,IRX1,CTNNB1,PTCH1,RALA,RARA,RARG,SALL1,SHH,ENAH,TFAP2A,TWIST1,VASP,WNT9B,ZIC2,ZIC5,PAX8,ALX1
GO: Biological Process	GO:0071407	cellular response to organic cyclic compound	0.0002071	1	0.00545	0.05236	61	628	ACTB,AKT1,VPS18,AACS,ATP1A2,ATP1A3,URI1,MYOD1,BMP4,ZFP36L1,DDX18,FOXH1,NOS1,CALR,P2RX7,P2RY6,PAK3,PCK2,ABCB4,COL1A1,POU4F1,POU4F2,CRHBP,CTNNB1,PTCH1,DNMT3B,NR2E3,DRD1,HEYL,ESR1,ESR2,RYR1,SCNN1A,FES,ZNF703,SGK1,SLC1A1,SLC6A4,SMO,SOX10,SRC,UGT3A1,SSTR1,STAT5A,NOD2,GJB2,MLC1,GLRX,GNAS,LARP1,RAPGEF1,FAM107A,FOXA1,SMYD3,HTR2C,HTR7,ICAM1,WT1,RGS8,IGFBP5,ITPR3
GO: Biological Process	GO:1990830	cellular response to leukemia inhibitory factor	0.0002191	1	0.005747	0.05521	19	126	NRP2,SOCS3,OTX2,PAX6,LRBA,POU5F1,CTBP2,ZFP42,RARG,DTX1,MRAS,ENAH,NR5A2,SSTR1,PTP4A3,TLE4,KAT6B,ICAM1,JARID2
GO: Biological Process	GO:0071363	cellular response to growth factor stimulus	0.0002238	1	0.005853	0.05623	72	775	AKT1,LTBP4,TRIM71,CITED1,URI1,FGFRL1,BCL9,FGF16,NRP2,BMP4,BMPR2,ZFP36L1,NGFR,BMPER,FOXH1,PHOX2B,NOS1,NOS3,NTRK1,ROR2,RUNX2,CREB3L1,OTX2,PAX9,MAPKAPK2,OVOL2,COL1A1,COL1A2,ONECUT2,POLR2G,POU5F1,MIR183,CTNNB1,IL17RD,DAB2IP,PTPRF,FGF19,SOST,RAP1GAP,RDX,HEYL,MYOF,SHCBP1,DYNC1LI1,NANOG,RPS27A,ESRP2,FOXC1,FOXD1,ZNF703,SH3GL2,PRDM14,ZNF423,SRC,GAS1,GATA4,GCNT2,SULF1,TBX1,KCP,RAPGEF1,TFAP2B,TGFB1I1,LEFTY2…
GO: Biological Process	GO:0042053	regulation of dopamine metabolic process	0.0002304	1	0.005988	0.05753	7	22	MAOB,NR4A2,PDE1B,DRD1,SLC6A3,HTR2C,ITGB2
GO: Biological Process	GO:0003215	cardiac right ventricle morphogenesis	0.0002304	1	0.005988	0.05753	7	22	BMP4,FOXH1,HAND1,HAND2-AS1,GATA4,PPP1R13L,TBX20
GO: Biological Process	GO:0098810	neurotransmitter reuptake	0.0002342	1	0.006049	0.05811	9	36	NAT8L,ATP1A2,NOS1,SLC29A4,DRD1,SLC6A3,SLC6A4,SLC18A2,SLC22A3
GO: Biological Process	GO:0060914	heart formation	0.0002342	1	0.006049	0.05811	9	36	BMP4,FOXH1,POU5F1,CTNNB1,EYA1,TBX1,TBX5,WNT11,WNT3A
GO: Biological Process	GO:0006726	eye pigment biosynthetic process	0.0002403	1	0.006131	0.0589	3	3	GPR143,OCA2,TYR
GO: Biological Process	GO:0010159	specification of animal organ position	0.0002403	1	0.006131	0.0589	3	3	BMP4,TBX3,HOXA3
GO: Biological Process	GO:0021986	habenula development	0.0002403	1	0.006131	0.0589	3	3	NR4A2,PAX6,POU4F1
GO: Biological Process	GO:0021538	epithalamus development	0.0002403	1	0.006131	0.0589	3	3	NR4A2,PAX6,POU4F1
GO: Biological Process	GO:1990823	response to leukemia inhibitory factor	0.0002432	1	0.006185	0.05942	19	127	NRP2,SOCS3,OTX2,PAX6,LRBA,POU5F1,CTBP2,ZFP42,RARG,DTX1,MRAS,ENAH,NR5A2,SSTR1,PTP4A3,TLE4,KAT6B,ICAM1,JARID2
GO: Biological Process	GO:0016049	cell growth	0.0002455	1	0.006224	0.05979	57	580	MAP2,AKT1,MMP14,LTBP4,RASAL1,SHTN1,TRIM40,TNK1,URI1,AVP,BCL2,NRP2,BMPR2,BST2,FOXK1,NPR1,WFDC1,NRN1L,TRIP10,LHX2,POU4F2,CRABP2,PLXNA4,CTNNB1,CYBA,DAB2IP,PRSS2,RARG,EMP3,EMX1,RASGRP2,ESR2,NRN1,FBP1,SEMA6C,SEMA4D,SGK1,SH3GL2,SIPA1,HSD3B7,SMO,GAS1,GATA4,TP53TG5,SEMA4A,LEFTY2,FAM107A,TNR,HPN,WNT11,WT1,IGFBP5,BARHL2,PRDM11,WNT3A,L1CAM,LMX1A
GO: Biological Process	GO:0003018	vascular process in circulatory system	0.0002474	1	0.006254	0.06008	34	294	ABR,ASIC2,ADRB3,AKT1,ALOX5,ATP1A2,ATP2A3,AVP,BMPR2,NOS1,NOS3,NPR1,OXTR,SLC29A4,DRD1,DUSP5,EDN3,FOXC1,SH3GL2,SLC1A1,SLC6A4,SLC19A1,SLC22A3,TJP3,SRC,SLC16A12,GPR4,PTP4A3,HTR2C,HTR7,ICAM1,SLC13A3,SLC27A1,LEPR
GO: Biological Process	GO:0035176	social behavior	0.0002644	1	0.006624	0.06364	12	61	NLGN4X,AVP,KALRN,OXTR,PCM1,NRXN2,CNTNAP2,BRINP1,DRD1,SLC6A4,SHANK2,TBX1
GO: Biological Process	GO:0006584	catecholamine metabolic process	0.0002644	1	0.006624	0.06364	12	61	MAOB,AKR1B1,NPR1,NR4A2,PAH,PDE1B,CRHR2,DRD1,SLC1A1,SLC6A3,HTR2C,ITGB2
GO: Biological Process	GO:0009712	catechol-containing compound metabolic process	0.0002644	1	0.006624	0.06364	12	61	MAOB,AKR1B1,NPR1,NR4A2,PAH,PDE1B,CRHR2,DRD1,SLC1A1,SLC6A3,HTR2C,ITGB2
GO: Biological Process	GO:0007405	neuroblast proliferation	0.0002712	1	0.006773	0.06507	13	70	FZD9,RACGAP1,ARTN,PAX6,CTNNB1,TAFA3,FOXG1,SHH,DMRTA2,SMO,SOX2,SOX10,WNT3A
GO: Biological Process	GO:0060993	kidney morphogenesis	0.0002745	1	0.006836	0.06567	17	108	CITED1,BCL2,BMP4,IRX1,CTNNB1,PTCH1,EYA1,SALL1,FOXD1,SHH,SMO,SIX2,WNT11,WNT9B,WT1,PAX8,TACSTD2
GO: Biological Process	GO:0072205	metanephric collecting duct development	0.0002806	1	0.006926	0.06653	5	11	AKR1B1,BMP4,PTCH1,SHH,PAX8
GO: Biological Process	GO:0032836	glomerular basement membrane development	0.0002806	1	0.006926	0.06653	5	11	MYO1E,NPHS1,COL4A4,SULF1,WT1
GO: Biological Process	GO:0098598	learned vocalization behavior or vocal learning	0.0002806	1	0.006926	0.06653	5	11	NEUROG1,PAX6,NRXN2,CNTNAP2,TIFAB
GO: Biological Process	GO:0019827	stem cell population maintenance	0.0002907	1	0.007154	0.06872	25	193	EOMES,FZD7,ASCL2,BCL9,PCM1,POLR2G,POU5F1,CTNNB1,DDX6,DPPA4,EPHA1,NANOG,FANCC,SALL1,SMO,PRDM14,SIX2,MIAT,SOX2,TBX3,ZSCAN10,KLF10,WNT9B,ZIC3,PAX8
GO: Biological Process	GO:0030198	extracellular matrix organization	0.0002934	1	0.007199	0.06916	45	431	ACAN,MMP14,LTBP4,MYO1E,NPHS1,CREB3L1,COL1A1,COL1A2,COL4A4,COL6A1,COL9A2,COL9A3,COL11A2,COL16A1,HAPLN1,COL23A1,NCAN,PRSS2,OPTC,CRISPLD2,DNAJB6,ETS1,LAMC3,FOXF2,FOXC1,P3H4,SCUBE1,GFAP,PHLDB1,SULF1,TCF15,ADAMTS13,CHADL,TFAP2A,TNR,TNXB,HPN,VWF,ICAM1,WT1,ITGB2,WNT3A,KLKB1,LAMA2,ADAMTSL3
GO: Biological Process	GO:1905114	cell surface receptor signaling pathway involved in cell-cell signaling	0.0002966	1	0.007255	0.0697	64	676	MCC,FZD7,FZD9,NLGN4X,AKT1,CITED1,AMER3,APCDD1L,BCL9,BMP4,NGFR,ROR2,NR4A2,P2RX7,CDK14,COL1A1,POU5F1,PPM1B,PPP2R3A,CTNNB1,CTNND2,DAB2IP,PSMB7,SOX7,BIRC8,SOST,RARG,LRRK1,PTPRU,GSC,CELSR3,SENP2,SEZ6,TMEM88,ESR1,RPS27A,SALL1,ZNF703,FBXW4,SHH,SHANK2,SMO,SOX2,SOX10,ZNF423,SRC,KANK1,SULF1,TCF7,RAPGEF1,GRIK2,GRIN2C,GRIN2D,FRAT2,TGFB1I1,TLE4,HCRT,ZMYND8,WNT11,WNT9B,TRABD2B,WNT3A,SLC17A7,LMX1A
GO: Biological Process	GO:0003208	cardiac ventricle morphogenesis	0.0003055	1	0.007452	0.07159	14	80	MYBPC3,BMP4,FOXH1,HAND1,POU4F1,CTNNB1,HEYL,HAND2-AS1,FOXC1,GATA4,PPP1R13L,TBX5,TNNI3,TBX20
GO: Biological Process	GO:0043062	extracellular structure organization	0.0003088	1	0.00751	0.07214	45	432	ACAN,MMP14,LTBP4,MYO1E,NPHS1,CREB3L1,COL1A1,COL1A2,COL4A4,COL6A1,COL9A2,COL9A3,COL11A2,COL16A1,HAPLN1,COL23A1,NCAN,PRSS2,OPTC,CRISPLD2,DNAJB6,ETS1,LAMC3,FOXF2,FOXC1,P3H4,SCUBE1,GFAP,PHLDB1,SULF1,TCF15,ADAMTS13,CHADL,TFAP2A,TNR,TNXB,HPN,VWF,ICAM1,WT1,ITGB2,WNT3A,KLKB1,LAMA2,ADAMTSL3
GO: Biological Process	GO:0055123	digestive system development	0.00031	1	0.007518	0.07222	22	161	BCL2,PRDM1,BMP4,OXTR,OVOL2,CTNNB1,RARRES2,CLMP,EPHB3,SALL1,FOXF2,SHH,SHOX2,SMO,SIX2,SOX10,SRC,GATA4,NKX2-6,TCF7,WNT11,ZIC3
GO: Biological Process	GO:0048485	sympathetic nervous system development	0.0003139	1	0.007553	0.07256	7	23	NRP2,PHOX2B,NTRK1,PLXNA4,CTNNB1,TFAP2A,TFAP2B
GO: Biological Process	GO:0071625	vocalization behavior	0.0003139	1	0.007553	0.07256	7	23	NLGN4X,NEUROG1,NRXN2,CNTNAP2,TIFAB,BRINP1,SHANK2
GO: Biological Process	GO:0040012	regulation of locomotion	0.0003142	1	0.007553	0.07256	103	1210	ABR,MCAM,MCC,ACTG1,ACAN,AKT1,MMP14,ALOX12,SHTN1,BCL2,FGF16,NRP2,BMP4,DUOX1,BMPR2,BST2,BTC,BMPER,NOS3,CALR,CAMK2B,ROR2,ARTN,CD9,P2RY6,CD40,PAK3,TMSB10,PAX6,SINHCAF,COL1A1,CERS2,ONECUT2,RHOD,POU4F2,PPP2R3A,MIR150,MIR152,PLXNA4,DAB2IP,C1QTNF8,MARVELD3,FGF19,DOCK1,DRD1,EFCAB1,RARRES2,FEZF2,RDX,PTPRU,EDN3,CLDN19,EPHA1,ERBB3,ETS1,FES,CCL1,FGR,SEMA6C,ZNF703,SEMA4D,RRAS2,SGK1,CARMIL1,SHH,HDAC7,SMO,SNAI1,…
GO: Biological Process	GO:0006836	neurotransmitter transport	0.0003324	1	0.007969	0.07655	32	275	NAT8L,ASIC1,VPS18,PPFIA3,CADPS,ATP1A2,NOS1,BAIAP3,P2RX7,NRXN2,OTOF,PRKCG,CTBP2,SV2B,SLC29A4,DRD1,EDN3,NRN1,SLC6A3,SLC6A4,SLC18A2,SLC22A3,SNAP25,GFAP,GRM4,HCRT,HTR2C,HTR7,CADPS2,KCNC3,SLC17A7,SLC17A6
GO: Biological Process	GO:0001822	kidney development	0.0003345	1	0.007996	0.07681	38	347	AKR1B1,CITED1,MYO1E,BCL2,PRDM1,BMP4,BMPER,NPHS1,OVOL1,CRLF1,COL4A4,OSR2,IRX1,CTNNB1,DCHS2,PTCH1,RARA,HEYL,ENPEP,EYA1,SALL1,FOXC1,FOXD1,SHH,SMO,SIX2,SULF1,GPR4,TNS2,TFAP2A,TFAP2B,GDF6,WFS1,WNT11,WNT9B,WT1,PAX8,TACSTD2
GO: Biological Process	GO:0045229	external encapsulating structure organization	0.0003417	1	0.008143	0.07823	45	434	ACAN,MMP14,LTBP4,MYO1E,NPHS1,CREB3L1,COL1A1,COL1A2,COL4A4,COL6A1,COL9A2,COL9A3,COL11A2,COL16A1,HAPLN1,COL23A1,NCAN,PRSS2,OPTC,CRISPLD2,DNAJB6,ETS1,LAMC3,FOXF2,FOXC1,P3H4,SCUBE1,GFAP,PHLDB1,SULF1,TCF15,ADAMTS13,CHADL,TFAP2A,TNR,TNXB,HPN,VWF,ICAM1,WT1,ITGB2,WNT3A,KLKB1,LAMA2,ADAMTSL3
GO: Biological Process	GO:0016202	regulation of striated muscle tissue development	0.000344	1	0.008176	0.07854	11	54	MYOD1,BCL2,BMP4,CTNNB1,ERBB3,SHH,SHOX2,HDAC7,MEGF10,TWIST1,WNT3A
GO: Biological Process	GO:0035112	genitalia morphogenesis	0.0003468	1	0.008194	0.07872	6	17	NEUROG1,ROR2,CTNNB1,TIFAB,SHH,TCF7
GO: Biological Process	GO:0060712	spongiotrophoblast layer development	0.0003468	1	0.008194	0.07872	6	17	AKT1,CITED1,ASCL2,ZFP36L1,SOCS3,SENP2
GO: Biological Process	GO:0072001	renal system development	0.0003497	1	0.00824	0.07915	39	360	AKR1B1,CITED1,MYO1E,BCL2,PRDM1,BMP4,NFIA,BMPER,NPHS1,OVOL1,CRLF1,COL4A4,OSR2,IRX1,CTNNB1,DCHS2,PTCH1,RARA,HEYL,ENPEP,EYA1,SALL1,FOXC1,FOXD1,SHH,SMO,SIX2,SULF1,GPR4,TNS2,TFAP2A,TFAP2B,GDF6,WFS1,WNT11,WNT9B,WT1,PAX8,TACSTD2
GO: Biological Process	GO:0042692	muscle cell differentiation	0.0003553	1	0.008327	0.08	47	460	ACTA1,ACTC1,ACTG1,FZD7,ALPK3,AKT1,MMP14,MYBPC3,MYOD1,BCL2,BCL9,BMP4,NFATC2,NOS1,NPHS1,CALR,CD9,TRIP10,CTNNB1,RARA,MYOF,SPEG,RYR1,EHD2,RBM38,TRIM72,FLII,SHH,SHOX2,SMO,MEGF10,CAPN9,GATA4,MYOZ2,NKX2-6,TBX1,TBX5,TBX3,TMOD1,OLFM2,PRDM6,SMYD3,WT1,IGFBP5,WNT3A,KRT8,LMNA
GO: Biological Process	GO:0060348	bone development	0.0003554	1	0.008327	0.08	29	241	MEF2D,MMP14,BMP4,BMPR2,NEUROG1,RUNX2,PAPSS2,PAX1,DHRS3,COL1A1,OSR2,ZNF385A,TIFAB,RARA,RARG,LRRK1,RYR1,FOXC1,FLI1,SEMA4D,SHOX2,SRC,PHOSPHO1,SULF1,GNAS,TFAP2A,TWIST1,RFLNB,BBX
[truncated: 292 more rows]

## Sheet: C-hESC CHD2_D15 D35 H3K27me3
Category	ID	Name	p-value	q-value Bonferroni	q-value FDR B&H	q-value FDR B&Y	Hit Count in Query List	Hit Count in Genome	Hit in Query List
[truncated: 1,508 more rows]

## Sheet: D-MGE_cIN CHD2_D15 D35 H3K27ac
Category	ID	Name	p-value	q-value Bonferroni	q-value FDR B&H	q-value FDR B&Y	Hit Count in Query List	Hit Count in Genome	Hit in Query List
[truncated: 325 more rows]
