# Supplementary material for: Regulation of human cortical interneuron development by the chromatin remodeling protein CHD2
Source: Sci Rep. 2022 Sep 17;12:15636. doi: 10.1038/s41598-022-19654-y (PMC9482661; doi:10.1038/s41598-022-19654-y)
Supplement: Supplementary file 8 — Supplementary Information 8. [file 41598_2022_19654_MOESM8_ESM.xlsx]

## Sheet: A-D15 CHD2+|- Down (C4,6,8+10)
Category	ID	Name	p-value	q-value Bonferroni	q-value FDR B&H	q-value FDR B&Y	Hit Count in Query List	Hit Count in Genome	Hit in Query List
GO: Molecular Function	GO:0016646	oxidoreductase activity, acting on the CH-NH group of donors, NAD or NADP as acceptor	4.43e-05	0.04754	0.01884	0.1423	5	19	CRYM,MTHFD1,MTHFD2,ALDH1L1,BLVRB
GO: Molecular Function	GO:0098641	cadherin binding involved in cell-cell adhesion	4.43e-05	0.04754	0.01884	0.1423	5	19	S100A11,BAIAP2L1,KRT18,PDLIM1,EPCAM
GO: Molecular Function	GO:0015179	L-amino acid transmembrane transporter activity	5.266e-05	0.05651	0.01884	0.1423	8	61	SLC43A1,SLC13A3,SLC1A5,SLC3A2,SLC25A18,SLC7A7,SLC7A8,SLC7A3
GO: Molecular Function	GO:0016208	AMP binding	0.0002209	0.237	0.04912	0.3711	5	26	PFKP,FBP1,APRT,PYGL,PYGM
GO: Molecular Function	GO:0140031	phosphorylation-dependent protein binding	0.0003414	0.3664	0.04912	0.3711	3	7	PLCG2,PTPN6,LYN
GO: Molecular Function	GO:0004713	protein tyrosine kinase activity	0.0003777	0.4052	0.04912	0.3711	11	146	PDGFRL,FES,FGFR4,RIPK2,NRP2,JAK3,KDR,ROR1,TEC,LYN,EPHA1
GO: Molecular Function	GO:0016645	oxidoreductase activity, acting on the CH-NH group of donors	0.0004453	0.4778	0.04912	0.3711	5	30	CRYM,MTHFD1,MTHFD2,ALDH1L1,BLVRB
GO: Molecular Function	GO:0038102	activin receptor antagonist activity	0.000489	0.5247	0.04912	0.3711	2	2	FST,IGSF1
GO: Molecular Function	GO:0061769	ribosylnicotinate kinase activity	0.000489	0.5247	0.04912	0.3711	2	2	NMRK2,NMRK1
GO: Molecular Function	GO:0050262	ribosylnicotinamide kinase activity	0.000489	0.5247	0.04912	0.3711	2	2	NMRK2,NMRK1
GO: Molecular Function	GO:0015171	amino acid transmembrane transporter activity	0.0005036	0.5403	0.04912	0.3711	8	84	SLC43A1,SLC13A3,SLC1A5,SLC3A2,SLC25A18,SLC7A7,SLC7A8,SLC7A3
GO: Biological Process	GO:1901700	response to oxygen-containing compound	3.058e-11	1.788e-07	1.788e-07	1.654e-06	83	1875	LRAT,PDE4C,RNLS,TRIML2,NANOG,BCL11A,HMOX1,ADCY5,FABP3,FZD7,ADM,CLU,MICB,PPP1R1B,SCNN1A,FES,SCNN1G,CCL2,UGT3A2,FGFR4,PLCG2,PLD1,CXCL12,ALPL,EZR,COL6A2,VSNL1,HTR1D,HTR3A,ICAM1,CLDN4,POU5F1,CLDN7,FXN,APOE,APRT,SLC5A5,PPARGC1B,ARRB1,STC2,ASS1,PRKAR1B,PNPLA3,IDO1,CYP26A1,UGT3A1,RIPK2,GCNT1,GGT1,STAT6,SOCS2,JAK3,BMP4,TBC1D4,BAIAP2L1,NQO1,PYGM,TESC,PCSK9,DNMT3B,KRT8,RARRES2,KRT18,GPX3,GRB7,CASP8,LIN28A,…
GO: Biological Process	GO:0048878	chemical homeostasis	1.436e-10	8.398e-07	4.199e-07	3.884e-06	66	1369	CD52,PDE4C,HMOX1,F2RL1,ADCY5,FABP3,RAB38,ADM,HPS1,SCNN1A,SCNN1G,CCL2,FGFR4,PLCG2,TMEM64,CXCL12,VSNL1,ICAM1,CLDN4,FXN,APOE,RAB20,JPH1,MT1E,LSR,MT1G,MT1X,ARRB1,SLC16A1,STC2,PRKAR1B,PNPLA3,PRKG1,CYBA,MYC,LDLRAP1,TLCD1,CDH23,SLC12A8,JAK3,BMP4,PTPN6,PYGL,PYGM,KDR,TESC,KDF1,PCSK9,CA4,NPY1R,LPAR4,LIN28A,SLC7A8,CD4,RAB34,SCARB1,CD40,STEAP3,SLC39A14,HAS2,LYN,CDH1,SLC29A1,PCK2,MCOLN3,ACOXL
GO: Biological Process	GO:0048729	tissue morphogenesis	2.46e-08	0.0001438	4.449e-05	0.0004115	45	874	PDGFA,NANOG,GRHL2,FZD7,ADM,ESRP2,SCNN1G,FST,SDC4,CXCL12,EZR,SFRP2,PODXL,POU5F1,GDF3,ZIC2,ZIC5,MTHFD1,SNAI1,SEMA3E,MYC,MYCN,SPINT1,ESRP1,GCNT1,HESX1,NRP2,BMP4,GLI2,ADAMTS16,COBL,KDR,FOXH1,KDF1,DSP,DUSP5,ROR1,CASP8,TDGF1,TFAP2C,TGFBR2,OTX2,LLGL2,TNNC1,CDH1
GO: Biological Process	GO:0071345	cellular response to cytokine stimulus	3.043e-08	0.0001779	4.449e-05	0.0004115	55	1196	LRAT,TRAF5,NANOG,HMOX1,PFKP,F2RL1,TRIM22,TNFRSF12A,CCL2,PLP2,CXCL12,VRK2,ICAM1,IFITM1,GNPNAT1,SAMHD1,POU5F1,RAB20,IFI35,EFHC2,MT1X,ISG15,ASS1,OCLN,VAMP8,IL4R,MYC,LDLRAP1,ZFP42,RIPK2,IRF6,LRRC2,STAT6,NRP2,SOCS2,JAK3,PTPN6,RNF125,STXBP2,BST2,FOXH1,KRT8,KRT18,CASP8,TDGF1,TEC,IFNLR1,OTX2,NMI,CD4,SIGIRR,CD40,PCOLCE2,HAS2,PCK2
GO: Biological Process	GO:0034097	response to cytokine	6.543e-08	0.0003826	6.81e-05	0.0006299	57	1290	LRAT,TRAF5,NANOG,HMOX1,PFKP,F2RL1,TRIM22,TNFRSF12A,CCL2,PLP2,CXCL12,VRK2,ICAM1,IFITM1,GNPNAT1,SAMHD1,POU5F1,RAB20,IFI35,EFHC2,MT1X,ISG15,ASS1,OCLN,VAMP8,IL4R,MYC,LDLRAP1,ZFP42,RIPK2,IRF6,LRRC2,GGT1,STAT6,NRP2,SOCS2,JAK3,PTPN6,RNF125,STXBP2,BST2,FOXH1,KRT8,KRT18,CASP8,TDGF1,TEC,IFNLR1,OTX2,NMI,CD4,TIMP4,SIGIRR,CD40,PCOLCE2,HAS2,PCK2
GO: Biological Process	GO:0060429	epithelium development	7.348e-08	0.0004296	6.81e-05	0.0006299	64	1532	PDGFA,F2RL1,GRHL2,FZD7,ADM,ESRP2,SCNN1G,FGFR4,FST,ALDOC,POU2F3,SDC4,CXCL12,EZR,SFRP2,PODXL,ICAM1,GDF3,PPL,ZIC2,FOXB1,ZIC5,MTHFD1,SNAI1,SEMA3E,TJP3,MYC,MYCN,PRSS8,SPINT1,CNFN,ESRP1,CDH23,IRF6,HESX1,STAT6,BMP4,F11R,GLI1,GLI2,ADAMTS16,COBL,KDR,FOXH1,KDF1,KRT8,RAB25,KRT18,DSP,KRT19,ROR1,CASP8,TFAP2C,LDB2,TGFBR2,OTX2,LLGL2,ELF3,MARVELD2,CDH1,EPCAM,CDH3,PCK2,MCOLN3
GO: Biological Process	GO:0001763	morphogenesis of a branching structure	8.447e-08	0.0004939	6.81e-05	0.0006299	21	252	PDGFA,BCL11A,GRHL2,ADM,ESRP2,CXCL12,SFRP2,SEMA3E,MYC,MYCN,SPINT1,ESRP1,BMP4,GLI2,ADAMTS16,KDR,TDGF1,TFAP2C,TGFBR2,LLGL2,CDH1
GO: Biological Process	GO:0098771	inorganic ion homeostasis	9.317e-08	0.0005448	6.81e-05	0.0006299	43	853	CD52,HMOX1,F2RL1,ADCY5,RAB38,ADM,HPS1,SCNN1A,SCNN1G,CCL2,FGFR4,PLCG2,TMEM64,CXCL12,FXN,APOE,RAB20,JPH1,MT1E,MT1G,MT1X,STC2,PRKG1,CYBA,MYC,CDH23,SLC12A8,JAK3,BMP4,PTPN6,PYGM,KDR,TESC,CA4,NPY1R,LPAR4,SLC7A8,CD4,CD40,STEAP3,SLC39A14,LYN,MCOLN3
GO: Biological Process	GO:0048585	negative regulation of response to stimulus	1.249e-07	0.0007302	7.565e-05	0.0006998	75	1945	PDE4C,DHRS3,PDGFA,NANOG,HMOX1,F2RL1,ADCY5,ADM,SERPINB9,FBP1,CLU,MICB,CCL2,PLAU,FHL2,FST,PPM1N,TMEM64,CXCL12,CHAC1,EZR,TRABD2A,SFRP2,HTR1D,DHX58,ICAM1,SAMHD1,POU5F1,FXN,APOE,GDF3,IFI35,RHOH,ARRB1,IGFBP4,SNAI1,PRKG1,IGSF1,PRDM14,IL4R,SEMA3E,MYC,KIF26A,UNC5B,CYP26A1,STAT6,SOCS2,JAK3,BMP4,BCL2L12,PTPN6,RNF125,SMPDL3B,RBMS3,GLI1,GLI2,MARVELD3,FOXH1,NPY1R,DUSP5,GRB7,CASP8,TDGF1,RGS10,TGFBR2,NMI,CD9,SIG…
GO: Biological Process	GO:0023057	negative regulation of signaling	1.294e-07	0.0007565	7.565e-05	0.0006998	67	1661	PDE4C,DHRS3,NANOG,HMOX1,F2RL1,ADCY5,ADM,FBP1,CLU,FHL2,FST,PPM1N,TMEM64,CXCL12,CHAC1,EZR,TRABD2A,SFRP2,VSNL1,HTR1D,DHX58,ICAM1,SAMHD1,POU5F1,FXN,APOE,GDF3,IFI35,RHOH,ARRB1,IGFBP4,SNAI1,IGSF1,PRDM14,MYC,KIF26A,UNC5B,IQSEC2,CYP26A1,SOCS2,BMP4,BCL2L12,PTPN6,RNF125,SMPDL3B,RBMS3,GLI1,GLI2,MARVELD3,FOXH1,PCSK9,NPY1R,DUSP5,GRB7,CASP8,TDGF1,RGS10,TGFBR2,NMI,SIGIRR,RBPMS2,CGNL1,EGFL7,LYN,CDH1,TRIB1,GPR176
GO: Biological Process	GO:0055080	cation homeostasis	1.657e-07	0.000969	7.668e-05	0.0007094	42	840	CD52,HMOX1,F2RL1,ADCY5,RAB38,ADM,HPS1,SCNN1A,SCNN1G,CCL2,PLCG2,TMEM64,CXCL12,FXN,APOE,RAB20,JPH1,MT1E,MT1G,MT1X,STC2,PRKG1,CYBA,MYC,CDH23,SLC12A8,JAK3,BMP4,PTPN6,PYGM,KDR,TESC,CA4,NPY1R,LPAR4,SLC7A8,CD4,CD40,STEAP3,SLC39A14,LYN,MCOLN3
GO: Biological Process	GO:0055065	metal ion homeostasis	1.678e-07	0.000981	7.668e-05	0.0007094	39	749	CD52,HMOX1,F2RL1,ADCY5,ADM,HPS1,SCNN1A,SCNN1G,CCL2,PLCG2,TMEM64,CXCL12,FXN,APOE,JPH1,MT1E,MT1G,MT1X,STC2,PRKG1,CYBA,MYC,CDH23,SLC12A8,JAK3,BMP4,PTPN6,PYGM,KDR,TESC,NPY1R,LPAR4,SLC7A8,CD4,CD40,STEAP3,SLC39A14,LYN,MCOLN3
GO: Biological Process	GO:0009719	response to endogenous stimulus	1.705e-07	0.0009969	7.668e-05	0.0007094	70	1780	NANOG,BCL11A,HMOX1,ADCY5,FABP3,ADM,ESRP2,SERPINB9,DDX54,SCNN1A,SCNN1G,CCL2,FGFR4,PLD1,FHL2,FST,CXCL12,ALPL,EZR,SFRP2,HTR1D,HTR3A,ICAM1,CLDN4,POU5F1,APOE,APRT,GDF3,SLC5A5,PPARGC1B,STC2,ASS1,CUZD1,PRKAR1B,PNPLA3,PRDM14,IL4R,SPINT1,ESRP1,RIPK2,GCNT1,STAT6,SOCS2,JAK3,BMP4,ANOS1,TBC1D4,F11R,BAIAP2L1,NQO1,KDR,FOXH1,PCSK9,DNMT3B,RARRES2,KRT19,KCP,GRB7,TDGF1,TGFBR2,OTX2,CD9,TIMP4,RBPMS2,EIF4EBP1,SLC39A14…
GO: Biological Process	GO:0009968	negative regulation of signal transduction	1.86e-07	0.001088	7.769e-05	0.0007187	63	1537	DHRS3,NANOG,HMOX1,F2RL1,ADCY5,ADM,FBP1,CLU,FHL2,FST,PPM1N,TMEM64,CXCL12,CHAC1,EZR,TRABD2A,SFRP2,HTR1D,DHX58,ICAM1,SAMHD1,POU5F1,FXN,APOE,GDF3,IFI35,RHOH,ARRB1,IGFBP4,SNAI1,IGSF1,PRDM14,MYC,KIF26A,UNC5B,CYP26A1,SOCS2,BMP4,BCL2L12,PTPN6,RNF125,SMPDL3B,RBMS3,GLI1,GLI2,MARVELD3,FOXH1,NPY1R,DUSP5,GRB7,CASP8,TDGF1,RGS10,TGFBR2,NMI,SIGIRR,RBPMS2,CGNL1,EGFL7,LYN,CDH1,TRIB1,GPR176
GO: Biological Process	GO:0033993	response to lipid	2.348e-07	0.001373	8.8e-05	0.0008141	46	977	LRAT,TRIML2,NANOG,ADCY5,FABP3,FZD7,ADM,CLU,MICB,DDX54,SCNN1A,FES,SCNN1G,CCL2,FGFR4,PLCG2,ALPL,ICAM1,CLDN4,POU5F1,PPARGC1B,STC2,ASS1,IDO1,CYP26A1,RIPK2,GGT1,SOCS2,BMP4,NQO1,TESC,FOXH1,DNMT3B,GPX3,CASP8,TGFBR2,CD4,TIMP4,SIGIRR,MAP4K1,SCARB1,EIF4EBP1,CD40,LYN,TRIB1,PCK2
GO: Biological Process	GO:0055082	cellular chemical homeostasis	2.408e-07	0.001408	8.8e-05	0.0008141	45	946	CD52,PDE4C,HMOX1,F2RL1,ADCY5,RAB38,ADM,HPS1,CCL2,PLCG2,TMEM64,CXCL12,VSNL1,ICAM1,FXN,APOE,RAB20,JPH1,MT1E,MT1G,MT1X,ARRB1,STC2,PRKG1,CYBA,MYC,CDH23,JAK3,BMP4,PTPN6,PYGM,KDR,TESC,NPY1R,LPAR4,LIN28A,CD4,RAB34,CD40,STEAP3,SLC39A14,LYN,SLC29A1,PCK2,MCOLN3
GO: Biological Process	GO:0010648	negative regulation of cell communication	2.641e-07	0.001544	9.084e-05	0.0008404	66	1658	PDE4C,DHRS3,NANOG,HMOX1,F2RL1,ADCY5,ADM,FBP1,CLU,FHL2,FST,PPM1N,TMEM64,CXCL12,CHAC1,EZR,TRABD2A,SFRP2,VSNL1,HTR1D,DHX58,ICAM1,SAMHD1,POU5F1,FXN,APOE,GDF3,IFI35,RHOH,ARRB1,IGFBP4,SNAI1,IGSF1,PRDM14,MYC,KIF26A,UNC5B,IQSEC2,CYP26A1,SOCS2,BMP4,BCL2L12,PTPN6,RNF125,SMPDL3B,RBMS3,GLI1,GLI2,MARVELD3,FOXH1,NPY1R,DUSP5,GRB7,CASP8,TDGF1,RGS10,TGFBR2,NMI,SIGIRR,RBPMS2,CGNL1,EGFL7,LYN,CDH1,TRIB1,GPR176
GO: Biological Process	GO:0050801	ion homeostasis	3.694e-07	0.00216	0.0001138	0.001053	43	897	CD52,HMOX1,F2RL1,ADCY5,RAB38,ADM,HPS1,SCNN1A,SCNN1G,CCL2,FGFR4,PLCG2,TMEM64,CXCL12,FXN,APOE,RAB20,JPH1,MT1E,MT1G,MT1X,STC2,PRKG1,CYBA,MYC,CDH23,SLC12A8,JAK3,BMP4,PTPN6,PYGM,KDR,TESC,CA4,NPY1R,LPAR4,SLC7A8,CD4,CD40,STEAP3,SLC39A14,LYN,MCOLN3
GO: Biological Process	GO:0120192	tight junction assembly	3.697e-07	0.002162	0.0001138	0.001053	12	90	GRHL2,CLDN4,CLDN7,LSR,SNAI1,OCLN,F11R,MARVELD3,CLDN10,CLDN6,MARVELD2,CDH1
GO: Biological Process	GO:0061138	morphogenesis of a branching epithelium	4.885e-07	0.002856	0.0001428	0.001321	19	233	PDGFA,GRHL2,ADM,ESRP2,CXCL12,SFRP2,SEMA3E,MYC,MYCN,SPINT1,ESRP1,BMP4,GLI2,ADAMTS16,KDR,TFAP2C,TGFBR2,LLGL2,CDH1
GO: Biological Process	GO:0019725	cellular homeostasis	6.051e-07	0.003538	0.0001651	0.001527	49	1109	CD52,PDE4C,HMOX1,F2RL1,ADCY5,RAB38,ADM,HPS1,CCL2,PLCG2,TMEM64,CXCL12,VSNL1,ICAM1,RNF135,FXN,APOE,RAB20,JPH1,MT1E,MT1G,MT1X,ARRB1,STC2,PRKG1,CYBA,MYC,CDH23,SLC12A8,JAK3,BMP4,PTPN6,NQO1,PDIA5,PYGM,KDR,TESC,NPY1R,LPAR4,LIN28A,CD4,RAB34,CD40,STEAP3,SLC39A14,LYN,SLC29A1,PCK2,MCOLN3
GO: Biological Process	GO:0006875	cellular metal ion homeostasis	6.21e-07	0.003631	0.0001651	0.001527	35	667	CD52,HMOX1,F2RL1,ADCY5,ADM,HPS1,CCL2,PLCG2,TMEM64,CXCL12,FXN,APOE,JPH1,MT1E,MT1G,MT1X,STC2,PRKG1,CYBA,MYC,CDH23,JAK3,BMP4,PTPN6,PYGM,KDR,TESC,NPY1R,LPAR4,CD4,CD40,STEAP3,SLC39A14,LYN,MCOLN3
GO: Biological Process	GO:0120193	tight junction organization	6.716e-07	0.003927	0.0001678	0.001553	12	95	GRHL2,CLDN4,CLDN7,LSR,SNAI1,OCLN,F11R,MARVELD3,CLDN10,CLDN6,MARVELD2,CDH1
GO: Biological Process	GO:0002009	morphogenesis of an epithelium	6.889e-07	0.004028	0.0001678	0.001553	35	670	PDGFA,GRHL2,FZD7,ADM,ESRP2,SCNN1G,FST,SDC4,CXCL12,EZR,SFRP2,PODXL,ZIC2,ZIC5,MTHFD1,SNAI1,SEMA3E,MYC,MYCN,SPINT1,ESRP1,HESX1,BMP4,GLI2,ADAMTS16,COBL,KDR,FOXH1,KDF1,ROR1,CASP8,TFAP2C,TGFBR2,LLGL2,CDH1
GO: Biological Process	GO:0050878	regulation of body fluid levels	1.021e-06	0.005969	0.0002388	0.002209	31	563	PDGFA,F2RL1,ADCY5,ADM,HPS1,SCNN1A,SCNN1G,PLAU,PLCG2,PROCR,CLDN4,APOE,APRT,LSR,FOXB1,ARRB1,PRKAR1B,PRKG1,VAMP8,CYBA,SOCS2,PTPN6,F11R,KDF1,TEC,CD9,CD40,HAS2,LYN,CDH1,SLC29A1
GO: Biological Process	GO:0014070	response to organic cyclic compound	1.237e-06	0.007232	0.0002753	0.002547	46	1037	RNLS,ADCY5,PLIN2,ADM,CLU,PPP1R1B,DDX54,SCNN1A,FES,SCNN1G,CCL2,UGT3A2,FGFR4,PLCG2,PMAIP1,ALPL,EZR,HTR1D,HTR3A,ICAM1,CLDN4,SLC3A2,SLC5A5,PPARGC1B,SLC16A1,STC2,ASS1,PNPLA3,UGT3A1,RIPK2,GGT1,SOCS2,BMP4,GLI2,NQO1,PYGM,FOXH1,DNMT3B,CASP8,TGFBR2,CD4,EIF4EBP1,CD40,LYN,CDH1,PCK2
GO: Biological Process	GO:0030003	cellular cation homeostasis	1.289e-06	0.007539	0.0002753	0.002547	37	750	CD52,HMOX1,F2RL1,ADCY5,RAB38,ADM,HPS1,CCL2,PLCG2,TMEM64,CXCL12,FXN,APOE,RAB20,JPH1,MT1E,MT1G,MT1X,STC2,PRKG1,CYBA,MYC,CDH23,JAK3,BMP4,PTPN6,PYGM,KDR,TESC,NPY1R,LPAR4,CD4,CD40,STEAP3,SLC39A14,LYN,MCOLN3
GO: Biological Process	GO:0035295	tube development	1.318e-06	0.007708	0.0002753	0.002547	54	1310	PDGFA,ADM2,HMOX1,GRHL2,TNFRSF12A,ADM,ESRP2,HPS1,CCL2,PLAU,FGFR4,SDC4,CXCL12,SFRP2,PODXL,DPPA2,APOE,ZIC2,FOXB1,ZIC5,MTHFD1,ASS1,SEMA3E,MYC,MYCN,SPINK2,SPINT1,UNC5B,ESRP1,HESX1,NRP2,BMP4,PTPN6,GLI1,GLI2,ADAMTS16,COBL,KDR,FOXH1,RARRES2,CASP8,TDGF1,TFAP2C,TGFBR2,DPPA4,CCBE1,RBPMS2,EIF4EBP1,CD40,EGFL7,HAS2,CDH1,EPCAM,EPHA1
GO: Biological Process	GO:0009607	response to biotic stimulus	1.48e-06	0.008656	0.0002985	0.002761	66	1741	LRAT,CD52,TRIML2,F2RL1,TRIM22,IGFBPL1,ADM,MFAP4,SERPINB9,WFDC2,CLU,MICB,FES,PLA2G2A,CCL2,PLCG2,PLD1,CXCL12,PMAIP1,ALPL,DHX58,ICAM1,RNF135,IFITM1,SAMHD1,APOE,RAB20,IFI35,POLR3G,ISG15,ASS1,VAMP8,IL4R,CYBA,IDO1,RIPK2,IRF6,GGT1,JAK3,PTPN6,RNF125,STXBP2,SMPDL3B,BAIAP2L1,RBMS3,BST2,GLI2,PYGL,HERC6,KRT8,RARRES2,PIM2,CASP8,TDGF1,IFNLR1,NMI,CD4,RAB34,TIMP4,SIGIRR,SCARB1,CD40,LYN,TRIB1,PCK2,HERC5
GO: Biological Process	GO:0048646	anatomical structure formation involved in morphogenesis	1.866e-06	0.01091	0.0003515	0.003252	56	1395	PDGFA,NANOG,ADM2,HMOX1,GRHL2,TNFRSF12A,FZD7,ADM,UGT8,CCL2,PLAU,FGFR4,FHL2,SDC4,CXCL12,SFRP2,PODXL,POU5F1,GDF3,ZIC2,FOXB1,PPARGC1B,ZIC5,MTHFD1,SNAI1,PRDM14,IL4R,SEMA3E,ERVH48-1,SPINK2,SPINT1,UNC5B,HESX1,NRP2,BMP4,PTPN6,GLI2,COBL,KDR,FOXH1,KRT8,KRT19,DUSP5,CASP8,TDGF1,TEAD4,TFAP2C,TGFBR2,OTX2,CD9,CCBE1,CD40,EGFL7,TNNT1,CDH1,EPHA1
GO: Biological Process	GO:0070830	bicellular tight junction assembly	1.944e-06	0.01137	0.0003515	0.003252	11	87	GRHL2,CLDN4,CLDN7,SNAI1,OCLN,F11R,MARVELD3,CLDN10,CLDN6,MARVELD2,CDH1
GO: Biological Process	GO:0045216	cell-cell junction organization	2e-06	0.01169	0.0003515	0.003252	18	232	F2RL1,GRHL2,UGT8,CLDN4,CLDN7,LSR,SNAI1,OCLN,TJP3,F11R,MARVELD3,DSP,CLDN10,CLDN6,CD9,MARVELD2,CDH1,CDH3
GO: Biological Process	GO:0060562	epithelial tube morphogenesis	2.03e-06	0.01187	0.0003515	0.003252	25	411	GRHL2,ADM,ESRP2,SDC4,CXCL12,SFRP2,PODXL,ZIC2,ZIC5,MTHFD1,SEMA3E,MYC,MYCN,SPINT1,ESRP1,HESX1,BMP4,GLI2,ADAMTS16,COBL,KDR,FOXH1,CASP8,TFAP2C,TGFBR2
GO: Biological Process	GO:0006873	cellular ion homeostasis	2.05e-06	0.01199	0.0003515	0.003252	37	765	CD52,HMOX1,F2RL1,ADCY5,RAB38,ADM,HPS1,CCL2,PLCG2,TMEM64,CXCL12,FXN,APOE,RAB20,JPH1,MT1E,MT1G,MT1X,STC2,PRKG1,CYBA,MYC,CDH23,JAK3,BMP4,PTPN6,PYGM,KDR,TESC,NPY1R,LPAR4,CD4,CD40,STEAP3,SLC39A14,LYN,MCOLN3
GO: Biological Process	GO:0022610	biological adhesion	2.104e-06	0.0123	0.0003515	0.003252	61	1578	GRHL2,TNFRSF12A,FZD7,S100A11,MFAP4,FBLN2,FES,CCL2,PLAU,SDC4,CXCL12,THEMIS2,EZR,COL6A2,SFRP2,PODXL,ICAM1,CLDN4,CLDN7,RHOH,ASS1,CUZD1,PRKG1,FBLIM1,IL4R,SEMA3E,TJP3,IDO1,RIPK2,FXYD5,CDH23,GCNT1,NRP2,JAK3,BMP4,PTPN6,ANOS1,F11R,BAIAP2L1,GLI2,KDR,TESC,UNC5D,KRT18,DSP,TDGF1,CLDN10,CLDN6,TGFBR2,CD4,CD9,PDLIM1,CHST4,SCARB1,EGFL7,HAS2,LYN,CDH1,EPCAM,CDH3,EPHA1
GO: Biological Process	GO:0048732	gland development	2.323e-06	0.01358	0.0003773	0.003491	29	527	PDGFA,HMOX1,ESRP2,RHBDD3,PLAU,EZR,GNPNAT1,APRT,LSR,FOXB1,ASS1,ESRP1,IRF6,HESX1,STAT6,SOCS2,BMP4,GLI1,GLI2,COBL,PCSK9,KRT18,TDGF1,TFAP2C,TGFBR2,ELF3,CDH1,SLC29A1,PCK2
GO: Biological Process	GO:0072503	cellular divalent inorganic cation homeostasis	2.395e-06	0.014	0.0003784	0.003501	30	557	CD52,F2RL1,ADCY5,ADM,HPS1,CCL2,PLCG2,TMEM64,CXCL12,APOE,JPH1,MT1E,MT1G,MT1X,STC2,PRKG1,CYBA,CDH23,JAK3,BMP4,PTPN6,PYGM,KDR,NPY1R,LPAR4,CD4,CD40,SLC39A14,LYN,MCOLN3
GO: Biological Process	GO:0051707	response to other organism	2.759e-06	0.01613	0.0004245	0.003927	64	1700	LRAT,CD52,TRIML2,F2RL1,TRIM22,ADM,MFAP4,SERPINB9,WFDC2,CLU,MICB,FES,PLA2G2A,CCL2,PLCG2,PLD1,CXCL12,PMAIP1,ALPL,DHX58,ICAM1,RNF135,IFITM1,SAMHD1,APOE,RAB20,IFI35,POLR3G,ISG15,ASS1,VAMP8,IL4R,CYBA,IDO1,RIPK2,IRF6,GGT1,JAK3,PTPN6,RNF125,STXBP2,SMPDL3B,BAIAP2L1,BST2,GLI2,PYGL,HERC6,KRT8,RARRES2,PIM2,CASP8,TDGF1,IFNLR1,NMI,CD4,RAB34,TIMP4,SIGIRR,SCARB1,CD40,LYN,TRIB1,PCK2,HERC5
GO: Biological Process	GO:0043207	response to external biotic stimulus	2.868e-06	0.01677	0.00043	0.003978	64	1702	LRAT,CD52,TRIML2,F2RL1,TRIM22,ADM,MFAP4,SERPINB9,WFDC2,CLU,MICB,FES,PLA2G2A,CCL2,PLCG2,PLD1,CXCL12,PMAIP1,ALPL,DHX58,ICAM1,RNF135,IFITM1,SAMHD1,APOE,RAB20,IFI35,POLR3G,ISG15,ASS1,VAMP8,IL4R,CYBA,IDO1,RIPK2,IRF6,GGT1,JAK3,PTPN6,RNF125,STXBP2,SMPDL3B,BAIAP2L1,BST2,GLI2,PYGL,HERC6,KRT8,RARRES2,PIM2,CASP8,TDGF1,IFNLR1,NMI,CD4,RAB34,TIMP4,SIGIRR,SCARB1,CD40,LYN,TRIB1,PCK2,HERC5
GO: Biological Process	GO:0009725	response to hormone	2.942e-06	0.0172	0.0004301	0.003979	43	971	HMOX1,ADCY5,FABP3,ADM,SERPINB9,DDX54,SCNN1A,SCNN1G,PLD1,FHL2,CXCL12,ALPL,ICAM1,CLDN4,APRT,SLC5A5,PPARGC1B,STC2,ASS1,CUZD1,PRKAR1B,PNPLA3,IL4R,GCNT1,STAT6,SOCS2,JAK3,BMP4,TBC1D4,BAIAP2L1,NQO1,FOXH1,PCSK9,DNMT3B,RARRES2,KRT19,GRB7,TGFBR2,TIMP4,EIF4EBP1,SLC39A14,LYN,PCK2
GO: Biological Process	GO:0042060	wound healing	3.105e-06	0.01815	0.0004427	0.004096	31	594	PDGFA,HMOX1,F2RL1,TNFRSF12A,FZD7,HPS1,SCNN1G,CCL2,PLAU,PLCG2,POU2F3,SDC4,PROCR,CLDN4,APOE,PPL,ARRB1,PRKAR1B,PRKG1,OCLN,PTPN6,F11R,KDR,DSP,TEC,TGFBR2,CD9,SCARB1,CD40,LYN,CDH3
GO: Biological Process	GO:0042127	regulation of cell population proliferation	3.613e-06	0.02113	0.000503	0.004653	71	1973	TRAF5,PDGFA,NANOG,HMOX1,FABP3,FZD7,ADM,ESRP2,S100A11,CLU,FES,CCL2,PLAU,FGFR4,CDCA7L,SDC4,CXCL12,PMAIP1,SFRP2,DPPA2,IFITM1,CLDN7,FXN,APOE,IFI35,ARRB1,FEZF1,PRKG1,IL4R,CYBA,MYC,MYCN,LDLRAP1,SPINT1,IDO1,ESRP1,RIPK2,IRF6,STAT6,NRP2,JAK3,BMP4,PTPN6,BST2,GLI1,GLI2,TIPIN,KDR,TESC,MARVELD3,KDF1,RAB25,PIM2,TDGF1,LIN28A,TFAP2C,IFNLR1,TGFBR2,NMI,CD4,CD9,RBPMS2,CD40,EGFL7,HAS2,LYN,CDH1,EPCAM,CDH3,TRIB1,EPHA1
GO: Biological Process	GO:0007155	cell adhesion	3.78e-06	0.0221	0.000514	0.004755	60	1571	GRHL2,TNFRSF12A,FZD7,S100A11,MFAP4,FBLN2,FES,CCL2,PLAU,SDC4,CXCL12,THEMIS2,EZR,COL6A2,SFRP2,PODXL,ICAM1,CLDN4,CLDN7,RHOH,ASS1,CUZD1,PRKG1,FBLIM1,IL4R,SEMA3E,TJP3,IDO1,RIPK2,FXYD5,CDH23,GCNT1,NRP2,JAK3,BMP4,PTPN6,ANOS1,F11R,BAIAP2L1,GLI2,KDR,TESC,UNC5D,KRT18,DSP,TDGF1,CLDN10,CLDN6,TGFBR2,CD4,CD9,PDLIM1,CHST4,EGFL7,HAS2,LYN,CDH1,EPCAM,CDH3,EPHA1
GO: Biological Process	GO:2000147	positive regulation of cell motility	3.96e-06	0.02315	0.0005262	0.004868	33	662	PDGFA,HMOX1,F2RL1,S100A11,CCL2,PLAU,PLCG2,PLD1,CXCL12,PODXL,ICAM1,CLDN4,CLDN7,SNAI1,PRDM14,SEMA3E,MYC,NRP2,BMP4,GLI1,KDR,RAB25,RARRES2,GRB7,TDGF1,TGFBR2,CCBE1,SCARB1,CD40,HAS2,LYN,EPCAM,EPHA1
GO: Biological Process	GO:1901655	cellular response to ketone	4.751e-06	0.02778	0.0006058	0.005604	12	114	ADCY5,SCNN1A,SCNN1G,UGT3A2,ICAM1,ASS1,UGT3A1,BMP4,DNMT3B,MAP4K1,EIF4EBP1,PCK2
GO: Biological Process	GO:2000145	regulation of cell motility	4.766e-06	0.02787	0.0006058	0.005604	48	1159	PDGFA,HMOX1,F2RL1,S100A11,FES,CCL2,PLAU,PLCG2,PLD1,SDC4,CXCL12,SFRP2,PODXL,ICAM1,IFITM1,CLDN4,CLDN7,APOE,RHOH,SNAI1,PRKG1,PRDM14,SEMA3E,MYC,NRP2,BMP4,BST2,GLI1,KDR,MARVELD3,UNC5D,RAB25,RARRES2,GRB7,TDGF1,LDB2,TGFBR2,CD9,CCBE1,SCARB1,CD40,EGFL7,HAS2,LYN,CDH1,EPCAM,TRIB1,EPHA1
GO: Biological Process	GO:0043297	apical junction assembly	5.176e-06	0.03026	0.0006439	0.005956	11	96	GRHL2,CLDN4,CLDN7,SNAI1,OCLN,F11R,MARVELD3,CLDN10,CLDN6,MARVELD2,CDH1
GO: Biological Process	GO:0007167	enzyme linked receptor protein signaling pathway	5.864e-06	0.03429	0.0007074	0.006544	48	1168	PDGFA,PDGFRL,NANOG,ESRP2,CSRNP1,FES,CCL2,FGFR4,FST,SFRP2,POU5F1,GDF3,ZIC2,IGFBP4,IGSF1,PRDM14,CYBA,ESRP1,HESX1,STAT6,NRP2,SOCS2,JAK3,BMP4,ANOS1,F11R,BAIAP2L1,KDR,FOXH1,INHBE,RBPMS,RARRES2,JADE2,ROR1,KCP,GRB7,TDGF1,TDGF1P3,TGFBR2,OTX2,CD4,CCBE1,RBPMS2,EIF4EBP1,SLC39A14,LYN,CDH3,EPHA1
GO: Biological Process	GO:0072507	divalent inorganic cation homeostasis	5.928e-06	0.03466	0.0007074	0.006544	30	583	CD52,F2RL1,ADCY5,ADM,HPS1,CCL2,PLCG2,TMEM64,CXCL12,APOE,JPH1,MT1E,MT1G,MT1X,STC2,PRKG1,CYBA,CDH23,JAK3,BMP4,PTPN6,PYGM,KDR,NPY1R,LPAR4,CD4,CD40,SLC39A14,LYN,MCOLN3
GO: Biological Process	GO:0007043	cell-cell junction assembly	6.485e-06	0.03792	0.0007491	0.00693	14	159	GRHL2,UGT8,CLDN4,CLDN7,LSR,SNAI1,OCLN,F11R,MARVELD3,CLDN10,CLDN6,CD9,MARVELD2,CDH1
GO: Biological Process	GO:0040017	positive regulation of locomotion	6.534e-06	0.03821	0.0007491	0.00693	33	678	PDGFA,HMOX1,F2RL1,S100A11,CCL2,PLAU,PLCG2,PLD1,CXCL12,PODXL,ICAM1,CLDN4,CLDN7,SNAI1,PRDM14,SEMA3E,MYC,NRP2,BMP4,GLI1,KDR,RAB25,RARRES2,GRB7,TDGF1,TGFBR2,CCBE1,SCARB1,CD40,HAS2,LYN,EPCAM,EPHA1
GO: Biological Process	GO:0040012	regulation of locomotion	6.927e-06	0.0405	0.0007789	0.007205	49	1210	PDGFA,HMOX1,F2RL1,S100A11,FES,CCL2,PLAU,PLCG2,PLD1,SDC4,CXCL12,SFRP2,HTR1D,PODXL,ICAM1,IFITM1,CLDN4,CLDN7,APOE,RHOH,SNAI1,PRKG1,PRDM14,SEMA3E,MYC,NRP2,BMP4,BST2,GLI1,KDR,MARVELD3,UNC5D,RAB25,RARRES2,GRB7,TDGF1,LDB2,TGFBR2,CD9,CCBE1,SCARB1,CD40,EGFL7,HAS2,LYN,CDH1,EPCAM,TRIB1,EPHA1
GO: Biological Process	GO:0051272	positive regulation of cellular component movement	7.162e-06	0.04188	0.0007901	0.007309	33	681	PDGFA,HMOX1,F2RL1,S100A11,CCL2,PLAU,PLCG2,PLD1,CXCL12,PODXL,ICAM1,CLDN4,CLDN7,SNAI1,PRDM14,SEMA3E,MYC,NRP2,BMP4,GLI1,KDR,RAB25,RARRES2,GRB7,TDGF1,TGFBR2,CCBE1,SCARB1,CD40,HAS2,LYN,EPCAM,EPHA1
GO: Biological Process	GO:0009611	response to wounding	7.584e-06	0.04434	0.0008212	0.007597	35	746	PDGFA,HMOX1,F2RL1,TNFRSF12A,FZD7,ADM,HPS1,SCNN1G,CCL2,PLAU,PLCG2,POU2F3,SDC4,PROCR,CLDN4,POU5F1,APOE,PPL,ARRB1,PRKAR1B,PRKG1,OCLN,PTPN6,F11R,GLI1,PVT1,KDR,DSP,TEC,TGFBR2,CD9,SCARB1,CD40,LYN,CDH3
GO: Biological Process	GO:0051270	regulation of cellular component movement	7.751e-06	0.04532	0.0008241	0.007623	50	1250	PDGFA,HMOX1,F2RL1,S100A11,FES,CCL2,PLAU,PLCG2,PLD1,SDC4,CXCL12,SFRP2,PODXL,ICAM1,IFITM1,CLDN4,CLDN7,APOE,RHOH,SNAI1,PRKG1,PRDM14,SEMA3E,MYC,NRP2,BMP4,BST2,GLI1,KDR,MARVELD3,UNC5D,RAB25,RARRES2,DSP,GRB7,TDGF1,LDB2,TGFBR2,CD9,CCBE1,SCARB1,CD40,EGFL7,HAS2,TNNC1,LYN,CDH1,EPCAM,TRIB1,EPHA1
GO: Biological Process	GO:0008284	positive regulation of cell population proliferation	8.826e-06	0.0516	0.0009142	0.008457	46	1117	TRAF5,PDGFA,NANOG,HMOX1,FZD7,ADM,ESRP2,CLU,CCL2,PLAU,FGFR4,CDCA7L,CXCL12,SFRP2,DPPA2,CLDN7,FXN,ARRB1,CYBA,MYC,MYCN,LDLRAP1,ESRP1,RIPK2,NRP2,JAK3,BMP4,PTPN6,BST2,GLI1,GLI2,TIPIN,KDR,RAB25,TDGF1,LIN28A,TGFBR2,CD4,RBPMS2,CD40,EGFL7,HAS2,LYN,EPCAM,CDH3,EPHA1
GO: Biological Process	GO:0009991	response to extracellular stimulus	8.912e-06	0.05211	0.0009142	0.008457	28	535	LRAT,HMOX1,ADM,FES,PMAIP1,ALPL,SFRP2,ICAM1,APOE,GDF3,SLC16A1,STC2,DNAJC15,ASS1,PNPLA3,KIF26A,CYP26A1,NQO1,PCSK9,DNMT3B,RARRES2,KRT18,TGFBR2,CD4,EIF4EBP1,CD40,LYN,PCK2
GO: Biological Process	GO:0044409	entry into host	9.273e-06	0.05422	0.0009348	0.008648	14	164	TRIML2,TRIM22,ICAM1,IFITM1,SLC1A5,VAMP8,SPINT1,F11R,CLDN6,CD4,SCARB1,TMPRSS2,LY6E,CDH1
GO: Biological Process	GO:1901701	cellular response to oxygen-containing compound	9.49e-06	0.05549	0.0009405	0.0087	52	1330	PDE4C,BCL11A,ADCY5,FZD7,CLU,SCNN1A,FES,SCNN1G,CCL2,UGT3A2,EZR,VSNL1,HTR1D,HTR3A,ICAM1,FXN,APRT,SLC5A5,PPARGC1B,ARRB1,ASS1,PRKAR1B,PNPLA3,CYP26A1,UGT3A1,RIPK2,STAT6,SOCS2,JAK3,BMP4,TBC1D4,BAIAP2L1,NQO1,TESC,PCSK9,DNMT3B,RARRES2,GRB7,LIN28A,RGS10,RAB34,SIGIRR,MAP4K1,SCARB1,EIF4EBP1,CD40,SLC39A14,LYN,CDH1,TRIB1,SLC29A1,PCK2
GO: Biological Process	GO:0051701	biological process involved in interaction with host	9.763e-06	0.05709	0.0009444	0.008736	17	235	TRIML2,TRIM22,SERPINB9,ICAM1,IFITM1,SLC1A5,VAMP8,MYC,SPINT1,F11R,CASP8,CLDN6,CD4,SCARB1,TMPRSS2,LY6E,CDH1
GO: Biological Process	GO:0035019	somatic stem cell population maintenance	9.852e-06	0.05761	0.0009444	0.008736	10	84	NANOG,POU5F1,PRDM14,MYC,TDGF1,LIN28A,TFAP2C,LDB2,DPPA4,EPHA1
GO: Biological Process	GO:1901698	response to nitrogen compound	1.221e-05	0.07137	0.001125	0.01041	49	1236	RNLS,BCL11A,ADCY5,FABP3,ADM,HPRT1,DERL3,PPP1R1B,PLCG2,PLD1,CXCL12,PMAIP1,EZR,HTR1D,HTR3A,ICAM1,APOE,APRT,SLC3A2,SLC5A5,PPARGC1B,STC2,ASS1,PRKAR1B,PNPLA3,MYC,RIPK2,GCNT1,STAT6,SOCS2,JAK3,TBC1D4,BAIAP2L1,NQO1,PYGM,PCSK9,DNMT3B,RARRES2,GRB7,RGS10,GSTM1,CD9,TIMP4,EIF4EBP1,CD40,SLC39A14,LYN,CDH1,PCK2
GO: Biological Process	GO:0015820	leucine transport	1.227e-05	0.07174	0.001125	0.01041	4	8	SLC43A1,SLC3A2,SLC7A8,LLGL2
GO: Biological Process	GO:0098609	cell-cell adhesion	1.233e-05	0.07211	0.001125	0.01041	41	961	S100A11,CCL2,SDC4,CXCL12,EZR,PODXL,ICAM1,CLDN4,CLDN7,RHOH,ASS1,PRKG1,FBLIM1,IL4R,TJP3,IDO1,RIPK2,FXYD5,CDH23,GCNT1,JAK3,BMP4,PTPN6,F11R,BAIAP2L1,GLI2,UNC5D,KRT18,DSP,CLDN10,CLDN6,TGFBR2,CD4,CD9,PDLIM1,CHST4,HAS2,LYN,CDH1,EPCAM,CDH3
GO: Biological Process	GO:0050673	epithelial cell proliferation	1.251e-05	0.07314	0.001125	0.01041	27	515	HMOX1,FZD7,ESRP2,CCL2,PLAU,FST,CXCL12,SFRP2,APOE,IGFBP4,CYBA,MYC,ESRP1,IRF6,STAT6,NRP2,BMP4,GLI1,KDR,MARVELD3,KDF1,TFAP2C,SCARB1,EGFL7,HAS2,CDH1,CDH3
GO: Biological Process	GO:0051094	positive regulation of developmental process	1.285e-05	0.07513	0.001138	0.01053	57	1525	ADM2,BCL11A,HMOX1,TRIP10,TNFRSF12A,ADM,CLU,FES,PLA2G2A,FGFR4,FST,TMEM64,CXCL12,EZR,SFRP2,CHODL,DHX37,IFITM1,POU5F1,FXN,APOE,GDF3,RHOH,PPARGC1B,ISG15,FEZF1,SNAI1,PRDM14,IL4R,MYC,SPINT1,RIPK2,STAT6,SOCS2,BMP4,F11R,GLI1,GLI2,COBL,KDR,TESC,KDF1,DNMT3B,RARRES2,JADE2,CASP8,TEAD4,LIN28A,TGFBR2,OTX2,CD4,CCBE1,CD40,HAS2,LYN,TRIB1,EPHA1
GO: Biological Process	GO:1990830	cellular response to leukemia inhibitory factor	1.338e-05	0.07821	0.001167	0.0108	12	126	LRAT,PFKP,ICAM1,GNPNAT1,POU5F1,EFHC2,ZFP42,LRRC2,NRP2,RNF125,OTX2,PCOLCE2
GO: Biological Process	GO:1990823	response to leukemia inhibitory factor	1.45e-05	0.08477	0.001247	0.01153	12	127	LRAT,PFKP,ICAM1,GNPNAT1,POU5F1,EFHC2,ZFP42,LRRC2,NRP2,RNF125,OTX2,PCOLCE2
GO: Biological Process	GO:0060541	respiratory system development	1.56e-05	0.09123	0.001322	0.01223	18	269	PDGFA,GRHL2,ESRP2,HPS1,FGFR4,DPPA2,ASS1,MYCN,ESRP1,HESX1,BMP4,GLI1,GLI2,KDR,TGFBR2,DPPA4,CCBE1,EIF4EBP1
GO: Biological Process	GO:0010243	response to organonitrogen compound	1.726e-05	0.1009	0.001442	0.01334	46	1147	RNLS,BCL11A,ADCY5,FABP3,ADM,HPRT1,DERL3,PPP1R1B,PLCG2,PLD1,CXCL12,EZR,HTR1D,HTR3A,ICAM1,APOE,APRT,SLC5A5,PPARGC1B,STC2,ASS1,PRKAR1B,PNPLA3,MYC,RIPK2,GCNT1,STAT6,SOCS2,JAK3,TBC1D4,BAIAP2L1,NQO1,PYGM,PCSK9,DNMT3B,RARRES2,GRB7,RGS10,CD9,TIMP4,EIF4EBP1,CD40,SLC39A14,LYN,CDH1,PCK2
GO: Biological Process	GO:0046718	viral entry into host cell	1.76e-05	0.1029	0.00145	0.01341	13	151	TRIML2,TRIM22,ICAM1,IFITM1,SLC1A5,VAMP8,SPINT1,F11R,CLDN6,CD4,SCARB1,TMPRSS2,LY6E
GO: Biological Process	GO:0009967	positive regulation of signal transduction	1.973e-05	0.1154	0.001562	0.01445	62	1733	TRAF5,PDGFA,TRIML2,CTSC,HMOX1,F2RL1,TRIM22,TNFRSF12A,S100A4,FZD7,CLU,PLA2G2A,CCL2,FGFR4,PPM1N,CXCL12,PMAIP1,SFRP2,DHX58,ICAM1,POU5F1,APOE,GDF3,IFI35,ZIC2,ARRB1,IGFBP4,CYBA,MYC,UNC5B,RIPK2,JAK3,BMP4,PTPN6,F11R,BST2,GLI1,KDR,INHBE,RBPMS,LPAR4,PIM2,DUSP5,ROR1,KCP,CASP8,RASGEF1A,TDGF1,LIN28A,NMI,CD4,RAB34,GUCA1A,CCBE1,MAP4K1,CD40,STEAP3,ELF3,AVPI1,SLC39A14,LYN,CDH3
GO: Biological Process	GO:0051241	negative regulation of multicellular organismal process	1.993e-05	0.1166	0.001562	0.01445	50	1295	RNLS,PDGFA,CTSC,BCL11A,HMOX1,F2RL1,GRHL2,FZD7,ADM,CCL2,PLAU,FGFR4,EZR,SFRP2,DHX58,PROCR,RNF135,APOC1,FXN,APOE,ARRB1,ISG15,STC2,PRKG1,IL4R,SEMA3E,CYBA,MYC,MYCN,IDO1,SOCS2,JAK3,BMP4,PTPN6,RNF125,BST2,GLI2,MARVELD3,PCSK9,DUSP5,LIN28A,TGFBR2,NMI,CD9,SIGIRR,TNNT1,LYN,CDH3,TRIB1,HERC5
GO: Biological Process	GO:0010453	regulation of cell fate commitment	2.003e-05	0.1171	0.001562	0.01445	7	41	NANOG,FZD7,SFRP2,POU5F1,GDF3,ESRP1,BMP4
GO: Biological Process	GO:0010543	regulation of platelet activation	2.003e-05	0.1171	0.001562	0.01445	7	41	PDGFA,APOE,PRKG1,F11R,TEC,CD9,LYN
GO: Biological Process	GO:0048608	reproductive structure development	2.078e-05	0.1215	0.001599	0.01479	27	530	NANOG,GRHL2,ADM,FST,SFRP2,DHX37,ICAM1,ARRB1,STC2,SNAI1,ZFP42,SPINK2,SPINT1,HESX1,BMP4,PTPN6,GLI1,GLI2,EIF2S2,KDR,TESC,KRT8,KRT19,CASP8,TFAP2C,LLGL2,CDH1
GO: Biological Process	GO:0030334	regulation of cell migration	2.226e-05	0.1302	0.001673	0.01548	44	1089	PDGFA,HMOX1,F2RL1,S100A11,CCL2,PLAU,PLCG2,PLD1,SDC4,CXCL12,SFRP2,PODXL,ICAM1,IFITM1,CLDN4,APOE,RHOH,SNAI1,PRKG1,SEMA3E,MYC,NRP2,BMP4,BST2,GLI1,KDR,MARVELD3,UNC5D,RAB25,RARRES2,GRB7,TDGF1,LDB2,TGFBR2,CD9,CCBE1,SCARB1,CD40,EGFL7,HAS2,LYN,CDH1,TRIB1,EPHA1
GO: Biological Process	GO:0031667	response to nutrient levels	2.232e-05	0.1305	0.001673	0.01548	26	502	LRAT,HMOX1,ADM,FES,PMAIP1,ALPL,SFRP2,ICAM1,APOE,GDF3,SLC16A1,STC2,DNAJC15,ASS1,PNPLA3,CYP26A1,NQO1,PCSK9,DNMT3B,RARRES2,KRT18,TGFBR2,CD4,EIF4EBP1,CD40,PCK2
GO: Biological Process	GO:0061458	reproductive system development	2.449e-05	0.1432	0.001813	0.01677	27	535	NANOG,GRHL2,ADM,FST,SFRP2,DHX37,ICAM1,ARRB1,STC2,SNAI1,ZFP42,SPINK2,SPINT1,HESX1,BMP4,PTPN6,GLI1,GLI2,EIF2S2,KDR,TESC,KRT8,KRT19,CASP8,TFAP2C,LLGL2,CDH1
GO: Biological Process	GO:0042659	regulation of cell fate specification	2.652e-05	0.155	0.001938	0.01793	5	18	NANOG,FZD7,SFRP2,POU5F1,ESRP1
GO: Biological Process	GO:0007584	response to nutrient	2.829e-05	0.1654	0.002034	0.01882	14	181	LRAT,HMOX1,FES,ALPL,SFRP2,SLC16A1,STC2,ASS1,CYP26A1,NQO1,DNMT3B,TGFBR2,CD4,CD40
GO: Biological Process	GO:0030335	positive regulation of cell migration	2.853e-05	0.1668	0.002034	0.01882	30	633	PDGFA,HMOX1,F2RL1,S100A11,CCL2,PLAU,PLCG2,PLD1,CXCL12,PODXL,ICAM1,CLDN4,SNAI1,SEMA3E,MYC,NRP2,BMP4,GLI1,KDR,RAB25,RARRES2,GRB7,TDGF1,TGFBR2,CCBE1,SCARB1,CD40,HAS2,LYN,EPHA1
GO: Biological Process	GO:0035239	tube morphogenesis	3.012e-05	0.1761	0.002122	0.01963	43	1068	PDGFA,ADM2,HMOX1,GRHL2,TNFRSF12A,ADM,ESRP2,CCL2,PLAU,SDC4,CXCL12,SFRP2,PODXL,APOE,ZIC2,ZIC5,MTHFD1,SEMA3E,MYC,MYCN,SPINT1,UNC5B,ESRP1,HESX1,NRP2,BMP4,GLI1,GLI2,ADAMTS16,COBL,KDR,FOXH1,CASP8,TDGF1,TFAP2C,TGFBR2,CCBE1,RBPMS2,CD40,EGFL7,HAS2,CDH1,EPHA1
GO: Biological Process	GO:0016331	morphogenesis of embryonic epithelium	3.195e-05	0.1868	0.002224	0.02058	14	183	GRHL2,ADM,SDC4,SFRP2,ZIC2,ZIC5,MTHFD1,SPINT1,BMP4,GLI2,COBL,KDF1,CASP8,LLGL2
GO: Biological Process	GO:0022612	gland morphogenesis	3.254e-05	0.1902	0.002238	0.0207	13	160	PDGFA,ESRP2,PLAU,EZR,ESRP1,STAT6,BMP4,GLI1,GLI2,TFAP2C,TGFBR2,ELF3,CDH1
GO: Biological Process	GO:0051240	positive regulation of multicellular organismal process	3.535e-05	0.2067	0.002366	0.02188	60	1692	ADM2,BCL11A,HMOX1,F2RL1,TRIP10,TNFRSF12A,ADM,CLU,FES,CCL2,PLAU,FGFR4,PLCG2,FST,TMEM64,CXCL12,EZR,SFRP2,DHX58,CHODL,DHX37,ICAM1,RNF135,POU5F1,FXN,APOE,ZIC2,POLR3G,RHOH,PPARGC1B,ISG15,SNAI1,VAMP8,PRDM14,IL4R,CYBA,MYC,LDLRAP1,SPINT1,IDO1,RIPK2,STAT6,BMP4,RNF125,GLI1,GLI2,KDR,TESC,NPY1R,JADE2,CASP8,TEAD4,TGFBR2,OTX2,CD4,CCBE1,CD40,LYN,TRIB1,EPHA1
GO: Biological Process	GO:0030324	lung development	3.544e-05	0.2072	0.002366	0.02188	16	234	PDGFA,GRHL2,ESRP2,HPS1,FGFR4,DPPA2,MYCN,ESRP1,BMP4,GLI1,GLI2,KDR,TGFBR2,DPPA4,CCBE1,EIF4EBP1
GO: Biological Process	GO:0150172	regulation of phosphatidylcholine metabolic process	3.56e-05	0.2082	0.002366	0.02188	4	10	FABP3,RAB38,APOC1,SCARB1
GO: Biological Process	GO:0035148	tube formation	3.603e-05	0.2107	0.002367	0.0219	14	185	GRHL2,ADM,SDC4,SFRP2,PODXL,ZIC2,ZIC5,MTHFD1,SPINT1,HESX1,BMP4,COBL,CASP8,CDH1
GO: Biological Process	GO:0052126	movement in host environment	4.056e-05	0.2372	0.002633	0.02436	14	187	TRIML2,TRIM22,ICAM1,IFITM1,SLC1A5,VAMP8,SPINT1,F11R,CLDN6,CD4,SCARB1,TMPRSS2,LY6E,CDH1
GO: Biological Process	GO:0043434	response to peptide hormone	4.098e-05	0.2396	0.002633	0.02436	25	490	ADCY5,FABP3,ADM,PLD1,CXCL12,ICAM1,APRT,STC2,ASS1,PRKAR1B,PNPLA3,GCNT1,STAT6,SOCS2,JAK3,TBC1D4,BAIAP2L1,PCSK9,RARRES2,GRB7,TIMP4,EIF4EBP1,SLC39A14,LYN,PCK2
GO: Biological Process	GO:0030323	respiratory tube development	4.348e-05	0.2542	0.002763	0.02556	16	238	PDGFA,GRHL2,ESRP2,HPS1,FGFR4,DPPA2,MYCN,ESRP1,BMP4,GLI1,GLI2,KDR,TGFBR2,DPPA4,CCBE1,EIF4EBP1
GO: Biological Process	GO:0050891	multicellular organismal water homeostasis	4.783e-05	0.2797	0.003	0.02775	9	81	ADCY5,SCNN1A,SCNN1G,CLDN4,LSR,PRKAR1B,KDF1,HAS2,CDH1
GO: Biological Process	GO:0045597	positive regulation of cell differentiation	4.823e-05	0.282	0.003	0.02775	41	1020	BCL11A,TRIP10,TNFRSF12A,ADM,CLU,FES,PLA2G2A,TMEM64,CXCL12,SFRP2,CHODL,IFITM1,FXN,APOE,GDF3,RHOH,PPARGC1B,ISG15,FEZF1,SNAI1,IL4R,MYC,SPINT1,RIPK2,SOCS2,BMP4,F11R,GLI2,KDR,TESC,KDF1,DNMT3B,RARRES2,JADE2,CASP8,LIN28A,TGFBR2,CD4,HAS2,LYN,TRIB1
GO: Biological Process	GO:0048568	embryonic organ development	5.051e-05	0.2953	0.003077	0.02846	26	527	PDGFA,GRHL2,ADM,GDF3,MTHFD1,SNAI1,MYC,MYCN,SPINT1,CDH23,HESX1,BMP4,GLI1,GLI2,COBL,KDR,FOXH1,KRT8,RARRES2,KRT19,CASP8,TEAD4,TGFBR2,OTX2,LLGL2,RBPMS2
GO: Biological Process	GO:0003018	vascular process in circulatory system	5.051e-05	0.2954	0.003077	0.02846	18	294	F2RL1,SLC29A2,ADM,HTR1D,ICAM1,SLC13A3,APOE,SLC1A5,SLC5A5,SLC16A1,PRKG1,OCLN,TJP3,NPY1R,DUSP5,SLC7A8,SLC7A3,SLC29A1
GO: Biological Process	GO:1902533	positive regulation of intracellular signal transduction	5.224e-05	0.3055	0.003149	0.02913	44	1129	TRAF5,PDGFA,TRIML2,HMOX1,F2RL1,TRIM22,S100A4,FZD7,CLU,PLA2G2A,CCL2,FGFR4,CXCL12,PMAIP1,DHX58,ICAM1,POU5F1,APOE,IFI35,ARRB1,IGFBP4,UNC5B,RIPK2,BMP4,PTPN6,F11R,BST2,KDR,LPAR4,PIM2,DUSP5,ROR1,CASP8,RASGEF1A,TDGF1,LIN28A,NMI,CD4,GUCA1A,MAP4K1,CD40,STEAP3,AVPI1,LYN
GO: Biological Process	GO:0019827	stem cell population maintenance	5.728e-05	0.3349	0.003397	0.03143	14	193	NANOG,FZD7,DPPA2,POU5F1,PRDM14,MYC,HESX1,TDGF1,TEAD4,LIN28A,TFAP2C,LDB2,DPPA4,EPHA1
GO: Biological Process	GO:0072175	epithelial tube formation	5.752e-05	0.3363	0.003397	0.03143	13	169	GRHL2,ADM,SDC4,SFRP2,PODXL,ZIC2,ZIC5,MTHFD1,SPINT1,HESX1,BMP4,COBL,CASP8
GO: Biological Process	GO:0010647	positive regulation of cell communication	5.933e-05	0.3469	0.003469	0.03209	66	1952	TRAF5,PDGFA,TRIML2,CTSC,HMOX1,F2RL1,TRIM22,TNFRSF12A,S100A4,FZD7,CLU,PLA2G2A,CCL2,FGFR4,PPM1N,CXCL12,PMAIP1,SFRP2,VSNL1,DHX58,ICAM1,POU5F1,APOE,GDF3,IFI35,ZIC2,ARRB1,IGFBP4,VAMP8,CYBA,MYC,UNC5B,IQSEC2,RIPK2,JAK3,BMP4,PTPN6,F11R,BST2,GLI1,KDR,INHBE,RBPMS,LPAR4,PIM2,DUSP5,ROR1,KCP,CASP8,RASGEF1A,TDGF1,LIN28A,NMI,CD4,RAB34,GUCA1A,CCBE1,MAP4K1,CD40,STEAP3,ELF3,AVPI1,SLC39A14,LYN,CDH3,PCK2
GO: Biological Process	GO:0009790	embryo development	6.068e-05	0.3548	0.003484	0.03223	49	1316	LRAT,PDGFA,NANOG,GRHL2,FZD7,ADM,SDC4,SFRP2,POU5F1,FXN,GDF3,ZIC2,FOXB1,ZIC5,MTHFD1,SNAI1,PRDM14,MYC,MYCN,ZFP42,SPINT1,CDH23,HESX1,NRP2,BMP4,VENTX,NECAB1,GLI1,GLI2,EIF2S2,COBL,KDR,FOXH1,KDF1,DNMT3B,KRT8,RARRES2,KRT19,DUSP5,CASP8,TDGF1,TEAD4,TFAP2C,TGFBR2,OTX2,LLGL2,RBPMS2,ELF3,CDH1
GO: Biological Process	GO:0040007	growth	6.078e-05	0.3554	0.003484	0.03223	45	1172	BCL11A,GRHL2,TRIP10,IGFBPL1,TNFRSF12A,FZD7,ADM,FBP1,PLAU,CXCL12,EZR,SFRP2,POU5F1,FXN,APOE,MT1E,MT1G,MT1X,IGFBP4,STC2,PRKG1,SEMA3E,CYBA,BNC2,KIF26A,HESX1,NRP2,SOCS2,BMP4,BST2,GLI1,GLI2,COBL,KDR,OSGIN2,KDF1,NPY1R,JADE2,TEC,TFAP2C,TGFBR2,LLGL2,CD9,CDA,RASGRP2
GO: Biological Process	GO:0023056	positive regulation of signaling	6.308e-05	0.3689	0.003581	0.03313	66	1956	TRAF5,PDGFA,TRIML2,CTSC,HMOX1,F2RL1,TRIM22,TNFRSF12A,S100A4,FZD7,CLU,PLA2G2A,CCL2,FGFR4,PPM1N,CXCL12,PMAIP1,SFRP2,VSNL1,DHX58,ICAM1,POU5F1,APOE,GDF3,IFI35,ZIC2,ARRB1,IGFBP4,VAMP8,CYBA,MYC,UNC5B,IQSEC2,RIPK2,JAK3,BMP4,PTPN6,F11R,BST2,GLI1,KDR,INHBE,RBPMS,LPAR4,PIM2,DUSP5,ROR1,KCP,CASP8,RASGEF1A,TDGF1,LIN28A,NMI,CD4,RAB34,GUCA1A,CCBE1,MAP4K1,CD40,STEAP3,ELF3,AVPI1,SLC39A14,LYN,CDH3,PCK2
GO: Biological Process	GO:0030155	regulation of cell adhesion	6.418e-05	0.3752	0.003608	0.03338	35	827	FZD7,FBLN2,FES,CCL2,PLAU,SDC4,CXCL12,SFRP2,PODXL,ICAM1,CLDN7,RHOH,ASS1,PRKG1,IL4R,SEMA3E,IDO1,RIPK2,FXYD5,JAK3,BMP4,PTPN6,F11R,GLI2,KDR,TESC,TDGF1,TGFBR2,CD4,CD9,HAS2,LYN,CDH1,EPCAM,EPHA1
GO: Biological Process	GO:0009615	response to virus	6.598e-05	0.3858	0.003674	0.03399	21	385	F2RL1,TRIM22,CLU,MICB,CXCL12,PMAIP1,DHX58,RNF135,IFITM1,SAMHD1,POLR3G,ISG15,VAMP8,RNF125,BST2,GLI2,PIM2,IFNLR1,NMI,CD40,HERC5
GO: Biological Process	GO:0006575	cellular modified amino acid metabolic process	6.726e-05	0.3932	0.00371	0.03432	15	221	ABHD12B,OSBPL10,PLA2G2A,CHAC1,SLC5A5,CRYM,MTHFD1,ASS1,MTHFD2,SLCO4A1,ALDH1L1,GSTO2,GGT1,GPX3,GSTM1
GO: Biological Process	GO:0098727	maintenance of cell number	7.151e-05	0.4181	0.003908	0.03615	14	197	NANOG,FZD7,DPPA2,POU5F1,PRDM14,MYC,HESX1,TDGF1,TEAD4,LIN28A,TFAP2C,LDB2,DPPA4,EPHA1
GO: Biological Process	GO:0071495	cellular response to endogenous stimulus	7.279e-05	0.4256	0.003941	0.03646	54	1510	NANOG,BCL11A,ADCY5,ESRP2,SERPINB9,DDX54,SCNN1A,SCNN1G,CCL2,FGFR4,FST,EZR,SFRP2,HTR1D,HTR3A,ICAM1,POU5F1,APRT,GDF3,SLC5A5,PPARGC1B,ASS1,CUZD1,PRKAR1B,PNPLA3,PRDM14,SPINT1,ESRP1,RIPK2,STAT6,SOCS2,JAK3,BMP4,ANOS1,TBC1D4,F11R,BAIAP2L1,KDR,FOXH1,PCSK9,DNMT3B,RARRES2,KCP,GRB7,TDGF1,TGFBR2,OTX2,RBPMS2,EIF4EBP1,SLC39A14,HAS2,LYN,CDH1,PCK2
GO: Biological Process	GO:1902532	negative regulation of intracellular signal transduction	7.607e-05	0.4448	0.004076	0.03771	30	668	F2RL1,ADCY5,FBP1,CLU,FHL2,PPM1N,CXCL12,EZR,SFRP2,HTR1D,DHX58,POU5F1,APOE,IFI35,RHOH,ARRB1,SNAI1,MYC,BMP4,BCL2L12,PTPN6,RNF125,MARVELD3,NPY1R,DUSP5,CASP8,NMI,CGNL1,LYN,GPR176
GO: Biological Process	GO:0048598	embryonic morphogenesis	7.669e-05	0.4484	0.004076	0.03771	31	701	NANOG,GRHL2,FZD7,ADM,SDC4,SFRP2,POU5F1,GDF3,ZIC2,ZIC5,MTHFD1,SNAI1,MYC,MYCN,SPINT1,CDH23,HESX1,BMP4,VENTX,GLI1,GLI2,COBL,FOXH1,KDF1,DUSP5,CASP8,TDGF1,TGFBR2,OTX2,LLGL2,RBPMS2
GO: Biological Process	GO:0150104	transport across blood-brain barrier	8.425e-05	0.4926	0.004438	0.04105	9	87	SLC29A2,SLC13A3,APOE,SLC1A5,SLC5A5,SLC16A1,SLC7A8,SLC7A3,SLC29A1
GO: Biological Process	GO:0098713	leucine import across plasma membrane	8.758e-05	0.5121	0.004532	0.04192	3	5	SLC43A1,SLC3A2,SLC7A8
GO: Biological Process	GO:1903801	L-leucine import across plasma membrane	8.758e-05	0.5121	0.004532	0.04192	3	5	SLC43A1,SLC3A2,SLC7A8
GO: Biological Process	GO:0010232	vascular transport	9.214e-05	0.5387	0.004726	0.04372	9	88	SLC29A2,SLC13A3,APOE,SLC1A5,SLC5A5,SLC16A1,SLC7A8,SLC7A3,SLC29A1
GO: Biological Process	GO:1901652	response to peptide	9.38e-05	0.5484	0.004769	0.04412	27	579	ADCY5,FABP3,ADM,PLD1,CXCL12,ICAM1,APRT,STC2,ASS1,PRKAR1B,PNPLA3,RIPK2,GCNT1,STAT6,SOCS2,JAK3,TBC1D4,BAIAP2L1,PCSK9,RARRES2,GRB7,TIMP4,EIF4EBP1,CD40,SLC39A14,LYN,PCK2
GO: Biological Process	GO:0150105	protein localization to cell-cell junction	9.555e-05	0.5587	0.004816	0.04455	5	23	LSR,TJP3,F11R,DSP,CGNL1
GO: Biological Process	GO:0032924	activin receptor signaling pathway	9.785e-05	0.5721	0.00489	0.04524	7	52	FST,ZIC2,IGSF1,FOXH1,TDGF1,TDGF1P3,TGFBR2
GO: Biological Process	GO:0006874	cellular calcium ion homeostasis	9.958e-05	0.5823	0.004934	0.04565	25	518	CD52,F2RL1,ADCY5,ADM,CCL2,PLCG2,TMEM64,CXCL12,APOE,JPH1,STC2,PRKG1,CYBA,CDH23,JAK3,BMP4,PTPN6,PYGM,KDR,NPY1R,LPAR4,CD4,CD40,LYN,MCOLN3
GO: Biological Process	GO:0009913	epidermal cell differentiation	0.0001017	0.5948	0.004998	0.04624	21	397	GRHL2,POU2F3,GDF3,PPL,MYCN,PRSS8,CNFN,ESRP1,CDH23,IRF6,BMP4,GLI1,GLI2,KDF1,KRT8,KRT18,DSP,KRT19,TFAP2C,CDH3,MCOLN3
GO: Biological Process	GO:0002683	negative regulation of immune system process	0.000112	0.6547	0.005452	0.05044	23	460	HMOX1,SERPINB9,MICB,CCL2,RHBDD3,SDC4,CXCL12,EZR,DHX58,SAMHD1,IL4R,MYC,IDO1,STAT6,JAK3,BMP4,PTPN6,RNF125,SMPDL3B,BST2,NMI,LYN,TRIB1
GO: Biological Process	GO:0022407	regulation of cell-cell adhesion	0.0001128	0.6597	0.005452	0.05044	24	491	CCL2,SDC4,CXCL12,PODXL,ICAM1,RHOH,ASS1,PRKG1,IL4R,IDO1,RIPK2,FXYD5,JAK3,BMP4,PTPN6,F11R,GLI2,TGFBR2,CD4,CD9,HAS2,LYN,CDH1,EPCAM
GO: Biological Process	GO:0060670	branching involved in labyrinthine layer morphogenesis	0.0001153	0.6743	0.005527	0.05113	4	13	GRHL2,ADM,SPINT1,LLGL2
GO: Biological Process	GO:0001841	neural tube formation	0.0001189	0.6954	0.005628	0.05207	11	134	GRHL2,ADM,SDC4,SFRP2,ZIC2,ZIC5,MTHFD1,SPINT1,BMP4,COBL,CASP8
GO: Biological Process	GO:0030104	water homeostasis	0.0001196	0.6995	0.005628	0.05207	9	91	ADCY5,SCNN1A,SCNN1G,CLDN4,LSR,PRKAR1B,KDF1,HAS2,CDH1
GO: Biological Process	GO:0001843	neural tube closure	0.0001203	0.7035	0.005628	0.05207	10	112	GRHL2,ADM,SDC4,SFRP2,ZIC2,ZIC5,MTHFD1,SPINT1,BMP4,COBL
GO: Biological Process	GO:0043304	regulation of mast cell degranulation	0.0001253	0.7324	0.005813	0.05378	6	38	HMOX1,FES,VAMP8,IL4R,STXBP2,LYN
GO: Biological Process	GO:0060606	tube closure	0.0001296	0.7577	0.005966	0.0552	10	113	GRHL2,ADM,SDC4,SFRP2,ZIC2,ZIC5,MTHFD1,SPINT1,BMP4,COBL
GO: Biological Process	GO:0098542	defense response to other organism	0.0001317	0.7699	0.006015	0.05564	47	1285	TRIML2,F2RL1,TRIM22,ADM,MFAP4,SERPINB9,WFDC2,CLU,MICB,FES,PLA2G2A,CCL2,PLCG2,PLD1,PMAIP1,DHX58,ICAM1,RNF135,IFITM1,SAMHD1,APOE,RAB20,IFI35,POLR3G,ISG15,ASS1,VAMP8,IL4R,CYBA,RIPK2,IRF6,JAK3,PTPN6,RNF125,STXBP2,SMPDL3B,BST2,HERC6,RARRES2,TDGF1,IFNLR1,NMI,CD4,RAB34,CD40,LYN,HERC5
GO: Biological Process	GO:0007159	leukocyte cell-cell adhesion	0.0001342	0.7848	0.006084	0.05628	21	405	CCL2,SDC4,CXCL12,EZR,ICAM1,RHOH,ASS1,IL4R,IDO1,RIPK2,GCNT1,JAK3,BMP4,PTPN6,F11R,GLI2,TGFBR2,CD4,CHST4,HAS2,LYN
GO: Biological Process	GO:0001775	cell activation	0.0001367	0.799	0.006144	0.05683	56	1623	PDGFA,CTSC,TMC6,BCL11A,HMOX1,F2RL1,FZD7,S100A11,CLU,HPRT1,MICB,HPS1,FES,PLA2G2A,CCL2,RHBDD3,PLAU,PLCG2,PLD1,ALDOC,SDC4,CXCL12,ICAM1,APOE,APRT,IFI35,RHOH,MT1G,ARRB1,PRKG1,VAMP8,IL4R,CYBA,IDO1,RIPK2,STAT6,JAK3,BMP4,PTPN6,STXBP2,F11R,BST2,GLI2,PYGL,DSP,CASP8,TEC,CRIP3,TGFBR2,NMI,CD4,CD9,CD40,CDA,LYN,STOM
GO: Biological Process	GO:0008544	epidermis development	0.0001382	0.8078	0.006144	0.05683	25	529	PDGFA,GRHL2,FST,POU2F3,GDF3,PPL,SNAI1,MYCN,PRSS8,CNFN,ESRP1,CDH23,IRF6,BMP4,GLI1,GLI2,KDF1,KRT8,KRT18,DSP,KRT19,TFAP2C,LDB2,CDH3,MCOLN3
GO: Biological Process	GO:0071384	cellular response to corticosteroid stimulus	0.0001387	0.811	0.006144	0.05683	8	73	SCNN1A,SCNN1G,ICAM1,ASS1,BMP4,DNMT3B,EIF4EBP1,PCK2
GO: Biological Process	GO:0043300	regulation of leukocyte degranulation	0.0001407	0.8224	0.006184	0.0572	7	55	HMOX1,F2RL1,FES,VAMP8,IL4R,STXBP2,LYN
GO: Biological Process	GO:0071549	cellular response to dexamethasone stimulus	0.0001455	0.8505	0.0063	0.05828	6	39	ICAM1,ASS1,BMP4,DNMT3B,EIF4EBP1,PCK2
GO: Biological Process	GO:0033006	regulation of mast cell activation involved in immune response	0.0001455	0.8505	0.0063	0.05828	6	39	HMOX1,FES,VAMP8,IL4R,STXBP2,LYN
GO: Biological Process	GO:0006952	defense response	0.0001466	0.8571	0.006302	0.0583	64	1935	TRIML2,CTSC,HMOX1,F2RL1,TRIM22,ADM,MFAP4,SERPINB9,WFDC2,CLU,MICB,HPS1,FES,PLA2G2A,CCL2,RHBDD3,PLCG2,PLD1,CHST2,CXCL12,PMAIP1,THEMIS2,DHX58,ICAM1,RNF135,IFITM1,SAMHD1,APOE,RAB20,IFI35,POLR3G,IGFBP4,ISG15,ASS1,VAMP8,IL4R,GABRA5,CYBA,IDO1,RIPK2,IRF6,GGT1,STAT6,JAK3,PTPN6,RNF125,STXBP2,SMPDL3B,F11R,RBMS3,BST2,HERC6,RARRES2,TDGF1,IFNLR1,NMI,CD4,RAB34,SIGIRR,CHST4,CD40,ELF3,LYN,HERC5
GO: Biological Process	GO:0055074	calcium ion homeostasis	0.0001644	0.9611	0.007015	0.0649	25	535	CD52,F2RL1,ADCY5,ADM,CCL2,PLCG2,TMEM64,CXCL12,APOE,JPH1,STC2,PRKG1,CYBA,CDH23,JAK3,BMP4,PTPN6,PYGM,KDR,NPY1R,LPAR4,CD4,CD40,LYN,MCOLN3
GO: Biological Process	GO:0043123	positive regulation of I-kappaB kinase/NF-kappaB signaling	0.000169	0.9884	0.007162	0.06626	13	188	TRAF5,TRIML2,HMOX1,F2RL1,TRIM22,S100A4,RIPK2,BST2,PIM2,ROR1,CASP8,CD4,CD40
GO: Biological Process	GO:0009887	animal organ morphogenesis	0.0001715	1	0.007215	0.06674	46	1263	DHRS3,PDGFA,GRHL2,FZD7,ADM,ESRP2,CSRNP1,HPS1,CCL2,PLAU,FGFR4,FHL2,FST,ALPL,EZR,SFRP2,POU5F1,PPARGC1B,MTHFD1,PRKAR1B,SNAI1,MYC,MYCN,ESRP1,CDH23,GCNT1,HESX1,STAT6,NRP2,BMP4,GLI1,GLI2,ADAMTS16,KDR,FOXH1,NPY1R,DSP,ROR1,TFAP2C,TGFBR2,OTX2,RBPMS2,ELF3,HAS2,TNNC1,CDH1
GO: Biological Process	GO:0030855	epithelial cell differentiation	0.0001767	1	0.00733	0.06781	36	906	F2RL1,GRHL2,FZD7,ALDOC,POU2F3,EZR,PODXL,ICAM1,GDF3,PPL,FOXB1,TJP3,MYCN,PRSS8,CNFN,ESRP1,CDH23,IRF6,BMP4,F11R,GLI1,GLI2,KDR,KDF1,KRT8,RAB25,KRT18,DSP,KRT19,TFAP2C,ELF3,MARVELD2,CDH1,CDH3,PCK2,MCOLN3
GO: Biological Process	GO:0030879	mammary gland development	0.0001768	1	0.00733	0.06781	12	164	APRT,FOXB1,IRF6,STAT6,SOCS2,BMP4,GLI2,TDGF1,TFAP2C,TGFBR2,ELF3,SLC29A1
GO: Biological Process	GO:0003013	circulatory system process	0.0001907	1	0.007852	0.07264	30	704	RNLS,ADM2,HMOX1,F2RL1,SLC29A2,ADM,KCNK6,CXCL12,HTR1D,ICAM1,SLC13A3,APOE,SLC1A5,SLC5A5,SLC16A1,PRKG1,OCLN,TJP3,CYBA,F11R,KCND1,ADAMTS16,NPY1R,RARRES2,DSP,DUSP5,SLC7A8,SLC7A3,TNNC1,SLC29A1
GO: Biological Process	GO:0014020	primary neural tube formation	0.0001988	1	0.008129	0.0752	10	119	GRHL2,ADM,SDC4,SFRP2,ZIC2,ZIC5,MTHFD1,SPINT1,BMP4,COBL
GO: Biological Process	GO:0022408	negative regulation of cell-cell adhesion	0.0002084	1	0.008463	0.0783	14	218	SDC4,CXCL12,PODXL,ASS1,PRKG1,IL4R,IDO1,FXYD5,JAK3,BMP4,PTPN6,CD9,CDH1,EPCAM
GO: Biological Process	GO:0009743	response to carbohydrate	0.0002155	1	0.00869	0.08039	16	273	PDE4C,ADCY5,COL6A2,VSNL1,ICAM1,ARRB1,PNPLA3,NQO1,KRT18,LIN28A,TGFBR2,RAB34,SLC39A14,LYN,SLC29A1,PCK2
GO: Biological Process	GO:1902229	regulation of intrinsic apoptotic signaling pathway in response to DNA damage	0.0002219	1	0.008885	0.08219	6	42	CLU,CXCL12,SFRP2,SNAI1,BCL2L12,STEAP3
GO: Biological Process	GO:0016477	cell migration	0.0002349	1	0.009345	0.08645	60	1812	PDGFA,HMOX1,F2RL1,TNFRSF12A,S100A11,SCNN1G,CCL2,PLAU,FGFR4,PLCG2,PLD1,SDC4,CXCL12,SFRP2,PODXL,ICAM1,IFITM1,CLDN4,APOE,SLC3A2,RHOH,FOXB1,SLC16A1,FEZF1,SNAI1,PRKG1,SEMA3E,MYC,GCNT1,NRP2,BMP4,PTPN6,F11R,BST2,GLI1,KDR,MARVELD3,UNC5D,RAB25,RARRES2,GRB7,RASGEF1A,TDGF1,SLC7A7,LDB2,SLC7A8,TGFBR2,CD9,PDLIM1,CCBE1,CHST4,SCARB1,CD40,EGFL7,HAS2,LYN,CDH1,EPCAM,TRIB1,EPHA1
GO: Biological Process	GO:1901654	response to ketone	0.00024	1	0.00942	0.08714	14	221	ADCY5,SCNN1A,SCNN1G,UGT3A2,ICAM1,CLDN4,ASS1,UGT3A1,BMP4,NQO1,DNMT3B,MAP4K1,EIF4EBP1,PCK2
GO: Biological Process	GO:0048589	developmental growth	0.00024	1	0.00942	0.08714	33	816	BCL11A,GRHL2,TRIP10,TNFRSF12A,FZD7,ADM,PLAU,CXCL12,EZR,SFRP2,POU5F1,FXN,APOE,STC2,PRKG1,SEMA3E,BNC2,HESX1,NRP2,SOCS2,BMP4,GLI1,GLI2,COBL,KDR,KDF1,NPY1R,JADE2,TEC,TFAP2C,TGFBR2,LLGL2,CD9
GO: Biological Process	GO:0044403	biological process involved in symbiotic interaction	0.0002491	1	0.009709	0.08982	39	1029	TRIML2,F2RL1,TRIM22,SERPINB9,MICB,CCL2,POU2F3,CXCL12,VRK2,DHX58,ICAM1,IFITM1,SAMHD1,APOE,SLC1A5,ISG15,RAB11FIP4,VAMP8,MYC,SPINT1,NRP2,F11R,BST2,KDR,SPSB2,KRT8,KRT18,KRT19,AP1M2,CASP8,CLDN6,CD4,SCARB1,TMPRSS2,LY6E,LYN,CDH1,STOM,RPL17
GO: Biological Process	GO:0002831	regulation of response to biotic stimulus	0.0002513	1	0.009731	0.09002	22	455	F2RL1,SERPINB9,MICB,PLCG2,DHX58,RNF135,SAMHD1,APOE,IFI35,POLR3G,CYBA,RIPK2,PTPN6,RNF125,SMPDL3B,IFNLR1,NMI,RAB34,SIGIRR,LYN,TRIB1,HERC5
GO: Biological Process	GO:0048565	digestive tract development	0.0002534	1	0.009731	0.09002	11	146	PDGFA,SFRP2,ASS1,BMP4,GLI1,GLI2,COBL,RARRES2,TGFBR2,RBPMS2,CDH1
GO: Biological Process	GO:0048754	branching morphogenesis of an epithelial tube	0.0002546	1	0.009731	0.09002	13	196	ESRP2,CXCL12,SFRP2,SEMA3E,MYC,MYCN,ESRP1,BMP4,GLI2,ADAMTS16,KDR,TFAP2C,TGFBR2
GO: Biological Process	GO:0002703	regulation of leukocyte mediated immunity	0.0002621	1	0.009951	0.09206	15	250	HMOX1,F2RL1,SERPINB9,FES,CCL2,ICAM1,VAMP8,IL4R,STAT6,JAK3,PTPN6,STXBP2,BST2,CD40,LYN
GO: Biological Process	GO:0019221	cytokine-mediated signaling pathway	0.0002738	1	0.01033	0.09555	33	822	TRAF5,NANOG,HMOX1,F2RL1,TRIM22,TNFRSF12A,CCL2,PLP2,CXCL12,VRK2,ICAM1,IFITM1,SAMHD1,IFI35,ISG15,IL4R,MYC,RIPK2,IRF6,STAT6,SOCS2,JAK3,PTPN6,BST2,KRT8,KRT18,CASP8,TEC,IFNLR1,NMI,CD4,SIGIRR,CD40
GO: Biological Process	GO:0035771	interleukin-4-mediated signaling pathway	0.0002971	1	0.01099	0.1017	3	7	IL4R,STAT6,JAK3
GO: Biological Process	GO:0030718	germ-line stem cell population maintenance	0.0002971	1	0.01099	0.1017	3	7	POU5F1,PRDM14,TFAP2C
GO: Biological Process	GO:0009996	negative regulation of cell fate specification	0.0002971	1	0.01099	0.1017	3	7	NANOG,FZD7,SFRP2
GO: Biological Process	GO:0060627	regulation of vesicle-mediated transport	0.0003208	1	0.0118	0.1091	27	625	PACSIN3,HMOX1,F2RL1,CLU,FES,CCL2,PLCG2,PLD1,PLS3,SDC4,EZR,VSNL1,POU5F1,APOC1,APOE,ARRB1,PRKAR1B,VAMP8,IL4R,CYBA,LDLRAP1,TBC1D4,STXBP2,PCSK9,RAB25,SCARB1,LYN
GO: Biological Process	GO:0043122	regulation of I-kappaB kinase/NF-kappaB signaling	0.0003238	1	0.01181	0.1092	15	255	TRAF5,TRIML2,HMOX1,F2RL1,TRIM22,S100A4,PPM1N,RHOH,RIPK2,BST2,PIM2,ROR1,CASP8,CD4,CD40
GO: Biological Process	GO:0021915	neural tube development	0.0003251	1	0.01181	0.1092	13	201	GRHL2,ADM,SDC4,SFRP2,ZIC2,FOXB1,ZIC5,MTHFD1,SPINT1,BMP4,GLI2,COBL,CASP8
GO: Biological Process	GO:0001708	cell fate specification	0.0003307	1	0.01185	0.1096	9	104	NANOG,FZD7,SFRP2,POU5F1,PRDM14,ESRP1,GLI2,TEAD4,OTX2
GO: Biological Process	GO:0002448	mast cell mediated immunity	0.0003324	1	0.01185	0.1096	7	63	HMOX1,SERPINB9,FES,VAMP8,IL4R,STXBP2,LYN
GO: Biological Process	GO:0009617	response to bacterium	0.0003324	1	0.01185	0.1096	33	831	LRAT,CD52,F2RL1,ADM,SERPINB9,WFDC2,PLA2G2A,CCL2,PLCG2,PLD1,ALPL,DHX58,ICAM1,ISG15,ASS1,CYBA,IDO1,RIPK2,GGT1,BAIAP2L1,PYGL,HERC6,RARRES2,CASP8,CD4,RAB34,TIMP4,SIGIRR,SCARB1,CD40,LYN,TRIB1,PCK2
GO: Biological Process	GO:0021536	diencephalon development	0.0003396	1	0.01203	0.1113	8	83	FOXB1,HESX1,NRP2,BMP4,GLI1,GLI2,OTX2,CDH1
GO: Biological Process	GO:0071407	cellular response to organic cyclic compound	0.0003456	1	0.01217	0.1126	27	628	ADCY5,CLU,DDX54,SCNN1A,FES,SCNN1G,CCL2,UGT3A2,ALPL,EZR,HTR1D,HTR3A,ICAM1,SLC5A5,PPARGC1B,SLC16A1,ASS1,PNPLA3,UGT3A1,BMP4,GLI2,FOXH1,DNMT3B,CASP8,EIF4EBP1,CDH1,PCK2
GO: Biological Process	GO:0050865	regulation of cell activation	0.0003599	1	0.01254	0.116	30	731	PDGFA,CTSC,HMOX1,F2RL1,HPS1,FES,PLA2G2A,CCL2,RHBDD3,SDC4,APOE,RHOH,PRKG1,VAMP8,IL4R,IDO1,RIPK2,STAT6,JAK3,BMP4,PTPN6,STXBP2,F11R,GLI2,TEC,TGFBR2,CD4,CD9,CD40,LYN
GO: Biological Process	GO:0140546	defense response to symbiont	0.0003624	1	0.01254	0.116	16	286	F2RL1,TRIM22,MICB,PMAIP1,DHX58,RNF135,IFITM1,SAMHD1,POLR3G,ISG15,VAMP8,RNF125,BST2,IFNLR1,CD40,HERC5
GO: Biological Process	GO:0051607	defense response to virus	0.0003624	1	0.01254	0.116	16	286	F2RL1,TRIM22,MICB,PMAIP1,DHX58,RNF135,IFITM1,SAMHD1,POLR3G,ISG15,VAMP8,RNF125,BST2,IFNLR1,CD40,HERC5
GO: Biological Process	GO:0010464	regulation of mesenchymal cell proliferation	0.0003693	1	0.0127	0.1175	6	46	PDGFA,MYC,MYCN,BMP4,KDR,TGFBR2
GO: Biological Process	GO:0001889	liver development	0.0003762	1	0.01286	0.119	12	178	HMOX1,RHBDD3,PLAU,GNPNAT1,LSR,ASS1,BMP4,GLI1,COBL,PCSK9,KRT18,PCK2
GO: Biological Process	GO:0007178	transmembrane receptor protein serine/threonine kinase signaling pathway	0.0003869	1	0.01315	0.1217	20	407	NANOG,CCL2,FST,SFRP2,POU5F1,GDF3,ZIC2,IGSF1,BMP4,F11R,KDR,FOXH1,INHBE,RBPMS,JADE2,KCP,TDGF1,TDGF1P3,TGFBR2,RBPMS2
GO: Biological Process	GO:0070371	ERK1 and ERK2 cascade	0.0003946	1	0.01334	0.1234	19	377	PDGFA,F2RL1,PLA2G2A,CCL2,FGFR4,CXCL12,EZR,ICAM1,APOE,ARRB1,MYC,RIPK2,HESX1,BMP4,PTPN6,KDR,ROR1,CD4,LYN
GO: Biological Process	GO:0046596	regulation of viral entry into host cell	0.0004159	1	0.01397	0.1292	6	47	TRIML2,TRIM22,IFITM1,CD4,TMPRSS2,LY6E
GO: Biological Process	GO:0060706	cell differentiation involved in embryonic placenta development	0.0004206	1	0.01397	0.1292	5	31	GRHL2,SNAI1,KRT8,KRT19,CASP8
GO: Biological Process	GO:1902230	negative regulation of intrinsic apoptotic signaling pathway in response to DNA damage	0.0004206	1	0.01397	0.1292	5	31	CLU,CXCL12,SFRP2,SNAI1,BCL2L12
GO: Biological Process	GO:0061008	hepaticobiliary system development	0.0004376	1	0.01404	0.1299	12	181	HMOX1,RHBDD3,PLAU,GNPNAT1,LSR,ASS1,BMP4,GLI1,COBL,PCSK9,KRT18,PCK2
GO: Biological Process	GO:0002886	regulation of myeloid leukocyte mediated immunity	0.0004435	1	0.01404	0.1299	7	66	HMOX1,F2RL1,FES,VAMP8,IL4R,STXBP2,LYN
GO: Biological Process	GO:1905546	cellular response to phenylpropanoid	0.0004443	1	0.01404	0.1299	2	2	UGT3A2,UGT3A1
GO: Biological Process	GO:0071413	cellular response to hydroxyisoflavone	0.0004443	1	0.01404	0.1299	2	2	UGT3A2,UGT3A1
GO: Biological Process	GO:0071412	cellular response to genistein	0.0004443	1	0.01404	0.1299	2	2	UGT3A2,UGT3A1
GO: Biological Process	GO:0060032	notochord regression	0.0004443	1	0.01404	0.1299	2	2	GLI1,GLI2
GO: Biological Process	GO:1902998	positive regulation of neurofibrillary tangle assembly	0.0004443	1	0.01404	0.1299	2	2	CLU,APOE
GO: Biological Process	GO:0006168	adenine salvage	0.0004443	1	0.01404	0.1299	2	2	HPRT1,APRT
GO: Biological Process	GO:0002731	negative regulation of dendritic cell cytokine production	0.0004443	1	0.01404	0.1299	2	2	JAK3,BST2
GO: Biological Process	GO:0001838	embryonic epithelial tube formation	0.0004475	1	0.01406	0.13	11	156	GRHL2,ADM,SDC4,SFRP2,ZIC2,ZIC5,MTHFD1,SPINT1,BMP4,COBL,CASP8
GO: Biological Process	GO:1901722	regulation of cell proliferation involved in kidney development	0.0004543	1	0.01406	0.13	4	18	PDGFA,MYC,BMP4,LIN28A
GO: Biological Process	GO:0034375	high-density lipoprotein particle remodeling	0.0004543	1	0.01406	0.13	4	18	PLTP,APOC1,APOE,SCARB1
GO: Biological Process	GO:0034134	toll-like receptor 2 signaling pathway	0.0004543	1	0.01406	0.13	4	18	F2RL1,CYBA,RIPK2,LYN
GO: Biological Process	GO:0002682	regulation of immune system process	0.0004923	1	0.01513	0.1399	57	1747	CTSC,HMOX1,F2RL1,MFAP4,SERPINB9,CLU,MICB,HPS1,FES,PLA2G2A,CCL2,RHBDD3,PLCG2,SDC4,TMEM64,CXCL12,THEMIS2,EZR,DHX58,ICAM1,RNF135,IFITM1,SAMHD1,APOE,IFI35,POLR3G,RHOH,PPARGC1B,ISG15,VAMP8,IL4R,MYC,IDO1,RIPK2,GGT1,STAT6,JAK3,BMP4,PTPN6,RNF125,STXBP2,SMPDL3B,BST2,GLI2,TESC,RARRES2,CASP8,TEC,IFNLR1,TGFBR2,NMI,CD4,CD9,CD40,LYN,TRIB1,HERC5
GO: Biological Process	GO:0034341	response to interferon-gamma	0.0004941	1	0.01513	0.1399	13	210	TRIM22,CCL2,ICAM1,IFITM1,RAB20,ASS1,VAMP8,IRF6,STXBP2,BST2,TDGF1,NMI,CD40
GO: Biological Process	GO:0022414	reproductive process	0.0005135	1	0.01564	0.1447	56	1711	NANOG,RPL39L,GRHL2,ADM,S100A11,WFDC2,HPS1,PPP1R1B,PLAU,FST,HSPA2,PLTP,CXCL12,ALPL,SFRP2,DHX37,ICAM1,CLDN4,ARRB1,STC2,CUZD1,SNAI1,PRDM14,IL4R,TDRD12,ZFP42,SPINK2,SPINT1,IDO1,HESX1,GGT1,BMP4,PTPN6,GLI1,GLI2,EIF2S2,ADAMTS16,DIAPH2,KDR,TESC,OSGIN2,ATP8B3,KRT8,KRT19,CASP8,TEAD4,LIN28A,TFAP2C,PKMYT1,TGFBR2,LLGL2,CD9,ADGRG2,TIMP4,HAS2,CDH1
GO: Biological Process	GO:0050678	regulation of epithelial cell proliferation	0.0005186	1	0.01571	0.1454	21	448	HMOX1,FZD7,ESRP2,CCL2,PLAU,CXCL12,SFRP2,APOE,CYBA,MYC,ESRP1,NRP2,BMP4,GLI1,KDR,MARVELD3,KDF1,EGFL7,HAS2,CDH1,CDH3
GO: Biological Process	GO:0071548	response to dexamethasone	0.000523	1	0.01576	0.1458	6	49	ICAM1,ASS1,BMP4,DNMT3B,EIF4EBP1,PCK2
GO: Biological Process	GO:0032870	cellular response to hormone stimulus	0.0005342	1	0.0159	0.1471	28	680	ADCY5,SERPINB9,DDX54,SCNN1A,SCNN1G,ICAM1,APRT,SLC5A5,PPARGC1B,ASS1,CUZD1,PRKAR1B,PNPLA3,STAT6,SOCS2,JAK3,BMP4,TBC1D4,BAIAP2L1,FOXH1,PCSK9,DNMT3B,RARRES2,GRB7,EIF4EBP1,SLC39A14,LYN,PCK2
GO: Biological Process	GO:0002832	negative regulation of response to biotic stimulus	0.0005352	1	0.0159	0.1471	9	111	SERPINB9,MICB,DHX58,SAMHD1,RNF125,SMPDL3B,NMI,SIGIRR,TRIB1
GO: Biological Process	GO:0000003	reproduction	0.0005356	1	0.0159	0.1471	56	1714	NANOG,RPL39L,GRHL2,ADM,S100A11,WFDC2,HPS1,PPP1R1B,PLAU,FST,HSPA2,PLTP,CXCL12,ALPL,SFRP2,DHX37,ICAM1,CLDN4,ARRB1,STC2,CUZD1,SNAI1,PRDM14,IL4R,TDRD12,ZFP42,SPINK2,SPINT1,IDO1,HESX1,GGT1,BMP4,PTPN6,GLI1,GLI2,EIF2S2,ADAMTS16,DIAPH2,KDR,TESC,OSGIN2,ATP8B3,KRT8,KRT19,CASP8,TEAD4,LIN28A,TFAP2C,PKMYT1,TGFBR2,LLGL2,CD9,ADGRG2,TIMP4,HAS2,CDH1
GO: Biological Process	GO:0016032	viral process	0.0005449	1	0.01609	0.1489	36	962	TRIML2,TRIM22,MICB,CCL2,POU2F3,CXCL12,VRK2,DHX58,ICAM1,IFITM1,SAMHD1,APOE,SLC1A5,ISG15,RAB11FIP4,VAMP8,MYC,SPINT1,NRP2,F11R,BST2,KDR,SPSB2,KRT8,KRT18,KRT19,AP1M2,CASP8,CLDN6,CD4,SCARB1,TMPRSS2,LY6E,LYN,STOM,RPL17
GO: Biological Process	GO:0045321	leukocyte activation	0.0005609	1	0.01648	0.1525	49	1447	CTSC,TMC6,BCL11A,HMOX1,F2RL1,FZD7,S100A11,CLU,HPRT1,MICB,HPS1,FES,PLA2G2A,CCL2,RHBDD3,PLAU,PLCG2,PLD1,ALDOC,SDC4,CXCL12,ICAM1,APRT,IFI35,RHOH,MT1G,VAMP8,IL4R,CYBA,IDO1,RIPK2,STAT6,JAK3,BMP4,PTPN6,STXBP2,BST2,GLI2,PYGL,DSP,CASP8,CRIP3,TGFBR2,NMI,CD4,CD40,CDA,LYN,STOM
GO: Biological Process	GO:0006766	vitamin metabolic process	0.000581	1	0.01674	0.1549	10	136	LRAT,FGFR4,PLTP,MTHFD1,SNAI1,MTHFD2,CYP26A1,ALDH1L1,GSTO2,SLC25A19
GO: Biological Process	GO:1902475	L-alpha-amino acid transmembrane transport	0.0005824	1	0.01674	0.1549	7	69	SLC43A1,SLC1A5,SLC3A2,SLC25A18,SLC7A7,SLC7A8,SLC7A3
GO: Biological Process	GO:0055123	digestive system development	0.0005839	1	0.01674	0.1549	11	161	PDGFA,SFRP2,ASS1,BMP4,GLI1,GLI2,COBL,RARRES2,TGFBR2,RBPMS2,CDH1
GO: Biological Process	GO:0032480	negative regulation of type I interferon production	0.000584	1	0.01674	0.1549	6	50	DHX58,RNF135,ISG15,RNF125,NMI,HERC5
GO: Biological Process	GO:0033628	regulation of cell adhesion mediated by integrin	0.000584	1	0.01674	0.1549	6	50	PLAU,SFRP2,PODXL,PTPN6,TESC,LYN
GO: Biological Process	GO:0032479	regulation of type I interferon production	0.0006153	1	0.01755	0.1623	10	137	PLCG2,DHX58,RNF135,POLR3G,ISG15,RIPK2,STAT6,RNF125,NMI,HERC5
GO: Biological Process	GO:0002763	positive regulation of myeloid leukocyte differentiation	0.0006356	1	0.01804	0.1669	7	70	FES,TMEM64,PPARGC1B,TESC,CASP8,CD4,TRIB1
GO: Biological Process	GO:1905039	carboxylic acid transmembrane transport	0.0006474	1	0.0182	0.1683	11	163	MID1IP1,SLC43A1,SLC13A3,SLC1A5,SLC3A2,SLC16A1,MYC,SLC25A18,SLC7A7,SLC7A8,SLC7A3
GO: Biological Process	GO:0008630	intrinsic apoptotic signaling pathway in response to DNA damage	0.00065	1	0.0182	0.1683	9	114	HMOX1,CLU,CXCL12,PMAIP1,SFRP2,SNAI1,MYC,BCL2L12,STEAP3
GO: Biological Process	GO:0014075	response to amine	0.0006504	1	0.0182	0.1683	6	51	HPRT1,PPP1R1B,ICAM1,ASS1,NQO1,RGS10
GO: Biological Process	GO:0060795	cell fate commitment involved in formation of primary germ layer	0.0006542	1	0.01822	0.1685	5	34	NANOG,FZD7,SFRP2,POU5F1,BMP4
GO: Biological Process	GO:0045087	innate immune response	0.000659	1	0.01826	0.1689	38	1045	TRIML2,F2RL1,TRIM22,MFAP4,SERPINB9,WFDC2,CLU,FES,CCL2,PLCG2,DHX58,ICAM1,RNF135,IFITM1,SAMHD1,APOE,RAB20,IFI35,POLR3G,ISG15,ASS1,VAMP8,CYBA,RIPK2,IRF6,JAK3,PTPN6,STXBP2,SMPDL3B,BST2,HERC6,RARRES2,TDGF1,IFNLR1,NMI,CD40,LYN,HERC5
GO: Biological Process	GO:0010634	positive regulation of epithelial cell migration	0.0006748	1	0.01836	0.1698	12	190	HMOX1,PLCG2,NRP2,BMP4,KDR,RAB25,TDGF1,TGFBR2,CCBE1,SCARB1,CD40,HAS2
GO: Biological Process	GO:1903708	positive regulation of hemopoiesis	0.0006748	1	0.01836	0.1698	12	190	FES,TMEM64,RHOH,PPARGC1B,IL4R,RIPK2,GLI2,TESC,CASP8,TGFBR2,CD4,TRIB1
GO: Biological Process	GO:1902107	positive regulation of leukocyte differentiation	0.0006748	1	0.01836	0.1698	12	190	FES,TMEM64,RHOH,PPARGC1B,IL4R,RIPK2,GLI2,TESC,CASP8,TGFBR2,CD4,TRIB1
GO: Biological Process	GO:0050679	positive regulation of epithelial cell proliferation	0.0006757	1	0.01836	0.1698	14	245	HMOX1,FZD7,ESRP2,CCL2,CXCL12,CYBA,MYC,ESRP1,NRP2,BMP4,KDR,EGFL7,HAS2,CDH3
GO: Biological Process	GO:0007169	transmembrane receptor protein tyrosine kinase signaling pathway	0.0006783	1	0.01836	0.1698	31	795	PDGFA,PDGFRL,ESRP2,CSRNP1,FES,CCL2,FGFR4,IGFBP4,PRDM14,CYBA,ESRP1,STAT6,NRP2,SOCS2,JAK3,BMP4,ANOS1,BAIAP2L1,KDR,RARRES2,ROR1,GRB7,TDGF1,OTX2,CD4,CCBE1,EIF4EBP1,SLC39A14,LYN,CDH3,EPHA1
GO: Biological Process	GO:1903825	organic acid transmembrane transport	0.0006813	1	0.01836	0.1698	11	164	MID1IP1,SLC43A1,SLC13A3,SLC1A5,SLC3A2,SLC16A1,MYC,SLC25A18,SLC7A7,SLC7A8,SLC7A3
GO: Biological Process	GO:0015803	branched-chain amino acid transport	0.0006911	1	0.01841	0.1703	3	9	SLC43A1,SLC3A2,SLC7A8
GO: Biological Process	GO:0098773	skin epidermis development	0.0006925	1	0.01841	0.1703	9	115	PDGFA,FST,SNAI1,PRSS8,GLI2,KDF1,TFAP2C,LDB2,CDH3
GO: Biological Process	GO:0015807	L-amino acid transport	0.0006927	1	0.01841	0.1703	7	71	SLC43A1,SLC1A5,SLC3A2,SLC25A18,SLC7A7,SLC7A8,SLC7A3
GO: Biological Process	GO:0001710	mesodermal cell fate commitment	0.000696	1	0.01841	0.1703	4	20	NANOG,SFRP2,POU5F1,BMP4
GO: Biological Process	GO:0000902	cell morphogenesis	0.0007058	1	0.01859	0.172	42	1197	BCL11A,GRHL2,TNFRSF12A,FZD7,CLU,HPRT1,HPS1,FES,UGT8,CCL2,CXCL12,EZR,CHODL,ICAM1,CLDN4,FXN,APOE,ZIC2,RHOH,FOXB1,FEZF1,FBLIM1,PRDM14,SEMA3E,UNC5B,CDH23,NRP2,PTPN6,ANOS1,F11R,GLI2,COBL,KDR,UNC5D,KRT8,RAB25,JADE2,GRB7,OTX2,HAS2,CDH1,EPHA1
GO: Biological Process	GO:0045785	positive regulation of cell adhesion	0.0007409	1	0.01943	0.1797	22	493	FBLN2,CCL2,SDC4,CXCL12,SFRP2,PODXL,ICAM1,RHOH,IL4R,RIPK2,JAK3,PTPN6,F11R,GLI2,KDR,TDGF1,TGFBR2,CD4,HAS2,LYN,CDH1,EPHA1
GO: Biological Process	GO:0034369	plasma lipoprotein particle remodeling	0.0007503	1	0.0195	0.1804	5	35	PLA2G2A,PLTP,APOC1,APOE,SCARB1
GO: Biological Process	GO:0034368	protein-lipid complex remodeling	0.0007503	1	0.0195	0.1804	5	35	PLA2G2A,PLTP,APOC1,APOE,SCARB1
GO: Biological Process	GO:0007162	negative regulation of cell adhesion	0.0007784	1	0.02014	0.1863	17	337	FZD7,SDC4,CXCL12,PODXL,CLDN7,ASS1,PRKG1,IL4R,SEMA3E,IDO1,FXYD5,JAK3,BMP4,PTPN6,CD9,CDH1,EPCAM
GO: Biological Process	GO:0019058	viral life cycle	0.0007873	1	0.02028	0.1876	18	368	TRIML2,TRIM22,CCL2,ICAM1,IFITM1,APOE,SLC1A5,ISG15,VAMP8,SPINT1,F11R,BST2,CLDN6,CD4,SCARB1,TMPRSS2,LY6E,STOM
GO: Biological Process	GO:0033003	regulation of mast cell activation	0.0008006	1	0.02049	0.1896	6	53	HMOX1,FES,VAMP8,IL4R,STXBP2,LYN
GO: Biological Process	GO:0030036	actin cytoskeleton organization	0.0008027	1	0.02049	0.1896	30	768	TPM2,PDGFA,F2RL1,TRIP10,FES,PLS3,SDC4,CXCL12,EZR,ICAM1,ARHGEF15,RHOH,PPARGC1B,ARRB1,PRKG1,SEMA3E,IQSEC2,F11R,BAIAP2L1,BST2,DIAPH2,COBL,KRT8,KRT19,LLGL2,PDLIM1,CGNL1,TNNT1,CDH1,EPHA1
GO: Biological Process	GO:0032606	type I interferon production	0.0008131	1	0.02067	0.1912	10	142	PLCG2,DHX58,RNF135,POLR3G,ISG15,RIPK2,STAT6,RNF125,NMI,HERC5
GO: Biological Process	GO:0043269	regulation of ion transport	0.0008239	1	0.02085	0.1929	51	1550	LRAT,PDE4C,PACSIN3,F2RL1,ADCY5,FABP3,DERL3,CCL2,RHBDD3,KCNK6,FGFR4,PLCG2,HSPA2,PLTP,CXCL12,PMAIP1,EZR,VSNL1,HTR3A,SLC43A1,ICAM1,APOC1,APOE,JPH1,ARRB1,SLC16A1,STC2,TMEM37,PRKG1,OCLN,VAMP8,CYBA,MYC,LDLRAP1,PRSS8,FXYD5,JAK3,BMP4,PTPN6,KCND1,TESC,PCSK9,CASP8,CLDN10,CD4,LLGL2,RAB34,LYN,CDH1,PCK2,STOM
GO: Biological Process	GO:0033273	response to vitamin	0.0008426	1	0.02109	0.1951	8	95	LRAT,FES,ALPL,STC2,CYP26A1,DNMT3B,CD4,CD40
GO: Biological Process	GO:0030903	notochord development	0.0008457	1	0.02109	0.1951	4	21	GDF3,GLI1,GLI2,COBL
GO: Biological Process	GO:0090092	regulation of transmembrane receptor protein serine/threonine kinase signaling pathway	0.0008551	1	0.02109	0.1951	15	280	NANOG,FST,SFRP2,POU5F1,GDF3,ZIC2,IGSF1,BMP4,KDR,INHBE,RBPMS,KCP,TDGF1,TGFBR2,RBPMS2
GO: Biological Process	GO:0070374	positive regulation of ERK1 and ERK2 cascade	0.0008552	1	0.02109	0.1951	14	251	PDGFA,F2RL1,PLA2G2A,CCL2,FGFR4,CXCL12,ICAM1,APOE,ARRB1,RIPK2,BMP4,KDR,ROR1,CD4
GO: Biological Process	GO:1902105	regulation of leukocyte differentiation	0.0008583	1	0.02109	0.1951	17	340	FES,TMEM64,RHOH,PPARGC1B,IL4R,MYC,RIPK2,JAK3,BMP4,PTPN6,GLI2,TESC,CASP8,TGFBR2,CD4,LYN,TRIB1
GO: Biological Process	GO:1904019	epithelial cell apoptotic process	0.0008584	1	0.02109	0.1951	10	143	HMOX1,CCL2,ICAM1,BMP4,KDR,KRT8,KRT18,CASP8,TGFBR2,CD40
GO: Biological Process	GO:0003206	cardiac chamber morphogenesis	0.0008584	1	0.02109	0.1951	10	143	DHRS3,GRHL2,FHL2,SFRP2,NRP2,BMP4,FOXH1,DSP,TGFBR2,TNNC1
GO: Biological Process	GO:0051480	regulation of cytosolic calcium ion concentration	0.000882	1	0.02129	0.197	19	403	CD52,F2RL1,ADCY5,ADM,PLCG2,TMEM64,JPH1,PRKG1,CYBA,CDH23,JAK3,BMP4,PTPN6,KDR,NPY1R,LPAR4,CD4,LYN,MCOLN3
GO: Biological Process	GO:0046903	secretion	0.0008842	1	0.02129	0.197	54	1672	PDE4C,PDGFA,CTSC,TMC6,HMOX1,F2RL1,TUBA4A,ADCY5,ADM,S100A11,CLU,HPS1,FES,PLA2G2A,RHBDD3,PLAU,FGFR4,PLD1,ALDOC,SDC4,CXCL12,EZR,VSNL1,POU5F1,APOE,APRT,SLC1A5,FOXB1,ARRB1,SLC16A1,PRKG1,VAMP8,IL4R,CYBA,MYC,SOCS2,PTPN6,STXBP2,BST2,PYGL,NPY1R,RAB25,RARRES2,DSP,LLGL2,RAB34,CD9,STEAP3,CDA,SYTL1,LYN,SLC29A1,PCK2,STOM
GO: Biological Process	GO:0052372	modulation by symbiont of entry into host	0.000885	1	0.02129	0.197	6	54	TRIML2,TRIM22,IFITM1,CD4,TMPRSS2,LY6E
GO: Biological Process	GO:0019674	NAD metabolic process	0.000885	1	0.02129	0.197	6	54	PFKP,ALDOC,NMRK2,NQO1,NMRK1,PCK2
GO: Biological Process	GO:0070228	regulation of lymphocyte apoptotic process	0.0008886	1	0.02129	0.197	7	74	SERPINB9,MYC,IDO1,JAK3,BMP4,CASP8,LYN
GO: Biological Process	GO:0045682	regulation of epidermis development	0.0008886	1	0.02129	0.197	7	74	GRHL2,GDF3,MYCN,ESRP1,BMP4,KDF1,TFAP2C
GO: Biological Process	GO:0030168	platelet activation	0.0009167	1	0.02188	0.2024	11	170	PDGFA,PLCG2,APOE,ARRB1,PRKG1,PTPN6,F11R,TEC,CD9,CD40,LYN
GO: Biological Process	GO:0033627	cell adhesion mediated by integrin	0.0009628	1	0.02268	0.2098	7	75	PLAU,SFRP2,PODXL,ICAM1,PTPN6,TESC,LYN
GO: Biological Process	GO:0043085	positive regulation of catalytic activity	0.000963	1	0.02268	0.2098	52	1600	PDGFA,F2RL1,GRHL2,ADCY5,MID1IP1,CLU,CCL2,FGFR4,HSPA2,SDC4,PMAIP1,SFRP2,ICAM1,CLDN4,FXN,APOE,ARHGEF15,PPARGC1B,ARRB1,DNAJC15,PKIB,PRKAR1B,CYBA,MYC,RIPK2,RAP1GAP2,BMP4,TBC1D4,F11R,KDR,LPAR4,RGL3,DUSP5,ROR1,CASP8,TDGF1,RGS10,TGFBR2,CD4,LLGL2,GRTP1,GUCA1A,MAP4K1,SCARB1,CD40,PCOLCE2,AVPI1,LYN,CDH3,TRIB1,EPHA1,RASGRP2
GO: Biological Process	GO:0002274	myeloid leukocyte activation	0.000969	1	0.02268	0.2098	28	707	CTSC,TMC6,HMOX1,F2RL1,S100A11,CLU,FES,PLA2G2A,PLAU,PLD1,ALDOC,APRT,IFI35,RHOH,MT1G,VAMP8,IL4R,CYBA,PTPN6,STXBP2,BST2,PYGL,DSP,TGFBR2,NMI,CDA,LYN,STOM
GO: Biological Process	GO:0070327	thyroid hormone transport	0.0009721	1	0.02268	0.2098	3	10	CRYM,SLCO4A1,SLC7A8
GO: Biological Process	GO:0030388	fructose 1,6-bisphosphate metabolic process	0.0009721	1	0.02268	0.2098	3	10	PFKP,FBP1,ALDOC
GO: Biological Process	GO:0034367	protein-containing complex remodeling	0.0009737	1	0.02268	0.2098	5	37	PLA2G2A,PLTP,APOC1,APOE,SCARB1
GO: Biological Process	GO:0044283	small molecule biosynthetic process	0.0009896	1	0.02296	0.2124	29	743	PDE4A,PDE4C,ADM,FBP1,MID1IP1,CHST15,HPRT1,FGFR4,PLCG2,ALDOC,PLTP,SAMHD1,APOC1,APOE,APRT,MTHFD1,ASS1,SNAI1,PRKG1,IDO1,BCAT1,GGT1,ACCS,NME3,ACSS3,GSTM1,CDA,SLC39A14,PCK2
GO: Biological Process	GO:0009792	embryo development ending in birth or egg hatching	0.000999	1	0.02309	0.2136	32	850	GRHL2,ADM,SDC4,SFRP2,POU5F1,FXN,GDF3,ZIC2,FOXB1,ZIC5,MTHFD1,SNAI1,PRDM14,MYCN,ZFP42,SPINT1,BMP4,NECAB1,GLI2,EIF2S2,COBL,KRT8,KRT19,CASP8,TDGF1,TEAD4,TFAP2C,TGFBR2,OTX2,LLGL2,ELF3,CDH1
GO: Biological Process	GO:0061041	regulation of wound healing	0.001007	1	0.02317	0.2144	10	146	PDGFA,F2RL1,TNFRSF12A,CCL2,PLAU,CLDN4,APOE,PRKG1,OCLN,CD9
GO: Biological Process	GO:0010544	negative regulation of platelet activation	0.001017	1	0.02331	0.2157	4	22	PDGFA,APOE,PRKG1,CD9
GO: Biological Process	GO:0050777	negative regulation of immune response	0.001057	1	0.02403	0.2223	11	173	HMOX1,SERPINB9,DHX58,SAMHD1,IL4R,STAT6,JAK3,PTPN6,SMPDL3B,NMI,LYN
GO: Biological Process	GO:0046434	organophosphate catabolic process	0.001057	1	0.02403	0.2223	11	173	PDE4A,PDE4C,ABHD12B,HPRT1,PLCG2,PLD1,SAMHD1,APOC1,SMPDL3B,SCARB1,CDA
GO: Biological Process	GO:0032101	regulation of response to external stimulus	0.00106	1	0.02403	0.2223	40	1147	PDGFA,PDE6B,CTSC,F2RL1,SERPINB9,MICB,PLA2G2A,CCL2,RHBDD3,PLAU,PLCG2,CXCL12,DHX58,RNF135,SAMHD1,APOE,IFI35,POLR3G,PRKG1,VAMP8,SEMA3E,CYBA,IDO1,RIPK2,GGT1,PTPN6,RNF125,SMPDL3B,KDR,RARRES2,IFNLR1,TGFBR2,NMI,RAB34,CD9,GUCA1A,SIGIRR,LYN,TRIB1,HERC5
GO: Biological Process	GO:0009636	response to toxic substance	0.001073	1	0.02423	0.2242	14	257	HTR1D,APOE,MT1E,MT1G,MT1X,ASS1,GSTO2,NQO1,DNMT3B,GPX3,GSTM1,SLC7A8,LYN,CDH1
GO: Biological Process	GO:0002053	positive regulation of mesenchymal cell proliferation	0.001102	1	0.02479	0.2293	5	38	PDGFA,MYC,MYCN,KDR,TGFBR2
GO: Biological Process	GO:0031960	response to corticosteroid	0.001108	1	0.02483	0.2297	11	174	ADM,SCNN1A,SCNN1G,ALPL,ICAM1,PPARGC1B,ASS1,BMP4,DNMT3B,EIF4EBP1,PCK2
GO: Biological Process	GO:0050819	negative regulation of coagulation	0.00118	1	0.02613	0.2418	6	57	PDGFA,PLAU,PROCR,APOE,PRKG1,CD9
GO: Biological Process	GO:0061028	establishment of endothelial barrier	0.00118	1	0.02613	0.2418	6	57	F2RL1,EZR,ICAM1,TJP3,F11R,MARVELD2
GO: Biological Process	GO:0009395	phospholipid catabolic process	0.00118	1	0.02613	0.2418	6	57	ABHD12B,PLCG2,PLD1,APOC1,SMPDL3B,SCARB1
GO: Biological Process	GO:0003006	developmental process involved in reproduction	0.001207	1	0.02649	0.2451	40	1155	NANOG,RPL39L,GRHL2,ADM,S100A11,WFDC2,HPS1,FST,HSPA2,CXCL12,ALPL,SFRP2,DHX37,ICAM1,ARRB1,STC2,SNAI1,PRDM14,TDRD12,ZFP42,SPINK2,SPINT1,HESX1,GGT1,BMP4,PTPN6,GLI1,GLI2,EIF2S2,DIAPH2,KDR,TESC,KRT8,KRT19,CASP8,LIN28A,TFAP2C,LLGL2,ADGRG2,CDH1
GO: Biological Process	GO:0038092	nodal signaling pathway	0.001211	1	0.02649	0.2451	4	23	ZIC2,FOXH1,TDGF1,TDGF1P3
GO: Biological Process	GO:0050818	regulation of coagulation	0.001215	1	0.02649	0.2451	7	78	PDGFA,F2RL1,PLAU,PROCR,APOE,PRKG1,CD9
GO: Biological Process	GO:0030224	monocyte differentiation	0.001243	1	0.02649	0.2451	5	39	FES,MT1G,MYC,BMP4,CD4
GO: Biological Process	GO:0032526	response to retinoic acid	0.001255	1	0.02649	0.2451	9	125	LRAT,TRIML2,NANOG,FZD7,MICB,POU5F1,CYP26A1,TESC,LYN
GO: Biological Process	GO:0043009	chordate embryonic development	0.001278	1	0.02649	0.2451	31	827	GRHL2,ADM,SDC4,SFRP2,POU5F1,GDF3,ZIC2,FOXB1,ZIC5,MTHFD1,SNAI1,PRDM14,MYCN,ZFP42,SPINT1,BMP4,NECAB1,GLI2,EIF2S2,COBL,KRT8,KRT19,CASP8,TDGF1,TEAD4,TFAP2C,TGFBR2,OTX2,LLGL2,ELF3,CDH1
GO: Biological Process	GO:1904273	L-alanine import across plasma membrane	0.001287	1	0.02649	0.2451	2	3	SLC3A2,SLC7A8
GO: Biological Process	GO:0032805	positive regulation of low-density lipoprotein particle receptor catabolic process	0.001287	1	0.02649	0.2451	2	3	APOE,PCSK9
GO: Biological Process	GO:0045226	extracellular polysaccharide biosynthetic process	0.001287	1	0.02649	0.2451	2	3	HAS2,HAS3
GO: Biological Process	GO:1902996	regulation of neurofibrillary tangle assembly	0.001287	1	0.02649	0.2451	2	3	CLU,APOE
GO: Biological Process	GO:0003130	BMP signaling pathway involved in heart induction	0.001287	1	0.02649	0.2451	2	3	POU5F1,BMP4
GO: Biological Process	GO:0003133	endodermal-mesodermal cell signaling	0.001287	1	0.02649	0.2451	2	3	POU5F1,BMP4
GO: Biological Process	GO:0003134	endodermal-mesodermal cell signaling involved in heart induction	0.001287	1	0.02649	0.2451	2	3	POU5F1,BMP4
GO: Biological Process	GO:0046379	extracellular polysaccharide metabolic process	0.001287	1	0.02649	0.2451	2	3	HAS2,HAS3
GO: Biological Process	GO:0046084	adenine biosynthetic process	0.001287	1	0.02649	0.2451	2	3	HPRT1,APRT
GO: Biological Process	GO:0046083	adenine metabolic process	0.001287	1	0.02649	0.2451	2	3	HPRT1,APRT
GO: Biological Process	GO:0010899	regulation of phosphatidylcholine catabolic process	0.001287	1	0.02649	0.2451	2	3	APOC1,SCARB1
GO: Biological Process	GO:0032238	adenosine transport	0.001287	1	0.02649	0.2451	2	3	SLC29A2,SLC29A1
GO: Biological Process	GO:0033595	response to genistein	0.001287	1	0.02649	0.2451	2	3	UGT3A2,UGT3A1
GO: Biological Process	GO:0045626	negative regulation of T-helper 1 cell differentiation	0.001287	1	0.02649	0.2451	2	3	IL4R,JAK3
GO: Biological Process	GO:0010463	mesenchymal cell proliferation	0.001293	1	0.02653	0.2455	6	58	PDGFA,MYC,MYCN,BMP4,KDR,TGFBR2
GO: Biological Process	GO:0033504	floor plate development	0.001316	1	0.0269	0.2489	3	11	FOXB1,GLI2,COBL
GO: Biological Process	GO:0045165	cell fate commitment	0.001372	1	0.02795	0.2585	16	324	NANOG,TUNAR,FZD7,FGFR4,SFRP2,POU5F1,GDF3,PRDM14,ESRP1,STAT6,BMP4,GLI2,KDR,TEAD4,TFAP2C,OTX2
GO: Biological Process	GO:0042493	response to drug	0.001388	1	0.02806	0.2596	19	419	PDE4A,CYP2S1,HMOX1,FABP3,PLIN2,FBP1,SFRP2,ICAM1,ARRB1,ASS1,MYC,NQO1,KDR,DNMT3B,TGFBR2,TIMP4,LYN,CDH1,CDH3
GO: Biological Process	GO:0002252	immune effector process	0.001389	1	0.02806	0.2596	46	1393	CTSC,TMC6,HMOX1,F2RL1,TRIM22,S100A11,MFAP4,SERPINB9,CLU,HPRT1,MICB,FES,CCL2,PLAU,PLCG2,PLD1,ALDOC,PMAIP1,DHX58,ICAM1,RNF135,IFITM1,SAMHD1,APRT,IFI35,POLR3G,ISG15,VAMP8,IL4R,CYBA,RIPK2,STAT6,JAK3,PTPN6,RNF125,STXBP2,BST2,PYGL,DSP,IFNLR1,NMI,CD40,CDA,LYN,HERC5,STOM
GO: Biological Process	GO:0002366	leukocyte activation involved in immune response	0.001395	1	0.02806	0.2596	29	760	CTSC,TMC6,HMOX1,F2RL1,S100A11,FES,PLAU,PLCG2,PLD1,ALDOC,ICAM1,APRT,IFI35,VAMP8,IL4R,CYBA,RIPK2,STAT6,JAK3,PTPN6,STXBP2,BST2,PYGL,DSP,NMI,CD40,CDA,LYN,STOM
GO: Biological Process	GO:0006882	cellular zinc ion homeostasis	0.001396	1	0.02806	0.2596	5	40	HPS1,MT1E,MT1G,MT1X,SLC39A14
GO: Biological Process	GO:0003208	cardiac ventricle morphogenesis	0.00141	1	0.02814	0.2603	7	80	GRHL2,SFRP2,BMP4,FOXH1,DSP,TGFBR2,TNNC1
GO: Biological Process	GO:0070372	regulation of ERK1 and ERK2 cascade	0.001413	1	0.02814	0.2603	17	356	PDGFA,F2RL1,PLA2G2A,CCL2,FGFR4,CXCL12,EZR,ICAM1,APOE,ARRB1,RIPK2,BMP4,PTPN6,KDR,ROR1,CD4,LYN
GO: Biological Process	GO:0060443	mammary gland morphogenesis	0.001415	1	0.02814	0.2603	6	59	STAT6,BMP4,GLI2,TFAP2C,TGFBR2,ELF3
GO: Biological Process	GO:0003333	amino acid transmembrane transport	0.001427	1	0.02823	0.2611	8	103	SLC43A1,SLC13A3,SLC1A5,SLC3A2,SLC25A18,SLC7A7,SLC7A8,SLC7A3
GO: Biological Process	GO:0090330	regulation of platelet aggregation	0.001429	1	0.02823	0.2611	4	24	PRKG1,F11R,CD9,LYN
GO: Biological Process	GO:0009746	response to hexose	0.001448	1	0.02841	0.2628	13	236	PDE4C,ADCY5,COL6A2,VSNL1,ICAM1,ARRB1,KRT18,LIN28A,TGFBR2,RAB34,SLC39A14,SLC29A1,PCK2
GO: Biological Process	GO:0050866	negative regulation of cell activation	0.001448	1	0.02841	0.2628	13	236	PDGFA,HMOX1,RHBDD3,SDC4,APOE,PRKG1,IL4R,IDO1,JAK3,BMP4,PTPN6,CD9,LYN
GO: Biological Process	GO:0060485	mesenchyme development	0.001461	1	0.02857	0.2643	16	326	TRIP10,S100A4,SFRP2,DPPA2,ZIC2,SNAI1,SEMA3E,MYC,BNC2,CYP26A1,NRP2,BMP4,FOXH1,TGFBR2,DPPA4,HAS2
GO: Biological Process	GO:0019637	organophosphate metabolic process	0.001485	1	0.02895	0.2678	41	1206	PDE4A,PDE4C,RNLS,PDGFA,ABHD12B,ACOT9,PFKP,ADCY5,FABP3,RAB38,FBP1,HPRT1,OSBPL10,PLA2G2A,PLCG2,PLD1,ALDOC,SAMHD1,APOC1,FXN,APRT,REXO2,MTHFD1,DNAJC15,OGDHL,PNPLA3,PRKG1,MYC,GALK1,IDO1,NMRK2,SOCS2,SMPDL3B,SULT1A1,NMRK1,PYGL,NME3,PCSK9,GUCA1A,SCARB1,CDA
GO: Biological Process	GO:0002263	cell activation involved in immune response	0.001509	1	0.02931	0.2712	29	764	CTSC,TMC6,HMOX1,F2RL1,S100A11,FES,PLAU,PLCG2,PLD1,ALDOC,ICAM1,APRT,IFI35,VAMP8,IL4R,CYBA,RIPK2,STAT6,JAK3,PTPN6,STXBP2,BST2,PYGL,DSP,NMI,CD40,CDA,LYN,STOM
GO: Biological Process	GO:0032940	secretion by cell	0.001541	1	0.02983	0.2759	49	1517	PDE4C,PDGFA,CTSC,TMC6,HMOX1,F2RL1,TUBA4A,ADCY5,ADM,S100A11,CLU,HPS1,FES,RHBDD3,PLAU,FGFR4,PLD1,ALDOC,SDC4,CXCL12,EZR,VSNL1,POU5F1,APOE,APRT,SLC1A5,ARRB1,SLC16A1,PRKG1,VAMP8,IL4R,CYBA,PTPN6,STXBP2,BST2,PYGL,NPY1R,RAB25,RARRES2,DSP,LLGL2,RAB34,CD9,STEAP3,CDA,SYTL1,LYN,PCK2,STOM
GO: Biological Process	GO:1903725	regulation of phospholipid metabolic process	0.001564	1	0.02999	0.2774	5	41	PDGFA,FABP3,RAB38,APOC1,SCARB1
GO: Biological Process	GO:0060416	response to growth hormone	0.001564	1	0.02999	0.2774	5	41	ASS1,STAT6,SOCS2,JAK3,LYN
GO: Biological Process	GO:0046916	cellular transition metal ion homeostasis	0.001564	1	0.02999	0.2774	9	129	HMOX1,HPS1,FXN,MT1E,MT1G,MT1X,MYC,STEAP3,SLC39A14
GO: Biological Process	GO:0007249	I-kappaB kinase/NF-kappaB signaling	0.00159	1	0.03031	0.2804	15	298	TRAF5,TRIML2,HMOX1,F2RL1,TRIM22,S100A4,PPM1N,RHOH,RIPK2,BST2,PIM2,ROR1,CASP8,CD4,CD40
GO: Biological Process	GO:0071375	cellular response to peptide hormone stimulus	0.001591	1	0.03031	0.2804	17	360	ADCY5,APRT,ASS1,PRKAR1B,PNPLA3,STAT6,SOCS2,JAK3,TBC1D4,BAIAP2L1,PCSK9,RARRES2,GRB7,EIF4EBP1,SLC39A14,LYN,PCK2
GO: Biological Process	GO:0045926	negative regulation of growth	0.001643	1	0.03116	0.2883	15	299	BCL11A,FBP1,SFRP2,FXN,MT1E,MT1G,MT1X,STC2,SEMA3E,SOCS2,BMP4,BST2,OSGIN2,TGFBR2,CDA
GO: Biological Process	GO:0006906	vesicle fusion	0.001664	1	0.03116	0.2883	36	1025	PDGFA,CTSC,TMC6,HMOX1,F2RL1,TUBA4A,S100A11,CLU,FES,PLAU,PLD1,ALDOC,SDC4,VSNL1,POU5F1,RAB20,APRT,VAMP8,IL4R,CYBA,PTPN6,TBC1D4,STXBP2,BST2,PYGL,RAB25,RARRES2,DSP,LLGL2,RAB34,CD9,STEAP3,CDA,SYTL1,LYN,STOM
GO: Biological Process	GO:0034220	ion transmembrane transport	0.001666	1	0.03116	0.2883	50	1562	TMEM144,TMC6,SLC29A2,MID1IP1,CLU,SCNN1A,SCNN1G,CCL2,KCNK6,PLCG2,HSPA2,PLP2,HTR3A,SLC43A1,SLC13A3,CLDN4,CACHD1,FXN,SLC1A5,SLC3A2,JPH1,SLC5A5,SLC16A1,DNAJC15,TMEM37,PRKG1,OCLN,GABRA5,CYBA,MYC,PRSS8,FXYD5,GABRQ,SLC12A8,BMP4,PTPN6,KCND1,TESC,PCSK9,SLC25A18,SLC7A7,SLC7A8,SLC7A3,STEAP3,SLC39A14,SLC25A19,LYN,SLC29A1,MCOLN3,STOM
GO: Biological Process	GO:0071396	cellular response to lipid	0.001666	1	0.03116	0.2883	25	628	ADCY5,FZD7,CLU,DDX54,SCNN1A,FES,SCNN1G,CCL2,ICAM1,PPARGC1B,ASS1,CYP26A1,RIPK2,BMP4,TESC,FOXH1,DNMT3B,SIGIRR,MAP4K1,SCARB1,EIF4EBP1,CD40,LYN,TRIB1,PCK2
GO: Biological Process	GO:0072111	cell proliferation involved in kidney development	0.001673	1	0.03116	0.2883	4	25	PDGFA,MYC,BMP4,LIN28A
GO: Biological Process	GO:0045063	T-helper 1 cell differentiation	0.001673	1	0.03116	0.2883	4	25	IL4R,RIPK2,STAT6,JAK3
GO: Biological Process	GO:0060396	growth hormone receptor signaling pathway	0.001673	1	0.03116	0.2883	4	25	STAT6,SOCS2,JAK3,LYN
GO: Biological Process	GO:0043303	mast cell degranulation	0.001684	1	0.03125	0.2891	6	61	HMOX1,FES,VAMP8,IL4R,STXBP2,LYN
GO: Biological Process	GO:0030029	actin filament-based process	0.00171	1	0.03134	0.2899	32	879	TPM2,PDGFA,F2RL1,TRIP10,FES,PLS3,SDC4,CXCL12,EZR,ICAM1,ARHGEF15,RHOH,PPARGC1B,ARRB1,PRKG1,SEMA3E,IQSEC2,F11R,BAIAP2L1,BST2,DIAPH2,COBL,KRT8,DSP,KRT19,LLGL2,PDLIM1,CGNL1,TNNC1,TNNT1,CDH1,EPHA1
GO: Biological Process	GO:0030510	regulation of BMP signaling pathway	0.001715	1	0.03134	0.2899	8	106	NANOG,FST,SFRP2,GDF3,BMP4,KDR,KCP,RBPMS2
GO: Biological Process	GO:0098693	regulation of synaptic vesicle cycle	0.001728	1	0.03134	0.2899	3	12	PLD1,PLS3,PRKAR1B
GO: Biological Process	GO:2000668	regulation of dendritic cell apoptotic process	0.001728	1	0.03134	0.2899	3	12	CXCL12,JAK3,LYN
GO: Biological Process	GO:0097048	dendritic cell apoptotic process	0.001728	1	0.03134	0.2899	3	12	CXCL12,JAK3,LYN
GO: Biological Process	GO:0034135	regulation of toll-like receptor 2 signaling pathway	0.001728	1	0.03134	0.2899	3	12	F2RL1,CYBA,LYN
GO: Biological Process	GO:0002697	regulation of immune effector process	0.001736	1	0.03134	0.2899	22	527	HMOX1,F2RL1,SERPINB9,CLU,MICB,FES,CCL2,DHX58,ICAM1,VAMP8,IL4R,RIPK2,STAT6,JAK3,PTPN6,RNF125,STXBP2,BST2,IFNLR1,CD40,LYN,HERC5
GO: Biological Process	GO:0071276	cellular response to cadmium ion	0.001745	1	0.03134	0.2899	5	42	HMOX1,MT1E,MT1G,MT1X,HESX1
GO: Biological Process	GO:0055069	zinc ion homeostasis	0.001745	1	0.03134	0.2899	5	42	HPS1,MT1E,MT1G,MT1X,SLC39A14
GO: Biological Process	GO:0060113	inner ear receptor cell differentiation	0.001747	1	0.03134	0.2899	7	83	SDC4,GABRA5,MYCN,ESRP1,CDH23,BMP4,MCOLN3
GO: Biological Process	GO:0045576	mast cell activation	0.001747	1	0.03134	0.2899	7	83	HMOX1,FES,RHOH,VAMP8,IL4R,STXBP2,LYN
GO: Biological Process	GO:1901653	cellular response to peptide	0.001816	1	0.03236	0.2993	19	429	ADCY5,ICAM1,APRT,ASS1,PRKAR1B,PNPLA3,RIPK2,STAT6,SOCS2,JAK3,TBC1D4,BAIAP2L1,PCSK9,RARRES2,GRB7,EIF4EBP1,SLC39A14,LYN,PCK2
GO: Biological Process	GO:0043588	skin development	0.00182	1	0.03236	0.2993	20	462	PDGFA,GRHL2,FST,POU2F3,CLDN4,PPL,LSR,SNAI1,PRSS8,CNFN,IRF6,GLI2,KDF1,KRT8,KRT18,DSP,KRT19,TFAP2C,LDB2,CDH3
GO: Biological Process	GO:2000106	regulation of leukocyte apoptotic process	0.001821	1	0.03236	0.2993	8	107	SERPINB9,CXCL12,MYC,IDO1,JAK3,BMP4,CASP8,LYN
GO: Biological Process	GO:0002279	mast cell activation involved in immune response	0.001832	1	0.03242	0.2999	6	62	HMOX1,FES,VAMP8,IL4R,STXBP2,LYN
GO: Biological Process	GO:0090174	organelle membrane fusion	0.001837	1	0.03242	0.2999	36	1031	PDGFA,CTSC,TMC6,HMOX1,F2RL1,TUBA4A,S100A11,CLU,FES,PLAU,PLD1,ALDOC,SDC4,VSNL1,POU5F1,RAB20,APRT,VAMP8,IL4R,CYBA,PTPN6,TBC1D4,STXBP2,BST2,PYGL,RAB25,RARRES2,DSP,LLGL2,RAB34,CD9,STEAP3,CDA,SYTL1,LYN,STOM
GO: Biological Process	GO:1903037	regulation of leukocyte cell-cell adhesion	0.001841	1	0.03242	0.2999	17	365	CCL2,SDC4,CXCL12,ICAM1,RHOH,ASS1,IL4R,IDO1,RIPK2,JAK3,BMP4,PTPN6,GLI2,TGFBR2,CD4,HAS2,LYN
GO: Biological Process	GO:0034284	response to monosaccharide	0.001877	1	0.03296	0.3049	13	243	PDE4C,ADCY5,COL6A2,VSNL1,ICAM1,ARRB1,KRT18,LIN28A,TGFBR2,RAB34,SLC39A14,SLC29A1,PCK2
GO: Biological Process	GO:0008406	gonad development	0.001894	1	0.03316	0.3068	14	273	NANOG,FST,SFRP2,DHX37,ICAM1,ARRB1,ZFP42,SPINK2,HESX1,BMP4,EIF2S2,KDR,TESC,TFAP2C
GO: Biological Process	GO:0071827	plasma lipoprotein particle organization	0.001931	1	0.03365	0.3113	8	108	HMOX1,PLA2G2A,PLTP,APOC1,APOE,LDLRAP1,PCSK9,SCARB1
GO: Biological Process	GO:0001829	trophectodermal cell differentiation	0.001945	1	0.03365	0.3113	4	26	POU5F1,TEAD4,TFAP2C,CDH1
GO: Biological Process	GO:0071378	cellular response to growth hormone stimulus	0.001945	1	0.03365	0.3113	4	26	STAT6,SOCS2,JAK3,LYN
GO: Biological Process	GO:0016338	calcium-independent cell-cell adhesion via plasma membrane cell-adhesion molecules	0.001945	1	0.03365	0.3113	4	26	CLDN4,CLDN7,CLDN10,CLDN6
GO: Biological Process	GO:0002064	epithelial cell development	0.001959	1	0.0338	0.3126	14	274	F2RL1,GRHL2,EZR,PODXL,ICAM1,TJP3,CDH23,BMP4,F11R,KDF1,RAB25,TFAP2C,MARVELD2,CDH1
GO: Biological Process	GO:0006865	amino acid transport	0.001971	1	0.0339	0.3136	11	187	SLC43A1,SLC13A3,SLC1A5,SLC3A2,PRKG1,MYC,SLC25A18,SLC7A7,SLC7A8,SLC7A3,LLGL2
GO: Biological Process	GO:0032496	response to lipopolysaccharide	0.002006	1	0.03439	0.3181	17	368	ADM,CCL2,PLCG2,ALPL,ICAM1,ASS1,IDO1,RIPK2,GGT1,CASP8,TIMP4,SIGIRR,SCARB1,CD40,LYN,TRIB1,PCK2
GO: Biological Process	GO:0001892	embryonic placenta development	0.002047	1	0.035	0.3238	8	109	GRHL2,ADM,SNAI1,SPINT1,KRT8,KRT19,CASP8,LLGL2
GO: Biological Process	GO:0002684	positive regulation of immune system process	0.00208	1	0.03546	0.328	39	1152	CTSC,HMOX1,F2RL1,MFAP4,CLU,MICB,HPS1,FES,CCL2,PLCG2,TMEM64,CXCL12,THEMIS2,EZR,DHX58,ICAM1,IFI35,POLR3G,RHOH,PPARGC1B,VAMP8,IL4R,IDO1,RIPK2,STAT6,JAK3,PTPN6,STXBP2,GLI2,TESC,RARRES2,CASP8,TEC,TGFBR2,NMI,CD4,CD40,LYN,TRIB1
GO: Biological Process	GO:0097006	regulation of plasma lipoprotein particle levels	0.002169	1	0.03684	0.3408	8	110	HMOX1,PLA2G2A,PLTP,APOC1,APOE,LDLRAP1,PCSK9,SCARB1
GO: Biological Process	GO:0002275	myeloid cell activation involved in immune response	0.002174	1	0.03684	0.3408	23	571	CTSC,TMC6,HMOX1,F2RL1,S100A11,FES,PLAU,PLD1,ALDOC,APRT,IFI35,VAMP8,IL4R,CYBA,PTPN6,STXBP2,BST2,PYGL,DSP,NMI,CDA,LYN,STOM
GO: Biological Process	GO:1903800	positive regulation of production of miRNAs involved in gene silencing by miRNA	0.002211	1	0.03715	0.3437	3	13	MYCN,BMP4,LIN28A
GO: Biological Process	GO:1900426	positive regulation of defense response to bacterium	0.002211	1	0.03715	0.3437	3	13	F2RL1,CYBA,RAB34
GO: Biological Process	GO:0045625	regulation of T-helper 1 cell differentiation	0.002211	1	0.03715	0.3437	3	13	IL4R,RIPK2,JAK3
GO: Biological Process	GO:0045137	development of primary sexual characteristics	0.002239	1	0.03721	0.3443	14	278	NANOG,FST,SFRP2,DHX37,ICAM1,ARRB1,ZFP42,SPINK2,HESX1,BMP4,EIF2S2,KDR,TESC,TFAP2C
GO: Biological Process	GO:0002573	myeloid leukocyte differentiation	0.002244	1	0.03721	0.3443	13	248	F2RL1,FES,TMEM64,MT1G,PPARGC1B,MYC,BMP4,TESC,CASP8,TGFBR2,CD4,LYN,TRIB1
GO: Biological Process	GO:0030033	microvillus assembly	0.002247	1	0.03721	0.3443	4	27	PLD1,EZR,PODXL,FXYD5
GO: Biological Process	GO:0060713	labyrinthine layer morphogenesis	0.002247	1	0.03721	0.3443	4	27	GRHL2,ADM,SPINT1,LLGL2
GO: Biological Process	GO:0070233	negative regulation of T cell apoptotic process	0.002247	1	0.03721	0.3443	4	27	SERPINB9,IDO1,JAK3,BMP4
GO: Biological Process	GO:0035282	segmentation	0.002295	1	0.03781	0.3498	8	111	SFRP2,GDF3,FOXB1,NRP2,BMP4,COBL,TDGF1,OTX2
GO: Biological Process	GO:0001942	hair follicle development	0.002295	1	0.03781	0.3498	8	111	PDGFA,FST,SNAI1,PRSS8,GLI2,TFAP2C,LDB2,CDH3
GO: Biological Process	GO:0031663	lipopolysaccharide-mediated signaling pathway	0.002336	1	0.03837	0.3549	6	65	CCL2,RIPK2,SIGIRR,SCARB1,LYN,TRIB1
GO: Biological Process	GO:0007389	pattern specification process	0.002348	1	0.03845	0.3557	21	506	NANOG,FGFR4,FST,SFRP2,POU5F1,GDF3,ZIC2,FOXB1,FEZF1,SNAI1,CYP26A1,NRP2,BMP4,GLI1,GLI2,COBL,FOXH1,TDGF1,TDGF1P3,TGFBR2,OTX2
GO: Biological Process	GO:0019220	regulation of phosphate metabolic process	0.002412	1	0.03915	0.3621	55	1790	PDGFA,ADCY5,FABP3,RAB38,FZD7,FBP1,DBNDD1,CLU,PPP1R1B,FGFR4,HSPA2,SDC4,SFRP2,ICAM1,STAP2,APOC1,APOE,GDF3,RHOH,PPARGC1B,ARRB1,DNAJC15,PKIB,PRKAR1B,PRKG1,OCLN,MYC,RIPK2,SOCS2,BMP4,PTPN6,KDR,TESC,INHBE,RBPMS,RARRES2,PPP1R3B,DUSP5,ROR1,TDGF1,TEC,LDB2,PKMYT1,TGFBR2,CD4,GUCA1A,MAP4K1,SCARB1,CD40,AVPI1,CDA,LYN,TRIB1,HERC5,EPHA1
GO: Biological Process	GO:0006954	inflammatory response	0.00242	1	0.03915	0.3621	31	862	CTSC,HMOX1,F2RL1,ADM,SERPINB9,HPS1,PLA2G2A,CCL2,RHBDD3,CHST2,THEMIS2,ICAM1,APOE,IFI35,IGFBP4,ASS1,VAMP8,IL4R,CYBA,IDO1,RIPK2,GGT1,SMPDL3B,F11R,RARRES2,NMI,SIGIRR,CHST4,CD40,ELF3,LYN
GO: Biological Process	GO:0071825	protein-lipid complex subunit organization	0.002428	1	0.03915	0.3621	8	112	HMOX1,PLA2G2A,PLTP,APOC1,APOE,LDLRAP1,PCSK9,SCARB1
GO: Biological Process	GO:0051174	regulation of phosphorus metabolic process	0.002441	1	0.03915	0.3621	55	1791	PDGFA,ADCY5,FABP3,RAB38,FZD7,FBP1,DBNDD1,CLU,PPP1R1B,FGFR4,HSPA2,SDC4,SFRP2,ICAM1,STAP2,APOC1,APOE,GDF3,RHOH,PPARGC1B,ARRB1,DNAJC15,PKIB,PRKAR1B,PRKG1,OCLN,MYC,RIPK2,SOCS2,BMP4,PTPN6,KDR,TESC,INHBE,RBPMS,RARRES2,PPP1R3B,DUSP5,ROR1,TDGF1,TEC,LDB2,PKMYT1,TGFBR2,CD4,GUCA1A,MAP4K1,SCARB1,CD40,AVPI1,CDA,LYN,TRIB1,HERC5,EPHA1
GO: Biological Process	GO:0002221	pattern recognition receptor signaling pathway	0.00245	1	0.03915	0.3621	12	221	F2RL1,DHX58,RNF135,IFI35,CYBA,RIPK2,RNF125,SMPDL3B,CASP8,NMI,CD40,LYN
GO: Biological Process	GO:2000026	regulation of multicellular organismal development	0.00247	1	0.03915	0.3621	51	1632	CTSC,ADM2,BCL11A,HMOX1,GRHL2,TRIP10,TNFRSF12A,ADM,FES,CCL2,FST,TMEM64,CXCL12,SFRP2,CHODL,FXN,APOE,GDF3,RHOH,PPARGC1B,ISG15,FEZF1,IL4R,SEMA3E,MYC,MYCN,SPINT1,ESRP1,RIPK2,HESX1,JAK3,BMP4,PTPN6,F11R,GLI1,GLI2,KDR,TESC,KDF1,JADE2,CASP8,LIN28A,TGFBR2,OTX2,CD4,CCBE1,CD40,LYN,CDH3,TRIB1,EPHA1
GO: Biological Process	GO:0032868	response to insulin	0.002476	1	0.03915	0.3621	15	312	FABP3,ADM,ICAM1,APRT,PNPLA3,GCNT1,TBC1D4,BAIAP2L1,PCSK9,RARRES2,GRB7,EIF4EBP1,SLC39A14,LYN,PCK2
GO: Biological Process	GO:0015849	organic acid transport	0.002507	1	0.03915	0.3621	17	376	FABP3,PLIN2,MID1IP1,PLA2G2A,SLC43A1,SLC13A3,APOE,SLC1A5,SLC3A2,SLC16A1,PRKG1,MYC,SLC25A18,SLC7A7,SLC7A8,SLC7A3,LLGL2
GO: Biological Process	GO:0045604	regulation of epidermal cell differentiation	0.002525	1	0.03915	0.3621	6	66	GRHL2,GDF3,MYCN,ESRP1,BMP4,KDF1
GO: Biological Process	GO:0055085	transmembrane transport	0.00253	1	0.03915	0.3621	55	1794	TMEM144,TMC6,SLC29A2,MID1IP1,CLU,SCNN1A,SCNN1G,CCL2,KCNK6,PLCG2,HSPA2,PLP2,HTR3A,SLC43A1,SLC13A3,CLDN4,CACHD1,FLVCR2,FXN,SLC1A5,SLC3A2,JPH1,SLC5A5,SLC16A1,DNAJC15,TMEM37,SLC35F2,PRKG1,OCLN,GABRA5,CYBA,MYC,PRSS8,FXYD5,SLCO4A1,GABRQ,SLC12A8,BMP4,PTPN6,KCND1,EIF2S2,TESC,PCSK9,SLC25A18,SLC7A7,SLC7A8,SLC7A3,SCARB1,STEAP3,SLC39A14,SLC25A19,LYN,SLC29A1,MCOLN3,STOM
GO: Biological Process	GO:0010038	response to metal ion	0.002536	1	0.03915	0.3621	18	409	CPNE8,HMOX1,FBP1,PLCG2,S100A16,ICAM1,FXN,MT1E,MT1G,MT1X,ASS1,HESX1,NQO1,CASP8,GUCA1A,TNNC1,CDH1,RASGRP2
GO: Biological Process	GO:0001712	ectodermal cell fate commitment	0.002537	1	0.03915	0.3621	2	4	FZD7,POU5F1
GO: Biological Process	GO:1904045	cellular response to aldosterone	0.002537	1	0.03915	0.3621	2	4	SCNN1A,SCNN1G
GO: Biological Process	GO:1904880	response to hydrogen sulfide	0.002537	1	0.03915	0.3621	2	4	NQO1,KDR
GO: Biological Process	GO:0052041	negative regulation by symbiont of host programmed cell death	0.002537	1	0.03915	0.3621	2	4	SERPINB9,CASP8
GO: Biological Process	GO:1902988	neurofibrillary tangle assembly	0.002537	1	0.03915	0.3621	2	4	CLU,APOE
GO: Biological Process	GO:1905908	positive regulation of amyloid fibril formation	0.002537	1	0.03915	0.3621	2	4	CLU,APOE
GO: Biological Process	GO:1904557	L-alanine transmembrane transport	0.002537	1	0.03915	0.3621	2	4	SLC3A2,SLC7A8
GO: Biological Process	GO:0061771	response to caloric restriction	0.002537	1	0.03915	0.3621	2	4	APOE,RARRES2
GO: Biological Process	GO:0033668	negative regulation by symbiont of host apoptotic process	0.002537	1	0.03915	0.3621	2	4	SERPINB9,CASP8
GO: Biological Process	GO:0043096	purine nucleobase salvage	0.002537	1	0.03915	0.3621	2	4	HPRT1,APRT
GO: Biological Process	GO:0015860	purine nucleoside transmembrane transport	0.002537	1	0.03915	0.3621	2	4	SLC29A2,SLC29A1
GO: Biological Process	GO:0022409	positive regulation of cell-cell adhesion	0.002552	1	0.03927	0.3633	15	313	CCL2,PODXL,ICAM1,RHOH,IL4R,RIPK2,JAK3,PTPN6,F11R,GLI2,TGFBR2,CD4,HAS2,LYN,CDH1
GO: Biological Process	GO:0060445	branching involved in salivary gland morphogenesis	0.002578	1	0.03947	0.3651	4	28	PDGFA,ESRP2,ESRP1,CDH1
GO: Biological Process	GO:0045662	negative regulation of myoblast differentiation	0.002578	1	0.03947	0.3651	4	28	GDF3,MBNL3,NMRK2,BMP4
GO: Biological Process	GO:0097435	supramolecular fiber organization	0.002604	1	0.0397	0.3672	29	793	TPM2,F2RL1,MFAP4,MID1IP1,CLU,FES,PLS3,SDC4,CXCL12,EZR,SFRP2,ICAM1,APOE,ARHGEF15,RHOH,PPARGC1B,ARRB1,OCLN,F11R,BAIAP2L1,DIAPH2,COBL,KRT8,DSP,KRT19,PDLIM1,CGNL1,TNNT1,EPHA1
GO: Biological Process	GO:0032418	lysosome localization	0.002607	1	0.0397	0.3672	7	89	HMOX1,FES,VAMP8,IL4R,STXBP2,RAB34,LYN
GO: Biological Process	GO:0071333	cellular response to glucose stimulus	0.00262	1	0.03979	0.3681	10	166	PDE4C,ADCY5,VSNL1,ICAM1,ARRB1,LIN28A,RAB34,SLC39A14,SLC29A1,PCK2
GO: Biological Process	GO:0015804	neutral amino acid transport	0.002627	1	0.03979	0.3681	5	46	SLC43A1,SLC1A5,SLC3A2,SLC7A8,LLGL2
GO: Biological Process	GO:0016049	cell growth	0.002643	1	0.03994	0.3694	23	580	BCL11A,TRIP10,IGFBPL1,TNFRSF12A,FBP1,CXCL12,SFRP2,FXN,APOE,IGFBP4,PRKG1,SEMA3E,CYBA,KIF26A,NRP2,SOCS2,BST2,COBL,OSGIN2,JADE2,TGFBR2,CDA,RASGRP2
GO: Biological Process	GO:0022404	molting cycle process	0.002711	1	0.04075	0.377	8	114	PDGFA,FST,SNAI1,PRSS8,GLI2,TFAP2C,LDB2,CDH3
GO: Biological Process	GO:0022405	hair cycle process	0.002711	1	0.04075	0.377	8	114	PDGFA,FST,SNAI1,PRSS8,GLI2,TFAP2C,LDB2,CDH3
GO: Biological Process	GO:0016485	protein processing	0.00276	1	0.04122	0.3813	13	254	PLAU,CHAC1,FXN,CUZD1,MYC,RIPK2,GGT1,BCL2L12,PCSK9,CASP8,CCBE1,TMPRSS2,CDH1
GO: Biological Process	GO:0072531	pyrimidine-containing compound transmembrane transport	0.002771	1	0.04122	0.3813	3	14	SLC29A2,SLC25A19,SLC29A1
GO: Biological Process	GO:0032530	regulation of microvillus organization	0.002771	1	0.04122	0.3813	3	14	PLD1,EZR,PODXL
GO: Biological Process	GO:0060397	growth hormone receptor signaling pathway via JAK-STAT	0.002771	1	0.04122	0.3813	3	14	STAT6,JAK3,LYN
GO: Biological Process	GO:0003151	outflow tract morphogenesis	0.002777	1	0.04122	0.3813	7	90	DHRS3,SFRP2,NRP2,BMP4,FOXH1,NPY1R,TGFBR2
GO: Biological Process	GO:0010817	regulation of hormone levels	0.002816	1	0.0415	0.3839	24	618	LRAT,PDE4C,DHRS3,CYP2S1,ADCY5,ADM,FGFR4,VSNL1,SLC5A5,CRYM,ARRB1,SLC16A1,STC2,VAMP8,CYP26A1,SLCO4A1,CHST9,SULT1A1,NPY1R,SLC7A8,SCARB1,SLC39A14,LYN,PCK2
GO: Biological Process	GO:0001501	skeletal system development	0.002818	1	0.0415	0.3839	23	583	DHRS3,PDGFA,GRHL2,CSRNP1,FST,PLS3,ALPL,SFRP2,GDF3,PPARGC1B,MTHFD1,SNAI1,MYC,MYCN,BMP4,PTPN6,GLI2,KDR,TESC,TEAD4,TGFBR2,SLC39A14,HAS2
GO: Biological Process	GO:0098656	anion transmembrane transport	0.002818	1	0.0415	0.3839	23	583	TMEM144,SLC29A2,MID1IP1,CLU,SLC43A1,SLC13A3,CLDN4,SLC1A5,SLC3A2,SLC5A5,SLC16A1,DNAJC15,OCLN,GABRA5,MYC,GABRQ,SLC12A8,SLC25A18,SLC7A7,SLC7A8,SLC7A3,SLC25A19,SLC29A1
GO: Biological Process	GO:0071331	cellular response to hexose stimulus	0.002857	1	0.04189	0.3875	10	168	PDE4C,ADCY5,VSNL1,ICAM1,ARRB1,LIN28A,RAB34,SLC39A14,SLC29A1,PCK2
GO: Biological Process	GO:0061025	membrane fusion	0.002858	1	0.04189	0.3875	38	1135	PDGFA,CTSC,TMC6,HMOX1,F2RL1,TUBA4A,S100A11,CLU,FES,PLAU,PLD1,ALDOC,SDC4,CXCL12,VSNL1,POU5F1,RAB20,APRT,VAMP8,IL4R,CYBA,PTPN6,TBC1D4,STXBP2,BST2,PYGL,RAB25,RARRES2,DSP,CD4,LLGL2,RAB34,CD9,STEAP3,CDA,SYTL1,LYN,STOM
GO: Biological Process	GO:0001569	branching involved in blood vessel morphogenesis	0.00289	1	0.04193	0.3879	5	47	CXCL12,SFRP2,SEMA3E,KDR,TGFBR2
GO: Biological Process	GO:0070232	regulation of T cell apoptotic process	0.00289	1	0.04193	0.3879	5	47	SERPINB9,IDO1,JAK3,BMP4,CASP8
GO: Biological Process	GO:0021983	pituitary gland development	0.00289	1	0.04193	0.3879	5	47	HESX1,BMP4,GLI1,GLI2,CDH1
GO: Biological Process	GO:0034142	toll-like receptor 4 signaling pathway	0.00289	1	0.04193	0.3879	5	47	F2RL1,IFI35,RIPK2,NMI,LYN
GO: Biological Process	GO:0071385	cellular response to glucocorticoid stimulus	0.002938	1	0.04248	0.393	6	68	ICAM1,ASS1,BMP4,DNMT3B,EIF4EBP1,PCK2
GO: Biological Process	GO:0009435	NAD biosynthetic process	0.002942	1	0.04248	0.393	4	29	RNLS,IDO1,NMRK2,NMRK1
GO: Biological Process	GO:0042490	mechanoreceptor differentiation	0.002956	1	0.04257	0.3938	7	91	SDC4,GABRA5,MYCN,ESRP1,CDH23,BMP4,MCOLN3
GO: Biological Process	GO:0043583	ear development	0.003052	1	0.04385	0.4057	13	257	SDC4,GABRA5,MYC,MYCN,ESRP1,CDH23,HESX1,BMP4,GLI2,ROR1,OTX2,CDH1,MCOLN3
GO: Biological Process	GO:0071326	cellular response to monosaccharide stimulus	0.003111	1	0.04455	0.4121	10	170	PDE4C,ADCY5,VSNL1,ICAM1,ARRB1,LIN28A,RAB34,SLC39A14,SLC29A1,PCK2
GO: Biological Process	GO:0140352	export from cell	0.003116	1	0.04455	0.4121	49	1571	PDE4C,PDGFA,CTSC,TMC6,HMOX1,F2RL1,TUBA4A,ADCY5,ADM,S100A11,CLU,HPS1,FES,RHBDD3,PLAU,FGFR4,PLD1,ALDOC,SDC4,CXCL12,EZR,VSNL1,POU5F1,APOE,APRT,SLC1A5,ARRB1,SLC16A1,PRKG1,VAMP8,IL4R,CYBA,PTPN6,STXBP2,BST2,PYGL,NPY1R,RAB25,RARRES2,DSP,LLGL2,RAB34,CD9,STEAP3,CDA,SYTL1,LYN,PCK2,STOM
GO: Biological Process	GO:0048284	organelle fusion	0.00314	1	0.04477	0.4142	36	1065	PDGFA,CTSC,TMC6,HMOX1,F2RL1,TUBA4A,S100A11,CLU,FES,PLAU,PLD1,ALDOC,SDC4,VSNL1,POU5F1,RAB20,APRT,VAMP8,IL4R,CYBA,PTPN6,TBC1D4,STXBP2,BST2,PYGL,RAB25,RARRES2,DSP,LLGL2,RAB34,CD9,STEAP3,CDA,SYTL1,LYN,STOM
GO: Biological Process	GO:0048839	inner ear development	0.00316	1	0.04496	0.4159	12	228	SDC4,GABRA5,MYCN,ESRP1,CDH23,HESX1,BMP4,GLI2,ROR1,OTX2,CDH1,MCOLN3
GO: Biological Process	GO:0089718	amino acid import across plasma membrane	0.003172	1	0.04501	0.4164	5	48	SLC43A1,SLC1A5,SLC3A2,SLC7A8,SLC7A3
GO: Biological Process	GO:0045639	positive regulation of myeloid cell differentiation	0.003184	1	0.04507	0.417	8	117	FES,TMEM64,PPARGC1B,ISG15,TESC,CASP8,CD4,TRIB1
GO: Biological Process	GO:0006812	cation transport	0.003221	1	0.0455	0.4209	44	1376	PACSIN3,SCNN1A,SCNN1G,CCL2,KCNK6,PLCG2,HSPA2,CXCL12,SLC43A1,ICAM1,SLC13A3,CACHD1,FLVCR2,FXN,SLC1A5,SLC3A2,JPH1,SLC5A5,STC2,DNAJC15,TMEM37,PRKG1,VAMP8,CYBA,MYC,PRSS8,FXYD5,CDH23,SLC12A8,JAK3,BMP4,PTPN6,KCND1,TESC,PCSK9,SLC7A8,SLC7A3,CD4,STEAP3,SLC39A14,SLC25A19,LYN,MCOLN3,STOM
GO: Biological Process	GO:0002761	regulation of myeloid leukocyte differentiation	0.003306	1	0.04647	0.4299	9	144	FES,TMEM64,PPARGC1B,MYC,TESC,CASP8,CD4,LYN,TRIB1
GO: Biological Process	GO:0001101	response to acid chemical	0.003306	1	0.04647	0.4299	9	144	BCL11A,ICAM1,ASS1,PNPLA3,NQO1,DNMT3B,KRT8,LYN,CDH1
GO: Biological Process	GO:2000648	positive regulation of stem cell proliferation	0.00334	1	0.04659	0.431	4	30	NANOG,DPPA2,BMP4,EPCAM
GO: Biological Process	GO:0007507	heart development	0.003348	1	0.04659	0.431	26	698	DHRS3,GRHL2,TRIP10,FZD7,ADM,FHL2,SFRP2,POU5F1,MTHFD1,SNAI1,PRKG1,NRP2,BMP4,GLI1,GLI2,KDR,FOXH1,NPY1R,DSP,CASP8,TDGF1,TDGF1P3,TGFBR2,PDLIM1,HAS2,TNNC1
GO: Biological Process	GO:0072359	circulatory system development	0.003361	1	0.04659	0.431	43	1340	DHRS3,PDGFA,ADM2,HMOX1,GRHL2,TRIP10,TNFRSF12A,FZD7,ADM,CCL2,PLAU,FHL2,CXCL12,SFRP2,POU5F1,APOE,ARHGEF15,MTHFD1,SNAI1,PRKG1,SEMA3E,SPINT1,UNC5B,NRP2,BMP4,GLI1,GLI2,KDR,FOXH1,NPY1R,DSP,CASP8,TDGF1,TDGF1P3,TGFBR2,LLGL2,PDLIM1,CCBE1,CD40,EGFL7,HAS2,TNNC1,EPHA1
GO: Biological Process	GO:0045595	regulation of cell differentiation	0.00337	1	0.04659	0.431	56	1859	NANOG,BCL11A,TUNAR,GRHL2,TRIP10,TNFRSF12A,FZD7,ADM,CLU,FES,PLA2G2A,FST,TMEM64,CXCL12,SFRP2,CHODL,IFITM1,POU5F1,FXN,APOE,GDF3,RHOH,PPARGC1B,ISG15,FEZF1,SNAI1,IL4R,MBNL3,SEMA3E,MYC,MYCN,SPINT1,ESRP1,RIPK2,NMRK2,SOCS2,JAK3,BMP4,PTPN6,F11R,GLI1,GLI2,KDR,TESC,KDF1,DNMT3B,RARRES2,JADE2,CASP8,LIN28A,TGFBR2,CD4,RBPMS2,HAS2,LYN,TRIB1
GO: Biological Process	GO:0032987	protein-lipid complex disassembly	0.003399	1	0.04659	0.431	6	70	HMOX1,APOC1,APOE,LDLRAP1,PCSK9,SCARB1
GO: Biological Process	GO:0034381	plasma lipoprotein particle clearance	0.003399	1	0.04659	0.431	6	70	HMOX1,APOC1,APOE,LDLRAP1,PCSK9,SCARB1
GO: Biological Process	GO:0071829	plasma lipoprotein particle disassembly	0.003399	1	0.04659	0.431	6	70	HMOX1,APOC1,APOE,LDLRAP1,PCSK9,SCARB1
GO: Biological Process	GO:0060425	lung morphogenesis	0.003399	1	0.04659	0.431	6	70	GRHL2,ESRP2,HPS1,ESRP1,BMP4,TGFBR2
GO: Biological Process	GO:0045936	negative regulation of phosphate metabolic process	0.003401	1	0.04659	0.431	23	592	PDGFA,FBP1,DBNDD1,PPP1R1B,SFRP2,APOC1,APOE,RHOH,ARRB1,DNAJC15,PKIB,PRKAR1B,PRKG1,OCLN,BMP4,PTPN6,TESC,DUSP5,PKMYT1,CDA,LYN,TRIB1,EPHA1
GO: Biological Process	GO:1990169	stress response to copper ion	0.003411	1	0.04659	0.431	3	15	MT1E,MT1G,MT1X
GO: Biological Process	GO:0010273	detoxification of copper ion	0.003411	1	0.04659	0.431	3	15	MT1E,MT1G,MT1X
GO: Biological Process	GO:0072683	T cell extravasation	0.003411	1	0.04659	0.431	3	15	CCL2,ICAM1,F11R
GO: Biological Process	GO:0051336	regulation of hydrolase activity	0.003448	1	0.04689	0.4338	46	1460	TPM2,F2RL1,SERPINB9,WFDC2,PPP1R1B,CCL2,HSPA2,TMEM64,PMAIP1,SFRP2,ICAM1,CLDN4,APOC1,ARHGEF15,RHOH,PPARGC1B,ARRB1,DNAJC15,PRKG1,MYC,SPINK2,SPINT1,RIPK2,RAP1GAP2,BCL2L12,ANOS1,TBC1D4,F11R,BST2,LPAR4,PPP1R3B,RGL3,CASP8,RGS10,PKMYT1,LLGL2,GRTP1,TIMP4,CD40,PCOLCE2,SLC39A14,TNNC1,LYN,CDH1,EPHA1,RASGRP2
GO: Biological Process	GO:0043270	positive regulation of ion transport	0.003459	1	0.04689	0.4338	29	809	LRAT,F2RL1,FABP3,CCL2,PLCG2,HSPA2,PLTP,CXCL12,PMAIP1,EZR,VSNL1,HTR3A,APOE,ARRB1,PRKG1,OCLN,VAMP8,CYBA,LDLRAP1,PRSS8,JAK3,BMP4,TESC,CASP8,CD4,RAB34,CDH1,PCK2,STOM
GO: Biological Process	GO:0002698	negative regulation of immune effector process	0.003462	1	0.04689	0.4338	9	145	HMOX1,SERPINB9,MICB,DHX58,IL4R,JAK3,PTPN6,RNF125,BST2
GO: Biological Process	GO:0010563	negative regulation of phosphorus metabolic process	0.003471	1	0.04689	0.4338	23	593	PDGFA,FBP1,DBNDD1,PPP1R1B,SFRP2,APOC1,APOE,RHOH,ARRB1,DNAJC15,PKIB,PRKAR1B,PRKG1,OCLN,BMP4,PTPN6,TESC,DUSP5,PKMYT1,CDA,LYN,TRIB1,EPHA1
GO: Biological Process	GO:0006775	fat-soluble vitamin metabolic process	0.003472	1	0.04689	0.4338	5	49	LRAT,FGFR4,PLTP,SNAI1,CYP26A1
GO: Biological Process	GO:0003007	heart morphogenesis	0.003487	1	0.04697	0.4345	14	292	DHRS3,GRHL2,FHL2,SFRP2,POU5F1,SNAI1,NRP2,BMP4,FOXH1,NPY1R,DSP,TGFBR2,HAS2,TNNC1
GO: Biological Process	GO:0009749	response to glucose	0.003511	1	0.0472	0.4366	12	231	PDE4C,ADCY5,COL6A2,VSNL1,ICAM1,ARRB1,LIN28A,TGFBR2,RAB34,SLC39A14,SLC29A1,PCK2
GO: Biological Process	GO:0043200	response to amino acid	0.003533	1	0.04733	0.4378	8	119	BCL11A,ICAM1,ASS1,PNPLA3,NQO1,DNMT3B,LYN,CDH1
GO: Biological Process	GO:0002237	response to molecule of bacterial origin	0.003542	1	0.04733	0.4378	17	389	ADM,CCL2,PLCG2,ALPL,ICAM1,ASS1,IDO1,RIPK2,GGT1,CASP8,TIMP4,SIGIRR,SCARB1,CD40,LYN,TRIB1,PCK2
GO: Biological Process	GO:0070227	lymphocyte apoptotic process	0.003545	1	0.04733	0.4378	7	94	SERPINB9,MYC,IDO1,JAK3,BMP4,CASP8,LYN
GO: Biological Process	GO:0043408	regulation of MAPK cascade	0.003644	1	0.04853	0.449	29	812	TRAF5,PDGFA,F2RL1,FZD7,PLA2G2A,CCL2,FGFR4,CXCL12,EZR,VRK2,SFRP2,ICAM1,APOE,ARRB1,IGFBP4,MYC,RIPK2,BMP4,PTPN6,KDR,MARVELD3,DUSP5,ROR1,TDGF1,CD4,MAP4K1,CD40,AVPI1,LYN
GO: Biological Process	GO:0001701	in utero embryonic development	0.003686	1	0.04899	0.4532	21	526	GRHL2,ADM,POU5F1,GDF3,SNAI1,PRDM14,ZFP42,SPINT1,NECAB1,GLI2,EIF2S2,KRT8,KRT19,CASP8,TDGF1,TEAD4,TFAP2C,TGFBR2,LLGL2,ELF3,CDH1
GO: Biological Process	GO:0001938	positive regulation of endothelial cell proliferation	0.003718	1	0.04929	0.456	8	120	HMOX1,CCL2,CXCL12,CYBA,NRP2,BMP4,KDR,EGFL7
GO: Biological Process	GO:1901264	carbohydrate derivative transport	0.00376	1	0.04963	0.4591	7	95	SLC29A2,PLTP,VAMP8,CYBA,SCARB1,SLC25A19,SLC29A1
GO: Biological Process	GO:0060337	type I interferon signaling pathway	0.00376	1	0.04963	0.4591	7	95	IFITM1,SAMHD1,IFI35,ISG15,IRF6,PTPN6,BST2
GO: Cellular Component	GO:0009925	basal plasma membrane	3.918e-06	0.002233	0.001199	0.008303	20	291	SLC29A2,EZR,SLC13A3,CLDN4,CLDN7,SLC1A5,SLC3A2,ARRB1,SLC16A1,VAMP8,LDLRAP1,CA4,DSP,SLC7A7,SLC7A8,MARVELD2,SLC39A14,CDH1,EPCAM,SLC29A1
GO: Cellular Component	GO:0070161	anchoring junction	4.208e-06	0.002399	0.001199	0.008303	40	880	GRHL2,S100A11,FES,PLAU,FGFR4,FHL2,SDC4,EZR,PODXL,PROCR,ICAM1,CLDN4,CLDN7,PPL,REXO2,LSR,FBLIM1,OCLN,SNTB1,TJP3,CYBA,PTPN6,F11R,BAIAP2L1,MARVELD3,KRT8,KRT18,DSP,GRB7,TEC,CLDN10,CLDN6,CD9,PDLIM1,MARVELD2,CGNL1,LYN,CDH1,EPCAM,CDH3
GO: Cellular Component	GO:0045178	basal part of cell	1.157e-05	0.006595	0.001911	0.01323	20	313	SLC29A2,EZR,SLC13A3,CLDN4,CLDN7,SLC1A5,SLC3A2,ARRB1,SLC16A1,VAMP8,LDLRAP1,CA4,DSP,SLC7A7,SLC7A8,MARVELD2,SLC39A14,CDH1,EPCAM,SLC29A1
GO: Cellular Component	GO:0016327	apicolateral plasma membrane	1.341e-05	0.007643	0.001911	0.01323	6	26	CLDN4,CLDN7,OCLN,KRT8,KRT19,CLDN6
GO: Cellular Component	GO:0016324	apical plasma membrane	2.493e-05	0.01421	0.002528	0.0175	23	414	SCNN1A,SCNN1G,PLD1,EZR,PODXL,CLDN4,SLC3A2,SLC16A1,OCLN,TJP3,CYBA,STXBP2,BST2,CA4,TDGF1,SLC7A8,MAL2,CD9,ADGRG2,MARVELD2,SLC39A14,EPCAM,SLC29A1
GO: Cellular Component	GO:0070160	tight junction	2.661e-05	0.01517	0.002528	0.0175	12	134	CLDN4,CLDN7,LSR,OCLN,TJP3,F11R,MARVELD3,CLDN10,CLDN6,MARVELD2,CGNL1,EPCAM
GO: Cellular Component	GO:0016323	basolateral plasma membrane	3.372e-05	0.01922	0.002536	0.01756	17	257	SLC29A2,EZR,SLC13A3,CLDN7,SLC3A2,ARRB1,SLC16A1,VAMP8,CA4,DSP,SLC7A7,SLC7A8,MARVELD2,SLC39A14,CDH1,EPCAM,SLC29A1
GO: Cellular Component	GO:0005911	cell-cell junction	3.559e-05	0.02029	0.002536	0.01756	27	543	GRHL2,S100A11,FGFR4,PODXL,CLDN4,CLDN7,PPL,LSR,OCLN,TJP3,PTPN6,F11R,BAIAP2L1,MARVELD3,KRT8,KRT18,DSP,TEC,CLDN10,CLDN6,PDLIM1,MARVELD2,CGNL1,LYN,CDH1,EPCAM,CDH3
GO: Cellular Component	GO:0005923	bicellular tight junction	6.732e-05	0.03837	0.004034	0.02793	11	125	CLDN4,CLDN7,OCLN,TJP3,F11R,MARVELD3,CLDN10,CLDN6,MARVELD2,CGNL1,EPCAM
GO: Cellular Component	GO:0043296	apical junction complex	7.077e-05	0.04034	0.004034	0.02793	12	148	CLDN4,CLDN7,OCLN,TJP3,F11R,MARVELD3,CLDN10,CLDN6,MARVELD2,CGNL1,CDH1,EPCAM
GO: Cellular Component	GO:0045177	apical part of cell	8.666e-05	0.0494	0.00449	0.03109	25	510	SCNN1A,SCNN1G,PLD1,EZR,PODXL,CLDN4,SLC3A2,SLC16A1,OCLN,TJP3,CYBA,CDH23,STXBP2,BST2,CA4,TDGF1,SLC7A8,MAL2,CD9,ADGRG2,MARVELD2,SLC39A14,CDH1,EPCAM,SLC29A1
GO: Cellular Component	GO:0045121	membrane raft	0.0001862	0.1061	0.008436	0.05841	21	412	HMOX1,ADCY5,SDC4,EZR,PODXL,ICAM1,PRSS8,UNC5B,STAT6,BST2,KDR,CASP8,TDGF1,TGFBR2,MAL2,CD4,SCARB1,HAS2,LYN,CDH1,STOM
GO: Cellular Component	GO:0098857	membrane microdomain	0.0001924	0.1097	0.008436	0.05841	21	413	HMOX1,ADCY5,SDC4,EZR,PODXL,ICAM1,PRSS8,UNC5B,STAT6,BST2,KDR,CASP8,TDGF1,TGFBR2,MAL2,CD4,SCARB1,HAS2,LYN,CDH1,STOM
GO: Cellular Component	GO:0031528	microvillus membrane	0.0004336	0.2471	0.01765	0.1222	5	31	EZR,PODXL,SLC7A8,SCARB1,SYTL1
GO: Cellular Component	GO:0048471	perinuclear region of cytoplasm	0.000512	0.2918	0.01946	0.1347	33	846	LRAT,PDE4A,PDE4C,NMRAL1,HMOX1,TRIP10,S100A4,TSTD1,CLU,PLA2G2A,CCL2,PLD1,EZR,CHODL,PROCR,STC2,RAB11FIP4,VAMP8,CYBA,MYC,RAP1GAP2,COBL,PCSK9,CA4,KRT18,TDGF1,MAL2,RAB34,GALNT6,LYN,CDH1,HERC5,STOM
GO: Cellular Component	GO:0070820	tertiary granule	0.0007197	0.4102	0.02564	0.1775	11	164	TMC6,PLAU,PLD1,ALDOC,VAMP8,CYBA,PTPN6,STXBP2,DSP,CDA,STOM
GO: Cellular Component	GO:1990777	lipoprotein particle	0.001135	0.6472	0.03596	0.2489	5	38	CLU,PLTP,APOC1,APOE,LSR
GO: Cellular Component	GO:0034358	plasma lipoprotein particle	0.001135	0.6472	0.03596	0.2489	5	38	CLU,PLTP,APOC1,APOE,LSR
GO: Cellular Component	GO:0032994	protein-lipid complex	0.00161	0.9178	0.0483	0.3344	5	41	CLU,PLTP,APOC1,APOE,LSR
Pathway	1270347	POU5F1 (OCT4), SOX2, NANOG activate genes related to proliferation	8.109e-06	0.0179	0.007376	0.06105	5	13	NANOG,POU5F1,TDGF1,DPPA4,EPHA1
Pathway	M39591	Endoderm Differentiation	9.203e-06	0.02031	0.007376	0.06105	14	145	NANOG,GRHL2,RAB38,HPRT1,POU5F1,GDF3,ZIC5,PRDM14,GLI2,FOXH1,DNMT3B,DUSP5,RGS10,OTX2
Pathway	M40041	Hair Follicle Development: Organogenesis - Part 2 of 3	1.011e-05	0.02231	0.007376	0.06105	7	33	PDGFA,SNAI1,MYC,BMP4,GLI1,GLI2,CDH1
Pathway	83083	Leukocyte transendothelial migration	1.68e-05	0.03708	0.007376	0.06105	12	114	PLCG2,CXCL12,EZR,ICAM1,CLDN4,CLDN7,RHOH,OCLN,CYBA,F11R,CLDN10,CLDN6
Pathway	1270346	Transcriptional regulation of pluripotent stem cells	1.858e-05	0.041	0.007376	0.06105	7	36	NANOG,POU5F1,PRDM14,TDGF1,LIN28A,DPPA4,EPHA1
Pathway	M2164	Leukocyte transendothelial migration	2.005e-05	0.04426	0.007376	0.06105	12	116	PLCG2,CXCL12,EZR,ICAM1,CLDN4,CLDN7,RHOH,OCLN,CYBA,F11R,CLDN10,CLDN6
Pathway	1269916	Amino acid transport across the plasma membrane	7.689e-05	0.1697	0.02153	0.1782	6	31	SLC43A1,SLC1A5,SLC3A2,SLC7A7,SLC7A8,SLC7A3
Pathway	M16476	Cell adhesion molecules (CAMs)	7.803e-05	0.1722	0.02153	0.1782	12	133	SDC4,ICAM1,CLDN4,CLDN7,OCLN,F11R,CLDN10,CLDN6,CD4,CD40,CDH1,CDH3
Pathway	1474302	Fluid shear stress and atherosclerosis	0.0001463	0.3229	0.03588	0.297	12	142	PDGFA,HMOX1,CCL2,SDC4,ICAM1,ASS1,CYBA,GSTO2,BMP4,NQO1,KDR,GSTM1
Pathway	83069	Cell adhesion molecules (CAMs)	0.0001783	0.3935	0.03935	0.3257	12	145	SDC4,ICAM1,CLDN4,CLDN7,OCLN,F11R,CLDN10,CLDN6,CD4,CD40,CDH1,CDH3
Pathway	83071	Tight junction	0.0002134	0.4709	0.04281	0.3543	13	170	TUBA4A,EZR,CLDN4,CLDN7,OCLN,TJP3,F11R,MARVELD3,CLDN10,CLDN6,LLGL2,MARVELD2,CGNL1
Pathway	M39428	Nuclear Receptors Meta-Pathway	0.0002502	0.5522	0.04602	0.3809	19	321	HMOX1,SERPINB9,SCNN1A,CCL2,PLTP,POU5F1,ZIC2,SLC5A5,DNAJC15,MYC,GGT1,BLVRB,SULT1A1,NQO1,GPX3,GSTM1,TGFBR2,SLC39A14,STOM

## Sheet: B-D35 CHD2+|- Down (C4,6,8+10)
Category	ID	Name	p-value	q-value Bonferroni	q-value FDR B&H	q-value FDR B&Y	Hit Count in Query List	Hit Count in Genome	Hit in Query List
GO: Molecular Function	GO:0047844	deoxycytidine deaminase activity	2.506e-07	0.0003895	0.0003895	0.003087	6	8	APOBEC3C,APOBEC3H,APOBEC3G,APOBEC3D,APOBEC3B,APOBEC3F
GO: Molecular Function	GO:0004126	cytidine deaminase activity	5.989e-07	0.0009308	0.0004654	0.003689	7	13	APOBEC3C,APOBEC3H,CDA,APOBEC3G,APOBEC3D,APOBEC3B,APOBEC3F
GO: Molecular Function	GO:0016814	hydrolase activity, acting on carbon-nitrogen (but not peptide) bonds, in cyclic amidines	3.65e-06	0.005672	0.001891	0.01498	10	36	MTHFD1,ATIC,MTHFD2,APOBEC3C,APOBEC3H,CDA,APOBEC3G,APOBEC3D,APOBEC3B,APOBEC3F
GO: Molecular Function	GO:0050839	cell adhesion molecule binding	1.341e-05	0.02084	0.00521	0.04129	50	573	RPS2,ACTN3,CGN,FGF2,SFRP2,FERMT1,CCDC141,PAICS,STXBP6,ATIC,TJP3,SWAP70,FXYD5,PPP1R13L,PROM1,BAIAP2L1,NPHS1,CD1D,CD9,PDLIM1,PRDX1,CDH1,CDH3,CDH26,CD2AP,PKP2,TJP2,VASP,EZR,ICAM1,LGALS12,CLDN7,VSIG10,PRDX6,PPL,ISG15,SERBP1,TRIM25,PTPN6,F11R,KDR,DIAPH3,RANBP1,KRT18,DSG2,DSP,LAD1,LCP1,LDHA,EPCAM
GO: Molecular Function	GO:0045296	cadherin binding	0.0001131	0.1758	0.03516	0.2787	32	339	RPS2,CGN,PAICS,STXBP6,ATIC,SWAP70,FXYD5,PPP1R13L,PROM1,BAIAP2L1,PDLIM1,PRDX1,CDH1,CDH3,CDH26,CD2AP,PKP2,TJP2,VASP,EZR,PRDX6,PPL,SERBP1,TRIM25,F11R,KDR,DIAPH3,RANBP1,KRT18,LAD1,LDHA,EPCAM
GO: Biological Process	GO:1990830	cellular response to leukemia inhibitory factor	1.311e-09	1.003e-05	4.906e-06	4.67e-05	24	126	SLC25A5,NUP35,EFHC2,MRPL15,B3GNT2,MYBL2,GLDC,OTX2,LRBA,HELLS,LRAT,ICAM1,GNPNAT1,POU5F1,CTH,ZFP42,TRIM25,LRRC2,JARID2,RNF125,GFPT2,RARG,PHC1,PCOLCE2
GO: Biological Process	GO:1990823	response to leukemia inhibitory factor	1.55e-09	1.186e-05	4.906e-06	4.67e-05	24	127	SLC25A5,NUP35,EFHC2,MRPL15,B3GNT2,MYBL2,GLDC,OTX2,LRBA,HELLS,LRAT,ICAM1,GNPNAT1,POU5F1,CTH,ZFP42,TRIM25,LRRC2,JARID2,RNF125,GFPT2,RARG,PHC1,PCOLCE2
GO: Biological Process	GO:0060429	epithelium development	1.924e-09	1.472e-05	4.906e-06	4.67e-05	118	1532	APCDD1,F2RL1,GRHL2,AXIN2,FZD6,SEMA3A,FZD7,ESRP2,ZNRF3,CGN,SCNN1G,FGF2,FGFR4,ALDH1A3,SDC4,FRAS1,FLT1,SFRP2,FERMT1,TRIM71,MREG,FOXB1,MTHFD1,RSPO2,SNAI1,TJP3,MYCN,SPINT1,CNFN,EXPH5,SIX4,HPSE,HESX1,GJA1,PROM1,BMP4,BRCA2,NFATC1,SULT2B1,GLI1,GLI2,COBL,C3,FOXH1,NODAL,NPHS1,LIAS,UPK1A,PRICKLE1,CECR2,ROR1,CASP8,TFAP2C,TGIF1,OTX2,THRB,PAX3,CDH1,CDH3,PCK2,CEBPB,PDGFA,SAV1,APELA,FOXA3,TFCP2L1,HPN,PKP2,TJP2,H…
GO: Biological Process	GO:0042127	regulation of cell population proliferation	1.077e-08	8.237e-05	1.94e-05	0.0001847	140	1973	ERBB2,ERBB3,MATK,NANOG,AXIN2,FZD7,ESRP2,S100A13,ADRA2A,TRPV2,FES,FGF2,VAV3,SRPX,FGFR4,CXCL5,CDCA7L,SDC4,FLT1,SFRP2,SLC25A5,FERMT1,DPPA2,IFITM1,TRIM71,ST6GAL1,FXN,APOE,IL23A,FEZF1,PYCARD,ADAM33,MYCN,SOX15,SPINT1,RIPK2,SIX4,CCDC88B,HPSE,GJA1,BMP4,BRCA2,NFATC1,SULT2B1,NFE2,BST2,GLI1,GLI2,UTP20,TAF4B,NODAL,PNP,NPM1,NPR1,PIM2,TDGF1,GRPR,TFAP2C,NCCRP1,CCNE1,GSTP1,ORC1,TGIF1,CD1D,RGN,NMI,CD4,THRB,CD9,TL…
GO: Biological Process	GO:0035148	tube formation	1.268e-08	9.702e-05	1.94e-05	0.0001847	28	185	GRHL2,FZD6,FGF2,SDC4,SFRP2,TRIM71,MTHFD1,SPINT1,SIX4,HESX1,BMP4,COBL,NODAL,LIAS,PRICKLE1,CECR2,CASP8,TGIF1,PAX3,CDH1,VASP,PODXL,KIF20B,ZIC2,ZIC5,RARG,SALL4,EDA
GO: Biological Process	GO:0071345	cellular response to cytokine stimulus	1.993e-08	0.0001525	2.541e-05	0.0002419	95	1196	RPS2,NANOG,F2RL1,IFITM3,FGF2,CXCL5,TRIM38,ALOX15,SLC25A5,IFITM1,YBX3,IFITM2,IL23A,SLC2A4,NUP35,EFHC2,MT1X,MRPL15,PYCARD,B3GNT2,ASS1,ATIC,OCLN,VAMP8,MYBL2,RIPK2,IL20RA,SOCS2,STXBP2,GLDC,BST2,FOXH1,CALCA,CASP8,TDGF1,TEC,CXCL3,GSTP1,DDIAS,OTX2,NMI,CD4,TLR2,CD40,PALM3,CD74,LRBA,HAS2,PCK2,HCLS1,HELLS,LRAT,TRAF5,CEBPB,HLA-DQB1,HMOX1,TRIM6,PIM1,TJP2,CMKLR1,VAV1,IL27RA,HSPD1,VRK2,ICAM1,GNPNAT1,SAMHD1,POU…
GO: Biological Process	GO:0072175	epithelial tube formation	2.966e-08	0.0002268	3.24e-05	0.0003085	26	169	GRHL2,FZD6,FGF2,SDC4,SFRP2,TRIM71,MTHFD1,SPINT1,SIX4,HESX1,BMP4,COBL,NODAL,LIAS,PRICKLE1,CECR2,CASP8,TGIF1,PAX3,VASP,PODXL,KIF20B,ZIC2,ZIC5,RARG,SALL4
GO: Biological Process	GO:0016331	morphogenesis of embryonic epithelium	3.984e-08	0.0003047	3.809e-05	0.0003626	27	183	GRHL2,FZD6,ALDH1A3,SDC4,SFRP2,TRIM71,MTHFD1,SPINT1,SIX4,BMP4,GLI2,COBL,NODAL,LIAS,PRICKLE1,CECR2,CASP8,TGIF1,PAX3,VASP,KIF20B,ZIC2,ZIC5,KDF1,RARG,SALL4,LLGL2
GO: Biological Process	GO:0034097	response to cytokine	5.379e-08	0.0004115	4.079e-05	0.0003883	99	1290	RPS2,NANOG,F2RL1,IFITM3,FGF2,CXCL5,TRIM38,ALOX15,SLC25A5,IFITM1,YBX3,IFITM2,IL23A,SLC2A4,NUP35,EFHC2,MT1X,MRPL15,PYCARD,B3GNT2,ASS1,ATIC,OCLN,VAMP8,MYBL2,RIPK2,IL20RA,GGT1,SOCS2,STXBP2,GLDC,BST2,FOXH1,CALCA,CASP8,TDGF1,TEC,CXCL3,GSTP1,DDIAS,OTX2,NMI,CD4,TIMP4,TLR2,CD40,PALM3,CD74,LRBA,HAS2,PCK2,HCLS1,HELLS,LRAT,TRAF5,CEBPB,HLA-DQB1,HMOX1,TRIM6,PIM1,TJP2,CMKLR1,PLSCR1,VAV1,IL27RA,HSPD1,VRK2,ICAM1,…
GO: Biological Process	GO:0014020	primary neural tube formation	5.656e-08	0.0004326	4.079e-05	0.0003883	21	119	GRHL2,FZD6,SDC4,SFRP2,TRIM71,MTHFD1,SPINT1,BMP4,COBL,NODAL,LIAS,PRICKLE1,CECR2,TGIF1,PAX3,VASP,KIF20B,ZIC2,ZIC5,RARG,SALL4
GO: Biological Process	GO:0048729	tissue morphogenesis	6.761e-08	0.0005172	4.079e-05	0.0003883	74	874	NANOG,ACTA1,ACTC1,GCNT4,GRHL2,FZD6,SEMA3A,FZD7,ESRP2,ZNRF3,SCNN1G,FGF2,ALDH1A3,SDC4,FRAS1,FLT1,SFRP2,FERMT1,TRIM71,MTHFD1,RSPO2,SNAI1,MYCN,SPINT1,GCNT1,SIX4,HESX1,GJA1,BMP4,NFATC1,GLI2,COBL,FOXH1,NODAL,LIAS,PRICKLE1,CECR2,ROR1,CASP8,TDGF1,TFAP2C,TGIF1,OTX2,PAX3,TNNI3,CDH1,PDGFA,APELA,PKP2,VASP,EZR,PODXL,POU5F1,GDF3,SYNE4,KIF20B,ZIC2,ZIC3,ZIC5,CTSV,TCF7L1,ESRP1,RASIP1,FREM2,KDR,KDF1,RARG,DSP,SALL4…
GO: Biological Process	GO:0046131	pyrimidine ribonucleoside metabolic process	7.047e-08	0.000539	4.079e-05	0.0003883	8	15	APOBEC3C,APOBEC3H,CDA,APOBEC3G,UPP1,APOBEC3D,APOBEC3B,APOBEC3F
GO: Biological Process	GO:0046133	pyrimidine ribonucleoside catabolic process	7.047e-08	0.000539	4.079e-05	0.0003883	8	15	APOBEC3C,APOBEC3H,CDA,APOBEC3G,UPP1,APOBEC3D,APOBEC3B,APOBEC3F
GO: Biological Process	GO:0071897	DNA biosynthetic process	7.466e-08	0.0005711	4.079e-05	0.0003883	48	471	MCM3,MCM5,GRHL2,ADRA2A,FGF2,FGFR4,FHIT,PIF1,TICRR,NASP,HELB,GJA1,BRCA2,DBF4,GLI1,GLI2,APOBEC3C,NPM1,APOBEC3H,TERF1,CCNE1,ORC1,RGN,WDHD1,TK1,CHEK2,CDC6,DDX21,PDGFA,APOBEC3G,HMGA1,DSCC1,APOBEC3D,DCP2,RMI2,SAMHD1,APOBEC3B,ISG15,PRIM1,PRKCQ,TRIM25,GINS1,APOBEC3F,TIPIN,DKC1,CDT1,TRIM28,RPA3
GO: Biological Process	GO:0045071	negative regulation of viral genome replication	8.155e-08	0.0006238	4.159e-05	0.0003959	14	55	IFITM3,IFITM1,IFITM2,BST2,APOBEC3C,APOBEC3H,APOBEC3G,TRIM6,PLSCR1,APOBEC3D,APOBEC3B,ISG15,APOBEC3F,TRIM28
GO: Biological Process	GO:0001843	neural tube closure	9.518e-08	0.000728	4.55e-05	0.0004332	20	112	GRHL2,FZD6,SDC4,SFRP2,TRIM71,MTHFD1,SPINT1,BMP4,COBL,LIAS,PRICKLE1,CECR2,TGIF1,PAX3,VASP,KIF20B,ZIC2,ZIC5,RARG,SALL4
GO: Biological Process	GO:0001841	neural tube formation	1.049e-07	0.0008025	4.713e-05	0.0004486	22	134	GRHL2,FZD6,SDC4,SFRP2,TRIM71,MTHFD1,SPINT1,BMP4,COBL,NODAL,LIAS,PRICKLE1,CECR2,CASP8,TGIF1,PAX3,VASP,KIF20B,ZIC2,ZIC5,RARG,SALL4
GO: Biological Process	GO:0060606	tube closure	1.109e-07	0.0008483	4.713e-05	0.0004486	20	113	GRHL2,FZD6,SDC4,SFRP2,TRIM71,MTHFD1,SPINT1,BMP4,COBL,LIAS,PRICKLE1,CECR2,TGIF1,PAX3,VASP,KIF20B,ZIC2,ZIC5,RARG,SALL4
GO: Biological Process	GO:0140546	defense response to symbiont	1.746e-07	0.001336	6.679e-05	0.0006358	34	286	F2RL1,IFITM3,MICB,TRIM38,DDX60,RNF135,IFITM1,IFITM2,IL23A,POLR3G,PYCARD,VAMP8,UNC13D,BST2,APOBEC3C,APOBEC3H,CD40,SERINC5,DDX21,APOBEC3G,TRIM6,PLSCR1,PMAIP1,APOBEC3D,SAMHD1,APOBEC3B,ISG15,TRIM25,APOBEC3F,RNF125,NLRX1,RNASE1,G3BP1,HERC5
GO: Biological Process	GO:0051607	defense response to virus	1.746e-07	0.001336	6.679e-05	0.0006358	34	286	F2RL1,IFITM3,MICB,TRIM38,DDX60,RNF135,IFITM1,IFITM2,IL23A,POLR3G,PYCARD,VAMP8,UNC13D,BST2,APOBEC3C,APOBEC3H,CD40,SERINC5,DDX21,APOBEC3G,TRIM6,PLSCR1,PMAIP1,APOBEC3D,SAMHD1,APOBEC3B,ISG15,TRIM25,APOBEC3F,RNF125,NLRX1,RNASE1,G3BP1,HERC5
GO: Biological Process	GO:0016554	cytidine to uridine editing	2.141e-07	0.001637	7.797e-05	0.0007423	7	12	APOBEC3C,APOBEC3H,APOBEC3G,RBM47,APOBEC3D,APOBEC3B,APOBEC3F
GO: Biological Process	GO:0048525	negative regulation of viral process	3.126e-07	0.002391	0.0001087	0.001035	18	99	IFITM3,IFITM1,IFITM2,LARP7,BST2,APOBEC3C,APOBEC3H,CD74,APOBEC3G,TRIM6,PLSCR1,APOBEC3D,APOBEC3B,ISG15,TRIM25,TRIM14,APOBEC3F,TRIM28
GO: Biological Process	GO:0042454	ribonucleoside catabolic process	3.727e-07	0.00285	0.0001176	0.00112	10	30	AHCY,APOBEC3C,PNP,APOBEC3H,CDA,APOBEC3G,UPP1,APOBEC3D,APOBEC3B,APOBEC3F
GO: Biological Process	GO:0120192	tight junction assembly	3.757e-07	0.002874	0.0001176	0.00112	17	90	GRHL2,CGN,LSR,SNAI1,OCLN,GJA1,CLDN10,CLDN6,CLDN9,CLDN11,CDH1,PKP2,CLDN7,F11R,MARVELD3,CLDN19,MARVELD2
GO: Biological Process	GO:0001838	embryonic epithelial tube formation	4.037e-07	0.003088	0.0001176	0.00112	23	156	GRHL2,FZD6,SDC4,SFRP2,TRIM71,MTHFD1,SPINT1,SIX4,BMP4,COBL,NODAL,LIAS,PRICKLE1,CECR2,CASP8,TGIF1,PAX3,VASP,KIF20B,ZIC2,ZIC5,RARG,SALL4
GO: Biological Process	GO:0002009	morphogenesis of an epithelium	4.186e-07	0.003202	0.0001176	0.00112	59	670	GRHL2,FZD6,SEMA3A,FZD7,ESRP2,ZNRF3,SCNN1G,FGF2,ALDH1A3,SDC4,FRAS1,FLT1,SFRP2,FERMT1,TRIM71,MTHFD1,RSPO2,SNAI1,MYCN,SPINT1,SIX4,HESX1,GJA1,BMP4,NFATC1,GLI2,COBL,FOXH1,NODAL,LIAS,PRICKLE1,CECR2,ROR1,CASP8,TFAP2C,TGIF1,PAX3,CDH1,PDGFA,VASP,EZR,PODXL,SYNE4,KIF20B,ZIC2,ZIC3,ZIC5,CTSV,ESRP1,RASIP1,FREM2,KDR,KDF1,RARG,SALL4,LCP1,LLGL2,TRIM28,ENG
GO: Biological Process	GO:0046087	cytidine metabolic process	4.46e-07	0.003412	0.0001176	0.00112	7	13	APOBEC3C,APOBEC3H,CDA,APOBEC3G,APOBEC3D,APOBEC3B,APOBEC3F
GO: Biological Process	GO:0006216	cytidine catabolic process	4.46e-07	0.003412	0.0001176	0.00112	7	13	APOBEC3C,APOBEC3H,CDA,APOBEC3G,APOBEC3D,APOBEC3B,APOBEC3F
GO: Biological Process	GO:0009972	cytidine deamination	4.46e-07	0.003412	0.0001176	0.00112	7	13	APOBEC3C,APOBEC3H,CDA,APOBEC3G,APOBEC3D,APOBEC3B,APOBEC3F
GO: Biological Process	GO:0008284	positive regulation of cell population proliferation	7.214e-07	0.005518	0.0001821	0.001734	85	1117	ERBB2,ERBB3,MATK,NANOG,FZD7,ESRP2,S100A13,ADRA2A,FGF2,VAV3,FGFR4,CXCL5,CDCA7L,FLT1,SFRP2,SLC25A5,DPPA2,ST6GAL1,FXN,IL23A,PYCARD,MYCN,SOX15,RIPK2,CCDC88B,HPSE,GJA1,BMP4,BST2,GLI1,GLI2,TAF4B,NODAL,PNP,NPM1,TDGF1,NCCRP1,CCNE1,ORC1,TGIF1,CD1D,CD4,THRB,CD40,CD74,PAX3,HAS2,CDC6,CDC25A,CDH3,HCLS1,TRAF5,NANOGP8,PDGFA,HMOX1,APELA,PIM1,HPN,PLA2G4A,PLAU,IL27RA,ID1,CLDN7,KIF20B,PRKCQ,LDLRAP1,IL12RB2,ESRP1,PT…
GO: Biological Process	GO:0032196	transposition	7.38e-07	0.005645	0.0001821	0.001734	10	32	ZNF93,APOBEC3C,APOBEC3H,TEX15,APOBEC3G,APOBEC3D,L1TD1,APOBEC3B,APOBEC3F,VRTN
GO: Biological Process	GO:0120193	tight junction organization	8.374e-07	0.006406	0.0002002	0.001906	17	95	GRHL2,CGN,LSR,SNAI1,OCLN,GJA1,CLDN10,CLDN6,CLDN9,CLDN11,CDH1,PKP2,CLDN7,F11R,MARVELD3,CLDN19,MARVELD2
GO: Biological Process	GO:0072089	stem cell proliferation	1.02e-06	0.007801	0.0002364	0.00225	16	86	NANOG,ZNRF3,FGF2,SFRP2,FERMT1,DPPA2,TRIM71,GJA1,BMP4,NFATC1,TAF4B,CCNE1,PIM1,RNF43,KDF1,EPCAM
GO: Biological Process	GO:0043122	regulation of I-kappaB kinase/NF-kappaB signaling	1.142e-06	0.008738	0.0002479	0.002359	30	255	F2RL1,S100A13,TRIM38,PPM1N,RHOH,PYCARD,GPRC5B,RIPK2,GJA1,BST2,PIM2,ROR1,CASP8,CASP10,GSTP1,CD4,CD40,CD74,DDX21,TRAF5,TRIML2,HMOX1,TRIM6,LITAF,CTH,NLRP12,TRIM25,TRIM14,NLRX1,EDA
GO: Biological Process	GO:0060562	epithelial tube morphogenesis	1.16e-06	0.008874	0.0002479	0.002359	41	411	GRHL2,FZD6,ESRP2,FGF2,SDC4,FLT1,SFRP2,TRIM71,MTHFD1,RSPO2,MYCN,SPINT1,SIX4,HESX1,GJA1,BMP4,NFATC1,GLI2,COBL,FOXH1,NODAL,LIAS,PRICKLE1,CECR2,CASP8,TFAP2C,TGIF1,PAX3,VASP,PODXL,KIF20B,ZIC2,ZIC3,ZIC5,CTSV,ESRP1,RASIP1,KDR,RARG,SALL4,ENG
GO: Biological Process	GO:0060541	respiratory system development	1.189e-06	0.009094	0.0002479	0.002359	31	269	MAN2A1,GRHL2,ESRP2,FGF2,FGFR4,ALDH1A3,DPPA2,ASS1,RSPO2,MYCN,SIX4,HESX1,BMP4,GLI1,GLI2,NODAL,THRB,PDGFA,SAV1,HPS1,ADAMTS2,ID1,ZIC3,CTSV,ESRP1,KDR,RARG,EDA,DPPA4,CCBE1,RCN3
GO: Biological Process	GO:0070830	bicellular tight junction assembly	1.199e-06	0.009171	0.0002479	0.002359	16	87	GRHL2,CGN,SNAI1,OCLN,GJA1,CLDN10,CLDN6,CLDN9,CLDN11,CDH1,PKP2,CLDN7,F11R,MARVELD3,CLDN19,MARVELD2
GO: Biological Process	GO:0070383	DNA cytosine deamination	1.344e-06	0.01028	0.0002706	0.002576	6	10	APOBEC3C,APOBEC3H,APOBEC3G,APOBEC3D,APOBEC3B,APOBEC3F
GO: Biological Process	GO:0009790	embryo development	1.592e-06	0.01218	0.0003123	0.002973	95	1316	MAN2A1,NANOG,GRHL2,AXIN2,FZD6,SEMA3A,FZD7,EMG1,FGF2,ALDH1A3,SDC4,FRAS1,FLT1,SFRP2,TRIM71,YBX3,FXN,FOXB1,MTHFD1,RSPO2,SNAI1,CCNB1IP1,PRDM14,MYCN,SOX15,PLAC1,SPINT1,NASP,SIX4,PPP1R13L,HESX1,GJA1,SP8,BMP4,VENTX,BRCA2,NECAB1,NFE2,GLI1,GLI2,COBL,FOXH1,NODAL,LIAS,TCOF1,PRICKLE1,CECR2,CASP8,TDGF1,TEAD4,TFAP2C,TGIF1,OTX2,KCNQ4,PAX3,CDH1,LRAT,CDX4,CEBPB,PDGFA,TRIP6,APELA,CKS1B,HPN,ABCG2,PLS1,VASP,POU5F1,G…
GO: Biological Process	GO:0045869	negative regulation of single stranded viral RNA replication via double stranded DNA intermediate	2.645e-06	0.02023	0.0005057	0.004814	7	16	APOBEC3C,APOBEC3H,APOBEC3G,APOBEC3D,APOBEC3B,APOBEC3F,TRIM28
GO: Biological Process	GO:0043123	positive regulation of I-kappaB kinase/NF-kappaB signaling	3.201e-06	0.02449	0.0005893	0.00561	24	188	F2RL1,S100A13,TRIM38,GPRC5B,RIPK2,GJA1,BST2,PIM2,ROR1,CASP8,CASP10,CD4,CD40,CD74,DDX21,TRAF5,TRIML2,HMOX1,TRIM6,LITAF,CTH,TRIM25,TRIM14,EDA
GO: Biological Process	GO:0021915	neural tube development	3.236e-06	0.02475	0.0005893	0.00561	25	201	GRHL2,FZD6,SDC4,SFRP2,TRIM71,FOXB1,MTHFD1,SPINT1,BMP4,GLI2,COBL,NODAL,LIAS,PRICKLE1,CECR2,CASP8,TGIF1,PAX3,VASP,KIF20B,ZIC2,ZIC5,PHGDH,RARG,SALL4
GO: Biological Process	GO:0046718	viral entry into host cell	3.335e-06	0.02551	0.0005933	0.005648	21	151	IFITM3,TRIM38,ANPEP,IFITM1,IFITM2,SLC1A5,VAMP8,SPINT1,CLDN6,CLDN9,CD4,TMPRSS2,CD74,TRIML2,TRIM6,PLSCR1,ICAM1,CR2,TRIM25,TRIM14,F11R
GO: Biological Process	GO:0044409	entry into host	3.599e-06	0.02753	0.0006217	0.005919	22	164	IFITM3,TRIM38,ANPEP,IFITM1,IFITM2,SLC1A5,VAMP8,SPINT1,CLDN6,CLDN9,CD4,TMPRSS2,CD74,CDH1,TRIML2,TRIM6,PLSCR1,ICAM1,CR2,TRIM25,TRIM14,F11R
GO: Biological Process	GO:0009615	response to virus	3.658e-06	0.02798	0.0006217	0.005919	38	385	F2RL1,IFITM3,MICB,TRIM38,DDX60,RNF135,IFITM1,IFITM2,IL23A,POLR3G,PYCARD,VAMP8,UNC13D,BST2,GLI2,APOBEC3C,PIM2,APOBEC3H,NMI,CD40,SERINC5,DDX21,APOBEC3G,HMGA1,TRIM6,PLSCR1,PMAIP1,APOBEC3D,SAMHD1,APOBEC3B,ISG15,TRIM25,APOBEC3F,RNF125,NLRX1,RNASE1,G3BP1,HERC5
GO: Biological Process	GO:0022414	reproductive process	3.885e-06	0.02972	0.000646	0.00615	115	1711	ERBB2,NANOG,ERMP1,RPL39L,GRHL2,FANCD2,SEMA3A,ADRA2A,PPP1R1B,ALPL,CRTAP,SEMG1,TPST2,SFRP2,DHX37,YBX3,FUOM,HVCN1,LARP7,NDC1,STC2,NUDT1,SNAI1,CCNB1IP1,ATP1A4,PRDM14,DNAH11,SOX15,PLAC1,GTSF1,SPINK2,SPINT1,NASP,SIX4,ADAM28,HESX1,GGT1,GJA1,AURKC,BMP4,BRCA2,NFE2,GLI1,GLI2,BUB1,BUB1B,GLIPR1L1,C3,TAF4B,NODAL,ATP8B3,CALCA,CECR2,SLC2A14,GRB14,CASP8,TEX15,TEAD4,CREB3L4,TERF1,TFAP2C,CCNE1,DMC1,DDIAS,RGN,CLDN1…
GO: Biological Process	GO:0000003	reproduction	4.217e-06	0.03226	0.0006864	0.006534	115	1714	ERBB2,NANOG,ERMP1,RPL39L,GRHL2,FANCD2,SEMA3A,ADRA2A,PPP1R1B,ALPL,CRTAP,SEMG1,TPST2,SFRP2,DHX37,YBX3,FUOM,HVCN1,LARP7,NDC1,STC2,NUDT1,SNAI1,CCNB1IP1,ATP1A4,PRDM14,DNAH11,SOX15,PLAC1,GTSF1,SPINK2,SPINT1,NASP,SIX4,ADAM28,HESX1,GGT1,GJA1,AURKC,BMP4,BRCA2,NFE2,GLI1,GLI2,BUB1,BUB1B,GLIPR1L1,C3,TAF4B,NODAL,ATP8B3,CALCA,CECR2,SLC2A14,GRB14,CASP8,TEX15,TEAD4,CREB3L4,TERF1,TFAP2C,CCNE1,DMC1,DDIAS,RGN,CLDN1…
GO: Biological Process	GO:0043297	apical junction assembly	4.616e-06	0.03531	0.0007355	0.007002	16	96	GRHL2,CGN,SNAI1,OCLN,GJA1,CLDN10,CLDN6,CLDN9,CLDN11,CDH1,PKP2,CLDN7,F11R,MARVELD3,CLDN19,MARVELD2
GO: Biological Process	GO:0007155	cell adhesion	4.891e-06	0.03741	0.0007512	0.007151	107	1571	EPHB4,ERBB2,ERBB3,NET1,EMILIN2,ACTN3,GRHL2,FZD7,FBLN2,FES,VAV3,SRPX,SDC4,ALOX15,SFRP2,FERMT1,ST6GAL1,CCDC141,IL23A,RHOH,STXBP6,PYCARD,ASS1,HAPLN3,MUC4,TJP3,MYBPC2,SWAP70,RIPK2,FXYD5,UNC13D,GCNT1,CCDC88B,HPSE,RCC2,SLC39A8,BMP4,BAIAP2L1,GLI2,NODAL,PNP,NPHS1,CALCA,NFKBIZ,GRID2,TDGF1,PSTPIP1,CLDN10,CLDN6,CLDN9,CD1D,CLDN11,CD4,CD9,PDLIM1,FIBCD1,CD53,CD72,CD74,PAWR,HAS2,CDH1,CDH3,CDH26,CEBPB,TRIP6,CD2A…
GO: Biological Process	GO:0046596	regulation of viral entry into host cell	4.91e-06	0.03756	0.0007512	0.007151	11	47	IFITM3,TRIM38,IFITM1,IFITM2,CD4,TMPRSS2,CD74,TRIML2,TRIM6,TRIM25,TRIM14
GO: Biological Process	GO:0003006	developmental process involved in reproduction	5.024e-06	0.03843	0.0007517	0.007156	84	1155	NANOG,ERMP1,RPL39L,GRHL2,SEMA3A,ALPL,CRTAP,SEMG1,SFRP2,DHX37,YBX3,LARP7,NDC1,STC2,NUDT1,SNAI1,CCNB1IP1,ATP1A4,PRDM14,SOX15,PLAC1,GTSF1,SPINK2,SPINT1,NASP,SIX4,ADAM28,HESX1,GGT1,GJA1,AURKC,BMP4,BRCA2,NFE2,GLI1,GLI2,C3,TAF4B,NODAL,CALCA,SLC2A14,GRB14,CASP8,TEX15,CREB3L4,TFAP2C,DMC1,DDIAS,RGN,CLDN11,SLCO4C1,CDH1,CDX4,CEBPB,HMGA1,APELA,FOXA3,HPS1,PLA2G4A,HSD17B4,HSPA2,COL9A3,ADAMTS2,ICAM1,CTSV,ZFP42,…
GO: Biological Process	GO:0045069	regulation of viral genome replication	5.11e-06	0.03909	0.0007517	0.007156	15	86	IFITM3,TRIM38,IFITM1,IFITM2,BST2,APOBEC3C,APOBEC3H,APOBEC3G,TRIM6,PLSCR1,APOBEC3D,APOBEC3B,ISG15,APOBEC3F,TRIM28
GO: Biological Process	GO:0048608	reproductive structure development	5.257e-06	0.04021	0.0007588	0.007223	47	530	NANOG,ERMP1,GRHL2,SEMA3A,SFRP2,DHX37,YBX3,STC2,NUDT1,SNAI1,SOX15,PLAC1,SPINK2,SPINT1,NASP,SIX4,HESX1,GJA1,BMP4,BRCA2,NFE2,GLI1,GLI2,C3,NODAL,CASP8,TEX15,TFAP2C,DMC1,CDH1,CDX4,CEBPB,APELA,PLA2G4A,HSD17B4,COL9A3,ICAM1,CTSV,ZFP42,CYP27B1,PTPN6,KDR,KRT8,RARG,KRT19,LLGL2,TRIM28
GO: Biological Process	GO:0006261	DNA-dependent DNA replication	5.364e-06	0.04103	0.0007599	0.007234	22	168	MCM3,MCM5,TICRR,HELB,BRCA2,DBF4,NPM1,TERF1,CCNE1,ORC1,WDHD1,CHEK2,CDC6,DDX21,HMGA1,DSCC1,SAMHD1,PRIM1,GINS1,TIPIN,CDT1,RPA3
GO: Biological Process	GO:1903900	regulation of viral life cycle	5.632e-06	0.04308	0.00077	0.00733	21	156	IFITM3,TRIM38,IFITM1,IFITM2,BST2,APOBEC3C,APOBEC3H,CD4,TMPRSS2,CD74,TRIML2,APOBEC3G,TRIM6,PLSCR1,APOBEC3D,APOBEC3B,ISG15,TRIM25,TRIM14,APOBEC3F,TRIM28
GO: Biological Process	GO:0046135	pyrimidine nucleoside catabolic process	5.638e-06	0.04312	0.00077	0.00733	8	24	APOBEC3C,APOBEC3H,CDA,APOBEC3G,UPP1,APOBEC3D,APOBEC3B,APOBEC3F
GO: Biological Process	GO:0022610	biological adhesion	5.955e-06	0.04555	0.0007991	0.007608	107	1578	EPHB4,ERBB2,ERBB3,NET1,EMILIN2,ACTN3,GRHL2,FZD7,FBLN2,FES,VAV3,SRPX,SDC4,ALOX15,SFRP2,FERMT1,ST6GAL1,CCDC141,IL23A,RHOH,STXBP6,PYCARD,ASS1,HAPLN3,MUC4,TJP3,MYBPC2,SWAP70,RIPK2,FXYD5,UNC13D,GCNT1,CCDC88B,HPSE,RCC2,SLC39A8,BMP4,BAIAP2L1,GLI2,NODAL,PNP,NPHS1,CALCA,NFKBIZ,GRID2,TDGF1,PSTPIP1,CLDN10,CLDN6,CLDN9,CD1D,CLDN11,CD4,CD9,PDLIM1,FIBCD1,CD53,CD72,CD74,PAWR,HAS2,CDH1,CDH3,CDH26,CEBPB,TRIP6,CD2A…
GO: Biological Process	GO:0048646	anatomical structure formation involved in morphogenesis	6.065e-06	0.04639	0.0007999	0.007615	97	1395	EPHB4,ERBB2,NANOG,ACTA1,ACTC1,GRHL2,AXIN2,FZD6,FZD7,FGF2,VAV3,FGFR4,ALDH1A3,SDC4,FLT1,SFRP2,ANPEP,ANXA3,TRIM71,PRX,FOXB1,PPARGC1B,MTHFD1,SNAI1,CCNB1IP1,PRDM14,ERVH48-1,SPINK2,SPINT1,UNC13D,SIX4,NEB,HPSE,HESX1,GJA1,PROM1,BMP4,NFATC1,NFE2,GLI2,COBL,C3,FOXH1,NODAL,NPHS1,LIAS,NPR1,TCOF1,PRICKLE1,CECR2,CASP8,GRID2,TDGF1,SH2D2A,TEAD4,TFAP2C,CCNG1,TGIF1,OTX2,CD9,TLR2,CD40,CD53,PAX3,TNNT1,CDH1,PDGFA,HMOX…
GO: Biological Process	GO:0061458	reproductive system development	6.747e-06	0.05161	0.0008747	0.008326	47	535	NANOG,ERMP1,GRHL2,SEMA3A,SFRP2,DHX37,YBX3,STC2,NUDT1,SNAI1,SOX15,PLAC1,SPINK2,SPINT1,NASP,SIX4,HESX1,GJA1,BMP4,BRCA2,NFE2,GLI1,GLI2,C3,NODAL,CASP8,TEX15,TFAP2C,DMC1,CDH1,CDX4,CEBPB,APELA,PLA2G4A,HSD17B4,COL9A3,ICAM1,CTSV,ZFP42,CYP27B1,PTPN6,KDR,KRT8,RARG,KRT19,LLGL2,TRIM28
GO: Biological Process	GO:0019058	viral life cycle	8e-06	0.06119	0.00102	0.009708	36	368	IFITM3,TRIM38,ANPEP,IFITM1,IFITM2,APOE,SLC1A5,NUP35,NDC1,VAMP8,SPINT1,BST2,APOBEC3C,APOBEC3H,CLDN6,CLDN9,CD4,TMPRSS2,CD74,TRIML2,APOBEC3G,HMGA1,TRIM6,NUP37,PLSCR1,APOBEC3D,ICAM1,CR2,APOBEC3B,ISG15,TRIM25,TRIM14,APOBEC3F,F11R,TRIM28,STOM
GO: Biological Process	GO:0051301	cell division	8.794e-06	0.06727	0.001101	0.01048	57	704	MIS18BP1,CENPW,NANOG,FZD7,USP44,ZNRF3,FGF2,MACC1,SFRP2,FERMT1,DPPA2,TRIM71,EFHC2,CDCA5,RCC2,GJA1,AURKC,BMP4,BRCA2,NFATC1,BUB1,BUB1B,TAF4B,CECR2,MIS18A,PSTPIP1,TERF1,CCNE1,CCNG1,CHEK2,MASTL,CDC6,CDC25A,HELLS,PDGFA,CD2AP,RCC1,CKS1B,PIM1,NUP37,POU5F1,DPPA3,KIF20B,CUZD1,ERCC6L,NCAPG2,RNF43,CABLES1,HAUS4,TIPIN,FAM83D,CDT1,KDF1,KIFC1,LLGL2,SKA3,EPCAM
GO: Biological Process	GO:0009164	nucleoside catabolic process	8.922e-06	0.06824	0.001101	0.01048	10	41	AHCY,APOBEC3C,PNP,APOBEC3H,CDA,APOBEC3G,UPP1,APOBEC3D,APOBEC3B,APOBEC3F
GO: Biological Process	GO:0098609	cell-cell adhesion	9.066e-06	0.06935	0.001101	0.01048	72	961	EPHB4,ERBB2,SDC4,ALOX15,CCDC141,IL23A,RHOH,STXBP6,PYCARD,ASS1,MUC4,TJP3,SWAP70,RIPK2,FXYD5,GCNT1,CCDC88B,SLC39A8,BMP4,BAIAP2L1,GLI2,NODAL,PNP,NPHS1,NFKBIZ,GRID2,CLDN10,CLDN6,CLDN9,CD1D,CLDN11,CD4,CD9,PDLIM1,CD53,CD74,PAWR,HAS2,CDH1,CDH3,CDH26,CEBPB,CD2AP,PKP2,TJP2,PCDH18,VAV1,IL27RA,HSPD1,EZR,PODXL,ICAM1,XG,CLDN7,VSIG10,SOX13,PRKCQ,IL4R,IDO1,PTAFR,JAK3,PTPN6,F11R,KRT18,DSG2,DSP,LCK,EBI3,CHST4,CLD…
GO: Biological Process	GO:0052126	movement in host environment	9.538e-06	0.07296	0.00114	0.01085	23	187	IFITM3,TRIM38,ANPEP,IFITM1,IFITM2,SLC1A5,VAMP8,SPINT1,CLDN6,CLDN9,CD4,TMPRSS2,CD74,CDH1,TRIML2,TRIM6,PLSCR1,ICAM1,CR2,TRIM25,TRIM14,F11R,TRIM28
GO: Biological Process	GO:0007249	I-kappaB kinase/NF-kappaB signaling	1e-05	0.07653	0.001177	0.01121	31	298	F2RL1,S100A13,TRIM38,PPM1N,RHOH,PYCARD,GPRC5B,RIPK2,GJA1,BST2,PIM2,ROR1,CASP8,CASP10,GSTP1,CD4,TLR2,CD40,CD74,DDX21,TRAF5,TRIML2,HMOX1,TRIM6,LITAF,CTH,NLRP12,TRIM25,TRIM14,NLRX1,EDA
GO: Biological Process	GO:0045091	regulation of single stranded viral RNA replication via double stranded DNA intermediate	1.036e-05	0.07925	0.001201	0.01143	7	19	APOBEC3C,APOBEC3H,APOBEC3G,APOBEC3D,APOBEC3B,APOBEC3F,TRIM28
GO: Biological Process	GO:1901658	glycosyl compound catabolic process	1.142e-05	0.08733	0.001303	0.01241	11	51	AHCY,GLA,APOBEC3C,PNP,APOBEC3H,CDA,APOBEC3G,UPP1,APOBEC3D,APOBEC3B,APOBEC3F
GO: Biological Process	GO:0016266	O-glycan processing	1.253e-05	0.09584	0.001406	0.01338	12	61	GCNT4,ST6GAL1,B3GNT2,MUC3A,MUC4,GALNT3,GCNT1,B3GNT7,GALNT6,GALNT12,MUC12,CHST4
GO: Biological Process	GO:0006082	organic acid metabolic process	1.268e-05	0.097	0.001406	0.01338	81	1130	MRS2,TDH,ACTN3,ELOVL7,GLYATL1,ACSM3,ADSS2,AHCY,LYPLA1,ACAA2,FGFR4,ALDH1A3,ALOX15,TPST2,SLC27A6,ST6GAL1,APOC1,NUP35,SEPHS1,NDC1,SLC16A1,MTHFD1,ASS1,ATIC,MTHFD2,GCDH,GSTO2,SLC39A8,GGT1,LDHD,SULT1A1,SULT1C2,SULT2B1,GLDC,ACCS,C3,PNP,LIAS,CH25H,SLC7A7,GSTM1,GSTP1,RGN,QPRT,TLR2,PAH,CD74,SERINC5,PCK2,PFAS,CYP2S1,PGM1,MID1IP1,NUP37,UGP2,PLA2G4A,ABCG2,HSD17B4,PSAT1,CRABP1,CRYM,SLC45A3,ACOT11,CYP4F22,HACL1…
GO: Biological Process	GO:0010529	negative regulation of transposition	1.512e-05	0.1156	0.001582	0.01506	8	27	ZNF93,APOBEC3C,APOBEC3H,TEX15,APOBEC3G,APOBEC3D,APOBEC3B,APOBEC3F
GO: Biological Process	GO:0010528	regulation of transposition	1.512e-05	0.1156	0.001582	0.01506	8	27	ZNF93,APOBEC3C,APOBEC3H,TEX15,APOBEC3G,APOBEC3D,APOBEC3B,APOBEC3F
GO: Biological Process	GO:0016553	base conversion or substitution editing	1.533e-05	0.1173	0.001582	0.01506	7	20	APOBEC3C,APOBEC3H,APOBEC3G,RBM47,APOBEC3D,APOBEC3B,APOBEC3F
GO: Biological Process	GO:0039692	single stranded viral RNA replication via double stranded DNA intermediate	1.533e-05	0.1173	0.001582	0.01506	7	20	APOBEC3C,APOBEC3H,APOBEC3G,APOBEC3D,APOBEC3B,APOBEC3F,TRIM28
GO: Biological Process	GO:0001171	reverse transcription	1.533e-05	0.1173	0.001582	0.01506	7	20	APOBEC3C,APOBEC3H,APOBEC3G,APOBEC3D,APOBEC3B,APOBEC3F,TRIM28
GO: Biological Process	GO:0048598	embryonic morphogenesis	1.552e-05	0.1187	0.001582	0.01506	56	701	NANOG,GRHL2,FZD6,FZD7,FGF2,ALDH1A3,SDC4,FRAS1,FLT1,SFRP2,TRIM71,MTHFD1,RSPO2,SNAI1,MYCN,SPINT1,SIX4,HESX1,GJA1,SP8,BMP4,VENTX,GLI1,GLI2,COBL,FOXH1,NODAL,LIAS,PRICKLE1,CECR2,CASP8,TDGF1,TGIF1,OTX2,KCNQ4,PAX3,APELA,HPN,PLS1,VASP,POU5F1,GDF3,KIF20B,ZIC2,ZIC3,ZIC5,FREM2,KDF1,RARG,SALL4,USH1C,LLGL2,MIXL1,TRIM28,RBPMS2,ENG
GO: Biological Process	GO:0045006	DNA deamination	1.649e-05	0.1262	0.00166	0.0158	6	14	APOBEC3C,APOBEC3H,APOBEC3G,APOBEC3D,APOBEC3B,APOBEC3F
GO: Biological Process	GO:1901605	alpha-amino acid metabolic process	1.683e-05	0.1287	0.001672	0.01591	24	207	TDH,GLYATL1,ADSS2,AHCY,SEPHS1,MTHFD1,ASS1,GCDH,SLC39A8,GGT1,GLDC,ACCS,SLC7A7,PAH,SERINC5,PFAS,PSAT1,CRYM,CTH,PRODH,IDO1,PHGDH,GFPT2,AASS
GO: Biological Process	GO:0016053	organic acid biosynthetic process	1.963e-05	0.1501	0.001898	0.01806	34	353	ELOVL7,ACSM3,FGFR4,ALDH1A3,ALOX15,APOC1,SEPHS1,MTHFD1,ASS1,GGT1,ACCS,LIAS,CH25H,GSTM1,GSTP1,RGN,PAH,CD74,SERINC5,MID1IP1,UGP2,PLA2G4A,HSD17B4,PSAT1,SLC45A3,CTH,IDO1,PTGS1,PHGDH,LDHA,LDHC,MLXIPL,AASS,LTA4H
GO: Biological Process	GO:0045785	positive regulation of cell adhesion	1.966e-05	0.1503	0.001898	0.01806	43	493	EPHB4,ERBB2,NET1,FBLN2,VAV3,SDC4,ALOX15,SFRP2,FERMT1,IL23A,RHOH,PYCARD,RIPK2,UNC13D,CCDC88B,GLI2,NODAL,PNP,CALCA,NFKBIZ,TDGF1,CD1D,CD4,CD74,PAWR,HAS2,CDH1,VAV1,IL27RA,HSPD1,PODXL,ICAM1,SOX13,PRKCQ,IL4R,PTAFR,JAK3,PTPN6,F11R,KDR,LCK,EBI3,EPHA1
GO: Biological Process	GO:0052372	modulation by symbiont of entry into host	2.032e-05	0.1554	0.001898	0.01806	11	54	IFITM3,TRIM38,IFITM1,IFITM2,CD4,TMPRSS2,CD74,TRIML2,TRIM6,TRIM25,TRIM14
GO: Biological Process	GO:0044826	viral genome integration into host DNA	2.034e-05	0.1556	0.001898	0.01806	8	28	APOBEC3C,APOBEC3H,APOBEC3G,HMGA1,APOBEC3D,APOBEC3B,APOBEC3F,TRIM28
GO: Biological Process	GO:0080111	DNA demethylation	2.034e-05	0.1556	0.001898	0.01806	8	28	APOBEC3C,APOBEC3H,APOBEC3G,APOBEC3D,APOBEC3B,DPPA3,APOBEC3F,TRIM28
GO: Biological Process	GO:0043903	regulation of biological process involved in symbiotic interaction	2.139e-05	0.1636	0.001956	0.01862	24	210	F2RL1,IFITM3,TRIM38,IFITM1,IFITM2,LARP7,BST2,APOBEC3C,APOBEC3H,CD4,TMPRSS2,CD74,TRIML2,APOBEC3G,TRIM6,PLSCR1,APOBEC3D,APOBEC3B,ISG15,TRIM25,TRIM14,APOBEC3F,TRIM28,STOM
GO: Biological Process	GO:0048732	gland development	2.148e-05	0.1643	0.001956	0.01862	45	527	MAN2A1,RPS6KA1,SEMA3A,ESRP2,FGF2,AK4,ALDH1A3,LSR,FOXB1,ASS1,SIX4,HESX1,SOCS2,GJA1,BMP4,BRCA2,GLI1,GLI2,COBL,NODAL,TDGF1,TFAP2C,RGN,PAX3,CDH1,PCK2,CEBPB,PDGFA,HMOX1,FOXA3,TFCP2L1,HPN,PLAU,EZR,GNPNAT1,ZIC3,ESRP1,IRF6,JARID2,PCSK9,RARG,KRT18,EDA,ELF3,SLC29A1
GO: Biological Process	GO:0009070	serine family amino acid biosynthetic process	2.212e-05	0.1692	0.001967	0.01873	7	21	SEPHS1,MTHFD1,GGT1,SERINC5,PSAT1,CTH,PHGDH
GO: Biological Process	GO:0039695	DNA-templated viral transcription	2.212e-05	0.1692	0.001967	0.01873	7	21	APOBEC3C,APOBEC3H,APOBEC3G,APOBEC3D,APOBEC3B,APOBEC3F,TRIM28
GO: Biological Process	GO:0042060	wound healing	2.318e-05	0.1773	0.002038	0.0194	49	594	ERBB2,ERBB3,F2RL1,FZD6,FZD7,ADRA2A,SCNN1G,FGF2,VAV3,SDC4,ALOX15,TRIM72,PROCR,FERMT1,APOE,OCLN,HPSE,GJA1,NFE2,C3,GNA15,TEC,CD9,CD40,CDH3,PIK3R5,PDGFA,HMOX1,MYOZ1,HPS1,PLA2G4A,PLAU,PLCG2,POU2F3,PLSCR1,VAV1,PPL,PRKCQ,ITPR2,ITPR3,PTPN6,F11R,KDR,KLKB1,DSP,LCK,LCP1,CLDN19,ENG
GO: Biological Process	GO:0050792	regulation of viral process	2.43e-05	0.1859	0.002083	0.01983	23	198	IFITM3,TRIM38,IFITM1,IFITM2,LARP7,BST2,APOBEC3C,APOBEC3H,CD4,TMPRSS2,CD74,TRIML2,APOBEC3G,TRIM6,PLSCR1,APOBEC3D,APOBEC3B,ISG15,TRIM25,TRIM14,APOBEC3F,TRIM28,STOM
GO: Biological Process	GO:0072091	regulation of stem cell proliferation	2.439e-05	0.1866	0.002083	0.01983	11	55	NANOG,FERMT1,DPPA2,GJA1,BMP4,NFATC1,TAF4B,CCNE1,PIM1,KDF1,EPCAM
GO: Biological Process	GO:0044728	DNA methylation or demethylation	2.451e-05	0.1875	0.002083	0.01983	17	121	GRHL2,BEND3,PRDM14,APOBEC3C,MIS18A,APOBEC3H,TEX15,HELLS,APOBEC3G,APOBEC3D,POU5F1,APOBEC3B,DPPA3,CTCFL,APOBEC3F,DNMT3B,TRIM28
GO: Biological Process	GO:0043436	oxoacid metabolic process	2.521e-05	0.1928	0.002119	0.02017	78	1098	MRS2,TDH,ACTN3,ELOVL7,GLYATL1,ACSM3,ADSS2,AHCY,LYPLA1,ACAA2,FGFR4,ALDH1A3,ALOX15,TPST2,SLC27A6,ST6GAL1,APOC1,NUP35,SEPHS1,NDC1,SLC16A1,MTHFD1,ASS1,ATIC,MTHFD2,GCDH,GSTO2,SLC39A8,GGT1,LDHD,SULT1A1,SULT1C2,SULT2B1,GLDC,ACCS,C3,LIAS,CH25H,SLC7A7,GSTM1,GSTP1,RGN,QPRT,TLR2,PAH,CD74,SERINC5,PCK2,PFAS,CYP2S1,PGM1,MID1IP1,NUP37,UGP2,PLA2G4A,HSD17B4,PSAT1,CRABP1,CRYM,SLC45A3,ACOT11,CYP4F22,HACL1,CTH,PRODH…
GO: Biological Process	GO:0006213	pyrimidine nucleoside metabolic process	2.574e-05	0.1969	0.00214	0.02037	9	37	APOBEC3C,APOBEC3H,TK1,CDA,APOBEC3G,UPP1,APOBEC3D,APOBEC3B,APOBEC3F
GO: Biological Process	GO:0022409	positive regulation of cell-cell adhesion	2.638e-05	0.2018	0.00217	0.02065	31	313	EPHB4,ALOX15,IL23A,RHOH,PYCARD,RIPK2,CCDC88B,GLI2,NODAL,PNP,NFKBIZ,CD1D,CD4,CD74,PAWR,HAS2,CDH1,VAV1,IL27RA,HSPD1,PODXL,ICAM1,SOX13,PRKCQ,IL4R,PTAFR,JAK3,PTPN6,F11R,LCK,EBI3
GO: Biological Process	GO:0017145	stem cell division	2.732e-05	0.209	0.002216	0.02109	17	122	NANOG,FZD7,ZNRF3,FGF2,SFRP2,FERMT1,DPPA2,TRIM71,GJA1,BMP4,NFATC1,TAF4B,CCNE1,PIM1,RNF43,KDF1,EPCAM
GO: Biological Process	GO:0007159	leukocyte cell-cell adhesion	2.752e-05	0.2105	0.002216	0.02109	37	405	EPHB4,ERBB2,SDC4,IL23A,RHOH,PYCARD,ASS1,RIPK2,GCNT1,CCDC88B,SLC39A8,BMP4,GLI2,PNP,NFKBIZ,CD1D,CD4,CD74,PAWR,HAS2,CEBPB,VAV1,IL27RA,HSPD1,EZR,ICAM1,SOX13,PRKCQ,IL4R,IDO1,PTAFR,JAK3,PTPN6,F11R,LCK,EBI3,CHST4
GO: Biological Process	GO:0046394	carboxylic acid biosynthetic process	2.976e-05	0.2276	0.002371	0.02257	33	345	ELOVL7,ACSM3,FGFR4,ALDH1A3,ALOX15,APOC1,MTHFD1,ASS1,GGT1,ACCS,LIAS,CH25H,GSTM1,GSTP1,RGN,PAH,CD74,SERINC5,MID1IP1,UGP2,PLA2G4A,HSD17B4,PSAT1,SLC45A3,CTH,IDO1,PTGS1,PHGDH,LDHA,LDHC,MLXIPL,AASS,LTA4H
GO: Biological Process	GO:0010232	vascular transport	3.095e-05	0.2367	0.00244	0.02323	14	88	APOE,SLC1A5,SLC2A4,SLC5A5,SLC16A1,ATP1A4,ATP2A3,SLC38A5,GJA1,SLC7A8,SLC7A3,ABCG2,SLC13A3,SLC29A1
GO: Biological Process	GO:0001775	cell activation	3.234e-05	0.2474	0.002524	0.02403	106	1623	EPHB4,ERBB2,LPCAT1,RPS6KA1,F2RL1,FANCD2,FZD6,FZD7,S100A13,ADRA2A,MICB,FES,VAV3,SDC4,TPST2,ANPEP,ANXA3,APOE,HVCN1,IL23A,RHOH,MT1G,PYCARD,VAMP8,SOX15,SWAP70,RIPK2,UNC13D,CCDC88B,HPSE,GJA1,BMP4,GLA,STXBP2,NFATC1,BST2,GLI2,C3,GNA15,PNP,CASP8,NFKBIZ,TEC,MMP25,GSTP1,CD1D,NMI,CD4,SLCO4C1,CD9,TLR2,PRDX1,CD40,CD53,CD74,HSH2D,CD79B,PAWR,CDA,RAB37,PIK3R5,HELLS,CDH26,CEBPB,PDGFA,HLA-DOA,CTSC,TMC6,OSCAR,HMOX1…
GO: Biological Process	GO:0006259	DNA metabolic process	3.33e-05	0.2547	0.002573	0.02449	78	1107	ZNF93,MCM3,MCM5,GRHL2,AXIN2,FANCD2,ADRA2A,FGF2,FGFR4,FHIT,PIF1,TICRR,USP28,ANXA3,BEND3,NUDT1,CCNB1IP1,PRDM14,CDCA5,SWAP70,NASP,HELB,GJA1,BRCA2,DBF4,GLI1,GLI2,APOBEC3C,PNP,TCEA1,NPM1,NTHL1,CECR2,MIS18A,APOBEC3H,TEX15,TERF1,CCNE1,ORC1,DMC1,RGN,GTF2H2,WDHD1,TK1,CD40,CHEK2,CDC6,DDX21,HELLS,PDGFA,APOBEC3G,HMGA1,AUNIP,USP51,DSCC1,IL27RA,HSPD1,APOBEC3D,DCP2,RMI2,SAMHD1,POU5F1,APOBEC3B,DPPA3,CTCFL,ISG15,…
GO: Biological Process	GO:0034656	nucleobase-containing small molecule catabolic process	3.469e-05	0.2654	0.002654	0.02526	11	57	AHCY,NUDT1,APOBEC3C,PNP,APOBEC3H,CDA,APOBEC3G,UPP1,APOBEC3D,APOBEC3B,APOBEC3F
GO: Biological Process	GO:0022407	regulation of cell-cell adhesion	3.852e-05	0.2946	0.002917	0.02777	42	491	EPHB4,ERBB2,SDC4,ALOX15,IL23A,RHOH,PYCARD,ASS1,MUC4,SWAP70,RIPK2,FXYD5,CCDC88B,BMP4,GLI2,NODAL,PNP,NFKBIZ,CD1D,CD4,CD9,CD74,PAWR,HAS2,CDH1,CEBPB,VAV1,IL27RA,HSPD1,PODXL,ICAM1,SOX13,PRKCQ,IL4R,IDO1,PTAFR,JAK3,PTPN6,F11R,LCK,EBI3,EPCAM
GO: Biological Process	GO:0045216	cell-cell junction organization	3.939e-05	0.3013	0.002954	0.02812	25	232	F2RL1,GRHL2,CGN,LSR,SNAI1,OCLN,TJP3,GJA1,CLDN10,CLDN6,CLDN9,CLDN11,CD9,CDH1,CDH3,PKP2,TJP2,UGT8,CLDN7,F11R,MARVELD3,DSG2,DSP,CLDN19,MARVELD2
GO: Biological Process	GO:0044283	small molecule biosynthetic process	4.115e-05	0.3148	0.003056	0.02909	57	743	ELOVL7,ACSM3,FGF2,ACAA2,FGFR4,ALDH1A3,FHIT,ALOX15,APOC1,APOE,BCO1,SEPHS1,NUDT1,MTHFD1,ASS1,SNAI1,GGT1,ACCS,PNP,LIAS,NTHL1,CH25H,GSTM1,GSTP1,RGN,TK1,PAH,CD74,CDA,SERINC5,PCK2,PDE4C,PGM1,MID1IP1,UGP2,PLA2G4A,UPP1,PLCG2,HSD17B4,PSAT1,SAMHD1,SLC45A3,CTH,PRPS1,IMPA2,IDO1,CYP27B1,PTAFR,PTGS1,PHGDH,ACSS3,LDHA,LDHC,MLXIPL,AASS,LTA4H,ENO3
GO: Biological Process	GO:0001889	liver development	4.299e-05	0.3288	0.003162	0.0301	21	178	MAN2A1,RPS6KA1,AK4,LSR,ASS1,BMP4,GLI1,COBL,NODAL,RGN,PCK2,CEBPB,HMOX1,FOXA3,HPN,PLAU,GNPNAT1,ZIC3,JARID2,PCSK9,KRT18
GO: Biological Process	GO:0030324	lung development	4.543e-05	0.3475	0.003297	0.03139	25	234	MAN2A1,GRHL2,ESRP2,FGF2,FGFR4,DPPA2,RSPO2,MYCN,BMP4,GLI1,GLI2,NODAL,THRB,PDGFA,SAV1,HPS1,ADAMTS2,ID1,ZIC3,CTSV,ESRP1,KDR,DPPA4,CCBE1,RCN3
GO: Biological Process	GO:0009792	embryo development ending in birth or egg hatching	4.57e-05	0.3495	0.003297	0.03139	63	850	MAN2A1,GRHL2,AXIN2,FZD6,EMG1,FGF2,SDC4,SFRP2,TRIM71,YBX3,FXN,FOXB1,MTHFD1,SNAI1,CCNB1IP1,PRDM14,MYCN,SOX15,PLAC1,SPINT1,NASP,SIX4,GJA1,BMP4,BRCA2,NECAB1,NFE2,GLI2,COBL,NODAL,LIAS,TCOF1,PRICKLE1,CECR2,CASP8,TDGF1,TEAD4,TFAP2C,TGIF1,OTX2,PAX3,CDH1,CDX4,CEBPB,TRIP6,ABCG2,VASP,POU5F1,GDF3,KIF20B,ZIC2,ZIC5,ZFP42,NCAPG2,GINS1,PHGDH,KRT8,RARG,KRT19,SALL4,LLGL2,TRIM28,ELF3
GO: Biological Process	GO:0098773	skin epidermis development	4.759e-05	0.364	0.003402	0.03239	16	115	APCDD1,FZD6,FERMT1,MREG,SNAI1,HPSE,GLI2,TFAP2C,CDH3,PDGFA,SAV1,CTSV,PRSS8,KDF1,EDA,GAL
GO: Biological Process	GO:0048585	negative regulation of response to stimulus	4.832e-05	0.3696	0.003421	0.03257	122	1945	CAAP1,ERBB2,ERBB3,APCDD1,NANOG,JADE1,ACTN3,F2RL1,AXIN2,FZD6,SEMA3A,WWC2,ADRA2A,ZNRF3,MICB,FGF2,ACAA2,TRIM38,PPM1N,ALOX15,TRIM72,TRABD2A,SFRP2,SLC25A5,FERMT1,ST6GAL1,YBX3,FXN,APOE,LYAR,RHOH,PYCARD,FAM72A,RASL11B,SNAI1,MUC4,PRDM14,SORL1,ARHGAP42,DDIT4L,HELB,SOCS2,GJA1,BMP4,SMPDL3B,NFATC1,GLI1,GLI2,FOXH1,NODAL,PRICKLE1,GPX2,GRB7,GRB14,CASP8,GRID2,TDGF1,GRM4,GSTP1,DDIAS,TGIF1,GTF2H2,NMI,ARAP3,CD9,CHE…
GO: Biological Process	GO:0051701	biological process involved in interaction with host	4.875e-05	0.3729	0.003421	0.03257	25	235	IFITM3,TRIM38,ANPEP,IFITM1,IFITM2,SLC1A5,VAMP8,SPINT1,CASP8,CLDN6,CLDN9,CD4,TMPRSS2,CD74,CDH1,TRIML2,TRIM6,SERPINB9,PLSCR1,ICAM1,CR2,TRIM25,TRIM14,F11R,TRIM28
GO: Biological Process	GO:0006882	cellular zinc ion homeostasis	5.021e-05	0.384	0.003491	0.03324	9	40	SLC39A4,MT1F,MT1G,MT1H,MT1X,SLC39A8,HPS1,SLC30A3,LCK
GO: Biological Process	GO:0061008	hepaticobiliary system development	5.504e-05	0.421	0.003793	0.0361	21	181	MAN2A1,RPS6KA1,AK4,LSR,ASS1,BMP4,GLI1,COBL,NODAL,RGN,PCK2,CEBPB,HMOX1,FOXA3,HPN,PLAU,GNPNAT1,ZIC3,JARID2,PCSK9,KRT18
GO: Biological Process	GO:0043207	response to external biotic stimulus	5.569e-05	0.426	0.003803	0.03621	109	1702	S100A14,F2RL1,TRDN,IFITM3,MICB,FES,CXCL5,TRIM38,FKBP5,ALPL,SEMG1,DDX60,ANXA3,RNF135,IFITM1,IFITM2,APOE,LYAR,IL23A,POLR3G,PYCARD,ASS1,VAMP8,MUC3A,MUC4,RIPK2,UNC13D,CCDC88B,GGT1,GJA1,STXBP2,SMPDL3B,BAIAP2L1,BST2,GLI2,C3,APOBEC3C,LIAS,PIM2,GPX2,APOBEC3H,CASP8,TDGF1,PSTPIP1,CXCL3,GRPR,GSTP1,CD1D,NMI,CD4,TIMP4,TLR2,PRDX1,CD40,PALM3,CD74,CD79B,SERINC5,DDX21,PCK2,LRAT,CD52,CEBPB,TRIML2,HLA-DQB1,APOBEC3G…
GO: Biological Process	GO:0009607	response to biotic stimulus	5.685e-05	0.4349	0.003848	0.03663	111	1741	S100A14,F2RL1,TRDN,IFITM3,MICB,FES,SRPX,CXCL5,TRIM38,FKBP5,ALPL,SEMG1,DDX60,ANXA3,RNF135,IFITM1,IFITM2,APOE,LYAR,IL23A,POLR3G,PYCARD,ASS1,VAMP8,MUC3A,MUC4,RIPK2,UNC13D,CCDC88B,GGT1,GJA1,STXBP2,SMPDL3B,BAIAP2L1,BST2,GLI2,C3,APOBEC3C,LIAS,PIM2,GPX2,APOBEC3H,CASP8,TDGF1,PSTPIP1,CXCL3,GRPR,GSTP1,CD1D,NMI,CD4,TIMP4,TLR2,PRDX1,CD40,PALM3,CD74,CD79B,SERINC5,DDX21,PCK2,LRAT,CD52,CEBPB,TRIML2,HLA-DQB1,APO…
GO: Biological Process	GO:0035295	tube development	5.949e-05	0.4551	0.003992	0.038	88	1310	EPHB4,ERBB2,MAN2A1,GRHL2,FZD6,ESRP2,FGF2,VAV3,FGFR4,SDC4,FLT1,SFRP2,ANPEP,ANXA3,DPPA2,TRIM71,APOE,FOXB1,MTHFD1,ASS1,RSPO2,MYCN,SPINK2,SPINT1,SIX4,HPSE,HESX1,GJA1,PROM1,BMP4,NFATC1,GLI1,GLI2,COBL,C3,FOXH1,NODAL,LIAS,NPR1,PRICKLE1,CECR2,CASP8,TDGF1,SH2D2A,TFAP2C,TGIF1,THRB,CD40,PAX3,HAS2,TNNI3,CDH1,PDGFA,SAV1,HMOX1,APELA,HPS1,PLAU,VASP,ADAMTS2,PODXL,ID1,KIF20B,ZIC2,ZIC3,ZIC5,CTSV,ESRP1,PYY,PHGDH,RA…
GO: Biological Process	GO:0030323	respiratory tube development	6.006e-05	0.4594	0.003995	0.03803	25	238	MAN2A1,GRHL2,ESRP2,FGF2,FGFR4,DPPA2,RSPO2,MYCN,BMP4,GLI1,GLI2,NODAL,THRB,PDGFA,SAV1,HPS1,ADAMTS2,ID1,ZIC3,CTSV,ESRP1,KDR,DPPA4,CCBE1,RCN3
GO: Biological Process	GO:0006260	DNA replication	6.14e-05	0.4696	0.004042	0.03847	29	297	MCM3,MCM5,ADRA2A,FHIT,PIF1,TICRR,NASP,HELB,BRCA2,DBF4,GLI1,GLI2,NPM1,TERF1,CCNE1,ORC1,WDHD1,CHEK2,CDC6,DDX21,HMGA1,DSCC1,RMI2,SAMHD1,PRIM1,GINS1,TIPIN,CDT1,RPA3
GO: Biological Process	GO:0010453	regulation of cell fate commitment	6.182e-05	0.4729	0.004042	0.03847	9	41	NANOG,FZD7,FGF2,SFRP2,IL23A,BMP4,POU5F1,GDF3,ESRP1
GO: Biological Process	GO:0007059	chromosome segregation	6.526e-05	0.4992	0.00423	0.04027	33	359	CENPW,AXIN2,FANCD2,USP44,SLC25A5,NAA50,NDC1,CCNB1IP1,CDCA5,RCC2,AURKC,BRCA2,RRS1,BUB1,BUB1B,MIS18A,TEX15,TERF1,CCNE1,DMC1,CDC6,RCC1,NUP37,DSCC1,PLSCR1,RMI2,CENPH,NCAPG2,FAM83D,CDT1,KIFC1,M1AP,SKA3
GO: Biological Process	GO:0030168	platelet activation	6.749e-05	0.5163	0.004338	0.0413	20	170	FZD6,ADRA2A,VAV3,APOE,GNA15,TEC,CD9,CD40,PIK3R5,PDGFA,PLA2G4A,PLCG2,PLSCR1,VAV1,PRKCQ,ITPR2,ITPR3,PTPN6,F11R,LCK
GO: Biological Process	GO:0006304	DNA modification	6.986e-05	0.5344	0.004453	0.04239	18	144	GRHL2,BEND3,PRDM14,APOBEC3C,NTHL1,MIS18A,APOBEC3H,TEX15,HELLS,APOBEC3G,APOBEC3D,POU5F1,APOBEC3B,DPPA3,CTCFL,APOBEC3F,DNMT3B,TRIM28
GO: Biological Process	GO:0055069	zinc ion homeostasis	7.561e-05	0.5784	0.004741	0.04513	9	42	SLC39A4,MT1F,MT1G,MT1H,MT1X,SLC39A8,HPS1,SLC30A3,LCK
GO: Biological Process	GO:0051094	positive regulation of developmental process	7.562e-05	0.5784	0.004741	0.04513	99	1525	EPHB4,ERBB3,MAN2A1,NET1,RPS6KA1,ACTN3,AXIN2,SEMA3A,TRPV2,FES,FGF2,FGFR4,FLT1,SFRP2,LRRN1,DHX37,ANXA3,IFITM1,YBX3,FXN,APOE,IL23A,RHOH,PPARGC1B,FEZF1,SNAI1,PRDM14,GPRC5B,SORL1,SOX15,SPINT1,RIPK2,UNC13D,SIX4,PPP1R13L,HPSE,SOCS2,GJA1,PROM1,BMP4,SULT2B1,GLI1,GLI2,COBL,C3,NODAL,PNP,CASP8,NFKBIZ,GRID2,SYT2,TEAD4,CCNE1,TGIF1,CD1D,OTX2,CD4,THRB,TLR2,CD40,CD53,CD74,PAWR,HAS2,HCLS1,LPAR3,CEBPB,SAV1,HMGA1,HM…
GO: Biological Process	GO:0035019	somatic stem cell population maintenance	7.913e-05	0.6052	0.004921	0.04684	13	84	NANOG,FGF2,PRDM14,TDGF1,TFAP2C,ZSCAN10,POU5F1,ZIC3,TCF7L1,SALL4,LIN28A,DPPA4,EPHA1
GO: Biological Process	GO:0019752	carboxylic acid metabolic process	8.054e-05	0.6161	0.004968	0.0473	74	1064	MRS2,TDH,ACTN3,ELOVL7,GLYATL1,ACSM3,ADSS2,AHCY,LYPLA1,ACAA2,FGFR4,ALDH1A3,ALOX15,SLC27A6,ST6GAL1,APOC1,NUP35,SEPHS1,NDC1,SLC16A1,MTHFD1,ASS1,ATIC,MTHFD2,GCDH,GSTO2,SLC39A8,GGT1,LDHD,GLDC,ACCS,C3,LIAS,CH25H,SLC7A7,GSTM1,GSTP1,RGN,QPRT,TLR2,PAH,CD74,SERINC5,PCK2,PFAS,CYP2S1,PGM1,MID1IP1,NUP37,UGP2,PLA2G4A,HSD17B4,PSAT1,CRABP1,CRYM,SLC45A3,ACOT11,CYP4F22,HACL1,CTH,PRODH,CYP2B6,IDO1,CYP26A1,PTGS1,PHG…
GO: Biological Process	GO:0007043	cell-cell junction assembly	8.239e-05	0.6302	0.005041	0.04799	19	159	GRHL2,CGN,LSR,SNAI1,OCLN,GJA1,CLDN10,CLDN6,CLDN9,CLDN11,CD9,CDH1,PKP2,UGT8,CLDN7,F11R,MARVELD3,CLDN19,MARVELD2
GO: Biological Process	GO:0051707	response to other organism	8.327e-05	0.637	0.005055	0.04812	108	1700	S100A14,F2RL1,TRDN,IFITM3,MICB,FES,CXCL5,TRIM38,FKBP5,ALPL,SEMG1,DDX60,ANXA3,RNF135,IFITM1,IFITM2,APOE,LYAR,IL23A,POLR3G,PYCARD,ASS1,VAMP8,MUC3A,MUC4,RIPK2,UNC13D,CCDC88B,GGT1,GJA1,STXBP2,SMPDL3B,BAIAP2L1,BST2,GLI2,C3,APOBEC3C,LIAS,PIM2,GPX2,APOBEC3H,CASP8,TDGF1,PSTPIP1,CXCL3,GSTP1,CD1D,NMI,CD4,TIMP4,TLR2,PRDX1,CD40,PALM3,CD74,CD79B,SERINC5,DDX21,PCK2,LRAT,CD52,CEBPB,TRIML2,HLA-DQB1,APOBEC3G,HMGA…
GO: Biological Process	GO:0042659	regulation of cell fate specification	8.752e-05	0.6694	0.005271	0.05018	6	18	NANOG,FZD7,FGF2,SFRP2,POU5F1,ESRP1
GO: Biological Process	GO:0001890	placenta development	8.849e-05	0.6768	0.005288	0.05034	21	187	GRHL2,STC2,SNAI1,SOX15,PLAC1,SPINT1,GJA1,NFE2,NODAL,CASP8,CDH1,CDX4,CEBPB,APELA,PLA2G4A,CTSV,CYP27B1,KRT8,KRT19,LLGL2,TRIM28
GO: Biological Process	GO:0033260	nuclear DNA replication	9.086e-05	0.695	0.005388	0.05129	11	63	MCM3,MCM5,BRCA2,DBF4,TERF1,CHEK2,PRIM1,GINS1,TIPIN,CDT1,RPA3
GO: Biological Process	GO:0035510	DNA dealkylation	9.382e-05	0.7176	0.00552	0.05255	8	34	APOBEC3C,APOBEC3H,APOBEC3G,APOBEC3D,APOBEC3B,DPPA3,APOBEC3F,TRIM28
GO: Biological Process	GO:0055065	metal ion homeostasis	9.573e-05	0.7322	0.005589	0.05321	56	749	S100A14,F2RL1,TRDN,TRPV2,SCNN1A,SCNN1G,FGF2,STEAP1,ANPEP,SLC39A4,FXN,APOE,MT1F,MT1G,MT1H,MT1X,STC2,ATP1A4,ATP2A3,SWAP70,SLC39A8,GJA1,BMP4,GNA15,CACNA1F,NPR1,CALCA,LPAR4,SLC7A8,RGN,CD4,CD40,PAWR,TNNI3,LPAR3,CD52,HMOX1,HPS1,HRC,ABCG2,PLCG2,CMKLR1,CNGA1,TMEM64,JPH1,CYP27B1,SLC30A3,ITPR2,ITPR3,JAK3,PTPN6,PYGM,KDR,LCK,SYPL2,MCOLN3
GO: Biological Process	GO:0048878	chemical homeostasis	0.0001055	0.8066	0.006111	0.05817	90	1369	LPCAT1,S100A14,F2RL1,TRDN,ADRA2A,ACSM3,TRPV2,SCNN1A,SCNN1G,FGF2,FGFR4,STEAP1,ANPEP,SLC39A4,FXN,APOE,HVCN1,SLC2A4,MT1F,LSR,MT1G,MT1H,MT1X,STC2,SLC16A1,ATP1A4,ATP2A3,GPRC5B,SWAP70,SLC39A8,GJA1,BMP4,GNA15,CA4,CACNA1F,NPR1,CALCA,LPAR4,SLC7A8,GSTP1,RGN,CD4,CD40,HSH2D,PAWR,HAS2,TNNI3,CDH1,PCK2,LPAR3,CD52,PDE4C,HMOX1,FOXA3,RAB38,HPN,HPS1,PKP2,HRC,PLA2G4A,ABCG2,PLCG2,CMKLR1,CNGA1,TMEM64,ICAM1,JPH1,MIR302…
GO: Biological Process	GO:0001942	hair follicle development	0.0001139	0.8711	0.006535	0.06221	15	111	APCDD1,FZD6,FERMT1,MREG,SNAI1,HPSE,GLI2,TFAP2C,CDH3,PDGFA,SAV1,CTSV,PRSS8,EDA,GAL
GO: Biological Process	GO:0150104	transport across blood-brain barrier	0.0001145	0.8757	0.006535	0.06221	13	87	APOE,SLC1A5,SLC2A4,SLC5A5,SLC16A1,ATP1A4,ATP2A3,SLC38A5,SLC7A8,SLC7A3,ABCG2,SLC13A3,SLC29A1
GO: Biological Process	GO:0055086	nucleobase-containing small molecule metabolic process	0.0001177	0.9006	0.00663	0.06311	58	790	RNLS,ACTN3,ELOVL7,ACSM3,ADSS2,AHCY,AK4,ACAA2,FHIT,UQCRHL,SDHD,TPST2,FXN,PAICS,NUP35,NDC1,NUDT1,MTHFD1,ATIC,GCDH,NMRK2,LDHD,SULT1A1,SULT1C2,SULT2B1,APOBEC3C,PNP,NPR1,NTHL1,APOBEC3H,TK1,QPRT,CDA,PDE4C,ACOT9,APOBEC3G,PFAS,PGM1,NUP37,UGP2,TJP2,UPP1,HSD17B4,APOBEC3D,GNPNAT1,SAMHD1,APOBEC3B,ACOT11,PRPS1,CHCHD10,IDO1,APOBEC3F,GFPT2,LDHA,LDHC,MLXIPL,AASS,ENO3
GO: Biological Process	GO:0072507	divalent inorganic cation homeostasis	0.0001179	0.9017	0.00663	0.06311	46	583	S100A14,F2RL1,TRDN,TRPV2,FGF2,SLC39A4,APOE,MT1F,MT1G,MT1H,MT1X,STC2,ATP2A3,SWAP70,SLC39A8,GJA1,BMP4,GNA15,CACNA1F,CALCA,LPAR4,RGN,CD4,CD40,PAWR,TNNI3,LPAR3,CD52,HPS1,HRC,PLCG2,CMKLR1,CNGA1,TMEM64,JPH1,CYP27B1,SLC30A3,ITPR2,ITPR3,JAK3,PTPN6,PYGM,KDR,LCK,SYPL2,MCOLN3
GO: Biological Process	GO:0030029	actin filament-based process	0.0001196	0.9144	0.006675	0.06354	63	879	ACTA1,ACTC1,ACTN3,F2RL1,ADRA2A,FES,SDC4,ALOX15,RHOH,PPARGC1B,PYCARD,FHOD1,MYBPC2,SWAP70,SIX4,NEB,MYO5C,GJA1,BAIAP2L1,BST2,COBL,NPHS1,PSTPIP1,PDLIM1,TLR2,PAWR,TNNC2,CGNL1,TNNI3,TNNT1,CDH1,HCLS1,PDGFA,CD2AP,TRIP10,MYOZ1,PKP2,PLS1,PLS3,VASP,EZR,ICAM1,ID1,PRKCQ,FHDC1,CTSV,PHACTR2,F11R,DIAPH2,KCNN2,DIAPH3,KRT8,DSG2,DSP,KRT19,ARHGEF5,LCP1,USH1C,ELMO3,LLGL2,MYH14,CLDN19,EPHA1
GO: Biological Process	GO:0043009	chordate embryonic development	0.0001246	0.9534	0.006909	0.06577	60	827	MAN2A1,GRHL2,AXIN2,FZD6,EMG1,SDC4,SFRP2,TRIM71,YBX3,FOXB1,MTHFD1,SNAI1,CCNB1IP1,PRDM14,MYCN,SOX15,PLAC1,SPINT1,NASP,SIX4,GJA1,BMP4,BRCA2,NECAB1,NFE2,GLI2,COBL,NODAL,LIAS,TCOF1,PRICKLE1,CECR2,CASP8,TDGF1,TEAD4,TFAP2C,TGIF1,OTX2,PAX3,CDH1,CDX4,CEBPB,TRIP6,VASP,POU5F1,GDF3,KIF20B,ZIC2,ZIC5,ZFP42,NCAPG2,GINS1,PHGDH,KRT8,RARG,KRT19,SALL4,LLGL2,TRIM28,ELF3
GO: Biological Process	GO:1903039	positive regulation of leukocyte cell-cell adhesion	0.0001259	0.9631	0.006929	0.06596	26	264	EPHB4,IL23A,RHOH,PYCARD,RIPK2,CCDC88B,GLI2,PNP,NFKBIZ,CD1D,CD4,CD74,PAWR,HAS2,VAV1,IL27RA,HSPD1,ICAM1,SOX13,PRKCQ,IL4R,PTAFR,JAK3,PTPN6,LCK,EBI3
GO: Biological Process	GO:0044282	small molecule catabolic process	0.0001272	0.9729	0.00695	0.06616	38	452	TDH,ACTN3,AHCY,ACAA2,APOE,NUDT1,HSD17B6,GCDH,LDHD,SULT1A1,GLDC,APOBEC3C,PNP,APOBEC3H,QPRT,PAH,CDA,PCK2,APOBEC3G,PGM1,UPP1,HSD17B4,APOBEC3D,CRABP1,APOBEC3B,CRYM,HACL1,CTH,PRODH,IMPA2,IDO1,CYP26A1,CYP27B1,APOBEC3F,LDHA,AASS,ENO3,ACOXL
GO: Biological Process	GO:0042303	molting cycle	0.0001319	1	0.007106	0.06765	17	138	APCDD1,FZD6,FERMT1,MREG,SNAI1,PPP1R13L,HPSE,NFATC1,GLI2,TFAP2C,CDH3,PDGFA,SAV1,CTSV,PRSS8,EDA,GAL
GO: Biological Process	GO:0042633	hair cycle	0.0001319	1	0.007106	0.06765	17	138	APCDD1,FZD6,FERMT1,MREG,SNAI1,PPP1R13L,HPSE,NFATC1,GLI2,TFAP2C,CDH3,PDGFA,SAV1,CTSV,PRSS8,EDA,GAL
GO: Biological Process	GO:0009069	serine family amino acid metabolic process	0.0001334	1	0.007128	0.06786	9	45	TDH,SEPHS1,MTHFD1,GGT1,GLDC,SERINC5,PSAT1,CTH,PHGDH
GO: Biological Process	GO:0006575	cellular modified amino acid metabolic process	0.0001342	1	0.007128	0.06786	23	221	ABHD12B,CHDH,GCNT4,AHCY,OSBPL10,SLC5A5,MTHFD1,ASS1,ATIC,MTHFD2,GSTO2,GGT1,GSTM1,GSTP1,SERINC5,HPN,PLA2G2A,PLA2G4A,PLSCR1,CRYM,CTH,CTSV,PRODH
GO: Biological Process	GO:0019827	stem cell population maintenance	0.0001389	1	0.007327	0.06975	21	193	NANOG,FANCD2,FZD7,FGF2,DPPA2,PRDM14,HESX1,NODAL,TDGF1,TEAD4,TFAP2C,ZSCAN10,SAV1,POU5F1,ZIC3,TCF7L1,WDR62,SALL4,LIN28A,DPPA4,EPHA1
GO: Biological Process	GO:0044403	biological process involved in symbiotic interaction	0.0001427	1	0.007475	0.07116	71	1029	RPS2,RPS12,RPS21,F2RL1,IFITM3,MICB,TRIM38,ANPEP,SLC25A5,IFITM1,IFITM2,APOE,SLC1A5,LARP7,NUP35,NDC1,VAMP8,SPINT1,RPL10A,BST2,BUB1,APOBEC3C,SPSB2,NPM1,GPX2,APOBEC3H,CASP8,CLDN6,CLDN9,GTF2E1,GTF2H2,CD4,TMPRSS2,CD74,SERINC5,CDH1,TRIML2,APOBEC3G,RCC1,HMGA1,TRIM6,SERPINB9,NUP37,HPN,POU2F3,PLSCR1,HSPD1,VRK2,APOBEC3D,ICAM1,SAMHD1,CR2,APOBEC3B,ISG15,TRIM25,PTBP1,TRIM14,APOBEC3F,F11R,KDR,RANBP1,KRT8,KRT18,…
GO: Biological Process	GO:0022404	molting cycle process	0.0001544	1	0.007978	0.07594	15	114	APCDD1,FZD6,FERMT1,MREG,SNAI1,HPSE,GLI2,TFAP2C,CDH3,PDGFA,SAV1,CTSV,PRSS8,EDA,GAL
GO: Biological Process	GO:0022405	hair cycle process	0.0001544	1	0.007978	0.07594	15	114	APCDD1,FZD6,FERMT1,MREG,SNAI1,HPSE,GLI2,TFAP2C,CDH3,PDGFA,SAV1,CTSV,PRSS8,EDA,GAL
GO: Biological Process	GO:1901135	carbohydrate derivative metabolic process	0.0001582	1	0.008121	0.07731	86	1310	MAN2A1,ACTN3,GCNT4,ELOVL7,ACSM3,ADSS2,AHCY,FGF2,AK4,ACAA2,UQCRHL,SDC4,SDHD,TPST2,ST6GAL1,FXN,PAICS,SLC2A4,NUP35,NDC1,NUDT1,B3GNT2,ATIC,MUC3A,MUC4,GALNT3,GCDH,GCNT1,HPSE,SLC39A8,LDHD,GLA,SULT1A1,SULT1C2,SULT2B1,NECAB1,APOBEC3C,PNP,NPR1,NTHL1,APOBEC3H,B3GNT7,NCCRP1,TK1,PAWR,CDA,GALNT6,HAS2,HAS3,PDE4C,ACOT9,APOBEC3G,PFAS,HMMR,PGM1,PIM1,NUP37,UGP2,TJP2,UGT8,UPP1,ABCG2,HSD17B4,ITM2A,APOBEC3D,GNPNAT1,S…
GO: Biological Process	GO:0072503	cellular divalent inorganic cation homeostasis	0.0001605	1	0.008183	0.0779	44	557	F2RL1,TRDN,TRPV2,FGF2,SLC39A4,APOE,MT1F,MT1G,MT1H,MT1X,STC2,ATP2A3,SWAP70,SLC39A8,GJA1,BMP4,GNA15,CACNA1F,CALCA,LPAR4,RGN,CD4,CD40,PAWR,TNNI3,LPAR3,CD52,HPS1,HRC,PLCG2,CMKLR1,CNGA1,TMEM64,JPH1,SLC30A3,ITPR2,ITPR3,JAK3,PTPN6,PYGM,KDR,LCK,SYPL2,MCOLN3
GO: Biological Process	GO:0051639	actin filament network formation	0.0001617	1	0.008192	0.07798	5	13	FHOD1,COBL,PLS1,PLS3,LCP1
GO: Biological Process	GO:0016032	viral process	0.0001683	1	0.00847	0.08063	67	962	RPS2,RPS12,RPS21,IFITM3,MICB,TRIM38,ANPEP,SLC25A5,IFITM1,IFITM2,APOE,SLC1A5,LARP7,NUP35,NDC1,VAMP8,SPINT1,RPL10A,BST2,BUB1,APOBEC3C,SPSB2,NPM1,APOBEC3H,CASP8,CLDN6,CLDN9,GTF2E1,GTF2H2,CD4,TMPRSS2,CD74,SERINC5,TRIML2,APOBEC3G,RCC1,HMGA1,TRIM6,NUP37,HPN,POU2F3,PLSCR1,HSPD1,VRK2,APOBEC3D,ICAM1,SAMHD1,CR2,APOBEC3B,ISG15,TRIM25,PTBP1,TRIM14,APOBEC3F,F11R,KDR,RANBP1,KRT8,KRT18,KRT19,NLRX1,AP1M2,LCK,G3B…
GO: Biological Process	GO:0044786	cell cycle DNA replication	0.0001849	1	0.00915	0.0871	11	68	MCM3,MCM5,BRCA2,DBF4,TERF1,CHEK2,PRIM1,GINS1,TIPIN,CDT1,RPA3
GO: Biological Process	GO:0098727	maintenance of cell number	0.0001852	1	0.00915	0.0871	21	197	NANOG,FANCD2,FZD7,FGF2,DPPA2,PRDM14,HESX1,NODAL,TDGF1,TEAD4,TFAP2C,ZSCAN10,SAV1,POU5F1,ZIC3,TCF7L1,WDR62,SALL4,LIN28A,DPPA4,EPHA1
GO: Biological Process	GO:0048568	embryonic organ development	0.0001859	1	0.00915	0.0871	42	527	GRHL2,FZD6,ALDH1A3,MTHFD1,SNAI1,MYCN,SOX15,PLAC1,SPINT1,SIX4,PPP1R13L,HESX1,GJA1,BMP4,NFE2,GLI1,GLI2,COBL,FOXH1,NODAL,CASP8,TEAD4,OTX2,KCNQ4,CDX4,CEBPB,PDGFA,APELA,HPN,PLS1,GDF3,ZIC3,KDR,KRT8,RARG,RARRES2,KRT19,USH1C,LLGL2,TRIM28,RBPMS2,ENG
GO: Biological Process	GO:1901657	glycosyl compound metabolic process	0.0001873	1	0.00915	0.0871	17	142	AHCY,AK4,ATIC,GLA,APOBEC3C,PNP,APOBEC3H,TK1,CDA,APOBEC3G,TJP2,UPP1,ABCG2,APOBEC3D,APOBEC3B,PRPS1,APOBEC3F
GO: Biological Process	GO:0009116	nucleoside metabolic process	0.0001878	1	0.00915	0.0871	15	116	AHCY,AK4,ATIC,APOBEC3C,PNP,APOBEC3H,TK1,CDA,APOBEC3G,TJP2,UPP1,APOBEC3D,APOBEC3B,PRPS1,APOBEC3F
GO: Biological Process	GO:0072529	pyrimidine-containing compound catabolic process	0.0001895	1	0.009172	0.08731	9	47	APOBEC3C,NTHL1,APOBEC3H,CDA,APOBEC3G,UPP1,APOBEC3D,APOBEC3B,APOBEC3F
GO: Biological Process	GO:1903037	regulation of leukocyte cell-cell adhesion	0.0002006	1	0.009651	0.09188	32	365	EPHB4,ERBB2,SDC4,IL23A,RHOH,PYCARD,ASS1,RIPK2,CCDC88B,BMP4,GLI2,PNP,NFKBIZ,CD1D,CD4,CD74,PAWR,HAS2,CEBPB,VAV1,IL27RA,HSPD1,ICAM1,SOX13,PRKCQ,IL4R,IDO1,PTAFR,JAK3,PTPN6,LCK,EBI3
GO: Biological Process	GO:1901607	alpha-amino acid biosynthetic process	0.0002113	1	0.0101	0.09616	11	69	SEPHS1,MTHFD1,ASS1,GGT1,ACCS,PAH,SERINC5,PSAT1,CTH,PHGDH,AASS
GO: Biological Process	GO:0030155	regulation of cell adhesion	0.0002208	1	0.01049	0.09986	59	827	EPHB4,ERBB2,ERBB3,NET1,FZD7,FBLN2,FES,VAV3,SDC4,ALOX15,SFRP2,FERMT1,ST6GAL1,IL23A,RHOH,PYCARD,ASS1,MUC4,SWAP70,RIPK2,FXYD5,UNC13D,CCDC88B,RCC2,BMP4,GLI2,NODAL,PNP,CALCA,NFKBIZ,TDGF1,CD1D,CD4,CD9,CD74,PAWR,HAS2,CDH1,CEBPB,PLAU,VAV1,IL27RA,HSPD1,PODXL,ICAM1,CLDN7,SOX13,PRKCQ,IL4R,IDO1,PTAFR,JAK3,PTPN6,F11R,KDR,LCK,EBI3,EPCAM,EPHA1
GO: Biological Process	GO:0003013	circulatory system process	0.0002268	1	0.01067	0.1016	52	704	RNLS,ACTC1,F2RL1,TRDN,SEMA3A,ADRA2A,ACSM3,ANPEP,APOE,SLC1A5,SLC2A4,SLC5A5,SLC16A1,OCLN,ATP1A4,ATP2A3,CACNA2D3,TJP3,ARHGAP42,SLC38A5,PPP1R13L,GJA1,CACNA1F,NPR1,CALCA,SLC7A8,SLC7A3,THRB,GJC3,TNNI3,HMOX1,APELA,PKP2,HRC,TJP2,KCNK6,ABCG2,ICAM1,SLC13A3,PTAFR,PTGS1,ITPR2,ITPR3,F11R,KCNN2,KLK1,AGTRAP,RARRES2,DSG2,DSP,ENG,SLC29A1
GO: Biological Process	GO:0072527	pyrimidine-containing compound metabolic process	0.0002274	1	0.01067	0.1016	13	93	APOBEC3C,NTHL1,APOBEC3H,SLC19A3,TK1,CDA,SLC25A19,APOBEC3G,UPP1,APOBEC3D,APOBEC3B,PRPS1,APOBEC3F
GO: Biological Process	GO:0051091	positive regulation of DNA-binding transcription factor activity	0.0002338	1	0.01091	0.1038	47	618	F2RL1,S100A13,TRIM38,PPM1N,ANXA3,IL23A,RHOH,PPARGC1B,PYCARD,RHEBL1,GPRC5B,RIPK2,GJA1,BST2,NODAL,NPM1,PIM2,ROR1,CASP8,CASP10,GSTP1,NMI,CD4,TLR2,PRDX1,CD40,CD74,DDX21,HCLS1,TRAF5,TRIP6,TRIML2,SAV1,HMOX1,TRIM6,EZR,LITAF,ICAM1,ZIC2,CTH,PRKCQ,NLRP12,TRIM25,TRIM14,ARHGEF5,NLRX1,EDA
GO: Biological Process	GO:0022612	gland morphogenesis	0.0002693	1	0.01247	0.1187	18	160	RPS6KA1,SEMA3A,ESRP2,BMP4,GLI1,GLI2,TFAP2C,PAX3,CDH1,CEBPB,PDGFA,HPN,PLAU,EZR,ESRP1,RARG,EDA,ELF3
GO: Biological Process	GO:0019079	viral genome replication	0.000271	1	0.01247	0.1187	16	133	IFITM3,TRIM38,IFITM1,IFITM2,BST2,APOBEC3C,APOBEC3H,APOBEC3G,TRIM6,PLSCR1,APOBEC3D,APOBEC3B,ISG15,APOBEC3F,TRIM28,STOM
GO: Biological Process	GO:2000648	positive regulation of stem cell proliferation	0.0002731	1	0.01247	0.1187	7	30	NANOG,DPPA2,GJA1,BMP4,TAF4B,CCNE1,EPCAM
GO: Biological Process	GO:0030855	epithelial cell differentiation	0.0002739	1	0.01247	0.1187	63	906	F2RL1,GRHL2,FZD7,CGN,FGF2,FOXB1,TJP3,MYCN,CNFN,EXPH5,GJA1,PROM1,BMP4,SULT2B1,GLI1,GLI2,NODAL,NPHS1,UPK1A,TFAP2C,THRB,CDH1,CDH3,PCK2,CEBPB,SAV1,FOXA3,TFCP2L1,PKP2,TJP2,HSD17B4,POU2F3,PLS1,EZR,PODXL,ICAM1,ID1,GDF3,SYNE4,PPL,CTSV,PRSS8,CYP27B1,ESRP1,PYY,IRF6,PTGS1,F11R,SETSIP,KDR,KDF1,KRT8,RAB25,RARG,KRT18,DSG2,DSP,KRT19,USH1C,ELF3,MARVELD2,ENG,MCOLN3
GO: Biological Process	GO:0007015	actin filament organization	0.0002792	1	0.01264	0.1203	38	470	ACTA1,ACTC1,F2RL1,SDC4,ALOX15,RHOH,PPARGC1B,PYCARD,FHOD1,SWAP70,NEB,MYO5C,BAIAP2L1,COBL,NPHS1,PSTPIP1,PDLIM1,TLR2,PAWR,CGNL1,HCLS1,CD2AP,PLS1,PLS3,VASP,EZR,ICAM1,ID1,PRKCQ,FHDC1,F11R,DIAPH2,DIAPH3,ARHGEF5,LCP1,USH1C,ELMO3,EPHA1
GO: Biological Process	GO:0045321	leukocyte activation	0.0002809	1	0.01264	0.1203	92	1447	EPHB4,ERBB2,LPCAT1,F2RL1,FANCD2,FZD7,S100A13,MICB,FES,VAV3,SDC4,ANPEP,ANXA3,HVCN1,IL23A,RHOH,MT1G,PYCARD,VAMP8,SWAP70,RIPK2,UNC13D,CCDC88B,HPSE,GJA1,BMP4,GLA,STXBP2,NFATC1,BST2,GLI2,C3,PNP,CASP8,NFKBIZ,MMP25,GSTP1,CD1D,NMI,CD4,SLCO4C1,TLR2,PRDX1,CD40,CD53,CD74,HSH2D,CD79B,PAWR,CDA,RAB37,HELLS,CDH26,CEBPB,HLA-DOA,CTSC,TMC6,OSCAR,HMOX1,PGM1,HPS1,PLA2G2A,PLA2G4A,PLAU,PLCG2,ITM2A,PLSCR1,VAV1,IL27RA,H…
GO: Biological Process	GO:0098771	inorganic ion homeostasis	0.0002835	1	0.01268	0.1207	60	853	S100A14,F2RL1,TRDN,TRPV2,SCNN1A,SCNN1G,FGF2,FGFR4,STEAP1,ANPEP,SLC39A4,FXN,APOE,HVCN1,MT1F,MT1G,MT1H,MT1X,STC2,ATP1A4,ATP2A3,SWAP70,SLC39A8,GJA1,BMP4,GNA15,CA4,CACNA1F,NPR1,CALCA,LPAR4,SLC7A8,RGN,CD4,CD40,PAWR,TNNI3,LPAR3,CD52,HMOX1,RAB38,HPS1,HRC,ABCG2,PLCG2,CMKLR1,CNGA1,TMEM64,JPH1,CYP27B1,SLC30A3,ITPR2,ITPR3,JAK3,PTPN6,PYGM,KDR,LCK,SYPL2,MCOLN3
GO: Biological Process	GO:0002252	immune effector process	0.0003018	1	0.01342	0.1278	89	1393	LPCAT1,F2RL1,S100A13,IFITM3,MICB,FES,VAV3,TRIM38,ANPEP,DDX60,ANXA3,RNF135,IFITM1,IFITM2,HVCN1,IL23A,POLR3G,PYCARD,VAMP8,MUC4,GPRC5B,SWAP70,RIPK2,UNC13D,HPSE,GLA,STXBP2,BST2,C3,APOBEC3C,PNP,APOBEC3H,NFKBIZ,MMP25,GSTP1,CD1D,NMI,SLCO4C1,TLR2,PRDX1,CD40,CD53,CD74,CDA,SERINC5,DDX21,RAB37,CEBPB,HLA-DQB1,CTSC,TMC6,OSCAR,APOBEC3G,HMOX1,TRIM6,PGM1,SERPINB9,PLAU,PLCG2,ITM2A,PLSCR1,VAV1,PMAIP1,IL27RA,HSPD1,…
GO: Biological Process	GO:0030049	muscle filament sliding	0.000314	1	0.01388	0.1322	8	40	ACTA1,ACTC1,ACTN3,MYBPC2,NEB,TNNC2,TNNI3,TNNT1
GO: Biological Process	GO:0009119	ribonucleoside metabolic process	0.0003194	1	0.01404	0.1337	12	84	AHCY,AK4,APOBEC3C,PNP,APOBEC3H,CDA,APOBEC3G,TJP2,UPP1,APOBEC3D,APOBEC3B,APOBEC3F
GO: Biological Process	GO:0001892	embryonic placenta development	0.0003266	1	0.01426	0.1358	14	109	GRHL2,SNAI1,SOX15,PLAC1,SPINT1,NFE2,NODAL,CASP8,CDX4,CEBPB,KRT8,KRT19,LLGL2,TRIM28
GO: Biological Process	GO:0002703	regulation of leukocyte mediated immunity	0.00033	1	0.01426	0.1358	24	250	F2RL1,FES,IL23A,VAMP8,MUC4,UNC13D,STXBP2,BST2,C3,PNP,CD1D,TLR2,CD40,DDX21,HMOX1,SERPINB9,VAV1,IL27RA,HSPD1,ICAM1,IL4R,PTAFR,JAK3,PTPN6
GO: Biological Process	GO:0055080	cation homeostasis	0.00033	1	0.01426	0.1358	59	840	S100A14,F2RL1,TRDN,TRPV2,SCNN1A,SCNN1G,FGF2,STEAP1,ANPEP,SLC39A4,FXN,APOE,HVCN1,MT1F,MT1G,MT1H,MT1X,STC2,ATP1A4,ATP2A3,SWAP70,SLC39A8,GJA1,BMP4,GNA15,CA4,CACNA1F,NPR1,CALCA,LPAR4,SLC7A8,RGN,CD4,CD40,PAWR,TNNI3,LPAR3,CD52,HMOX1,RAB38,HPS1,HRC,ABCG2,PLCG2,CMKLR1,CNGA1,TMEM64,JPH1,CYP27B1,SLC30A3,ITPR2,ITPR3,JAK3,PTPN6,PYGM,KDR,LCK,SYPL2,MCOLN3
GO: Biological Process	GO:0051092	positive regulation of NF-kappaB transcription factor activity	0.0003485	1	0.01498	0.1426	40	509	F2RL1,S100A13,TRIM38,PPM1N,IL23A,RHOH,PYCARD,RHEBL1,GPRC5B,RIPK2,GJA1,BST2,NPM1,PIM2,ROR1,CASP8,CASP10,GSTP1,NMI,CD4,TLR2,PRDX1,CD40,CD74,DDX21,TRAF5,TRIP6,TRIML2,HMOX1,TRIM6,EZR,LITAF,ICAM1,CTH,PRKCQ,NLRP12,TRIM25,TRIM14,NLRX1,EDA
GO: Biological Process	GO:0033275	actin-myosin filament sliding	0.0003751	1	0.01603	0.1526	8	41	ACTA1,ACTC1,ACTN3,MYBPC2,NEB,TNNC2,TNNI3,TNNT1
GO: Biological Process	GO:0009968	negative regulation of signal transduction	0.0003805	1	0.01617	0.1539	96	1537	CAAP1,ERBB2,ERBB3,APCDD1,NANOG,JADE1,ACTN3,F2RL1,AXIN2,FZD6,WWC2,ADRA2A,ZNRF3,FGF2,ACAA2,PPM1N,TRIM72,TRABD2A,SFRP2,SLC25A5,FERMT1,YBX3,FXN,APOE,RHOH,PYCARD,FAM72A,RASL11B,SNAI1,PRDM14,SORL1,ARHGAP42,DDIT4L,SOCS2,BMP4,SMPDL3B,NFATC1,GLI1,GLI2,FOXH1,NODAL,PRICKLE1,GRB7,GRB14,CASP8,TDGF1,GRM4,GSTP1,DDIAS,TGIF1,GTF2H2,NMI,ARAP3,PALM3,CD74,PAWR,CGNL1,CDH1,GPR176,HELLS,DHRS3,CD2AP,CBLC,HMOX1,APELA,SGK…
GO: Biological Process	GO:0051240	positive regulation of multicellular organismal process	0.0003837	1	0.01622	0.1544	104	1692	ERBB3,MAN2A1,ACTN3,F2RL1,AXIN2,SEMA3A,ADRA2A,TRPV2,FES,FGF2,FGFR4,FLT1,SFRP2,LRRN1,DHX37,DDX60,ANXA3,RNF135,FERMT1,YBX3,FXN,APOE,IL23A,POLR3G,RHOH,PPARGC1B,PYCARD,SNAI1,VAMP8,PRDM14,GPRC5B,SORL1,SPINT1,RIPK2,SIX4,CCDC88B,HPSE,GJA1,BMP4,GLI1,GLI2,C3,NODAL,PNP,NPR1,CALCA,CASP8,NFKBIZ,GRID2,TEAD4,CD1D,OTX2,CD4,THRB,TLR2,CD40,CD74,PAWR,DDX21,HCLS1,LPAR3,CEBPB,HMOX1,TRIM6,APELA,FOXA3,TRIP10,PIM1,HRC,P…
GO: Biological Process	GO:0150105	protein localization to cell-cell junction	0.0003935	1	0.01645	0.1566	6	23	LSR,TJP3,CGNL1,TJP2,F11R,DSP
GO: Biological Process	GO:0038092	nodal signaling pathway	0.0003935	1	0.01645	0.1566	6	23	FOXH1,NODAL,TDGF1,TDGF1P3,TGIF1,ZIC2
GO: Biological Process	GO:0097435	supramolecular fiber organization	0.0004077	1	0.01695	0.1614	56	793	ACTA1,ACTC1,F2RL1,TRDN,FES,SDC4,ALOX15,CRTAP,SFRP2,APOE,RHOH,PPARGC1B,PYCARD,FHOD1,OCLN,SWAP70,SIX4,NEB,CCDC88B,MYO5C,BAIAP2L1,COBL,NPHS1,PSTPIP1,PDLIM1,TLR2,PAWR,CGNL1,TNNT1,HCLS1,CD2AP,MID1IP1,MYOZ1,PKP2,PLS1,PLS3,VASP,EZR,ADAMTS2,ICAM1,ID1,PRKCQ,FHDC1,OPTC,F11R,DIAPH2,DIAPH3,KRT8,MAP7D3,DSP,KRT19,ARHGEF5,LCP1,USH1C,ELMO3,EPHA1
GO: Biological Process	GO:1901136	carbohydrate derivative catabolic process	0.0004157	1	0.01719	0.1636	21	209	AHCY,FGF2,SDC4,NUDT1,HPSE,GLA,APOBEC3C,PNP,NTHL1,APOBEC3H,NCCRP1,CDA,PDE4C,APOBEC3G,HMMR,UPP1,APOBEC3D,SAMHD1,APOBEC3B,CTSV,APOBEC3F
GO: Biological Process	GO:2000107	negative regulation of leukocyte apoptotic process	0.0004211	1	0.01722	0.164	10	63	ST6GAL1,BMP4,PNP,CD74,HSH2D,HCLS1,SERPINB9,PRKCQ,IDO1,JAK3
GO: Biological Process	GO:0009161	ribonucleoside monophosphate metabolic process	0.0004211	1	0.01722	0.164	10	63	ADSS2,AK4,PAICS,ATIC,PNP,CDA,PFAS,TJP2,UPP1,PRPS1
GO: Biological Process	GO:0051241	negative regulation of multicellular organismal process	0.0004388	1	0.01785	0.17	83	1295	ERBB2,RNLS,ACTN3,F2RL1,GRHL2,AXIN2,SEMA3A,FZD7,WWC2,ADRA2A,FGF2,FGFR4,SFRP2,ANPEP,PROCR,RNF135,FERMT1,YBX3,APOC1,FXN,APOE,IL23A,STC2,PYCARD,RSPO2,SORL1,ARHGAP42,MYCN,SOX15,MIR302C,MIR302D,SOCS2,GJA1,BMP4,BRCA2,NFE2,BST2,GLI2,NODAL,NPR1,CALCA,PRICKLE1,GSTP1,RGN,NMI,CD9,TLR2,CD74,PAWR,TNNT1,CDH3,PDGFA,CTSC,CD2AP,SAV1,HMOX1,HPN,TJP2,PLAU,ABCG2,CMKLR1,IL27RA,EZR,ID1,ISG15,ACOT11,IL4R,NLRP12,TRIM25,ID…
GO: Biological Process	GO:0070229	negative regulation of lymphocyte apoptotic process	0.0004456	1	0.01803	0.1717	8	42	BMP4,PNP,CD74,HSH2D,SERPINB9,PRKCQ,IDO1,JAK3
GO: Biological Process	GO:0032101	regulation of response to external stimulus	0.0004691	1	0.01889	0.1798	75	1147	S100A14,F2RL1,FANCD2,SEMA3A,MICB,FGF2,TRIM38,ALOX15,DDX60,RNF135,ST6GAL1,APOE,LYAR,IL23A,POLR3G,PYCARD,VAMP8,MUC3A,MUC4,GPRC5B,SOX15,SWAP70,RIPK2,HPSE,GGT1,GJA1,SMPDL3B,C3,GPX2,APOBEC3H,NFKBIZ,GRID2,GSTP1,CD1D,NMI,CD9,TLR2,CD74,CEBPB,PDE6G,PDGFA,PDE6B,CTSC,APOBEC3G,TRIM6,SERPINB9,MYOZ1,PLA2G2A,PLA2G4A,PLAU,PLCG2,CMKLR1,CNGA1,PLSCR1,VAV1,HSPD1,SAMHD1,PARP14,NLRP12,IDO1,CYP27B1,PYY,APOBEC3F,PTPN6,R…
GO: Biological Process	GO:1902533	positive regulation of intracellular signal transduction	0.0004777	1	0.0191	0.1819	74	1129	ERBB2,ERBB3,NET1,F2RL1,SEMA3A,FZD7,S100A13,ADRA2A,FGF2,FGFR4,TRIM38,ALOX15,FLT1,DDX60,APOE,IL23A,PYCARD,GPRC5B,RIPK2,IL20RA,HPSE,GJA1,BMP4,BST2,BUB1,C3,NODAL,NPR1,LPAR4,PIM2,ROR1,CASP8,CASP10,TDGF1,GRM4,NMI,CD4,TLR2,CD40,CD74,DDX21,PIK3R5,HCLS1,RASGRP4,LPAR3,TRAF5,PDE6G,PDGFA,TRIP6,TRIML2,HMOX1,TRIM6,APELA,PLA2G2A,VAV1,PMAIP1,LITAF,ICAM1,POU5F1,CTH,NLRP12,TRIM25,PTBP1,TRIM14,PTPN6,F11R,KDR,ARHGEF…
GO: Biological Process	GO:0031638	zymogen activation	0.0004795	1	0.0191	0.1819	10	64	PYCARD,RIPK2,GGT1,CASP8,PAWR,HPN,PLAU,CUZD1,KLK1,KLKB1
GO: Biological Process	GO:0070661	leukocyte proliferation	0.0004981	1	0.01974	0.1879	31	368	ERBB2,F2RL1,VAV3,SDC4,ST6GAL1,IL23A,PYCARD,RIPK2,CCDC88B,GJA1,BMP4,BST2,PNP,GSTP1,CD1D,CD4,CD40,CD74,PAWR,HELLS,CEBPB,IL27RA,HSPD1,CR2,PRKCQ,IDO1,JAK3,PTPN6,CRIP3,GAL,EBI3
GO: Biological Process	GO:0051090	regulation of DNA-binding transcription factor activity	0.0005046	1	0.01981	0.1886	55	782	F2RL1,FANCD2,FZD6,S100A13,TRIM38,PPM1N,ANXA3,IL23A,RHOH,PPARGC1B,PYCARD,RHEBL1,GPRC5B,RIPK2,GJA1,BST2,FOXH1,NODAL,NPM1,PIM2,ROR1,CASP8,CASP10,GSTP1,NMI,CD4,TLR2,PRDX1,CD40,CD74,DDX21,HCLS1,TRAF5,TRIP6,TRIML2,SAV1,HMOX1,TRIM6,SGK3,PIM1,CMKLR1,EZR,LITAF,ICAM1,ID1,ZIC2,CTH,PRKCQ,NLRP12,TRIM25,TRIM14,ARHGEF5,NLRX1,EDA,TRIB1
GO: Biological Process	GO:0051923	sulfation	0.0005051	1	0.01981	0.1886	6	24	TPST2,SULT1A1,SULT1C2,SULT2B1,UST,CHST4
GO: Biological Process	GO:0098754	detoxification	0.0005249	1	0.02048	0.195	16	141	APOE,MT1F,MT1G,MT1H,MT1X,GSTO2,GPX2,GSTM1,GSTP1,PRDX1,PIM1,ABCG2,PRDX6,SLC30A3,PTGS1,RDH12
GO: Biological Process	GO:0050865	regulation of cell activation	0.0005496	1	0.02134	0.2032	52	731	EPHB4,ERBB2,RPS6KA1,F2RL1,FANCD2,FES,VAV3,SDC4,APOE,IL23A,RHOH,PYCARD,VAMP8,SOX15,RIPK2,UNC13D,CCDC88B,BMP4,STXBP2,GLI2,PNP,NFKBIZ,TEC,CD1D,CD4,CD9,CD40,CD74,PAWR,CEBPB,PDGFA,HLA-DOA,CTSC,HMOX1,HPS1,PLA2G2A,PLA2G4A,PLSCR1,VAV1,IL27RA,HSPD1,SOX13,PRKCQ,IL4R,IDO1,PTAFR,JAK3,PTPN6,F11R,LCK,GAL,EBI3
GO: Biological Process	GO:0033059	cellular pigmentation	0.0005604	1	0.02165	0.2061	9	54	PMEL,MREG,RAB17,GPR143,CDH3,RAB38,HPS1,MLPH,TRAPPC6A
GO: Biological Process	GO:0070663	regulation of leukocyte proliferation	0.0005669	1	0.02178	0.2074	25	275	ERBB2,VAV3,SDC4,ST6GAL1,IL23A,PYCARD,RIPK2,CCDC88B,BMP4,BST2,PNP,GSTP1,CD1D,CD4,CD40,CD74,PAWR,CEBPB,IL27RA,PRKCQ,IDO1,JAK3,PTPN6,GAL,EBI3
GO: Biological Process	GO:0030036	actin cytoskeleton organization	0.0005696	1	0.02178	0.2074	54	768	ACTA1,ACTC1,F2RL1,ADRA2A,FES,SDC4,ALOX15,RHOH,PPARGC1B,PYCARD,FHOD1,SWAP70,SIX4,NEB,MYO5C,BAIAP2L1,BST2,COBL,NPHS1,PSTPIP1,PDLIM1,TLR2,PAWR,CGNL1,TNNT1,CDH1,HCLS1,PDGFA,CD2AP,TRIP10,MYOZ1,PLS1,PLS3,VASP,EZR,ICAM1,ID1,PRKCQ,FHDC1,CTSV,PHACTR2,F11R,DIAPH2,DIAPH3,KRT8,KRT19,ARHGEF5,LCP1,USH1C,ELMO3,LLGL2,MYH14,CLDN19,EPHA1
GO: Biological Process	GO:0002831	regulation of response to biotic stimulus	0.0005964	1	0.02269	0.216	36	455	F2RL1,MICB,TRIM38,DDX60,RNF135,APOE,LYAR,IL23A,POLR3G,PYCARD,MUC3A,MUC4,RIPK2,SMPDL3B,APOBEC3H,CD1D,NMI,TLR2,CD74,APOBEC3G,TRIM6,SERPINB9,PLCG2,PLSCR1,VAV1,HSPD1,SAMHD1,PARP14,APOBEC3F,PTPN6,RNF125,NLRX1,MUC12,RAB34,TRIB1,HERC5
GO: Biological Process	GO:0050801	ion homeostasis	0.0006025	1	0.02282	0.2172	61	897	S100A14,F2RL1,TRDN,TRPV2,SCNN1A,SCNN1G,FGF2,FGFR4,STEAP1,ANPEP,SLC39A4,FXN,APOE,HVCN1,MT1F,MT1G,MT1H,MT1X,STC2,ATP1A4,ATP2A3,SWAP70,SLC39A8,GJA1,BMP4,GNA15,CA4,CACNA1F,NPR1,CALCA,LPAR4,SLC7A8,RGN,CD4,CD40,HSH2D,PAWR,TNNI3,LPAR3,CD52,HMOX1,RAB38,HPS1,HRC,ABCG2,PLCG2,CMKLR1,CNGA1,TMEM64,JPH1,CYP27B1,SLC30A3,ITPR2,ITPR3,JAK3,PTPN6,PYGM,KDR,LCK,SYPL2,MCOLN3
GO: Biological Process	GO:0002886	regulation of myeloid leukocyte mediated immunity	0.0006168	1	0.02324	0.2212	10	66	F2RL1,FES,VAMP8,UNC13D,STXBP2,C3,DDX21,HMOX1,IL4R,PTAFR
GO: Biological Process	GO:0000447	endonucleolytic cleavage in ITS1 to separate SSU-rRNA from 5.8S rRNA and LSU-rRNA from tricistronic rRNA transcript (SSU-rRNA, 5.8S rRNA, LSU-rRNA)	0.0006499	1	0.02437	0.232	4	10	RPS21,RRS1,UTP20,KRI1
GO: Biological Process	GO:0000479	endonucleolytic cleavage of tricistronic rRNA transcript (SSU-rRNA, 5.8S rRNA, LSU-rRNA)	0.0006705	1	0.02466	0.2347	5	17	RPS21,RRS1,UTP20,NPM1,KRI1
GO: Biological Process	GO:0000478	endonucleolytic cleavage involved in rRNA processing	0.0006705	1	0.02466	0.2347	5	17	RPS21,RRS1,UTP20,NPM1,KRI1
GO: Biological Process	GO:0046040	IMP metabolic process	0.0006705	1	0.02466	0.2347	5	17	ADSS2,PAICS,ATIC,PNP,PFAS
GO: Biological Process	GO:0000076	DNA replication checkpoint signaling	0.0006705	1	0.02466	0.2347	5	17	TICRR,ORC1,CDC6,TIPIN,CDT1
GO: Biological Process	GO:0023057	negative regulation of signaling	0.0006749	1	0.0247	0.2351	101	1661	CAAP1,ERBB2,ERBB3,APCDD1,NANOG,JADE1,ACTN3,F2RL1,AXIN2,FZD6,WWC2,ADRA2A,ZNRF3,FGF2,ACAA2,PPM1N,TRIM72,TRABD2A,SFRP2,SLC25A5,FERMT1,YBX3,FXN,APOE,RHOH,PYCARD,FAM72A,RASL11B,SNAI1,PRDM14,SORL1,ARHGAP42,DDIT4L,SOCS2,GJA1,BMP4,SMPDL3B,NFATC1,GLI1,GLI2,FOXH1,NODAL,PRICKLE1,GRB7,GRB14,CASP8,GRID2,TDGF1,GRM4,GSTP1,DDIAS,TGIF1,GTF2H2,NMI,ARAP3,KCNQ4,PALM3,CD74,PAWR,CGNL1,CDH1,GPR176,HELLS,PDE4C,DHRS3,CD2…
GO: Biological Process	GO:0002697	regulation of immune effector process	0.0006911	1	0.02507	0.2386	40	527	F2RL1,MICB,FES,TRIM38,DDX60,IL23A,PYCARD,VAMP8,MUC4,GPRC5B,RIPK2,UNC13D,STXBP2,BST2,C3,PNP,APOBEC3H,NFKBIZ,CD1D,TLR2,CD40,CD74,DDX21,APOBEC3G,HMOX1,TRIM6,SERPINB9,VAV1,IL27RA,HSPD1,ICAM1,CR2,IL4R,PTAFR,APOBEC3F,JAK3,PTPN6,RNF125,NLRX1,HERC5
GO: Biological Process	GO:0006875	cellular metal ion homeostasis	0.0006915	1	0.02507	0.2386	48	667	F2RL1,TRDN,TRPV2,FGF2,SLC39A4,FXN,APOE,MT1F,MT1G,MT1H,MT1X,STC2,ATP1A4,ATP2A3,SWAP70,SLC39A8,GJA1,BMP4,GNA15,CACNA1F,CALCA,LPAR4,RGN,CD4,CD40,PAWR,TNNI3,LPAR3,CD52,HMOX1,HPS1,HRC,ABCG2,PLCG2,CMKLR1,CNGA1,TMEM64,JPH1,SLC30A3,ITPR2,ITPR3,JAK3,PTPN6,PYGM,KDR,LCK,SYPL2,MCOLN3
GO: Biological Process	GO:0061138	morphogenesis of a branching epithelium	0.0007177	1	0.02589	0.2464	22	233	GRHL2,SEMA3A,ESRP2,FGF2,FLT1,SFRP2,RSPO2,MYCN,SPINT1,SIX4,BMP4,NFATC1,GLI2,TFAP2C,CDH1,PDGFA,CTSV,ESRP1,RASIP1,KDR,LLGL2,ENG
GO: Biological Process	GO:0009167	purine ribonucleoside monophosphate metabolic process	0.0007237	1	0.02589	0.2464	8	45	ADSS2,AK4,PAICS,ATIC,PNP,PFAS,TJP2,PRPS1
GO: Biological Process	GO:0019083	viral transcription	0.0007243	1	0.02589	0.2464	20	203	RPS2,RPS12,RPS21,IFITM3,LARP7,NUP35,NDC1,RPL10A,APOBEC3C,APOBEC3H,APOBEC3G,NUP37,HPN,POU2F3,APOBEC3D,APOBEC3B,TRIM14,APOBEC3F,TRIM28,RPL12
GO: Biological Process	GO:0018212	peptidyl-tyrosine modification	0.0007401	1	0.02633	0.2506	33	410	EPHB4,ERBB2,ERBB3,MATK,ADRA2A,FES,FGFR4,TPST2,FLT1,SFRP2,IL23A,FAM72A,GPRC5B,RIPK2,ROR1,TDGF1,TEC,CD4,CD40,CD74,HCLS1,PDGFA,CBLC,ICAM1,PARP14,IL12RB2,NCAPG2,JAK3,PTPN6,KDR,LRRK1,LCK,EPHA1
GO: Biological Process	GO:0033280	response to vitamin D	0.0007437	1	0.02634	0.2507	7	35	FES,ALPL,STC2,CD4,PIM1,TRIM25,CYP27B1
GO: Biological Process	GO:0032504	multicellular organism reproduction	0.0007495	1	0.02642	0.2515	67	1016	ERBB2,RPL39L,FANCD2,PPP1R1B,CRTAP,SEMG1,TPST2,YBX3,FUOM,LARP7,NDC1,STC2,CCNB1IP1,ATP1A4,PRDM14,GTSF1,SPINK2,ADAM28,GGT1,GJA1,AURKC,BMP4,BRCA2,GLI1,TAF4B,NODAL,CALCA,SLC2A14,GRB14,TEX15,CREB3L4,DMC1,DDIAS,RGN,CLDN11,THRB,SLCO4C1,CD9,TIMP4,MASTL,HAS2,CDH1,HMGA1,FOXA3,HPS1,PLA2G4A,PLAU,ABCG2,HSPA2,ADAMTS2,CTCFL,CTSV,IL4R,ZFP42,CYP27B1,PAQR5,DAZL,PTAFR,MYCBP,DIAPH2,KIFC1,DSG2,LIN28A,M1AP,YBX2,ADGRG2,…
GO: Biological Process	GO:0048565	digestive tract development	0.0007705	1	0.02704	0.2574	16	146	SFRP2,ASS1,BMP4,GLI1,GLI2,COBL,NODAL,CDH1,PDGFA,SAV1,ZIC3,PYY,RARRES2,MIXL1,RBPMS2,CLMP
GO: Biological Process	GO:0000466	maturation of 5.8S rRNA from tricistronic rRNA transcript (SSU-rRNA, 5.8S rRNA, LSU-rRNA)	0.000801	1	0.02759	0.2627	6	26	RPS21,WDR12,RRS1,UTP20,NPM1,KRI1
GO: Biological Process	GO:0016338	calcium-independent cell-cell adhesion via plasma membrane cell-adhesion molecules	0.000801	1	0.02759	0.2627	6	26	CLDN10,CLDN6,CLDN9,CLDN11,CLDN7,CLDN19
GO: Biological Process	GO:0042110	T cell activation	0.0008065	1	0.02759	0.2627	42	566	EPHB4,ERBB2,F2RL1,FANCD2,FZD7,MICB,SDC4,IL23A,RHOH,PYCARD,RIPK2,CCDC88B,GJA1,BMP4,GLI2,PNP,CASP8,NFKBIZ,CD1D,CD4,CD74,HSH2D,PAWR,CDH26,CEBPB,HLA-DOA,VAV1,IL27RA,HSPD1,ICAM1,SOX13,PRKCQ,CTSV,IL4R,IDO1,JAK3,PTPN6,LCK,LCP1,CRIP3,EBI3,MPZL2
GO: Biological Process	GO:0046070	dGTP metabolic process	0.0008117	1	0.02759	0.2627	3	5	NUDT1,PNP,SAMHD1
GO: Biological Process	GO:1905605	positive regulation of blood-brain barrier permeability	0.0008117	1	0.02759	0.2627	3	5	OCLN,TJP3,TJP2
GO: Biological Process	GO:1903232	melanosome assembly	0.0008117	1	0.02759	0.2627	3	5	RAB38,HPS1,TRAPPC6A
GO: Biological Process	GO:1990481	mRNA pseudouridine synthesis	0.0008117	1	0.02759	0.2627	3	5	PUS1,PUS7,DKC1
GO: Biological Process	GO:0098542	defense response to other organism	0.0008403	1	0.02844	0.2707	81	1285	S100A14,F2RL1,IFITM3,MICB,FES,TRIM38,SEMG1,DDX60,ANXA3,RNF135,IFITM1,IFITM2,APOE,LYAR,IL23A,POLR3G,PYCARD,ASS1,VAMP8,MUC3A,MUC4,RIPK2,UNC13D,CCDC88B,STXBP2,SMPDL3B,BST2,C3,APOBEC3C,APOBEC3H,TDGF1,PSTPIP1,CD1D,NMI,CD4,TLR2,PRDX1,CD40,CD74,SERINC5,DDX21,CEBPB,TRIML2,HLA-DQB1,APOBEC3G,TRIM6,SERPINB9,PLA2G2A,TNFAIP8,PLCG2,PLSCR1,VAV1,PMAIP1,IL27RA,APOBEC3D,ICAM1,SAMHD1,PARP14,CR2,APOBEC3B,ISG15,IL4R,…
GO: Biological Process	GO:0001816	cytokine production	0.0008577	1	0.0289	0.2751	65	984	F2RL1,S100A13,ADRA2A,FGFR4,TRIM38,DDX60,RNF135,FERMT1,IL23A,POLR3G,PYCARD,ADAM33,GPRC5B,SORL1,MIR302C,MIR302D,RIPK2,CCDC88B,HPSE,NFATC1,BST2,C3,NODAL,PNP,CASP8,GSTP1,CD1D,NMI,CD4,TLR2,CD40,CD74,PAWR,DDX21,CDH3,CEBPB,CD2AP,OSCAR,HMOX1,TRIM6,TNFAIP8,PLCG2,CMKLR1,IL27RA,HSPD1,EZR,LITAF,ISG15,PRKCQ,IL4R,IL12RB2,NLRP12,TRIM25,IDO1,PTAFR,JAK3,PTPN6,RNF125,F11R,NLRX1,BCL6B,G3BP1,EBI3,CCBE1,HERC5
GO: Biological Process	GO:0019080	viral gene expression	0.0008647	1	0.02901	0.2762	21	221	RPS2,RPS12,RPS21,IFITM3,LARP7,NUP35,NDC1,RPL10A,APOBEC3C,APOBEC3H,APOBEC3G,NUP37,HPN,POU2F3,APOBEC3D,APOBEC3B,PTBP1,TRIM14,APOBEC3F,TRIM28,RPL12
GO: Biological Process	GO:0009611	response to wounding	0.0008694	1	0.02904	0.2765	52	746	ERBB2,ERBB3,F2RL1,FZD6,FZD7,ADRA2A,SCNN1G,FGF2,VAV3,SDC4,ALOX15,TRIM72,PROCR,FERMT1,APOE,OCLN,HPSE,GJA1,NFE2,GLI1,C3,GNA15,TEC,CD9,CD40,CDH3,PIK3R5,PDGFA,HMOX1,MYOZ1,HPS1,PLA2G4A,PLAU,PLCG2,POU2F3,PLSCR1,VAV1,POU5F1,PPL,PRKCQ,KLK6,ITPR2,ITPR3,PTPN6,F11R,KDR,KLKB1,DSP,LCK,LCP1,CLDN19,ENG
GO: Biological Process	GO:0001763	morphogenesis of a branching structure	0.0008766	1	0.02915	0.2775	23	252	GRHL2,SEMA3A,ESRP2,FGF2,FLT1,SFRP2,RSPO2,MYCN,SPINT1,SIX4,BMP4,NFATC1,GLI2,TDGF1,TFAP2C,CDH1,PDGFA,CTSV,ESRP1,RASIP1,KDR,LLGL2,ENG
GO: Biological Process	GO:0072330	monocarboxylic acid biosynthetic process	0.0008997	1	0.02979	0.2836	22	237	ELOVL7,ACSM3,FGFR4,ALDH1A3,ALOX15,APOC1,LIAS,CH25H,GSTM1,GSTP1,RGN,CD74,MID1IP1,PLA2G4A,HSD17B4,SLC45A3,IDO1,PTGS1,LDHA,LDHC,MLXIPL,LTA4H
GO: Biological Process	GO:0010648	negative regulation of cell communication	0.0009393	1	0.03097	0.2948	100	1658	CAAP1,ERBB2,ERBB3,APCDD1,NANOG,JADE1,ACTN3,F2RL1,AXIN2,FZD6,WWC2,ADRA2A,ZNRF3,FGF2,ACAA2,PPM1N,TRIM72,TRABD2A,SFRP2,SLC25A5,FERMT1,YBX3,FXN,APOE,RHOH,PYCARD,FAM72A,RASL11B,SNAI1,PRDM14,SORL1,ARHGAP42,DDIT4L,SOCS2,GJA1,BMP4,SMPDL3B,NFATC1,GLI1,GLI2,FOXH1,NODAL,PRICKLE1,GRB7,GRB14,CASP8,GRID2,TDGF1,GRM4,GSTP1,DDIAS,TGIF1,GTF2H2,NMI,ARAP3,KCNQ4,PALM3,CD74,PAWR,CGNL1,CDH1,GPR176,HELLS,PDE4C,DHRS3,CD2…
GO: Biological Process	GO:0050688	regulation of defense response to virus	0.0009625	1	0.0316	0.3008	11	82	MICB,TRIM38,IL23A,PYCARD,APOBEC3H,APOBEC3G,TRIM6,APOBEC3F,RNF125,NLRX1,HERC5
GO: Biological Process	GO:0048871	multicellular organismal homeostasis	0.0009722	1	0.03178	0.3025	43	589	LPCAT1,ACTN3,TRPV2,SCNN1A,SCNN1G,LSR,PPARGC1B,OCLN,MUC4,PRDM14,TJP3,IL20RA,PPP1R13L,SLC39A8,GJA1,PROM1,CALCA,GPX2,TEX15,PRDX1,HAS2,CDH1,CDH3,CEBPB,OSCAR,TJP2,PLA2G4A,CMKLR1,TMEM64,ID1,ACOT11,IL4R,PTGS1,F11R,KDR,KDF1,RDH12,LRRK1,USH1C,MLXIPL,YBX2,MRAP2,RCN3
GO: Biological Process	GO:0033504	floor plate development	0.0009855	1	0.032	0.3047	4	11	FOXB1,GLI2,COBL,NODAL
GO: Biological Process	GO:0033273	response to vitamin	0.0009911	1	0.032	0.3047	12	95	FES,ALPL,STC2,GSTP1,CD4,CD40,LRAT,PIM1,TRIM25,CYP26A1,CYP27B1,DNMT3B
GO: Biological Process	GO:0070233	negative regulation of T cell apoptotic process	0.0009916	1	0.032	0.3047	6	27	BMP4,PNP,SERPINB9,PRKCQ,IDO1,JAK3
GO: Biological Process	GO:0032944	regulation of mononuclear cell proliferation	0.001029	1	0.03306	0.3147	23	255	ERBB2,VAV3,SDC4,ST6GAL1,IL23A,PYCARD,RIPK2,CCDC88B,BMP4,PNP,CD1D,CD4,CD40,CD74,PAWR,CEBPB,IL27RA,PRKCQ,IDO1,JAK3,PTPN6,GAL,EBI3
GO: Biological Process	GO:0051017	actin filament bundle assembly	0.001033	1	0.03307	0.3148	18	179	SDC4,FHOD1,SWAP70,BAIAP2L1,PDLIM1,PAWR,CGNL1,PLS1,PLS3,EZR,ID1,PRKCQ,FHDC1,F11R,ARHGEF5,LCP1,USH1C,EPHA1
GO: Biological Process	GO:0006766	vitamin metabolic process	0.00104	1	0.03315	0.3156	15	136	FGFR4,AOX1,BCO1,MTHFD1,SNAI1,MTHFD2,GSTO2,SLC19A3,RGN,SLC25A19,LRAT,PSAT1,CRABP1,CYP26A1,CYP27B1
GO: Biological Process	GO:0035633	maintenance of blood-brain barrier	0.001054	1	0.03332	0.3172	7	37	LSR,OCLN,TJP3,GJA1,TJP2,PTGS1,F11R
GO: Biological Process	GO:0039694	viral RNA genome replication	0.001054	1	0.03332	0.3172	7	37	APOBEC3C,APOBEC3H,APOBEC3G,APOBEC3D,APOBEC3B,APOBEC3F,TRIM28
GO: Biological Process	GO:0002699	positive regulation of immune effector process	0.001084	1	0.03412	0.3249	23	256	F2RL1,FES,DDX60,IL23A,VAMP8,GPRC5B,RIPK2,UNC13D,STXBP2,C3,PNP,NFKBIZ,CD1D,TLR2,CD40,CD74,DDX21,HMOX1,TRIM6,VAV1,HSPD1,IL4R,PTAFR
GO: Biological Process	GO:0034341	response to interferon-gamma	0.001104	1	0.03455	0.3289	20	210	IFITM3,TRIM38,IFITM1,IFITM2,ASS1,VAMP8,STXBP2,BST2,TDGF1,NMI,TLR2,CD40,CD74,HLA-DQB1,ICAM1,PARP14,TRIM25,CYP27B1,IRF6,PTAFR
GO: Biological Process	GO:0061337	cardiac conduction	0.001108	1	0.03455	0.3289	16	151	TRDN,ATP1A4,ATP2A3,CACNA2D3,GJA1,CACNA1F,NPR1,GJC3,PKP2,HRC,KCNK6,ITPR2,ITPR3,KCNN2,DSG2,DSP
GO: Biological Process	GO:0002821	positive regulation of adaptive immune response	0.001111	1	0.03455	0.3289	14	123	IL23A,PYCARD,RIPK2,C3,PNP,NFKBIZ,CD1D,CD4,CD40,CD74,PLA2G4A,IL27RA,HSPD1,PRKCQ
GO: Biological Process	GO:0050870	positive regulation of T cell activation	0.00112	1	0.03469	0.3303	22	241	EPHB4,IL23A,RHOH,PYCARD,RIPK2,CCDC88B,GLI2,PNP,NFKBIZ,CD1D,CD4,CD74,VAV1,IL27RA,HSPD1,SOX13,PRKCQ,IL4R,JAK3,PTPN6,LCK,EBI3
GO: Biological Process	GO:0009126	purine nucleoside monophosphate metabolic process	0.001127	1	0.03476	0.3309	8	48	ADSS2,AK4,PAICS,ATIC,PNP,PFAS,TJP2,PRPS1
GO: Biological Process	GO:0009636	response to toxic substance	0.001142	1	0.03509	0.334	23	257	APOE,MT1F,MT1G,MT1H,MT1X,ASS1,GSTO2,GPX2,GSTM1,SLC7A8,GSTP1,INMT,TLR2,PRDX1,CDH1,PIM1,ABCG2,PRDX6,TRPM6,SLC30A3,PTGS1,DNMT3B,RDH12
GO: Biological Process	GO:0002682	regulation of immune system process	0.001148	1	0.03512	0.3344	104	1747	EPHB4,ERBB2,S100A14,F2RL1,FANCD2,MICB,FES,VAV3,TRIM38,SDC4,ALOX15,DDX60,RNF135,IFITM1,APOE,LYAR,IL23A,POLR3G,RHOH,PPARGC1B,PYCARD,VAMP8,MUC3A,MUC4,GPRC5B,SWAP70,RIPK2,UNC13D,CCDC88B,GGT1,BMP4,STXBP2,SMPDL3B,NFATC1,NFE2,BST2,GLI2,C3,PNP,CACNA1F,GPX2,APOBEC3H,CASP8,NFKBIZ,TEC,CD1D,NMI,CD4,CD9,TLR2,CD40,CD74,CD79B,PAWR,DDX21,HCLS1,CEBPB,HLA-DOA,HLA-DQB1,CTSC,OSCAR,APOBEC3G,HMOX1,TRIM6,SERPINB9,HPS1,…
GO: Biological Process	GO:0008406	gonad development	0.001154	1	0.03516	0.3347	24	273	NANOG,ERMP1,SEMA3A,SFRP2,DHX37,YBX3,NUDT1,SOX15,SPINK2,NASP,SIX4,HESX1,GJA1,BMP4,BRCA2,TFAP2C,DMC1,CEBPB,PLA2G4A,HSD17B4,COL9A3,ICAM1,ZFP42,KDR
GO: Biological Process	GO:0048609	multicellular organismal reproductive process	0.001164	1	0.03532	0.3362	65	996	ERBB2,RPL39L,FANCD2,PPP1R1B,CRTAP,SEMG1,YBX3,FUOM,LARP7,NDC1,STC2,CCNB1IP1,ATP1A4,PRDM14,GTSF1,SPINK2,ADAM28,GGT1,GJA1,AURKC,BMP4,BRCA2,GLI1,TAF4B,NODAL,CALCA,SLC2A14,GRB14,TEX15,CREB3L4,DMC1,DDIAS,RGN,CLDN11,THRB,SLCO4C1,TIMP4,MASTL,HAS2,CDH1,HMGA1,FOXA3,HPS1,PLA2G4A,PLAU,ABCG2,HSPA2,ADAMTS2,CTCFL,CTSV,IL4R,ZFP42,CYP27B1,PAQR5,DAZL,PTAFR,MYCBP,DIAPH2,KIFC1,DSG2,LIN28A,M1AP,YBX2,ADGRG2,SLIRP
GO: Biological Process	GO:0097501	stress response to metal ion	0.00117	1	0.03535	0.3365	5	19	MT1F,MT1G,MT1H,MT1X,SLC30A3
GO: Biological Process	GO:0007584	response to nutrient	0.001174	1	0.03535	0.3365	18	181	AHCY,FES,ALPL,SFRP2,STC2,SLC16A1,ASS1,GSTP1,CD4,CD40,LRAT,HMOX1,PIM1,TRIM25,CYP26A1,CYP27B1,DNMT3B,LDHA
GO: Biological Process	GO:0009123	nucleoside monophosphate metabolic process	0.001178	1	0.03535	0.3365	11	84	ADSS2,AK4,PAICS,ATIC,PNP,TK1,CDA,PFAS,TJP2,UPP1,PRPS1
GO: Biological Process	GO:1901615	organic hydroxy compound metabolic process	0.001196	1	0.03574	0.3402	44	613	MRS2,ACTN3,GCNT4,FGF2,ACAA2,FGFR4,ALDH1A3,ALOX15,APOC1,PMEL,APOE,BCO1,SLC5A5,HSD17B6,SNAI1,MOGAT3,CYB5R2,LDHD,SULT1A1,SULT2B1,NPR1,CH25H,THRB,PAH,CDH3,PCK2,LRAT,DHRS3,HPN,PLA2G4A,PLCG2,HSD17B4,PSAT1,CRYM,CTSV,LDLRAP1,IMPA2,CYP26A1,CYP27B1,PTAFR,PCSK9,RDH12,LDHA,LDHC
GO: Biological Process	GO:0002064	epithelial cell development	0.001213	1	0.03603	0.343	24	274	F2RL1,GRHL2,CGN,TJP3,EXPH5,GJA1,BMP4,NPHS1,TFAP2C,CDH1,TFCP2L1,TJP2,HSD17B4,PLS1,EZR,PODXL,ICAM1,ID1,F11R,KDF1,RAB25,RARG,MARVELD2,ENG
GO: Biological Process	GO:0045723	positive regulation of fatty acid biosynthetic process	0.001215	1	0.03603	0.343	6	28	RGN,CD74,MID1IP1,PLA2G4A,SLC45A3,MLXIPL
GO: Biological Process	GO:0032943	mononuclear cell proliferation	0.001228	1	0.03627	0.3453	28	339	ERBB2,VAV3,SDC4,ST6GAL1,IL23A,PYCARD,RIPK2,CCDC88B,GJA1,BMP4,PNP,CD1D,CD4,CD40,CD74,PAWR,HELLS,CEBPB,IL27RA,HSPD1,CR2,PRKCQ,IDO1,JAK3,PTPN6,CRIP3,GAL,EBI3
GO: Biological Process	GO:0000462	maturation of SSU-rRNA from tricistronic rRNA transcript (SSU-rRNA, 5.8S rRNA, LSU-rRNA)	0.001244	1	0.03659	0.3483	7	38	RPS21,DHX37,HELB,RRS1,UTP20,SLX9,KRI1
GO: Biological Process	GO:0050863	regulation of T cell activation	0.001276	1	0.03738	0.3559	30	373	EPHB4,ERBB2,FANCD2,SDC4,IL23A,RHOH,PYCARD,RIPK2,CCDC88B,BMP4,GLI2,PNP,NFKBIZ,CD1D,CD4,CD74,PAWR,CEBPB,HLA-DOA,VAV1,IL27RA,HSPD1,SOX13,PRKCQ,IL4R,IDO1,JAK3,PTPN6,LCK,EBI3
GO: Biological Process	GO:0035637	multicellular organismal signaling	0.001284	1	0.0375	0.357	21	228	TRDN,SCN4A,PRX,ATP1A4,ATP2A3,CACNA2D3,GJA1,CACNA1F,NPR1,PAWR,GJC3,PKP2,HRC,KCNK6,ITPR2,ITPR3,KCNN2,DSG2,DSP,MYH14,CLDN19
GO: Biological Process	GO:0006270	DNA replication initiation	0.001295	1	0.03759	0.3579	8	49	MCM3,MCM5,TICRR,CCNE1,ORC1,CDC6,PRIM1,CDT1
GO: Biological Process	GO:0018108	peptidyl-tyrosine phosphorylation	0.001298	1	0.03759	0.3579	32	407	EPHB4,ERBB2,ERBB3,MATK,ADRA2A,FES,FGFR4,FLT1,SFRP2,IL23A,FAM72A,GPRC5B,RIPK2,ROR1,TDGF1,TEC,CD4,CD40,CD74,HCLS1,PDGFA,CBLC,ICAM1,PARP14,IL12RB2,NCAPG2,JAK3,PTPN6,KDR,LRRK1,LCK,EPHA1
GO: Biological Process	GO:0006278	RNA-dependent DNA biosynthetic process	0.001305	1	0.03759	0.3579	12	98	PIF1,APOBEC3C,APOBEC3H,TERF1,APOBEC3G,APOBEC3D,DCP2,APOBEC3B,PRKCQ,APOBEC3F,DKC1,TRIM28
GO: Biological Process	GO:0002366	leukocyte activation involved in immune response	0.001307	1	0.03759	0.3579	52	760	LPCAT1,F2RL1,S100A13,FES,ANPEP,ANXA3,HVCN1,IL23A,PYCARD,VAMP8,SWAP70,RIPK2,UNC13D,HPSE,GLA,STXBP2,BST2,C3,PNP,NFKBIZ,MMP25,GSTP1,NMI,SLCO4C1,TLR2,CD40,CD53,CD74,CDA,RAB37,CTSC,TMC6,OSCAR,HMOX1,PGM1,PLAU,PLCG2,ITM2A,IL27RA,HSPD1,ICAM1,PRDX6,IL4R,TMEM63A,PTAFR,JAK3,PTPN6,PYGL,DSP,LCP1,LTA4H,STOM
GO: Biological Process	GO:0061572	actin filament bundle organization	0.001331	1	0.03813	0.363	18	183	SDC4,FHOD1,SWAP70,BAIAP2L1,PDLIM1,PAWR,CGNL1,PLS1,PLS3,EZR,ID1,PRKCQ,FHDC1,F11R,ARHGEF5,LCP1,USH1C,EPHA1
GO: Biological Process	GO:0006952	defense response	0.001367	1	0.03891	0.3704	113	1935	S100A14,F2RL1,FANCD2,ADRA2A,IFITM3,MICB,AHCY,FES,CXCL5,TRIM38,ALOX15,SEMG1,DDX60,ANXA3,RNF135,IFITM1,IFITM2,APOE,LYAR,IL23A,POLR3G,PYCARD,ASS1,VAMP8,MUC3A,MUC4,GPRC5B,RIPK2,UNC13D,CCDC88B,GGT1,GJA1,STXBP2,SMPDL3B,BST2,C3,APOBEC3C,LIAS,CALCA,GPX2,APOBEC3H,NFKBIZ,TDGF1,PSTPIP1,CXCL3,MMP25,GSTP1,CD1D,NMI,CD4,TLR2,PRDX1,CD40,CD74,SERINC5,DDX21,CEBPB,TRIML2,HLA-DQB1,CTSC,APOBEC3G,HMOX1,TRIM6,SERPINB9,…
GO: Biological Process	GO:0001819	positive regulation of cytokine production	0.001374	1	0.03891	0.3704	39	529	F2RL1,ADRA2A,DDX60,RNF135,FERMT1,IL23A,POLR3G,PYCARD,GPRC5B,SORL1,RIPK2,CCDC88B,HPSE,C3,NODAL,CASP8,CD1D,CD4,TLR2,CD40,CD74,DDX21,CEBPB,HMOX1,TRIM6,PLCG2,IL27RA,HSPD1,PRKCQ,IL4R,IL12RB2,NLRP12,TRIM25,IDO1,PTAFR,RNF125,NLRX1,EBI3,CCBE1
GO: Biological Process	GO:0008544	epidermis development	0.001374	1	0.03891	0.3704	39	529	APCDD1,GRHL2,FZD6,FERMT1,MREG,SNAI1,MYCN,CNFN,EXPH5,HPSE,BMP4,SULT2B1,GLI1,GLI2,TFAP2C,CDH3,PDGFA,SAV1,PKP2,POU2F3,PLS1,GDF3,PPL,CTSV,PRSS8,CYP27B1,ESRP1,IRF6,PTGS1,KDF1,KRT8,KRT18,DSG2,DSP,KRT19,USH1C,EDA,GAL,MCOLN3
GO: Biological Process	GO:0033083	regulation of immature T cell proliferation	0.001427	1	0.03982	0.3791	4	12	ERBB2,RIPK2,BMP4,CD1D
GO: Biological Process	GO:0075294	positive regulation by symbiont of entry into host	0.001427	1	0.03982	0.3791	4	12	TRIM38,CD4,TMPRSS2,CD74
GO: Biological Process	GO:0046598	positive regulation of viral entry into host cell	0.001427	1	0.03982	0.3791	4	12	TRIM38,CD4,TMPRSS2,CD74
GO: Biological Process	GO:0070601	centromeric sister chromatid cohesion	0.001427	1	0.03982	0.3791	4	12	AXIN2,NAA50,BUB1,BUB1B
GO: Biological Process	GO:0045595	regulation of cell differentiation	0.001458	1	0.04042	0.3848	109	1859	ERBB2,MAN2A1,NET1,NANOG,RPS6KA1,ACTN3,GRHL2,AXIN2,FANCD2,SEMA3A,FZD7,TRPV2,FES,FGF2,TRIM72,FLT1,SFRP2,IFITM1,FXN,APOE,FUOM,IL23A,RHOH,PPARGC1B,FEZF1,SNAI1,MBNL3,GPRC5B,SORL1,MYCN,SPINT1,RIPK2,UNC13D,SIX4,NMRK2,PPP1R13L,RCC2,SOCS2,GJA1,PROM1,BMP4,NFATC1,SULT2B1,NFE2,GLI1,GLI2,NODAL,PNP,PRICKLE1,GRB14,CASP8,NFKBIZ,CCNE1,TGIF1,CD1D,CD4,THRB,TLR2,CD53,CD74,PAWR,HAS2,HCLS1,LPAR3,CEBPB,HLA-DOA,SAV1,TRI…
GO: Biological Process	GO:0002263	cell activation involved in immune response	0.001464	1	0.04042	0.3848	52	764	LPCAT1,F2RL1,S100A13,FES,ANPEP,ANXA3,HVCN1,IL23A,PYCARD,VAMP8,SWAP70,RIPK2,UNC13D,HPSE,GLA,STXBP2,BST2,C3,PNP,NFKBIZ,MMP25,GSTP1,NMI,SLCO4C1,TLR2,CD40,CD53,CD74,CDA,RAB37,CTSC,TMC6,OSCAR,HMOX1,PGM1,PLAU,PLCG2,ITM2A,IL27RA,HSPD1,ICAM1,PRDX6,IL4R,TMEM63A,PTAFR,JAK3,PTPN6,PYGL,DSP,LCP1,LTA4H,STOM
GO: Biological Process	GO:0098813	nuclear chromosome segregation	0.001469	1	0.04042	0.3848	25	294	AXIN2,FANCD2,USP44,NAA50,NDC1,CCNB1IP1,CDCA5,RCC2,AURKC,BRCA2,RRS1,BUB1,BUB1B,TEX15,TERF1,CCNE1,DMC1,CDC6,DSCC1,RMI2,NCAPG2,FAM83D,CDT1,KIFC1,M1AP
GO: Biological Process	GO:0003018	vascular process in circulatory system	0.001469	1	0.04042	0.3848	25	294	F2RL1,ADRA2A,APOE,SLC1A5,SLC2A4,SLC5A5,SLC16A1,OCLN,ATP1A4,ATP2A3,TJP3,ARHGAP42,SLC38A5,GJA1,NPR1,CALCA,SLC7A8,SLC7A3,TJP2,ABCG2,ICAM1,SLC13A3,PTAFR,PTGS1,SLC29A1
GO: Biological Process	GO:0045137	development of primary sexual characteristics	0.001477	1	0.04048	0.3854	24	278	NANOG,ERMP1,SEMA3A,SFRP2,DHX37,YBX3,NUDT1,SOX15,SPINK2,NASP,SIX4,HESX1,GJA1,BMP4,BRCA2,TFAP2C,DMC1,CEBPB,PLA2G4A,HSD17B4,COL9A3,ICAM1,ZFP42,KDR
GO: Biological Process	GO:0032480	negative regulation of type I interferon production	0.001483	1	0.04052	0.3857	8	50	RNF135,PYCARD,NMI,ISG15,TRIM25,RNF125,NLRX1,HERC5
GO: Biological Process	GO:0001710	mesodermal cell fate commitment	0.001504	1	0.04094	0.3897	5	20	NANOG,SFRP2,BMP4,NODAL,POU5F1
GO: Biological Process	GO:0045682	regulation of epidermis development	0.001528	1	0.04144	0.3945	10	74	GRHL2,MYCN,BMP4,SULT2B1,TFAP2C,GDF3,CTSV,CYP27B1,ESRP1,KDF1
GO: Biological Process	GO:0006189	'de novo' IMP biosynthetic process	0.00157	1	0.04228	0.4025	3	6	PAICS,ATIC,PFAS
GO: Biological Process	GO:0086073	bundle of His cell-Purkinje myocyte adhesion involved in cell communication	0.00157	1	0.04228	0.4025	3	6	PKP2,DSG2,DSP
GO: Biological Process	GO:0002819	regulation of adaptive immune response	0.001585	1	0.04253	0.4049	19	201	ALOX15,IL23A,PYCARD,MUC4,RIPK2,C3,PNP,NFKBIZ,CD1D,CD4,CD40,CD74,PLA2G4A,IL27RA,HSPD1,PRKCQ,IL4R,JAK3,PTPN6
GO: Biological Process	GO:0032606	type I interferon production	0.001612	1	0.04311	0.4104	15	142	TRIM38,RNF135,POLR3G,PYCARD,RIPK2,NMI,TLR2,PLCG2,HSPD1,ISG15,TRIM25,RNF125,NLRX1,G3BP1,HERC5
GO: Biological Process	GO:0001894	tissue homeostasis	0.001664	1	0.04436	0.4223	26	313	LPCAT1,LSR,PPARGC1B,OCLN,MUC4,PRDM14,TJP3,IL20RA,SLC39A8,GJA1,PROM1,CALCA,TEX15,PRDX1,CDH3,OSCAR,TJP2,PLA2G4A,TMEM64,PTGS1,F11R,KDR,RDH12,LRRK1,USH1C,RCN3
GO: Biological Process	GO:0031347	regulation of defense response	0.001682	1	0.04469	0.4254	52	769	F2RL1,FANCD2,MICB,TRIM38,ALOX15,RNF135,APOE,LYAR,IL23A,POLR3G,PYCARD,VAMP8,MUC3A,MUC4,GPRC5B,RIPK2,GGT1,GJA1,SMPDL3B,C3,GPX2,APOBEC3H,NFKBIZ,GSTP1,CD1D,NMI,TLR2,CD74,CEBPB,CTSC,APOBEC3G,TRIM6,SERPINB9,PLA2G2A,PLA2G4A,PLCG2,PLSCR1,VAV1,HSPD1,SAMHD1,PARP14,NLRP12,IDO1,APOBEC3F,PTPN6,RNF125,KLKB1,NLRX1,MUC12,BCL6B,RAB34,HERC5
GO: Biological Process	GO:0035239	tube morphogenesis	0.00169	1	0.04472	0.4257	68	1068	EPHB4,ERBB2,GRHL2,FZD6,ESRP2,FGF2,VAV3,SDC4,FLT1,SFRP2,ANPEP,ANXA3,TRIM71,APOE,MTHFD1,RSPO2,MYCN,SPINT1,SIX4,HPSE,HESX1,GJA1,BMP4,NFATC1,GLI1,GLI2,COBL,C3,FOXH1,NODAL,LIAS,NPR1,PRICKLE1,CECR2,CASP8,TDGF1,SH2D2A,TFAP2C,TGIF1,CD40,PAX3,HAS2,TNNI3,CDH1,PDGFA,HMOX1,APELA,PLAU,VASP,PODXL,ID1,KIF20B,ZIC2,ZIC3,ZIC5,CTSV,ESRP1,RASIP1,OPTC,KDR,RARG,SALL4,EDA,CCBE1,RBPMS2,EGFL7,ENG,EPHA1
GO: Biological Process	GO:0044848	biological phase	0.001697	1	0.04476	0.4261	17	172	FANCD2,FERMT1,MREG,NDC1,CCNB1IP1,BRCA2,NFATC1,TEX15,TERF1,CCNE1,DMC1,CHEK2,CDH3,HSPA2,CTSV,M1AP,GAL
GO: Biological Process	GO:0050900	leukocyte migration	0.00176	1	0.04621	0.4399	40	554	S100A14,F2RL1,VAV3,CXCL5,SDC4,FLT1,IL23A,RHOH,SLC16A1,PYCARD,SWAP70,GCNT1,CALCA,CH25H,GRB7,GRB14,SLC7A7,CXCL3,SLC7A8,CD9,GYPC,TLR2,CD74,PAWR,HMOX1,CMKLR1,VAV1,IL27RA,PODXL,ICAM1,XG,NLRP12,PTAFR,PTPN6,F11R,RARRES2,ARHGEF5,LCK,CHST4,EPCAM
GO: Biological Process	GO:0002825	regulation of T-helper 1 type immune response	0.001776	1	0.04621	0.4399	6	30	IL23A,RIPK2,PLA2G4A,IL27RA,IL4R,JAK3
GO: Biological Process	GO:1903901	negative regulation of viral life cycle	0.001776	1	0.04621	0.4399	6	30	IFITM3,IFITM1,IFITM2,BST2,CD74,TRIM25
GO: Biological Process	GO:0046697	decidualization	0.001776	1	0.04621	0.4399	6	30	STC2,GJA1,CDH1,PLA2G4A,CTSV,CYP27B1
GO: Biological Process	GO:0007507	heart development	0.001783	1	0.04623	0.4401	48	698	EPHB4,ERBB2,ERBB3,ACTC1,GRHL2,AXIN2,FZD7,ALPK3,FGF2,SFRP2,MTHFD1,SNAI1,DNAH11,NEB,PPP1R13L,GJA1,BMP4,NFATC1,GLI1,GLI2,FOXH1,NODAL,PRICKLE1,CASP8,TDGF1,TDGF1P3,PDLIM1,PAX3,HAS2,TNNI3,DHRS3,SAV1,APELA,TRIP10,PIM1,PKP2,ID1,POU5F1,ZIC3,JARID2,FREM2,KDR,DSG2,DSP,SALL4,MIXL1,SYPL2,ENG
GO: Biological Process	GO:0044851	hair cycle phase	0.001903	1	0.04883	0.4649	5	21	FERMT1,MREG,CDH3,CTSV,GAL
GO: Biological Process	GO:0009110	vitamin biosynthetic process	0.001903	1	0.04883	0.4649	5	21	BCO1,SNAI1,RGN,PSAT1,CYP27B1
GO: Biological Process	GO:0006089	lactate metabolic process	0.001903	1	0.04883	0.4649	5	21	MRS2,ACTN3,LDHD,LDHA,LDHC
GO: Biological Process	GO:0090329	regulation of DNA-dependent DNA replication	0.001923	1	0.04904	0.4668	8	52	TICRR,BRCA2,DBF4,NPM1,CHEK2,DSCC1,TIPIN,CDT1
GO: Biological Process	GO:0009066	aspartate family amino acid metabolic process	0.001923	1	0.04904	0.4668	8	52	TDH,ADSS2,MTHFD1,ASS1,GCDH,CRYM,PHGDH,AASS
GO: Biological Process	GO:0071459	protein localization to chromosome, centromeric region	0.001957	1	0.0495	0.4713	9	64	MIS18BP1,CENPW,NASP,RCC2,BUB1B,NPM1,MIS18A,CENPH,CDT1
GO: Biological Process	GO:0010543	regulation of platelet activation	0.001974	1	0.0495	0.4713	7	41	APOE,TEC,CD9,PDGFA,PLA2G4A,PRKCQ,F11R
GO: Biological Process	GO:0050670	regulation of lymphocyte proliferation	0.001981	1	0.0495	0.4713	22	252	ERBB2,VAV3,SDC4,IL23A,PYCARD,RIPK2,CCDC88B,BMP4,PNP,CD1D,CD4,CD40,CD74,PAWR,CEBPB,IL27RA,PRKCQ,IDO1,JAK3,PTPN6,GAL,EBI3
GO: Biological Process	GO:0033079	immature T cell proliferation	0.001989	1	0.0495	0.4713	4	13	ERBB2,RIPK2,BMP4,CD1D
GO: Biological Process	GO:1903708	positive regulation of hemopoiesis	0.002027	1	0.0495	0.4713	18	190	FES,IL23A,RHOH,PPARGC1B,RIPK2,GLI2,PNP,CASP8,NFKBIZ,CD1D,CD4,CD74,HCLS1,TMEM64,SOX13,IL4R,LCK,TRIB1
GO: Biological Process	GO:1902107	positive regulation of leukocyte differentiation	0.002027	1	0.0495	0.4713	18	190	FES,IL23A,RHOH,PPARGC1B,RIPK2,GLI2,PNP,CASP8,NFKBIZ,CD1D,CD4,CD74,HCLS1,TMEM64,SOX13,IL4R,LCK,TRIB1
GO: Biological Process	GO:0043085	positive regulation of catalytic activity	0.002035	1	0.0495	0.4713	95	1600	EPHB4,ERBB2,ERBB3,NET1,RPS2,F2RL1,GRHL2,AXIN2,ADRA2A,FGF2,VAV3,FGFR4,SDC4,SEMG1,FLT1,SFRP2,FXN,APOE,IL23A,PPARGC1B,PYCARD,ARHGAP27,ATP2A3,GPRC5B,SORL1,ARHGAP42,RIPK2,RCC2,BMP4,DBF4,GNA15,NODAL,TCEA1,NPM1,CALCA,LPAR4,ROR1,CASP8,CASP10,TDGF1,GRM4,GRPR,RGN,GTF2H2,CD4,ARAP3,CD40,MASTL,CD74,PAWR,SERINC5,CDC6,CDH3,PIK3R5,RASGRP4,LPAR3,PDE6G,PDGFA,CKS1B,MID1IP1,PIM1,CMKLR1,DSCC1,TSACC,HSPA2,PLSCR1,VAV1,…
GO: Biological Process	GO:0150174	negative regulation of phosphatidylcholine metabolic process	0.002058	1	0.0495	0.4713	2	2	LPCAT1,APOC1
GO: Biological Process	GO:0060032	notochord regression	0.002058	1	0.0495	0.4713	2	2	GLI1,GLI2
GO: Biological Process	GO:0048817	negative regulation of hair follicle maturation	0.002058	1	0.0495	0.4713	2	2	FERMT1,CDH3
GO: Biological Process	GO:0035545	determination of left/right asymmetry in nervous system	0.002058	1	0.0495	0.4713	2	2	DNAH11,ZIC3
GO: Biological Process	GO:1902908	regulation of melanosome transport	0.002058	1	0.0495	0.4713	2	2	GPR143,CDH3
GO: Biological Process	GO:1905546	cellular response to phenylpropanoid	0.002058	1	0.0495	0.4713	2	2	UGT3A1,UGT3A2
GO: Biological Process	GO:0007147	female meiosis II	0.002058	1	0.0495	0.4713	2	2	MASTL,DAZL
GO: Biological Process	GO:0038018	Wnt receptor catabolic process	0.002058	1	0.0495	0.4713	2	2	ZNRF3,RNF43
GO: Biological Process	GO:0071413	cellular response to hydroxyisoflavone	0.002058	1	0.0495	0.4713	2	2	UGT3A1,UGT3A2
GO: Biological Process	GO:0071412	cellular response to genistein	0.002058	1	0.0495	0.4713	2	2	UGT3A1,UGT3A2
GO: Biological Process	GO:0002731	negative regulation of dendritic cell cytokine production	0.002058	1	0.0495	0.4713	2	2	BST2,JAK3
GO: Biological Process	GO:0050817	coagulation	0.002066	1	0.04951	0.4713	29	368	F2RL1,FZD6,ADRA2A,VAV3,SEMG1,PROCR,APOE,HPSE,NFE2,C3,GNA15,TEC,CD9,CD40,PIK3R5,PDGFA,HPS1,PLA2G4A,PLAU,PLCG2,PLSCR1,VAV1,PRKCQ,ITPR2,ITPR3,PTPN6,F11R,KLKB1,LCK
GO: Biological Process	GO:0042274	ribosomal small subunit biogenesis	0.002071	1	0.04951	0.4713	10	77	RPS2,RPS21,EMG1,DHX37,HELB,RRS1,UTP20,NPM1,SLX9,KRI1
GO: Biological Process	GO:0045597	positive regulation of cell differentiation	0.002079	1	0.04953	0.4715	65	1020	MAN2A1,NET1,RPS6KA1,ACTN3,AXIN2,TRPV2,FES,FGF2,FLT1,SFRP2,IFITM1,FXN,APOE,IL23A,RHOH,PPARGC1B,FEZF1,SNAI1,GPRC5B,SPINT1,RIPK2,UNC13D,PPP1R13L,SOCS2,GJA1,PROM1,BMP4,SULT2B1,GLI2,PNP,CASP8,NFKBIZ,CCNE1,TGIF1,CD1D,CD4,THRB,TLR2,CD74,HAS2,HCLS1,LPAR3,CEBPB,SAV1,FOXA3,TRIP10,PIM1,PLA2G2A,CMKLR1,TMEM64,GDF3,SOX13,ISG15,CTH,IL4R,CYP27B1,F11R,KDR,KDF1,DNMT3B,RARRES2,LCK,LIN28A,ENG,TRIB1
GO: Cellular Component	GO:0070161	anchoring junction	2.364e-07	0.0001844	0.0001844	0.001335	73	880	RPS2,ACTC1,ACTN3,GRHL2,CGN,FES,FGFR4,SDC4,STEAP1,RRAS2,FLT1,PROCR,FERMT1,YBX3,LSR,STXBP6,FHOD1,OCLN,SNTB1,TJP3,RPL10A,GJA1,BAIAP2L1,GJB7,NPHS1,NPM1,GRB7,TEC,CLDN10,CLDN6,CLDN9,CLDN11,CD9,PDLIM1,CD53,TNS4,GJC3,CGNL1,CDH1,CDH3,TRIP6,CD2AP,SAV1,HMGA1,HPN,PKP2,TJP2,PLAU,VASP,VAV1,EZR,PODXL,ICAM1,CLDN7,VSIG10,PPL,RASIP1,PTPN6,F11R,MARVELD3,KRT8,KRT18,DSG2,DSP,LCK,LCP1,G3BP1,CLMP,CLDN19,MARVELD2,ENG,EP…
GO: Cellular Component	GO:0070160	tight junction	2.054e-06	0.001602	0.000629	0.004552	20	134	CGN,YBX3,LSR,OCLN,TJP3,GJA1,CLDN10,CLDN6,CLDN9,CLDN11,CGNL1,TJP2,VASP,CLDN7,F11R,MARVELD3,CLMP,CLDN19,MARVELD2,EPCAM
GO: Cellular Component	GO:0005911	cell-cell junction	2.419e-06	0.001887	0.000629	0.004552	49	543	GRHL2,CGN,FGFR4,STEAP1,YBX3,LSR,STXBP6,FHOD1,OCLN,TJP3,GJA1,BAIAP2L1,GJB7,NPHS1,TEC,CLDN10,CLDN6,CLDN9,CLDN11,PDLIM1,CD53,GJC3,CGNL1,CDH1,CDH3,CD2AP,SAV1,HPN,PKP2,TJP2,VASP,VAV1,PODXL,CLDN7,VSIG10,PPL,RASIP1,PTPN6,F11R,MARVELD3,KRT8,KRT18,DSG2,DSP,LCK,CLMP,CLDN19,MARVELD2,EPCAM
GO: Cellular Component	GO:0016324	apical plasma membrane	9.558e-06	0.007456	0.00171	0.01238	39	414	ERBB2,ERBB3,FZD6,SCNN1A,SCNN1G,SLC39A4,HVCN1,MREG,SLC16A1,OCLN,MUC4,TJP3,STK26,SLC39A8,GJA1,PROM1,STXBP2,BST2,CA4,RAB17,UPK1A,GPR143,TDGF1,SLC7A8,CD9,HPN,ABCG2,EZR,PODXL,PRKG2,TRPM6,NAALADL1,DSG2,MAL2,ADGRG2,SLC47A1,MARVELD2,EPCAM,SLC29A1
GO: Cellular Component	GO:0005923	bicellular tight junction	1.096e-05	0.008551	0.00171	0.01238	18	125	CGN,YBX3,OCLN,TJP3,CLDN10,CLDN6,CLDN9,CLDN11,CGNL1,TJP2,VASP,CLDN7,F11R,MARVELD3,CLMP,CLDN19,MARVELD2,EPCAM
GO: Cellular Component	GO:0045177	apical part of cell	2.389e-05	0.01864	0.003106	0.02248	44	510	ERBB2,ERBB3,FZD6,SCNN1A,SCNN1G,SLC39A4,HVCN1,MREG,SLC16A1,OCLN,MUC4,TJP3,STK26,SLC39A8,GJA1,PROM1,STXBP2,BST2,CA4,RAB17,UPK1A,GPR143,TDGF1,SLC7A8,CD9,CDH1,HPN,ABCG2,EZR,PODXL,PRKG2,CTSV,TRPM6,ITPR3,NAALADL1,DSG2,USH1C,EDA,MAL2,ADGRG2,SLC47A1,MARVELD2,EPCAM,SLC29A1
GO: Cellular Component	GO:0043296	apical junction complex	3.322e-05	0.02591	0.003701	0.02679	19	148	CGN,YBX3,OCLN,TJP3,CLDN10,CLDN6,CLDN9,CLDN11,CGNL1,CDH1,TJP2,VASP,CLDN7,F11R,MARVELD3,CLMP,CLDN19,MARVELD2,EPCAM
GO: Cellular Component	GO:1990357	terminal web	0.0003421	0.2669	0.03216	0.2327	3	4	COBL,PLS1,KRT19
GO: Cellular Component	GO:0032432	actin filament bundle	0.000371	0.2894	0.03216	0.2327	28	312	ERBB2,ACTA1,ACTN3,CGN,ANPEP,FHOD1,MUC4,PROM1,CA4,ROR1,PSTPIP1,SLC7A8,PDLIM1,SYTL1,PDGFA,TRIP6,ABCG2,MLPH,PLS1,PLS3,EZR,PODXL,CTSV,TRPM6,ITPR3,LCP1,USH1C,MYH14
GO: Cellular Component	GO:0015629	actin cytoskeleton	0.0006012	0.4689	0.03795	0.2747	58	837	ERBB2,ACTA1,ACTC1,ACTN3,NPM3,CGN,SCNN1A,KLHL14,FLT1,ANPEP,NDC1,FHOD1,MUC4,MYBPC2,SWAP70,NEB,MYO5C,PROM1,BAIAP2L1,COBL,CA4,ROR1,PSTPIP1,SLC7A8,PDLIM1,PAWR,TNNC2,CGNL1,SYTL1,TNNI3,TNNT1,CDH1,HCLS1,PDGFA,TRIP6,CD2AP,FOXA3,MYOZ1,ABCG2,MLPH,PLS1,PLS3,VASP,EZR,PODXL,RINL,CTSV,TRPM6,IDO1,ITPR3,KRT19,ARHGEF5,LAD1,MYOZ3,LCP1,USH1C,LLGL2,MYH14
GO: Cellular Component	GO:0030687	preribosome, large subunit precursor	0.000661	0.5155	0.03795	0.2747	6	25	NIP7,RRP1,WDR12,MDN1,RRS1,CASP8
GO: Cellular Component	GO:0000808	origin recognition complex	0.000673	0.525	0.03795	0.2747	9	55	MCM3,MCM5,HELB,ORC1,WDHD1,PRIM1,GINS1,TIPIN,RPA3
GO: Cellular Component	GO:0016529	sarcoplasmic reticulum	0.0007368	0.5747	0.03795	0.2747	11	79	TRDN,SLC2A4,ATP2A3,CA4,HRC,JPH1,CMYA5,ITPR2,ITPR3,PYGM,P3H2
GO: Cellular Component	GO:0071162	CMG complex	0.0007533	0.5876	0.03795	0.2747	8	45	MCM3,MCM5,HELB,WDHD1,PRIM1,GINS1,TIPIN,RPA3
GO: Cellular Component	GO:0000811	GINS complex	0.0007533	0.5876	0.03795	0.2747	8	45	MCM3,MCM5,HELB,WDHD1,PRIM1,GINS1,TIPIN,RPA3
GO: Cellular Component	GO:0005865	striated muscle thin filament	0.0008271	0.6452	0.03795	0.2747	6	26	ACTA1,ACTN3,NEB,TNNC2,TNNI3,TNNT1
GO: Cellular Component	GO:0016327	apicolateral plasma membrane	0.0008271	0.6452	0.03795	0.2747	6	26	FZD6,OCLN,CLDN6,CLDN7,KRT8,KRT19
GO: Cellular Component	GO:0030684	preribosome	0.001012	0.789	0.04079	0.2952	11	82	FBL,NIP7,EMG1,RRP1,WDR12,MDN1,RRS1,UTP20,CASP8,SLX9,KRI1
GO: Cellular Component	GO:0031261	DNA replication preinitiation complex	0.001016	0.7924	0.04079	0.2952	8	47	MCM3,MCM5,HELB,WDHD1,PRIM1,GINS1,TIPIN,RPA3
GO: Cellular Component	GO:0000775	chromosome, centromeric region	0.001057	0.8244	0.04079	0.2952	20	208	MIS18BP1,CENPW,SNAI1,CDCA5,RCC2,AURKC,BUB1,BUB1B,MIS18A,WDHD1,HELLS,CEBPB,NUP37,DSCC1,PPP2R5A,CENPH,ERCC6L,CDT1,DNMT3B,SKA3
GO: Cellular Component	GO:0036387	pre-replicative complex	0.001172	0.9143	0.04079	0.2952	8	48	MCM3,MCM5,HELB,WDHD1,PRIM1,GINS1,TIPIN,RPA3
GO: Cellular Component	GO:0005656	nuclear pre-replicative complex	0.001172	0.9143	0.04079	0.2952	8	48	MCM3,MCM5,HELB,WDHD1,PRIM1,GINS1,TIPIN,RPA3
GO: Cellular Component	GO:0042622	photoreceptor outer segment membrane	0.001203	0.9382	0.04079	0.2952	5	19	PROM1,PDE6G,DHRS3,PDE6B,CNGA1
GO: Cellular Component	GO:0009925	basal plasma membrane	0.001386	1	0.04439	0.3212	25	291	ERBB2,ERBB3,ADRA2A,SLC1A5,SLC16A1,VAMP8,SLC39A8,CA4,RAB17,SLC7A7,SLC7A8,CD1D,SLCO4C1,KCNQ4,CDH1,EZR,SLC13A3,CLDN7,LDLRAP1,DSP,SLC47A1,CLDN19,MARVELD2,EPCAM,SLC29A1
GO: Cellular Component	GO:0030141	secretory granule	0.001423	1	0.04439	0.3212	60	905	LPCAT1,SCNN1A,ANPEP,ANXA3,HVCN1,SLC2A4,SLC17A9,NUDT1,PYCARD,VAMP8,SPINK2,UNC13D,HPSE,MYO5C,GLA,STXBP2,BRCA2,BST2,GLIPR1L1,C3,CA4,PNP,ATP8B3,SYT2,CAPN11,MMP25,GSTP1,SLCO4C1,CD9,TLR2,CD53,CDA,RAB37,PDGFA,CTSC,TMC6,OSCAR,PGM1,PLA2G2A,PLA2G4A,PLAU,HSPD1,PRDX6,CUZD1,CTSV,TMEM63A,KLK6,PHACTR2,PTAFR,ITPR2,ITPR3,PTPN6,PYGL,KLK1,RARRES2,DSP,GAL,LTA4H,SLIRP,STOM
Pathway	1270347	POU5F1 (OCT4), SOX2, NANOG activate genes related to proliferation	3.429e-08	0.0001044	5.752e-05	0.0004946	8	13	NANOG,FGF2,TDGF1,POU5F1,ZIC3,SALL4,DPPA4,EPHA1
Pathway	M39591	Endoderm Differentiation	3.776e-08	0.000115	5.752e-05	0.0004946	25	145	NANOG,GRHL2,VAV3,TRIM71,PRDM14,GLI2,TAF4B,FOXH1,NODAL,OTX2,WDHD1,PAX3,RAB38,POU5F1,GDF3,ZIC3,ZIC5,TCF7L1,NCAPG2,JARID2,DNMT3B,RARG,RGS10,MIXL1,CEBPZ
Pathway	M39546	Mesodermal Commitment Pathway	5.606e-07	0.001708	0.0005629	0.00484	24	155	NANOG,GRHL2,AXIN2,VAV3,TRIM71,SNAI1,MIR302C,BMP4,FOXH1,NODAL,WDHD1,POU5F1,GDF3,ZIC2,ZIC3,ZIC5,TCF7L1,NCAPG2,JARID2,DNMT3B,RARG,RGS10,MIXL1,TRIM28
Pathway	1270346	Transcriptional regulation of pluripotent stem cells	7.392e-07	0.002252	0.0005629	0.00484	11	36	NANOG,FGF2,PRDM14,TDGF1,ZSCAN10,POU5F1,ZIC3,SALL4,LIN28A,DPPA4,EPHA1
Pathway	M39554	Vitamin A and Carotenoid Metabolism	6.579e-06	0.02004	0.003882	0.03338	11	44	ALDH1A3,BCO1,SULT1A1,SULT2B1,LRAT,DHRS3,CRABP1,CYP26A1,RBP7,RARG,RDH12
Pathway	M39681	Cardiac Progenitor Differentiation	7.647e-06	0.02329	0.003882	0.03338	12	53	NANOG,ACTC1,FGF2,ANPEP,BMP4,NODAL,TNNI3,POU5F1,ZFP42,KDR,LIN28A,MIXL1
Pathway	M66	Validated targets of C-MYC transcriptional activation	2.738e-05	0.0834	0.01191	0.1025	14	79	MYCT1,SNAI1,TAF4B,NPM1,TK1,CDC25A,RCC1,HMGA1,PIM1,PMAIP1,HSPD1,PTMA,LDHA,CDCA7
Pathway	83071	Tight junction	3.146e-05	0.09583	0.01198	0.103	22	170	ERBB2,CGN,YBX3,OCLN,TJP3,CLDN10,CLDN6,CLDN9,CD1D,CLDN11,CGNL1,HCLS1,TJP2,VASP,EZR,CLDN7,F11R,MARVELD3,LLGL2,MYH14,CLDN19,MARVELD2
Pathway	169351	Validated targets of C-MYC transcriptional activation	3.663e-05	0.1116	0.0124	0.1066	14	81	MYCT1,SNAI1,TAF4B,NPM1,TK1,CDC25A,RCC1,HMGA1,PIM1,PMAIP1,HSPD1,PTMA,LDHA,CDCA7
Pathway	M2164	Leukocyte transendothelial migration	5.111e-05	0.1557	0.01557	0.1339	17	116	ACTN3,VAV3,RHOH,OCLN,CLDN10,CLDN6,CLDN9,CLDN11,PIK3R5,PLCG2,VASP,VAV1,EZR,ICAM1,CLDN7,F11R,CLDN19
Pathway	M39766	Purine metabolism and related disorders	6.063e-05	0.1847	0.01679	0.1444	7	22	ADSS2,AOX1,PAICS,ATIC,PNP,PFAS,PRPS1
Pathway	M11355	Tight junction	8.177e-05	0.2491	0.02075	0.1785	18	132	ACTN3,CGN,RRAS2,YBX3,OCLN,TJP3,CLDN10,CLDN6,CLDN9,CLDN11,HCLS1,TJP2,CLDN7,PRKCQ,F11R,LLGL2,MYH14,CLDN19
Pathway	1268736	O-linked glycosylation of mucins	9.137e-05	0.2783	0.02141	0.1841	12	67	GCNT4,ST6GAL1,B3GNT2,MUC3A,MUC4,GALNT3,GCNT1,B3GNT7,GALNT6,GALNT12,MUC12,CHST4
Pathway	1270290	Apoptotic cleavage of cell adhesion proteins	0.0001028	0.3133	0.02238	0.1924	5	11	OCLN,CDH1,TJP2,DSG2,DSP
Pathway	1269773	Activation of the pre-replicative complex	0.0001217	0.3707	0.02471	0.2125	8	32	MCM3,MCM5,DBF4,ORC1,CDC6,PRIM1,CDT1,RPA3
Pathway	M6682	CDK Regulation of DNA Replication	0.0001555	0.4738	0.02961	0.2546	6	18	MCM3,MCM5,CCNE1,ORC1,CDC6,CDT1
Pathway	MAP00590_Prostaglandin_and_leukotriene_metabolism	MAP00590 Prostaglandin and leukotriene metabolism	0.0002179	0.6638	0.03904	0.3357	6	19	ALOX15,GGT1,PLA2G2A,PLA2G4A,PTGS1,LTA4H

## Sheet: C-D35 CHD2+|- Down (C12)
Category	ID	Name	p-value	q-value Bonferroni	q-value FDR B&H	q-value FDR B&Y	Hit Count in Query List	Hit Count in Genome	Hit in Query List
GO: Molecular Function	GO:0140097	catalytic activity, acting on DNA	6.28e-19	3.768e-16	3.768e-16	2.628e-15	28	226	BRIP1,ATAD5,MCM2,MCM4,MCM6,MCM7,BLM,RECQL4,RAD54B,DNA2,RAD54L,RAD51,DDX12P,RBBP8,POLE2,XRCC3,RFC3,RFC4,FANCM,RFC5,NCAPH,HMGA2,CHTF18,EXO1,NEIL3,POLQ,GEN1,TOP2A
GO: Molecular Function	GO:0003678	DNA helicase activity	1.206e-17	7.236e-15	3.618e-15	2.524e-14	18	77	BRIP1,MCM2,MCM4,MCM6,MCM7,BLM,RECQL4,RAD54B,DNA2,RAD54L,RAD51,DDX12P,RFC3,RFC4,FANCM,RFC5,CHTF18,POLQ
GO: Molecular Function	GO:0000217	DNA secondary structure binding	3.685e-15	2.211e-12	7.369e-13	5.14e-12	13	40	RAD18,HMGB2,BLM,RECQL4,RBBP8,XRCC2,XRCC3,FANCM,RAD51AP1,HMGA2,NEIL3,CLSPN,GEN1
GO: Molecular Function	GO:0017116	single-stranded DNA helicase activity	1.571e-14	9.423e-12	2.356e-12	1.643e-11	10	19	MCM2,MCM6,MCM7,DNA2,RAD51,RFC3,RFC4,RFC5,CHTF18,POLQ
GO: Molecular Function	GO:0016887	ATPase	8.957e-14	5.374e-11	1.075e-11	7.497e-11	35	569	KIF18A,KATNAL2,BRIP1,CENPE,ATAD5,MYO10,MCM2,MCM4,MCM6,MCM7,BLM,KIF15,RECQL4,RAD54B,KIF14,DNA2,RAD54L,KIF11,KIF2C,RAD51,KIF23,DDX12P,XRCC2,XRCC3,RFC3,RFC4,FANCM,RFC5,NCAPH,KIF20A,CHTF18,ATP1A2,KIF18B,POLQ,TOP2A
GO: Molecular Function	GO:0003697	single-stranded DNA binding	1.728e-13	1.037e-10	1.728e-11	1.205e-10	18	129	RAD18,MCM2,HMGB2,MCM4,MCM6,MCM7,MCM10,HNRNPA1,CDC45,BLM,RAD51,RBBP8,SMC4,SMC2,RAD51AP1,FAM111A,NEIL3,RPA1
GO: Molecular Function	GO:0005524	ATP binding	6.398e-13	3.839e-10	5.484e-11	3.825e-10	57	1485	PI4K2B,KIF18A,KATNAL2,BRIP1,CENPE,ATAD5,MYO10,KIF4A,MCM2,MCM4,MCM6,MCM7,CHEK1,TTK,MELK,CDC7,BLM,AURKA,NEK2,KIF15,RECQL4,MAPKAPK3,RAD54B,MKI67,KIF14,FGFR1,FGFR2,DNA2,PKN3,RAD54L,KIF11,KIF2C,RAD51,VRK1,KIF23,DDX12P,WEE1,UBE2C,SMC4,PKDCC,XRCC2,XRCC3,SMC2,RFC4,FANCM,RFC5,KIF20A,SLFN13,CHTF18,CDK1,ATP1A2,KIF18B,POLQ,PLK4,TOP2A,TP53,AURKB
GO: Molecular Function	GO:0032559	adenyl ribonucleotide binding	1.602e-12	9.61e-10	1.201e-10	8.379e-10	58	1564	PI4K2B,KIF18A,KATNAL2,BRIP1,CENPE,ATAD5,MYO10,KIF4A,MCM2,MCM4,MCM6,MCM7,CHEK1,TTK,MELK,CDC7,BLM,AURKA,NEK2,KIF15,RECQL4,MAPKAPK3,RAD54B,MKI67,KIF14,FGFR1,FGFR2,DNA2,PKN3,RAD54L,KIF11,KIF2C,RAD51,VRK1,KIF23,DDX12P,WEE1,UBE2C,SMC4,PKDCC,XRCC2,XRCC3,SMC2,RFC4,FANCM,RFC5,KIF20A,SLFN13,CHTF18,ACBD7,CDK1,ATP1A2,KIF18B,POLQ,PLK4,TOP2A,TP53,AURKB
GO: Molecular Function	GO:0030554	adenyl nucleotide binding	2.253e-12	1.352e-09	1.502e-10	1.048e-09	58	1577	PI4K2B,KIF18A,KATNAL2,BRIP1,CENPE,ATAD5,MYO10,KIF4A,MCM2,MCM4,MCM6,MCM7,CHEK1,TTK,MELK,CDC7,BLM,AURKA,NEK2,KIF15,RECQL4,MAPKAPK3,RAD54B,MKI67,KIF14,FGFR1,FGFR2,DNA2,PKN3,RAD54L,KIF11,KIF2C,RAD51,VRK1,KIF23,DDX12P,WEE1,UBE2C,SMC4,PKDCC,XRCC2,XRCC3,SMC2,RFC4,FANCM,RFC5,KIF20A,SLFN13,CHTF18,ACBD7,CDK1,ATP1A2,KIF18B,POLQ,PLK4,TOP2A,TP53,AURKB
GO: Molecular Function	GO:0008094	ATPase, acting on DNA	6.723e-12	4.034e-09	4.034e-10	2.814e-09	12	54	BLM,RAD54B,RAD54L,RAD51,XRCC2,XRCC3,RFC3,RFC4,RFC5,NCAPH,CHTF18,TOP2A
GO: Molecular Function	GO:0004386	helicase activity	8.174e-12	4.905e-09	4.459e-10	3.11e-09	18	161	BRIP1,MCM2,MCM4,MCM6,MCM7,BLM,RECQL4,RAD54B,DNA2,RAD54L,RAD51,DDX12P,RFC3,RFC4,FANCM,RFC5,CHTF18,POLQ
GO: Molecular Function	GO:0008017	microtubule binding	3.621e-10	2.172e-07	1.81e-08	1.263e-07	21	283	NUSAP1,KIF18A,KATNAL2,CENPE,CENPF,DLGAP5,KIF4A,KIF15,KIF14,PSRC1,KIF11,KIF2C,KIF23,GTSE1,BIRC5,SPAG5,KIF20A,TPX2,REEP4,KIF18B,SKA1
GO: Molecular Function	GO:0035639	purine ribonucleoside triphosphate binding	7.931e-10	4.758e-07	3.66e-08	2.553e-07	58	1829	PI4K2B,KIF18A,KATNAL2,BRIP1,CENPE,ATAD5,MYO10,KIF4A,MCM2,MCM4,MCM6,MCM7,CHEK1,TTK,MELK,CDC7,BLM,AURKA,NEK2,KIF15,RECQL4,MAPKAPK3,RAD54B,MKI67,KIF14,FGFR1,FGFR2,DNA2,PKN3,RAD54L,KIF11,KIF2C,RAD51,VRK1,KIF23,DDX12P,WEE1,UBE2C,SMC4,PKDCC,XRCC2,XRCC3,SMC2,RFC4,FANCM,RFC5,KIF20A,SLFN13,CHTF18,RAB39A,CDK1,ATP1A2,KIF18B,POLQ,PLK4,TOP2A,TP53,AURKB
GO: Molecular Function	GO:0032555	purine ribonucleotide binding	2.201e-09	1.321e-06	9.434e-08	6.58e-07	59	1930	PI4K2B,KIF18A,KATNAL2,BRIP1,CENPE,ATAD5,MYO10,KIF4A,MCM2,MCM4,MCM6,MCM7,CHEK1,TTK,MELK,CDC7,BLM,AURKA,NEK2,KIF15,RECQL4,MAPKAPK3,RAD54B,MKI67,KIF14,FGFR1,FGFR2,DNA2,PKN3,RAD54L,KIF11,KIF2C,RAD51,VRK1,KIF23,DDX12P,WEE1,UBE2C,SMC4,PKDCC,XRCC2,XRCC3,SMC2,RFC4,FANCM,RFC5,KIF20A,SLFN13,CHTF18,ACBD7,RAB39A,CDK1,ATP1A2,KIF18B,POLQ,PLK4,TOP2A,TP53,AURKB
GO: Molecular Function	GO:0032553	ribonucleotide binding	3.12e-09	1.872e-06	1.248e-07	8.704e-07	59	1948	PI4K2B,KIF18A,KATNAL2,BRIP1,CENPE,ATAD5,MYO10,KIF4A,MCM2,MCM4,MCM6,MCM7,CHEK1,TTK,MELK,CDC7,BLM,AURKA,NEK2,KIF15,RECQL4,MAPKAPK3,RAD54B,MKI67,KIF14,FGFR1,FGFR2,DNA2,PKN3,RAD54L,KIF11,KIF2C,RAD51,VRK1,KIF23,DDX12P,WEE1,UBE2C,SMC4,PKDCC,XRCC2,XRCC3,SMC2,RFC4,FANCM,RFC5,KIF20A,SLFN13,CHTF18,ACBD7,RAB39A,CDK1,ATP1A2,KIF18B,POLQ,PLK4,TOP2A,TP53,AURKB
GO: Molecular Function	GO:0017076	purine nucleotide binding	3.5e-09	2.1e-06	1.313e-07	9.155e-07	59	1954	PI4K2B,KIF18A,KATNAL2,BRIP1,CENPE,ATAD5,MYO10,KIF4A,MCM2,MCM4,MCM6,MCM7,CHEK1,TTK,MELK,CDC7,BLM,AURKA,NEK2,KIF15,RECQL4,MAPKAPK3,RAD54B,MKI67,KIF14,FGFR1,FGFR2,DNA2,PKN3,RAD54L,KIF11,KIF2C,RAD51,VRK1,KIF23,DDX12P,WEE1,UBE2C,SMC4,PKDCC,XRCC2,XRCC3,SMC2,RFC4,FANCM,RFC5,KIF20A,SLFN13,CHTF18,ACBD7,RAB39A,CDK1,ATP1A2,KIF18B,POLQ,PLK4,TOP2A,TP53,AURKB
GO: Molecular Function	GO:0017111	nucleoside-triphosphatase activity	7.587e-09	4.552e-06	2.678e-07	1.868e-06	47	1399	KIF18A,KATNAL2,BRIP1,IQGAP2,CENPE,ATAD5,MYO10,KIF4A,MCM2,MCM4,MCM6,MCM7,ARHGAP11A,BLM,KIF15,RECQL4,RAD54B,KIF14,DNA2,IQGAP3,ARHGAP11B,RAD54L,KIF11,KIF2C,RAD51,KIF23,DDX12P,DEPDC1,XRCC2,XRCC3,RFC3,RFC4,FANCM,RFC5,NCAPH,ECT2,PREX2,KIF20A,ARHGEF39,CHTF18,RAB39A,ATP1A2,KIF18B,POLQ,FGD6,DEPDC1B,TOP2A
GO: Molecular Function	GO:0016462	pyrophosphatase activity	2.558e-08	1.535e-05	7.91e-07	5.517e-06	47	1455	KIF18A,KATNAL2,BRIP1,IQGAP2,CENPE,ATAD5,MYO10,KIF4A,MCM2,MCM4,MCM6,MCM7,ARHGAP11A,BLM,KIF15,RECQL4,RAD54B,KIF14,DNA2,IQGAP3,ARHGAP11B,RAD54L,KIF11,KIF2C,RAD51,KIF23,DDX12P,DEPDC1,XRCC2,XRCC3,RFC3,RFC4,FANCM,RFC5,NCAPH,ECT2,PREX2,KIF20A,ARHGEF39,CHTF18,RAB39A,ATP1A2,KIF18B,POLQ,FGD6,DEPDC1B,TOP2A
GO: Molecular Function	GO:0016817	hydrolase activity, acting on acid anhydrides	2.667e-08	1.6e-05	7.91e-07	5.517e-06	47	1457	KIF18A,KATNAL2,BRIP1,IQGAP2,CENPE,ATAD5,MYO10,KIF4A,MCM2,MCM4,MCM6,MCM7,ARHGAP11A,BLM,KIF15,RECQL4,RAD54B,KIF14,DNA2,IQGAP3,ARHGAP11B,RAD54L,KIF11,KIF2C,RAD51,KIF23,DDX12P,DEPDC1,XRCC2,XRCC3,RFC3,RFC4,FANCM,RFC5,NCAPH,ECT2,PREX2,KIF20A,ARHGEF39,CHTF18,RAB39A,ATP1A2,KIF18B,POLQ,FGD6,DEPDC1B,TOP2A
GO: Molecular Function	GO:0016818	hydrolase activity, acting on acid anhydrides, in phosphorus-containing anhydrides	2.667e-08	1.6e-05	7.91e-07	5.517e-06	47	1457	KIF18A,KATNAL2,BRIP1,IQGAP2,CENPE,ATAD5,MYO10,KIF4A,MCM2,MCM4,MCM6,MCM7,ARHGAP11A,BLM,KIF15,RECQL4,RAD54B,KIF14,DNA2,IQGAP3,ARHGAP11B,RAD54L,KIF11,KIF2C,RAD51,KIF23,DDX12P,DEPDC1,XRCC2,XRCC3,RFC3,RFC4,FANCM,RFC5,NCAPH,ECT2,PREX2,KIF20A,ARHGEF39,CHTF18,RAB39A,ATP1A2,KIF18B,POLQ,FGD6,DEPDC1B,TOP2A
GO: Molecular Function	GO:0015631	tubulin binding	2.769e-08	1.661e-05	7.91e-07	5.517e-06	22	395	NUSAP1,KIF18A,KATNAL2,CENPE,CENPF,DLGAP5,KIF4A,KIF15,BRCA1,KIF14,PSRC1,KIF11,KIF2C,KIF23,GTSE1,BIRC5,SPAG5,KIF20A,TPX2,REEP4,KIF18B,SKA1
GO: Molecular Function	GO:0003682	chromatin binding	5.211e-08	3.127e-05	1.421e-06	9.914e-06	29	675	HMGN5,CHAF1B,BRIP1,CENPA,CENPF,CDC45,CKS2,SCML2,BRCA1,YAP1,NCAPD2,CBX2,RAD51,NCAPD3,VRK1,CHAF1A,SMC4,SMC2,FANCM,NCAPH,GMNN,PRMT6,HMGA2,EXO1,CDK1,POLQ,RPA1,TOP2A,TP53
GO: Molecular Function	GO:0003777	microtubule motor activity	7.2e-08	4.32e-05	1.878e-06	1.31e-05	10	75	KIF18A,CENPE,KIF4A,KIF15,KIF14,KIF11,KIF2C,KIF23,KIF20A,KIF18B
GO: Molecular Function	GO:0043138	3'-5' DNA helicase activity	9.886e-08	5.932e-05	2.471e-06	1.724e-05	6	18	MCM2,MCM6,MCM7,BLM,RECQL4,FANCM
GO: Molecular Function	GO:0000400	four-way junction DNA binding	1.428e-07	8.57e-05	3.428e-06	2.391e-05	6	19	HMGB2,BLM,XRCC2,XRCC3,FANCM,GEN1
GO: Molecular Function	GO:0003684	damaged DNA binding	3.076e-07	0.0001846	7.099e-06	4.951e-05	9	67	RAD18,HMGB2,BLM,BRCA1,RECQL4,RBBP8,NEIL3,POLQ,RPA1
GO: Molecular Function	GO:0003688	DNA replication origin binding	5.076e-07	0.0003046	1.128e-05	7.868e-05	6	23	MCM2,MCM4,MCM6,MCM7,MCM10,CDC45
GO: Molecular Function	GO:0035173	histone kinase activity	1.762e-06	0.001057	3.776e-05	0.0002634	5	16	CHEK1,AURKA,VRK1,CDK1,AURKB
GO: Molecular Function	GO:0003774	motor activity	2.327e-06	0.001396	4.815e-05	0.0003359	11	134	KIF18A,CENPE,MYO10,KIF4A,KIF15,KIF14,KIF11,KIF2C,KIF23,KIF20A,KIF18B
GO: Molecular Function	GO:0008574	ATP-dependent microtubule motor activity, plus-end-directed	3.38e-06	0.002028	6.76e-05	0.0004715	5	18	KIF18A,CENPE,KIF14,KIF11,KIF18B
GO: Molecular Function	GO:0003689	DNA clamp loader activity	4.051e-06	0.002431	7.841e-05	0.0005469	4	9	RFC3,RFC4,RFC5,CHTF18
GO: Molecular Function	GO:0062037	D-loop DNA binding	2.464e-05	0.01478	0.000448	0.003125	3	5	BLM,RECQL4,RAD51AP1
GO: Molecular Function	GO:0000403	Y-form DNA binding	2.464e-05	0.01478	0.000448	0.003125	3	5	RAD18,BLM,RBBP8
GO: Molecular Function	GO:0042393	histone binding	4.036e-05	0.02422	0.0007123	0.004968	13	249	CHAF1B,HJURP,MCM2,CKS2,SCML2,TONSL,NCAPD2,DEK,CBX2,NCAPD3,VRK1,PRMT6,ASF1B
GO: Molecular Function	GO:0035174	histone serine kinase activity	4.878e-05	0.02927	0.000813	0.005671	3	6	AURKA,VRK1,AURKB
GO: Molecular Function	GO:0009378	four-way junction helicase activity	4.878e-05	0.02927	0.000813	0.005671	3	6	BLM,RECQL4,FANCM
GO: Molecular Function	GO:0036310	annealing helicase activity	8.45e-05	0.0507	0.00137	0.009558	3	7	BLM,RECQL4,RAD54L
GO: Molecular Function	GO:1990939	ATP-dependent microtubule motor activity	0.0001217	0.07299	0.001894	0.01321	5	36	KIF18A,CENPE,KIF14,KIF11,KIF18B
GO: Molecular Function	GO:0004672	protein kinase activity	0.0001231	0.07385	0.001894	0.01321	24	759	INCENP,CHEK1,TTK,MELK,CDC7,AURKA,CKS2,NEK2,MAPKAPK3,FGFR1,FGFR2,PKN3,VRK1,WEE1,PKDCC,CCNA2,CCNB1,CCNF,EFNA4,CCNB2,TPX2,CDK1,PLK4,AURKB
GO: Molecular Function	GO:0000405	bubble DNA binding	0.0001338	0.0803	0.002008	0.014	3	8	BLM,RECQL4,NEIL3
GO: Molecular Function	GO:0017108	5'-flap endonuclease activity	0.0001987	0.1192	0.002908	0.02029	3	9	DNA2,EXO1,GEN1
GO: Molecular Function	GO:0008092	cytoskeletal protein binding	0.0002635	0.1581	0.003764	0.02625	29	1053	NUSAP1,KIF18A,KATNAL2,CTNNAL1,IQGAP2,CENPE,CENPF,MYO10,DLGAP5,KIF4A,AIF1L,KIF15,BRCA1,ANLN,KIF14,IQGAP3,PSRC1,KIF11,KIF2C,KIF23,GTSE1,BIRC5,SPAG5,KIF20A,TPX2,REEP4,KIF18B,SKA1,EPB41L2
GO: Molecular Function	GO:0048256	flap endonuclease activity	0.000281	0.1686	0.003922	0.02735	3	10	DNA2,EXO1,GEN1
GO: Molecular Function	GO:0004520	endodeoxyribonuclease activity	0.0003207	0.1924	0.004373	0.0305	5	44	DNA2,RBBP8,XRCC3,EXO1,GEN1
GO: Molecular Function	GO:0016773	phosphotransferase activity, alcohol group as acceptor	0.0004152	0.2491	0.005537	0.03862	25	875	PI4K2B,INCENP,CHEK1,TTK,MELK,CDC7,AURKA,CKS2,NEK2,MAPKAPK3,FGFR1,FGFR2,PKN3,VRK1,WEE1,PKDCC,CCNA2,CCNB1,CCNF,EFNA4,CCNB2,TPX2,CDK1,PLK4,AURKB
GO: Molecular Function	GO:0016538	cyclin-dependent protein serine/threonine kinase regulator activity	0.0005853	0.3512	0.007635	0.05325	5	50	CKS2,CCNA2,CCNB1,CCNF,CCNB2
GO: Molecular Function	GO:0004519	endonuclease activity	0.0006244	0.3746	0.007971	0.0556	8	138	EME1,DNA2,RNASEH2A,RBBP8,XRCC3,SLFN13,EXO1,GEN1
GO: Molecular Function	GO:0097617	annealing activity	0.0006498	0.3899	0.008122	0.05665	3	13	BLM,RECQL4,RAD54L
GO: Molecular Function	GO:0003690	double-stranded DNA binding	0.0008086	0.4852	0.009902	0.06906	41	1804	TGIF2,E2F7,ETV4,ETV5,MCM2,HMGB2,MCM4,MCM6,MCM7,MND1,NR6A1,MCM10,CDC45,SALL2,BRCA1,YAP1,ZNF511,ZNF107,ZNF730,ZNF367,KIF2C,RAD51,FOXM1,TEAD2,ZNF670,LIN28B,RBBP8,E2F1,TEAD3,TEF,GMNN,TFAP4,E2F8,RAD51AP1,HEYL,HMGA2,LMNB1,ZNF816,NEIL3,ZNF726,TP53
GO: Molecular Function	GO:0061821	telomeric D-loop binding	0.001094	0.6562	0.01287	0.08974	2	4	BLM,RECQL4
GO: Molecular Function	GO:1990518	single-stranded 3'-5' DNA helicase activity	0.001094	0.6562	0.01287	0.08974	2	4	MCM6,MCM7
GO: Molecular Function	GO:0016301	kinase activity	0.001156	0.6933	0.01333	0.093	25	940	PI4K2B,INCENP,CHEK1,TTK,MELK,CDC7,AURKA,CKS2,NEK2,MAPKAPK3,FGFR1,FGFR2,PKN3,VRK1,WEE1,PKDCC,CCNA2,CCNB1,CCNF,EFNA4,CCNB2,TPX2,CDK1,PLK4,AURKB
GO: Molecular Function	GO:0004518	nuclease activity	0.001286	0.7717	0.01456	0.1016	10	230	EME1,DNA2,RNASEH2A,RBBP8,XRCC3,FANCM,SLFN13,EXO1,POLQ,GEN1
GO: Molecular Function	GO:0043565	sequence-specific DNA binding	0.001423	0.8537	0.01581	0.1103	40	1799	TGIF2,E2F7,ETV4,ETV5,MCM2,HMGB2,MCM4,MCM6,MCM7,NR6A1,MCM10,HNRNPA1,CDC45,BLM,SALL2,BRCA1,YAP1,ZNF511,ZNF107,ZNF730,ZNF367,KIF2C,FOXM1,TEAD2,ZNF670,LIN28B,E2F1,TEAD3,TEF,GMNN,TFAP4,E2F8,HEYL,HMGA2,LMNB1,ZNF816,RPA1,ZNF726,TOP2A,TP53
GO: Molecular Function	GO:0000900	translation repressor activity, mRNA regulatory element binding	0.001484	0.8903	0.01619	0.1129	3	17	TYMS,DHFR,SHMT1
GO: Molecular Function	GO:0019900	kinase binding	0.001751	1	0.01806	0.126	25	969	INCENP,CENPE,RPS6,BARD1,AURKA,CKS2,MAPKAPK3,KIF14,KIF11,FOXM1,VRK1,E2F1,CCNA2,CCNB1,KIF20A,CCNF,LMNB1,CCNB2,TPX2,CEP152,CDC25C,TOP2A,TP53,BORA,AURKB
GO: Molecular Function	GO:0016888	endodeoxyribonuclease activity, producing 5'-phosphomonoesters	0.001763	1	0.01806	0.126	3	18	DNA2,EXO1,GEN1
GO: Molecular Function	GO:0005007	fibroblast growth factor-activated receptor activity	0.001806	1	0.01806	0.126	2	5	FGFR1,FGFR2
GO: Molecular Function	GO:0003918	DNA topoisomerase type II (double strand cut, ATP-hydrolyzing) activity	0.001806	1	0.01806	0.126	2	5	NCAPH,TOP2A
GO: Molecular Function	GO:0015616	DNA translocase activity	0.001806	1	0.01806	0.126	2	5	RAD54B,RAD54L
GO: Molecular Function	GO:0019901	protein kinase binding	0.001902	1	0.01871	0.1305	23	868	INCENP,CENPE,RPS6,AURKA,CKS2,MAPKAPK3,KIF14,KIF11,FOXM1,VRK1,E2F1,CCNA2,CCNB1,KIF20A,CCNF,LMNB1,CCNB2,TPX2,CEP152,CDC25C,TOP2A,TP53,BORA
GO: Molecular Function	GO:0004536	deoxyribonuclease activity	0.001933	1	0.01871	0.1305	5	65	DNA2,RBBP8,XRCC3,EXO1,GEN1
GO: Molecular Function	GO:0042803	protein homodimerization activity	0.002008	1	0.01912	0.1334	20	715	GALM,CENPF,BARD1,NR6A1,RRM2,ACOX2,BLM,FZD4,TYMS,CLN6,FGFR1,FGFR2,SHMT1,BIRC5,ECT2,TFAP4,HEYL,GEN1,TOP2A,MAD2L1
GO: Molecular Function	GO:0008022	protein C-terminus binding	0.002052	1	0.01913	0.1334	10	245	CENPF,LAMA1,YAP1,MKI67,RAD51,ITGB3BP,CDC20,TOP2A,TP53,MAD2L1
GO: Molecular Function	GO:0008301	DNA binding, bending	0.002072	1	0.01913	0.1334	3	19	HMGB2,HMGA2,TOP2A
GO: Molecular Function	GO:0016772	transferase activity, transferring phosphorus-containing groups	0.002432	1	0.02211	0.1542	27	1103	PI4K2B,INCENP,CHEK1,TTK,MELK,CDC7,AURKA,CKS2,NEK2,MAPKAPK3,FGFR1,FGFR2,PKN3,VRK1,WEE1,POLE2,PKDCC,CCNA2,CCNB1,CCNF,EFNA4,CCNB2,TPX2,CDK1,POLQ,PLK4,AURKB
GO: Molecular Function	GO:0043515	kinetochore binding	0.002685	1	0.02369	0.1652	2	6	CENPE,TTK
GO: Molecular Function	GO:0051575	5'-deoxyribose-5-phosphate lyase activity	0.002685	1	0.02369	0.1652	2	6	HMGA2,POLQ
GO: Molecular Function	GO:0008821	crossover junction endodeoxyribonuclease activity	0.003725	1	0.03193	0.2227	2	7	XRCC3,GEN1
GO: Molecular Function	GO:0035184	histone threonine kinase activity	0.003725	1	0.03193	0.2227	2	7	CHEK1,VRK1
GO: Molecular Function	GO:0004713	protein tyrosine kinase activity	0.003961	1	0.03347	0.2335	7	146	TTK,MELK,FGFR1,FGFR2,WEE1,PKDCC,EFNA4
GO: Molecular Function	GO:0004712	protein serine/threonine/tyrosine kinase activity	0.004121	1	0.03434	0.2395	4	48	TTK,AURKA,MAPKAPK3,AURKB
GO: Molecular Function	GO:0046983	protein dimerization activity	0.004256	1	0.03498	0.244	26	1093	GALM,CENPA,CENPF,BARD1,NR6A1,RRM2,ACOX2,BLM,FZD4,TYMS,AURKA,CLN6,FGFR1,FGFR2,SHMT1,BIRC5,E2F1,ECT2,TFAP4,HEYL,ATP1A2,GEN1,TOP2A,TP53,MAD2L1,SLC4A11
GO: Molecular Function	GO:0016893	endonuclease activity, active with either ribo- or deoxyribonucleic acids and producing 5'-phosphomonoesters	0.00444	1	0.036	0.2511	4	49	DNA2,RNASEH2A,EXO1,GEN1
GO: Molecular Function	GO:0017134	fibroblast growth factor binding	0.004631	1	0.03705	0.2584	3	25	PTPRZ1,FGFR1,FGFR2
GO: Molecular Function	GO:0010997	anaphase-promoting complex binding	0.004922	1	0.03886	0.2711	2	8	CLSPN,CDC20
GO: Molecular Function	GO:1990837	sequence-specific double-stranded DNA binding	0.00607	1	0.04704	0.3281	36	1711	TGIF2,E2F7,ETV4,ETV5,MCM2,HMGB2,MCM4,MCM6,MCM7,NR6A1,MCM10,CDC45,SALL2,BRCA1,YAP1,ZNF511,ZNF107,ZNF730,ZNF367,KIF2C,FOXM1,TEAD2,ZNF670,LIN28B,E2F1,TEAD3,TEF,GMNN,TFAP4,E2F8,HEYL,HMGA2,LMNB1,ZNF816,ZNF726,TP53
GO: Molecular Function	GO:0061575	cyclin-dependent protein serine/threonine kinase activator activity	0.006272	1	0.04704	0.3281	2	9	CKS2,CCNB1
GO: Molecular Function	GO:0003916	DNA topoisomerase activity	0.006272	1	0.04704	0.3281	2	9	NCAPH,TOP2A
GO: Molecular Function	GO:0016725	oxidoreductase activity, acting on CH or CH2 groups	0.006272	1	0.04704	0.3281	2	9	RRM2,ACOX2
GO: Biological Process	GO:0000280	nuclear division	2.04e-71	8.045e-68	8.045e-68	7.126e-67	119	1283	NUSAP1,KNTC1,CDKN3,KIF18A,EME1,BRIP1,CENPA,INCENP,CENPE,CENPF,ATAD5,ORC6,RPS6,DLGAP5,SPC25,E2F7,KIF4A,MCM2,MCM4,MCM6,MCM7,NUF2,CHEK1,MND1,MCM10,RRM2,TTK,MELK,CENPK,DSN1,CDC7,CDC45,BLM,TYMS,AURKA,CKS2,NEK2,NCAPG,KIF15,BRCA1,NDC80,ZFP36L1,ANLN,DHFR,RAD54B,NCAPD2,MKI67,ASPM,KIF14,FGFR1,FGFR2,TACC3,DNA2,IQGAP3,PSRC1,RAD54L,KIF11,KIF2C,RAD51,FOXM1,NCAPD3,VRK1,KIF23,POC1A,WEE1,RBBP8,POLE2,GTSE1,UBE2C,D…
GO: Biological Process	GO:0022402	cell cycle process	8.267e-71	3.261e-67	1.63e-67	1.444e-66	131	1671	NUSAP1,KNTC1,HMGN5,CDKN3,KIF18A,EME1,BRIP1,CENPA,INCENP,CENPE,CENPF,ATAD5,ORC6,RPS6,DLGAP5,SPC25,BARD1,E2F7,KIF4A,MCM2,MCM4,MCM6,MCM7,NUF2,CHEK1,MND1,MCM10,RRM2,TTK,MELK,CENPK,DSN1,CDC7,CDC45,BLM,TYMS,AURKA,CKS2,NEK2,NCAPG,KIF15,BRCA1,NDC80,ZFP36L1,ANLN,DHFR,RECQL4,RAD54B,NCAPD2,MKI67,ASPM,KIF14,TIMELESS,FGFR1,FGFR2,TACC3,DNA2,IQGAP3,PSRC1,RAD54L,KIF11,KIF2C,RAD51,FOXM1,NCAPD3,VRK1,KIF23,SFRP1,DD…
GO: Biological Process	GO:0048285	organelle fission	1.669e-70	6.583e-67	2.194e-67	1.944e-66	120	1336	NUSAP1,KNTC1,CDKN3,KIF18A,EME1,BRIP1,CENPA,INCENP,CENPE,CENPF,ATAD5,ORC6,RPS6,DLGAP5,TMEM135,SPC25,E2F7,KIF4A,MCM2,MCM4,MCM6,MCM7,NUF2,CHEK1,MND1,MCM10,RRM2,TTK,MELK,CENPK,DSN1,CDC7,CDC45,BLM,TYMS,AURKA,CKS2,NEK2,NCAPG,KIF15,BRCA1,NDC80,ZFP36L1,ANLN,DHFR,RAD54B,NCAPD2,MKI67,ASPM,KIF14,FGFR1,FGFR2,TACC3,DNA2,IQGAP3,PSRC1,RAD54L,KIF11,KIF2C,RAD51,FOXM1,NCAPD3,VRK1,KIF23,POC1A,WEE1,RBBP8,POLE2,GTSE1…
GO: Biological Process	GO:0000278	mitotic cell cycle	3.15e-67	1.243e-63	2.071e-64	1.834e-63	109	1108	NUSAP1,KNTC1,CDKN3,KIF18A,EME1,CENPA,INCENP,CENPE,CENPF,ATAD5,ORC6,RPS6,DLGAP5,SPC25,E2F7,KIF4A,MCM2,MCM4,MCM6,MCM7,NUF2,CHEK1,MCM10,RRM2,TTK,MELK,CENPK,DSN1,CDC7,CDC45,BLM,TYMS,AURKA,CKS2,NEK2,NCAPG,KIF15,BRCA1,NDC80,ZFP36L1,ANLN,DHFR,NCAPD2,MKI67,KIF14,FGFR1,FGFR2,TACC3,DNA2,IQGAP3,PSRC1,KIF11,KIF2C,RAD51,FOXM1,NCAPD3,VRK1,KIF23,POC1A,WEE1,RBBP8,POLE2,GTSE1,UBE2C,DTL,SMC4,BIRC5,E2F1,STIL,XRCC2,…
GO: Biological Process	GO:0140014	mitotic nuclear division	3.15e-67	1.243e-63	2.071e-64	1.834e-63	109	1108	NUSAP1,KNTC1,CDKN3,KIF18A,EME1,CENPA,INCENP,CENPE,CENPF,ATAD5,ORC6,RPS6,DLGAP5,SPC25,E2F7,KIF4A,MCM2,MCM4,MCM6,MCM7,NUF2,CHEK1,MCM10,RRM2,TTK,MELK,CENPK,DSN1,CDC7,CDC45,BLM,TYMS,AURKA,CKS2,NEK2,NCAPG,KIF15,BRCA1,NDC80,ZFP36L1,ANLN,DHFR,NCAPD2,MKI67,KIF14,FGFR1,FGFR2,TACC3,DNA2,IQGAP3,PSRC1,KIF11,KIF2C,RAD51,FOXM1,NCAPD3,VRK1,KIF23,POC1A,WEE1,RBBP8,POLE2,GTSE1,UBE2C,DTL,SMC4,BIRC5,E2F1,STIL,XRCC2,…
GO: Biological Process	GO:1903047	mitotic cell cycle process	3.15e-67	1.243e-63	2.071e-64	1.834e-63	109	1108	NUSAP1,KNTC1,CDKN3,KIF18A,EME1,CENPA,INCENP,CENPE,CENPF,ATAD5,ORC6,RPS6,DLGAP5,SPC25,E2F7,KIF4A,MCM2,MCM4,MCM6,MCM7,NUF2,CHEK1,MCM10,RRM2,TTK,MELK,CENPK,DSN1,CDC7,CDC45,BLM,TYMS,AURKA,CKS2,NEK2,NCAPG,KIF15,BRCA1,NDC80,ZFP36L1,ANLN,DHFR,NCAPD2,MKI67,KIF14,FGFR1,FGFR2,TACC3,DNA2,IQGAP3,PSRC1,KIF11,KIF2C,RAD51,FOXM1,NCAPD3,VRK1,KIF23,POC1A,WEE1,RBBP8,POLE2,GTSE1,UBE2C,DTL,SMC4,BIRC5,E2F1,STIL,XRCC2,…
GO: Biological Process	GO:0051301	cell division	2.811e-49	1.109e-45	1.584e-46	1.403e-45	77	704	NUSAP1,KNTC1,BRIP1,CENPA,INCENP,CENPE,CENPF,ORC6,SPC25,E2F7,ETV5,KIF4A,OIP5,HMGB2,NUF2,DSN1,CDC7,BLM,CDCA2,AURKA,CKS2,NEK2,NCAPG,NDC80,ZFP36L1,ANLN,YAP1,NCAPD2,ASPM,KIF14,TIMELESS,FGFR1,FGFR2,TACC3,PSRC1,KIF11,KIF2C,NCAPD3,VRK1,KIF23,WEE1,RBBP8,UBE2C,SMC4,BIRC5,TEAD3,SMC2,NCAPH,ECT2,CDCA8,CDC14A,E2F8,SPAG5,CCNA2,ZWINT,CCNB1,ITGB3BP,CEP55,KIF20A,CCNF,SPC24,HMGA2,CCNB2,TPX2,CDK1,REEP4,KIF18B,CDC20,…
GO: Biological Process	GO:0007059	chromosome segregation	1.997e-46	7.877e-43	9.846e-44	8.721e-43	58	359	NUSAP1,KNTC1,KIF18A,EME1,RAD18,BRIP1,CENPN,INCENP,CENPE,CENPF,HJURP,DLGAP5,SPC25,KIF4A,OIP5,NUF2,TTK,CENPK,DSN1,CDCA2,NEK2,NCAPG,BRCA1,NDC80,RECQL4,NCAPD2,MKI67,KIF14,TACC3,PSRC1,KIF2C,NCAPD3,KIF23,DDX12P,UBE2C,SMC4,BIRC5,XRCC3,SMC2,FANCM,NCAPH,ECT2,CDCA8,SPAG5,ZWINT,CCNB1,CEP55,CENPQ,ESCO2,CHTF18,KIF18B,CDC20,ESPL1,SKA1,GEN1,TOP2A,MAD2L1,AURKB
GO: Biological Process	GO:0044772	mitotic cell cycle phase transition	8.693e-46	3.429e-42	3.81e-43	3.374e-42	71	637	KNTC1,CDKN3,CENPE,CENPF,ATAD5,ORC6,RPS6,DLGAP5,E2F7,MCM2,MCM4,MCM6,MCM7,CHEK1,MCM10,RRM2,TTK,MELK,CDC7,CDC45,BLM,TYMS,AURKA,CKS2,NEK2,BRCA1,NDC80,ZFP36L1,ANLN,DHFR,KIF14,TACC3,IQGAP3,FOXM1,WEE1,RBBP8,POLE2,GTSE1,UBE2C,DTL,BIRC5,E2F1,XRCC3,SKP2,CDC14A,GMNN,TFAP4,E2F8,CCNA2,ZWINT,CCNB1,CCNF,HMGA2,LMNB1,CEP72,CCNB2,TPX2,MTBP,CEP152,CDK1,CLSPN,CDC20,CDC25C,ESPL1,RPA1,GEN1,PLK4,TP53,MAD2L1,BORA,AURKB
GO: Biological Process	GO:0051276	chromosome organization	8.253e-45	3.255e-41	3.255e-42	2.883e-41	94	1312	NUSAP1,KNTC1,HMGN5,KIF18A,CHAF1B,BRIP1,CENPN,CENPA,INCENP,CENPE,JADE3,CENPF,HJURP,DLGAP5,KIF4A,MCM2,OIP5,HMGB2,MCM4,MCM6,MCM7,NUF2,CHEK1,TTK,CENPK,HNRNPA1,DSN1,RCOR2,CDC45,BLM,AURKA,NEK2,SCML2,NCAPG,BRCA1,NDC80,CENPM,RECQL4,RAD54B,NCAPD2,MKI67,KIF14,TACC3,DNA2,DEK,PSRC1,RAD54L,CBX2,KIF2C,CDCA4,RAD51,NCAPD3,VRK1,KIF23,DDX12P,NUP107,POLE2,CHAF1A,UBE2C,SMC4,CENPU,BIRC5,XRCC3,RFC3,SMC2,RFC4,FANCM,RFC…
GO: Biological Process	GO:0044770	cell cycle phase transition	1.197e-44	4.72e-41	4.291e-42	3.8e-41	72	686	KNTC1,CDKN3,CENPE,CENPF,ATAD5,ORC6,RPS6,DLGAP5,E2F7,MCM2,MCM4,MCM6,MCM7,CHEK1,MCM10,RRM2,TTK,MELK,CDC7,CDC45,BLM,TYMS,AURKA,CKS2,NEK2,BRCA1,NDC80,ZFP36L1,ANLN,DHFR,KIF14,TIMELESS,TACC3,IQGAP3,FOXM1,WEE1,RBBP8,POLE2,GTSE1,UBE2C,DTL,BIRC5,E2F1,XRCC3,SKP2,CDC14A,GMNN,TFAP4,E2F8,CCNA2,ZWINT,CCNB1,CCNF,HMGA2,LMNB1,CEP72,CCNB2,TPX2,MTBP,CEP152,CDK1,CLSPN,CDC20,CDC25C,ESPL1,RPA1,GEN1,PLK4,TP53,MAD2L1,BO…
GO: Biological Process	GO:0006260	DNA replication	4.026e-42	1.588e-38	1.323e-39	1.172e-38	51	297	EME1,CHAF1B,BRIP1,ATAD5,ORC6,TRAIP,BARD1,E2F7,MCM2,MCM4,MCM6,MCM7,CHEK1,MCM10,RRM2,FAM111B,CDC7,CDC45,BLM,BRCA1,RECQL4,TONSL,TIMELESS,FGFR1,DNA2,RAD51,MMS22L,RNASEH2A,RBBP8,POLE2,CHAF1A,DTL,GINS4,RFC3,RFC4,FANCM,RFC5,GMNN,E2F8,CCNA2,ESCO2,FAM111A,CHTF18,EXO1,GINS2,CDK1,CLSPN,POLQ,RPA1,GEN1,TP53
GO: Biological Process	GO:0071897	DNA biosynthetic process	1.08e-40	4.259e-37	3.276e-38	2.902e-37	59	471	EME1,CHAF1B,BRIP1,CENPF,ATAD5,ORC6,TRAIP,BARD1,E2F7,MCM2,MCM4,MCM6,MCM7,CHEK1,MCM10,RRM2,HNRNPA1,LIN9,FAM111B,CDC7,CDC45,BLM,TYMS,NEK2,BRCA1,RECQL4,TONSL,TIMELESS,FGFR1,DNA2,RAD51,MMS22L,RNASEH2A,RBBP8,POLE2,CHAF1A,DTL,GINS4,RFC3,RFC4,FANCM,RFC5,GMNN,E2F8,CCNA2,ESCO2,HMGA2,FAM111A,CHTF18,EXO1,GINS2,CDK1,CLSPN,POLQ,RPA1,GEN1,TOP2A,TP53,AURKB
GO: Biological Process	GO:0000819	sister chromatid segregation	4.957e-39	1.955e-35	1.396e-36	1.237e-35	43	209	NUSAP1,KNTC1,KIF18A,INCENP,CENPE,CENPF,DLGAP5,KIF4A,NUF2,TTK,CENPK,DSN1,NEK2,NCAPG,NDC80,RECQL4,NCAPD2,KIF14,TACC3,PSRC1,KIF2C,NCAPD3,KIF23,DDX12P,UBE2C,SMC4,BIRC5,XRCC3,SMC2,NCAPH,CDCA8,SPAG5,ZWINT,CCNB1,CEP55,ESCO2,KIF18B,CDC20,ESPL1,GEN1,TOP2A,MAD2L1,AURKB
GO: Biological Process	GO:0098813	nuclear chromosome segregation	1.527e-38	6.024e-35	4.016e-36	3.557e-35	48	294	NUSAP1,KNTC1,KIF18A,EME1,BRIP1,INCENP,CENPE,CENPF,DLGAP5,KIF4A,NUF2,TTK,CENPK,DSN1,NEK2,NCAPG,NDC80,RECQL4,NCAPD2,KIF14,TACC3,PSRC1,KIF2C,NCAPD3,KIF23,DDX12P,UBE2C,SMC4,BIRC5,XRCC3,SMC2,FANCM,NCAPH,ECT2,CDCA8,SPAG5,ZWINT,CCNB1,CEP55,CENPQ,ESCO2,KIF18B,CDC20,ESPL1,GEN1,TOP2A,MAD2L1,AURKB
GO: Biological Process	GO:0000070	mitotic sister chromatid segregation	3.438e-37	1.356e-33	8.474e-35	7.506e-34	39	172	NUSAP1,KNTC1,KIF18A,INCENP,CENPE,CENPF,DLGAP5,KIF4A,NUF2,TTK,CENPK,DSN1,NEK2,NCAPG,NDC80,NCAPD2,KIF14,TACC3,PSRC1,KIF2C,NCAPD3,KIF23,UBE2C,SMC4,BIRC5,XRCC3,SMC2,NCAPH,CDCA8,SPAG5,ZWINT,CCNB1,CEP55,KIF18B,CDC20,ESPL1,GEN1,MAD2L1,AURKB
GO: Biological Process	GO:0051726	regulation of cell cycle	8.793e-37	3.468e-33	2.04e-34	1.807e-33	85	1311	NUSAP1,KNTC1,HMGN5,CDKN3,EME1,BRIP1,INCENP,CENPE,CENPF,ATAD5,RPS6,DLGAP5,BARD1,E2F7,CHEK1,RRM2,TTK,LIN9,CDC7,CDC45,BLM,AURKA,CKS2,NEK2,BRCA1,NDC80,ZFP36L1,ANLN,RECQL4,MKI67,ASPM,KIF14,TIMELESS,FGFR1,FGFR2,TACC3,DNA2,PSRC1,KIF11,RAD51,FOXM1,KIF23,SFRP1,POC1A,WEE1,RBBP8,GTSE1,UBE2C,DTL,BIRC5,E2F1,STIL,XRCC3,SKP2,ECT2,CDC14A,GMNN,TFAP4,E2F8,SPAG5,CCNA2,ZWINT,CCNB1,KIF20A,CCNF,RAD51AP1,HMGA2,LMNB1,CE…
GO: Biological Process	GO:0010564	regulation of cell cycle process	2.177e-35	8.588e-32	4.771e-33	4.226e-32	69	852	NUSAP1,KNTC1,HMGN5,INCENP,CENPE,CENPF,ATAD5,DLGAP5,E2F7,CHEK1,RRM2,TTK,CDC7,BLM,AURKA,NEK2,BRCA1,NDC80,ZFP36L1,ANLN,RECQL4,MKI67,KIF14,FGFR1,FGFR2,TACC3,PSRC1,KIF11,RAD51,FOXM1,KIF23,SFRP1,POC1A,WEE1,RBBP8,GTSE1,UBE2C,DTL,BIRC5,E2F1,STIL,XRCC3,ECT2,CDC14A,TFAP4,E2F8,SPAG5,ZWINT,CCNB1,KIF20A,CCNF,RAD51AP1,HMGA2,LMNB1,CEP72,TPX2,MTBP,CEP152,CDK1,CLSPN,CDC20,CDC25C,ESPL1,GEN1,PLK4,TP53,MAD2L1,BORA,A…
GO: Biological Process	GO:0006259	DNA metabolic process	3.955e-35	1.56e-31	8.209e-33	7.271e-32	77	1107	EME1,CHAF1B,RAD18,BRIP1,CENPF,ATAD5,ORC6,TRAIP,BARD1,E2F7,MCM2,HMGB2,MCM4,MCM6,MCM7,CHEK1,MND1,MCM10,RRM2,HNRNPA1,LIN9,FAM111B,CDC7,CDC45,BLM,TYMS,FANCB,NEK2,BRCA1,RECQL4,RAD54B,TONSL,TIMELESS,FGFR1,PARPBP,DNA2,DEK,RAD54L,KPNA2,RAD51,FOXM1,MMS22L,RNASEH2A,RBBP8,POLE2,CHAF1A,DTL,SMC4,GINS4,XRCC2,XRCC3,RFC3,SMC2,RFC4,FANCM,RFC5,GMNN,E2F8,CCNA2,ESCO2,PRMT6,RAD51AP1,HMGA2,FAM111A,FANCI,CHTF18,EXO1,GI…
GO: Biological Process	GO:0006974	cellular response to DNA damage stimulus	9.65e-35	3.806e-31	1.903e-32	1.685e-31	70	902	CDKN3,EME1,CHAF1B,RAD18,BRIP1,ATAD5,TRAIP,BARD1,E2F7,MCM2,HMGB2,MCM4,MCM6,MCM7,CHEK1,MCM10,CDC7,CDC45,BLM,AURKA,FANCB,BRCA1,YAP1,RECQL4,RAD54B,TONSL,TIMELESS,PARPBP,DNA2,DEK,RAD54L,RAD51,FOXM1,MMS22L,RNASEH2A,RBBP8,POLE2,CHAF1A,GTSE1,DTL,SMC4,GINS4,E2F1,XRCC2,XRCC3,RFC3,SMC2,RFC4,FANCM,RFC5,TFAP4,E2F8,CCNB1,ESCO2,PRMT6,RAD51AP1,HMGA2,FAM111A,FANCI,EXO1,GINS2,NEIL3,CDK1,CLSPN,POLQ,CDC25C,RPA1,GEN1…
GO: Biological Process	GO:0006281	DNA repair	2.531e-33	9.983e-30	4.754e-31	4.21e-30	57	584	EME1,CHAF1B,RAD18,BRIP1,TRAIP,BARD1,MCM2,HMGB2,MCM4,MCM6,MCM7,CHEK1,CDC7,CDC45,BLM,FANCB,BRCA1,RECQL4,RAD54B,TONSL,TIMELESS,PARPBP,DNA2,DEK,RAD54L,RAD51,FOXM1,MMS22L,RNASEH2A,RBBP8,POLE2,CHAF1A,DTL,SMC4,GINS4,XRCC2,XRCC3,RFC3,SMC2,RFC4,FANCM,RFC5,ESCO2,PRMT6,RAD51AP1,HMGA2,FAM111A,FANCI,EXO1,GINS2,NEIL3,CDK1,CLSPN,POLQ,RPA1,GEN1,TP53
GO: Biological Process	GO:0071103	DNA conformation change	9.598e-31	3.786e-27	1.721e-28	1.524e-27	45	363	NUSAP1,CHAF1B,BRIP1,CENPN,CENPA,INCENP,HJURP,MCM2,OIP5,HMGB2,MCM4,MCM6,MCM7,CENPK,BLM,NCAPG,CENPM,RECQL4,RAD54B,NCAPD2,DNA2,RAD54L,RAD51,NCAPD3,DDX12P,CHAF1A,SMC4,CENPU,RFC3,SMC2,RFC4,FANCM,RFC5,NCAPH,CCNB1,ITGB3BP,CENPQ,HMGA2,ASF1B,CHTF18,CDK1,POLQ,RPA1,TOP2A,TP53
GO: Biological Process	GO:0006261	DNA-dependent DNA replication	1.073e-30	4.231e-27	1.84e-28	1.629e-27	34	168	EME1,ATAD5,ORC6,TRAIP,E2F7,MCM2,MCM4,MCM6,MCM7,MCM10,CDC7,CDC45,BLM,RECQL4,TONSL,TIMELESS,FGFR1,DNA2,RAD51,MMS22L,POLE2,GINS4,RFC3,RFC4,FANCM,RFC5,GMNN,E2F8,FAM111A,CHTF18,GINS2,POLQ,RPA1,GEN1
GO: Biological Process	GO:0000075	cell cycle checkpoint signaling	2.255e-28	8.894e-25	3.706e-26	3.282e-25	36	229	KNTC1,EME1,BRIP1,CENPE,CENPF,RPS6,E2F7,CHEK1,TTK,CDC45,BLM,AURKA,BRCA1,NDC80,TIMELESS,DNA2,WEE1,GTSE1,DTL,BIRC5,E2F1,STIL,XRCC3,E2F8,ZWINT,CCNB1,HMGA2,MTBP,CDK1,CLSPN,CDC20,CDC25C,GEN1,TP53,MAD2L1,AURKB
GO: Biological Process	GO:0006302	double-strand break repair	6.693e-28	2.64e-24	1.056e-25	9.352e-25	38	273	EME1,BRIP1,BARD1,MCM2,HMGB2,MCM4,MCM6,MCM7,CHEK1,CDC7,CDC45,BLM,FANCB,BRCA1,RECQL4,RAD54B,TONSL,TIMELESS,PARPBP,DNA2,DEK,RAD54L,RAD51,FOXM1,MMS22L,RBBP8,GINS4,XRCC2,XRCC3,FANCM,ESCO2,RAD51AP1,HMGA2,GINS2,POLQ,RPA1,GEN1,TP53
GO: Biological Process	GO:0007346	regulation of mitotic cell cycle	1.067e-27	4.21e-24	1.619e-25	1.434e-24	54	660	NUSAP1,KNTC1,EME1,CENPE,CENPF,ATAD5,RPS6,DLGAP5,E2F7,CHEK1,TTK,CDC7,BLM,AURKA,CKS2,NEK2,BRCA1,NDC80,ZFP36L1,ANLN,MKI67,KIF14,FGFR1,FGFR2,WEE1,GTSE1,UBE2C,DTL,BIRC5,E2F1,STIL,XRCC3,CDC14A,TFAP4,E2F8,ZWINT,CCNB1,HMGA2,LMNB1,CEP72,TPX2,MTBP,CEP152,CDK1,CLSPN,CDC20,CDC25C,ESPL1,GEN1,PLK4,TP53,MAD2L1,BORA,AURKB
GO: Biological Process	GO:0045786	negative regulation of cell cycle	2.237e-27	8.823e-24	3.268e-25	2.895e-24	54	670	KNTC1,HMGN5,CDKN3,EME1,BRIP1,CENPE,CENPF,RPS6,BARD1,E2F7,CHEK1,RRM2,TTK,CDC7,CDC45,BLM,AURKA,NEK2,BRCA1,NDC80,ZFP36L1,RECQL4,TIMELESS,FGFR2,DNA2,RAD51,FOXM1,WEE1,RBBP8,GTSE1,DTL,BIRC5,E2F1,STIL,XRCC3,CDC14A,GMNN,TFAP4,E2F8,ZWINT,CCNB1,CCNF,HMGA2,MTBP,CDK1,PRR11,CLSPN,CDC20,CDC25C,ESPL1,GEN1,TP53,MAD2L1,AURKB
GO: Biological Process	GO:0007093	mitotic cell cycle checkpoint signaling	3.518e-26	1.387e-22	4.955e-24	4.389e-23	31	175	KNTC1,EME1,CENPE,CENPF,RPS6,E2F7,CHEK1,TTK,BLM,AURKA,BRCA1,NDC80,WEE1,GTSE1,BIRC5,E2F1,STIL,XRCC3,E2F8,ZWINT,CCNB1,HMGA2,MTBP,CDK1,CLSPN,CDC20,CDC25C,GEN1,TP53,MAD2L1,AURKB
GO: Biological Process	GO:1901990	regulation of mitotic cell cycle phase transition	6.533e-26	2.576e-22	8.884e-24	7.869e-23	45	470	KNTC1,CENPE,CENPF,ATAD5,DLGAP5,E2F7,CHEK1,TTK,CDC7,BLM,AURKA,NEK2,BRCA1,NDC80,ZFP36L1,ANLN,KIF14,WEE1,GTSE1,UBE2C,DTL,BIRC5,E2F1,XRCC3,CDC14A,TFAP4,E2F8,ZWINT,CCNB1,HMGA2,LMNB1,CEP72,TPX2,MTBP,CEP152,CDK1,CLSPN,CDC20,CDC25C,ESPL1,GEN1,PLK4,TP53,MAD2L1,AURKB
GO: Biological Process	GO:0006310	DNA recombination	1.773e-25	6.993e-22	2.331e-23	2.065e-22	38	317	EME1,RAD18,BRIP1,ATAD5,MCM2,HMGB2,MCM4,MCM6,MCM7,CHEK1,MND1,CDC7,CDC45,BLM,FANCB,BRCA1,RECQL4,RAD54B,TONSL,TIMELESS,PARPBP,RAD54L,KPNA2,RAD51,MMS22L,RBBP8,GINS4,XRCC2,XRCC3,FANCM,RAD51AP1,CHTF18,EXO1,GINS2,POLQ,RPA1,GEN1,TOP2A
GO: Biological Process	GO:0010948	negative regulation of cell cycle process	2.217e-25	8.744e-22	2.821e-23	2.498e-22	41	386	KNTC1,HMGN5,CENPE,CENPF,E2F7,CHEK1,RRM2,TTK,CDC7,BLM,AURKA,NEK2,BRCA1,NDC80,ZFP36L1,RECQL4,FGFR2,RAD51,WEE1,RBBP8,GTSE1,DTL,BIRC5,E2F1,XRCC3,TFAP4,E2F8,ZWINT,CCNB1,CCNF,HMGA2,MTBP,CDK1,CLSPN,CDC20,CDC25C,ESPL1,GEN1,TP53,MAD2L1,AURKB
GO: Biological Process	GO:0000724	double-strand break repair via homologous recombination	2.297e-25	9.06e-22	2.831e-23	2.508e-22	28	139	MCM2,MCM4,MCM6,MCM7,CHEK1,CDC7,CDC45,BLM,FANCB,BRCA1,RECQL4,RAD54B,TONSL,TIMELESS,PARPBP,RAD54L,RAD51,MMS22L,RBBP8,GINS4,XRCC2,XRCC3,FANCM,RAD51AP1,GINS2,POLQ,RPA1,GEN1
GO: Biological Process	GO:0000725	recombinational repair	3.502e-25	1.381e-21	4.185e-23	3.707e-22	28	141	MCM2,MCM4,MCM6,MCM7,CHEK1,CDC7,CDC45,BLM,FANCB,BRCA1,RECQL4,RAD54B,TONSL,TIMELESS,PARPBP,RAD54L,RAD51,MMS22L,RBBP8,GINS4,XRCC2,XRCC3,FANCM,RAD51AP1,GINS2,POLQ,RPA1,GEN1
GO: Biological Process	GO:0045787	positive regulation of cell cycle	5.684e-25	2.242e-21	6.594e-23	5.84e-22	43	444	NUSAP1,HMGN5,CENPE,ATAD5,DLGAP5,E2F7,CHEK1,CDC7,AURKA,CKS2,BRCA1,NDC80,KIF14,FGFR1,FGFR2,PSRC1,KIF23,POC1A,GTSE1,UBE2C,DTL,BIRC5,E2F1,STIL,XRCC3,ECT2,CDC14A,TFAP4,E2F8,SPAG5,CCNB1,RAD51AP1,HMGA2,LMNB1,MTBP,CDK1,CDC25C,ESPL1,GEN1,PLK4,TP53,MAD2L1,AURKB
GO: Biological Process	GO:1901987	regulation of cell cycle phase transition	2.153e-24	8.491e-21	2.426e-22	2.149e-21	45	511	KNTC1,CENPE,CENPF,ATAD5,DLGAP5,E2F7,CHEK1,TTK,CDC7,BLM,AURKA,NEK2,BRCA1,NDC80,ZFP36L1,ANLN,KIF14,WEE1,GTSE1,UBE2C,DTL,BIRC5,E2F1,XRCC3,CDC14A,TFAP4,E2F8,ZWINT,CCNB1,HMGA2,LMNB1,CEP72,TPX2,MTBP,CEP152,CDK1,CLSPN,CDC20,CDC25C,ESPL1,GEN1,PLK4,TP53,MAD2L1,AURKB
GO: Biological Process	GO:0051321	meiotic cell cycle	1.145e-23	4.514e-20	1.188e-21	1.052e-20	35	289	KIF18A,EME1,BRIP1,INCENP,CENPE,NUF2,MND1,TTK,AURKA,CKS2,NEK2,NDC80,RAD54B,NCAPD2,MKI67,ASPM,RAD54L,RAD51,NCAPD3,RBBP8,SMC4,XRCC2,SMC2,FANCM,NCAPH,RAD51AP1,HMGA2,CCNB2,CHTF18,EXO1,CDC20,CDC25C,ESPL1,RPA1,TOP2A
GO: Biological Process	GO:0140013	meiotic nuclear division	1.145e-23	4.514e-20	1.188e-21	1.052e-20	35	289	KIF18A,EME1,BRIP1,INCENP,CENPE,NUF2,MND1,TTK,AURKA,CKS2,NEK2,NDC80,RAD54B,NCAPD2,MKI67,ASPM,RAD54L,RAD51,NCAPD3,RBBP8,SMC4,XRCC2,SMC2,FANCM,NCAPH,RAD51AP1,HMGA2,CCNB2,CHTF18,EXO1,CDC20,CDC25C,ESPL1,RPA1,TOP2A
GO: Biological Process	GO:1903046	meiotic cell cycle process	1.145e-23	4.514e-20	1.188e-21	1.052e-20	35	289	KIF18A,EME1,BRIP1,INCENP,CENPE,NUF2,MND1,TTK,AURKA,CKS2,NEK2,NDC80,RAD54B,NCAPD2,MKI67,ASPM,RAD54L,RAD51,NCAPD3,RBBP8,SMC4,XRCC2,SMC2,FANCM,NCAPH,RAD51AP1,HMGA2,CCNB2,CHTF18,EXO1,CDC20,CDC25C,ESPL1,RPA1,TOP2A
GO: Biological Process	GO:0090068	positive regulation of cell cycle process	1.048e-22	4.131e-19	1.059e-20	9.383e-20	36	331	NUSAP1,CENPE,ATAD5,DLGAP5,E2F7,CDC7,AURKA,BRCA1,NDC80,KIF14,FGFR1,KIF23,POC1A,GTSE1,UBE2C,DTL,BIRC5,E2F1,XRCC3,ECT2,CDC14A,E2F8,SPAG5,CCNB1,RAD51AP1,HMGA2,LMNB1,MTBP,CDK1,CDC25C,ESPL1,GEN1,PLK4,TP53,MAD2L1,AURKB
GO: Biological Process	GO:0007088	regulation of mitotic nuclear division	1.889e-21	7.451e-18	1.863e-19	1.65e-18	24	124	NUSAP1,KNTC1,CENPE,CENPF,DLGAP5,CHEK1,TTK,AURKA,NEK2,NDC80,MKI67,FGFR2,BIRC5,XRCC3,ZWINT,CCNB1,MTBP,CDC20,CDC25C,ESPL1,GEN1,MAD2L1,BORA,AURKB
GO: Biological Process	GO:0051304	chromosome separation	9.491e-21	3.743e-17	9.13e-19	8.087e-18	22	103	KNTC1,EME1,CENPE,CENPF,DLGAP5,TTK,NDC80,TACC3,NCAPD3,UBE2C,BIRC5,XRCC3,FANCM,NCAPH,ZWINT,CCNB1,CDC20,ESPL1,GEN1,TOP2A,MAD2L1,AURKB
GO: Biological Process	GO:0044839	cell cycle G2/M phase transition	2.045e-20	8.064e-17	1.92e-18	1.7e-17	32	291	CENPF,ATAD5,CHEK1,MELK,CDC7,BLM,AURKA,NEK2,BRCA1,NDC80,KIF14,FOXM1,WEE1,GTSE1,DTL,BIRC5,SKP2,CCNA2,CCNB1,HMGA2,LMNB1,CEP72,CCNB2,TPX2,CEP152,CDK1,CLSPN,CDC25C,PLK4,TP53,BORA,AURKB
GO: Biological Process	GO:0051983	regulation of chromosome segregation	2.695e-20	1.063e-16	2.472e-18	2.19e-17	21	94	KNTC1,RAD18,CENPE,CENPF,DLGAP5,TTK,NDC80,MKI67,TACC3,KIF2C,UBE2C,BIRC5,XRCC3,ZWINT,CCNB1,CHTF18,CDC20,ESPL1,GEN1,MAD2L1,AURKB
GO: Biological Process	GO:0051783	regulation of nuclear division	3.457e-20	1.363e-16	3.099e-18	2.745e-17	25	156	NUSAP1,KNTC1,CENPE,CENPF,DLGAP5,CHEK1,TTK,AURKA,NEK2,NDC80,MKI67,FGFR2,BIRC5,XRCC3,ZWINT,CCNB1,RAD51AP1,MTBP,CDC20,CDC25C,ESPL1,GEN1,MAD2L1,BORA,AURKB
GO: Biological Process	GO:0045930	negative regulation of mitotic cell cycle	4.132e-20	1.63e-16	3.621e-18	3.208e-17	34	345	KNTC1,EME1,CENPE,CENPF,RPS6,E2F7,CHEK1,TTK,BLM,AURKA,BRCA1,NDC80,ZFP36L1,FGFR2,WEE1,GTSE1,BIRC5,E2F1,STIL,XRCC3,CDC14A,E2F8,ZWINT,CCNB1,HMGA2,MTBP,CDK1,CLSPN,CDC20,CDC25C,GEN1,TP53,MAD2L1,AURKB
GO: Biological Process	GO:0032392	DNA geometric change	1e-19	3.944e-16	8.574e-18	7.594e-17	22	114	BRIP1,MCM2,HMGB2,MCM4,MCM6,MCM7,BLM,RECQL4,RAD54B,DNA2,RAD54L,RAD51,DDX12P,RFC3,RFC4,FANCM,RFC5,CHTF18,POLQ,RPA1,TOP2A,TP53
GO: Biological Process	GO:0031577	spindle checkpoint signaling	3.373e-19	1.33e-15	2.831e-17	2.507e-16	16	46	KNTC1,CENPE,CENPF,TTK,AURKA,NDC80,BIRC5,STIL,XRCC3,ZWINT,CCNB1,MTBP,CDC20,GEN1,MAD2L1,AURKB
GO: Biological Process	GO:1902850	microtubule cytoskeleton organization involved in mitosis	3.953e-19	1.559e-15	3.248e-17	2.877e-16	24	154	NUSAP1,CENPA,CENPE,DLGAP5,SPC25,KIF4A,NUF2,TTK,AURKA,NEK2,NDC80,TACC3,PSRC1,KIF11,KIF23,POC1A,STIL,CCNB1,TPX2,CDC20,ESPL1,MAD2L1,BORA,AURKB
GO: Biological Process	GO:0044786	cell cycle DNA replication	5.197e-19	2.05e-15	4.183e-17	3.705e-16	18	68	ATAD5,E2F7,MCM2,MCM4,MCM6,MCM7,CDC7,CDC45,FGFR1,DNA2,RAD51,POLE2,RFC3,RFC4,RFC5,GMNN,E2F8,RPA1
GO: Biological Process	GO:0000082	G1/S transition of mitotic cell cycle	6.945e-19	2.739e-15	5.478e-17	4.852e-16	31	303	CDKN3,ORC6,RPS6,E2F7,MCM2,MCM4,MCM6,MCM7,MCM10,RRM2,CDC7,CDC45,TYMS,AURKA,DHFR,KIF14,IQGAP3,WEE1,RBBP8,POLE2,GTSE1,E2F1,SKP2,GMNN,E2F8,CCNB1,MTBP,CDK1,CDC25C,RPA1,TP53
GO: Biological Process	GO:0044843	cell cycle G1/S phase transition	9.114e-19	3.595e-15	7.048e-17	6.243e-16	32	330	CDKN3,ORC6,RPS6,E2F7,MCM2,MCM4,MCM6,MCM7,MCM10,RRM2,CDC7,CDC45,TYMS,AURKA,DHFR,KIF14,IQGAP3,WEE1,RBBP8,POLE2,GTSE1,E2F1,SKP2,GMNN,E2F8,CCNA2,CCNB1,MTBP,CDK1,CDC25C,RPA1,TP53
GO: Biological Process	GO:0071174	mitotic spindle checkpoint signaling	4.263e-18	1.681e-14	3.234e-16	2.864e-15	15	43	KNTC1,CENPE,CENPF,TTK,NDC80,BIRC5,STIL,XRCC3,ZWINT,CCNB1,MTBP,CDC20,GEN1,MAD2L1,AURKB
GO: Biological Process	GO:0007091	metaphase/anaphase transition of mitotic cell cycle	6.351e-18	2.505e-14	4.726e-16	4.186e-15	17	65	KNTC1,CENPE,CENPF,DLGAP5,TTK,NDC80,TACC3,UBE2C,BIRC5,XRCC3,ZWINT,CCNB1,CDC20,ESPL1,GEN1,MAD2L1,AURKB
GO: Biological Process	GO:0045839	negative regulation of mitotic nuclear division	6.537e-18	2.578e-14	4.774e-16	4.229e-15	16	54	KNTC1,CENPE,CENPF,CHEK1,TTK,NDC80,FGFR2,BIRC5,XRCC3,ZWINT,CCNB1,MTBP,CDC20,GEN1,MAD2L1,AURKB
GO: Biological Process	GO:0007051	spindle organization	7.467e-18	2.945e-14	5.355e-16	4.743e-15	26	214	INCENP,CENPE,DLGAP5,SPC25,KIF4A,NUF2,TTK,AURKA,NEK2,NDC80,ASPM,TACC3,PSRC1,KIF11,KIF23,POC1A,STIL,SPAG5,CCNB1,CEP72,CCNB2,TPX2,CDC20,ESPL1,BORA,AURKB
GO: Biological Process	GO:0032508	DNA duplex unwinding	9.469e-18	3.734e-14	6.669e-16	5.907e-15	20	107	BRIP1,MCM2,MCM4,MCM6,MCM7,BLM,RECQL4,RAD54B,DNA2,RAD54L,RAD51,DDX12P,RFC3,RFC4,FANCM,RFC5,CHTF18,POLQ,RPA1,TOP2A
GO: Biological Process	GO:1901988	negative regulation of cell cycle phase transition	1.272e-17	5.018e-14	8.804e-16	7.798e-15	29	286	KNTC1,CENPE,CENPF,E2F7,CHEK1,TTK,BLM,AURKA,BRCA1,NDC80,ZFP36L1,WEE1,GTSE1,DTL,BIRC5,E2F1,XRCC3,E2F8,ZWINT,CCNB1,HMGA2,CDK1,CLSPN,CDC20,CDC25C,GEN1,TP53,MAD2L1,AURKB
GO: Biological Process	GO:0044784	metaphase/anaphase transition of cell cycle	1.476e-17	5.821e-14	9.865e-16	8.738e-15	17	68	KNTC1,CENPE,CENPF,DLGAP5,TTK,NDC80,TACC3,UBE2C,BIRC5,XRCC3,ZWINT,CCNB1,CDC20,ESPL1,GEN1,MAD2L1,AURKB
GO: Biological Process	GO:0010965	regulation of mitotic sister chromatid separation	1.476e-17	5.821e-14	9.865e-16	8.738e-15	17	68	KNTC1,CENPE,CENPF,DLGAP5,TTK,NDC80,TACC3,UBE2C,BIRC5,XRCC3,ZWINT,CCNB1,CDC20,ESPL1,GEN1,MAD2L1,AURKB
GO: Biological Process	GO:0000226	microtubule cytoskeleton organization	1.625e-17	6.408e-14	1.068e-15	9.46e-15	49	903	NUSAP1,KIF18A,KATNAL2,CENPA,INCENP,CENPE,DLGAP5,SPC25,KIF4A,NUF2,CHEK1,TTK,AURKA,NEK2,BRCA1,NDC80,YAP1,ASPM,KIF14,TACC3,PSRC1,KIF11,KIF2C,KIF23,POC1A,WEE1,BIRC5,STIL,XRCC2,XRCC3,CDC14A,SPAG5,CCNB1,KIF20A,CCNF,CEP72,CCNB2,TPX2,CEP152,CDK1,KIF18B,CDC20,ESPL1,SKA1,GEN1,PLK4,MAD2L1,BORA,AURKB
GO: Biological Process	GO:1901991	negative regulation of mitotic cell cycle phase transition	1.774e-17	6.998e-14	1.147e-15	1.016e-14	28	266	KNTC1,CENPE,CENPF,E2F7,CHEK1,TTK,BLM,AURKA,BRCA1,NDC80,ZFP36L1,WEE1,GTSE1,BIRC5,E2F1,XRCC3,E2F8,ZWINT,CCNB1,HMGA2,CDK1,CLSPN,CDC20,CDC25C,GEN1,TP53,MAD2L1,AURKB
GO: Biological Process	GO:0000086	G2/M transition of mitotic cell cycle	2.903e-17	1.145e-13	1.846e-15	1.635e-14	28	271	CENPF,CHEK1,MELK,CDC7,BLM,AURKA,NEK2,BRCA1,KIF14,FOXM1,WEE1,DTL,BIRC5,SKP2,CCNA2,CCNB1,HMGA2,LMNB1,CEP72,CCNB2,TPX2,CEP152,CDK1,CLSPN,CDC25C,PLK4,BORA,AURKB
GO: Biological Process	GO:0051306	mitotic sister chromatid separation	3.284e-17	1.295e-13	2.056e-15	1.821e-14	17	71	KNTC1,CENPE,CENPF,DLGAP5,TTK,NDC80,TACC3,UBE2C,BIRC5,XRCC3,ZWINT,CCNB1,CDC20,ESPL1,GEN1,MAD2L1,AURKB
GO: Biological Process	GO:0006323	DNA packaging	3.941e-17	1.554e-13	2.429e-15	2.151e-14	27	251	NUSAP1,CHAF1B,CENPN,CENPA,INCENP,HJURP,MCM2,OIP5,HMGB2,CENPK,NCAPG,CENPM,NCAPD2,NCAPD3,CHAF1A,SMC4,CENPU,SMC2,NCAPH,CCNB1,ITGB3BP,CENPQ,HMGA2,ASF1B,CDK1,TOP2A,TP53
GO: Biological Process	GO:0030071	regulation of mitotic metaphase/anaphase transition	7.715e-17	3.043e-13	4.61e-15	4.083e-14	16	62	KNTC1,CENPE,CENPF,DLGAP5,TTK,NDC80,UBE2C,BIRC5,XRCC3,ZWINT,CCNB1,CDC20,ESPL1,GEN1,MAD2L1,AURKB
GO: Biological Process	GO:0051784	negative regulation of nuclear division	7.715e-17	3.043e-13	4.61e-15	4.083e-14	16	62	KNTC1,CENPE,CENPF,CHEK1,TTK,NDC80,FGFR2,BIRC5,XRCC3,ZWINT,CCNB1,MTBP,CDC20,GEN1,MAD2L1,AURKB
GO: Biological Process	GO:0033045	regulation of sister chromatid segregation	8.978e-17	3.541e-13	5.207e-15	4.612e-14	17	75	KNTC1,CENPE,CENPF,DLGAP5,TTK,NDC80,TACC3,UBE2C,BIRC5,XRCC3,ZWINT,CCNB1,CDC20,ESPL1,GEN1,MAD2L1,AURKB
GO: Biological Process	GO:1905818	regulation of chromosome separation	8.978e-17	3.541e-13	5.207e-15	4.612e-14	17	75	KNTC1,CENPE,CENPF,DLGAP5,TTK,NDC80,TACC3,UBE2C,BIRC5,XRCC3,ZWINT,CCNB1,CDC20,ESPL1,GEN1,MAD2L1,AURKB
GO: Biological Process	GO:0033260	nuclear DNA replication	1.022e-16	4.031e-13	5.842e-15	5.175e-14	16	63	ATAD5,MCM2,MCM4,MCM6,MCM7,CDC7,CDC45,FGFR1,DNA2,RAD51,POLE2,RFC3,RFC4,RFC5,GMNN,RPA1
GO: Biological Process	GO:1902099	regulation of metaphase/anaphase transition of cell cycle	1.766e-16	6.966e-13	9.951e-15	8.814e-14	16	65	KNTC1,CENPE,CENPF,DLGAP5,TTK,NDC80,UBE2C,BIRC5,XRCC3,ZWINT,CCNB1,CDC20,ESPL1,GEN1,MAD2L1,AURKB
GO: Biological Process	GO:0007052	mitotic spindle organization	2.699e-16	1.064e-12	1.499e-14	1.328e-13	20	126	CENPE,DLGAP5,SPC25,KIF4A,NUF2,TTK,AURKA,NEK2,NDC80,TACC3,PSRC1,KIF11,KIF23,POC1A,STIL,CCNB1,TPX2,CDC20,BORA,AURKB
GO: Biological Process	GO:0072331	signal transduction by p53 class mediator	4.395e-16	1.733e-12	2.407e-14	2.132e-13	27	276	BRIP1,ATAD5,BARD1,E2F7,CHEK1,BLM,AURKA,BRCA1,DNA2,FOXM1,RBBP8,GTSE1,E2F1,RFC3,RFC4,RFC5,TFAP4,E2F8,CCNB1,PRMT6,TPX2,EXO1,CDK1,CDC25C,RPA1,TP53,AURKB
GO: Biological Process	GO:2001251	negative regulation of chromosome organization	7.147e-16	2.819e-12	3.862e-14	3.42e-13	18	99	KNTC1,CENPE,CENPF,MCM2,TTK,HNRNPA1,NDC80,RECQL4,BIRC5,XRCC3,ZWINT,CCNB1,CDC20,ESPL1,GEN1,TOP2A,MAD2L1,AURKB
GO: Biological Process	GO:0051985	negative regulation of chromosome segregation	1.409e-15	5.558e-12	7.511e-14	6.653e-13	14	49	KNTC1,CENPE,CENPF,TTK,NDC80,BIRC5,XRCC3,ZWINT,CCNB1,CHTF18,CDC20,GEN1,MAD2L1,AURKB
GO: Biological Process	GO:0065004	protein-DNA complex assembly	1.711e-15	6.75e-12	9e-14	7.972e-13	28	317	CHAF1B,CENPN,CENPA,CENPE,CENPF,HJURP,DLGAP5,MCM2,OIP5,HMGB2,MCM4,MCM6,MCM7,CENPK,HNRNPA1,CDC45,NEK2,CENPM,RAD51,CHAF1A,CENPU,GMNN,ITGB3BP,CENPQ,ASF1B,RPA1,TP53,AURKB
GO: Biological Process	GO:0051303	establishment of chromosome localization	1.947e-15	7.681e-12	1.011e-13	8.951e-13	17	89	KIF18A,INCENP,CENPE,CENPF,DLGAP5,NUF2,NDC80,KIF14,PSRC1,KIF2C,BIRC5,CDCA8,SPAG5,CCNB1,CEP55,CENPQ,AURKB
GO: Biological Process	GO:0050000	chromosome localization	2.884e-15	1.138e-11	1.477e-13	1.309e-12	17	91	KIF18A,INCENP,CENPE,CENPF,DLGAP5,NUF2,NDC80,KIF14,PSRC1,KIF2C,BIRC5,CDCA8,SPAG5,CCNB1,CEP55,CENPQ,AURKB
GO: Biological Process	GO:0007094	mitotic spindle assembly checkpoint signaling	3.2e-15	1.262e-11	1.598e-13	1.415e-12	13	41	KNTC1,CENPE,CENPF,TTK,NDC80,BIRC5,XRCC3,ZWINT,CCNB1,CDC20,GEN1,MAD2L1,AURKB
GO: Biological Process	GO:0071173	spindle assembly checkpoint signaling	3.2e-15	1.262e-11	1.598e-13	1.415e-12	13	41	KNTC1,CENPE,CENPF,TTK,NDC80,BIRC5,XRCC3,ZWINT,CCNB1,CDC20,GEN1,MAD2L1,AURKB
GO: Biological Process	GO:0045841	negative regulation of mitotic metaphase/anaphase transition	6.49e-15	2.559e-11	3.199e-13	2.834e-12	13	43	KNTC1,CENPE,CENPF,TTK,NDC80,BIRC5,XRCC3,ZWINT,CCNB1,CDC20,GEN1,MAD2L1,AURKB
GO: Biological Process	GO:0007017	microtubule-based process	6.755e-15	2.664e-11	3.289e-13	2.913e-12	51	1133	NUSAP1,KIF18A,KATNAL2,CENPA,INCENP,CENPE,DLGAP5,SPC25,KIF4A,NUF2,CHEK1,TTK,AURKA,NEK2,KIF15,BRCA1,NDC80,YAP1,ASPM,KIF14,TACC3,PSRC1,KIF11,KIF2C,KIF23,POC1A,WEE1,GTSE1,BIRC5,STIL,XRCC2,XRCC3,CDC14A,SPAG5,CCNB1,KIF20A,CCNF,CEP72,CCNB2,TPX2,CEP152,CDK1,KIF18B,CDC20,ESPL1,SKA1,GEN1,PLK4,MAD2L1,BORA,AURKB
GO: Biological Process	GO:0051310	metaphase plate congression	1.177e-14	4.644e-11	5.663e-13	5.016e-12	15	69	KIF18A,INCENP,CENPE,CENPF,NUF2,NDC80,KIF14,PSRC1,KIF2C,CDCA8,SPAG5,CCNB1,CEP55,CENPQ,AURKB
GO: Biological Process	GO:1902100	negative regulation of metaphase/anaphase transition of cell cycle	1.265e-14	4.991e-11	6.013e-13	5.326e-12	13	45	KNTC1,CENPE,CENPF,TTK,NDC80,BIRC5,XRCC3,ZWINT,CCNB1,CDC20,GEN1,MAD2L1,AURKB
GO: Biological Process	GO:0033048	negative regulation of mitotic sister chromatid segregation	1.744e-14	6.877e-11	7.996e-13	7.082e-12	13	46	KNTC1,CENPE,CENPF,TTK,NDC80,BIRC5,XRCC3,ZWINT,CCNB1,CDC20,GEN1,MAD2L1,AURKB
GO: Biological Process	GO:0033046	negative regulation of sister chromatid segregation	1.744e-14	6.877e-11	7.996e-13	7.082e-12	13	46	KNTC1,CENPE,CENPF,TTK,NDC80,BIRC5,XRCC3,ZWINT,CCNB1,CDC20,GEN1,MAD2L1,AURKB
GO: Biological Process	GO:2000816	negative regulation of mitotic sister chromatid separation	1.744e-14	6.877e-11	7.996e-13	7.082e-12	13	46	KNTC1,CENPE,CENPF,TTK,NDC80,BIRC5,XRCC3,ZWINT,CCNB1,CDC20,GEN1,MAD2L1,AURKB
GO: Biological Process	GO:1905819	negative regulation of chromosome separation	3.229e-14	1.274e-10	1.464e-12	1.297e-11	13	48	KNTC1,CENPE,CENPF,TTK,NDC80,BIRC5,XRCC3,ZWINT,CCNB1,CDC20,GEN1,MAD2L1,AURKB
GO: Biological Process	GO:1902749	regulation of cell cycle G2/M phase transition	4.118e-14	1.624e-10	1.846e-12	1.635e-11	23	229	CENPF,ATAD5,CHEK1,CDC7,BLM,AURKA,NEK2,BRCA1,KIF14,GTSE1,DTL,CCNB1,HMGA2,LMNB1,CEP72,TPX2,CEP152,CDK1,CLSPN,CDC25C,PLK4,TP53,AURKB
GO: Biological Process	GO:0033047	regulation of mitotic sister chromatid segregation	4.345e-14	1.714e-10	1.925e-12	1.705e-11	13	49	KNTC1,CENPE,CENPF,TTK,NDC80,BIRC5,XRCC3,ZWINT,CCNB1,CDC20,GEN1,MAD2L1,AURKB
GO: Biological Process	GO:0071824	protein-DNA complex subunit organization	4.577e-14	1.805e-10	2.006e-12	1.777e-11	28	361	CHAF1B,CENPN,CENPA,CENPE,CENPF,HJURP,DLGAP5,MCM2,OIP5,HMGB2,MCM4,MCM6,MCM7,CENPK,HNRNPA1,CDC45,NEK2,CENPM,RAD51,CHAF1A,CENPU,GMNN,ITGB3BP,CENPQ,ASF1B,RPA1,TP53,AURKB
GO: Biological Process	GO:0031570	DNA integrity checkpoint signaling	6.271e-14	2.473e-10	2.718e-12	2.407e-11	20	166	EME1,BRIP1,E2F7,CHEK1,CDC45,BLM,AURKA,BRCA1,TIMELESS,DNA2,GTSE1,DTL,E2F1,E2F8,CCNB1,HMGA2,CDK1,CLSPN,CDC25C,TP53
GO: Biological Process	GO:0051383	kinetochore organization	7.129e-14	2.812e-10	3.056e-12	2.707e-11	10	22	CENPN,CENPA,CENPE,CENPF,DLGAP5,NUF2,CENPK,NDC80,SMC4,SMC2
GO: Biological Process	GO:0071459	protein localization to chromosome, centromeric region	8.385e-14	3.307e-10	3.525e-12	3.122e-11	14	64	CENPN,CENPA,HJURP,OIP5,TTK,CENPK,NDC80,CENPM,CENPU,ITGB3BP,CENPQ,MTBP,CDK1,AURKB
GO: Biological Process	GO:0022403	cell cycle phase	8.401e-14	3.313e-10	3.525e-12	3.122e-11	19	148	EME1,BRIP1,CENPE,MND1,TTK,AURKA,CKS2,NDC80,RAD54B,DEK,RAD54L,RAD51,FANCM,RAD51AP1,CCNB2,CHTF18,CDC20,ESPL1,TOP2A
GO: Biological Process	GO:0006275	regulation of DNA replication	3.398e-13	1.34e-09	1.411e-11	1.25e-10	17	120	ATAD5,E2F7,CDC7,BLM,TIMELESS,FGFR1,DNA2,RFC3,RFC4,RFC5,GMNN,E2F8,CCNA2,ESCO2,CHTF18,CDK1,TP53
GO: Biological Process	GO:0000727	double-strand break repair via break-induced replication	3.716e-13	1.466e-09	1.527e-11	1.352e-10	8	12	MCM2,MCM4,MCM6,MCM7,CDC7,CDC45,GINS4,GINS2
GO: Biological Process	GO:0030261	chromosome condensation	6.99e-13	2.757e-09	2.842e-11	2.517e-10	12	47	NUSAP1,INCENP,NCAPG,NCAPD2,NCAPD3,SMC4,SMC2,NCAPH,CCNB1,HMGA2,CDK1,TOP2A
GO: Biological Process	GO:0000003	reproduction	1.277e-12	5.038e-09	5.141e-11	4.553e-10	60	1714	KIF18A,EME1,RAD18,BRIP1,INCENP,CENPE,RPS6,E2F7,ETV5,HMGB2,NUF2,MND1,NR6A1,ADA,TTK,LIN9,FZD4,AURKA,CKS2,NEK2,NDC80,ZFP36L1,RAD54B,NCAPD2,MKI67,ASPM,UMPS,FGFR2,RAD54L,CBX2,RAD51,NCAPD3,FUT10,SFRP1,POC1A,NUP107,RBBP8,SMC4,E2F1,XRCC2,TEAD3,SMC2,FANCM,NCAPH,E2F8,CCNB1,CCNF,RAD51AP1,HMGA2,ASF1B,CCNB2,CHTF18,EXO1,CDK1,CDC20,CDC25C,ESPL1,RPA1,PLK4,TOP2A
GO: Biological Process	GO:0044848	biological phase	1.315e-12	5.184e-09	5.237e-11	4.638e-10	19	172	EME1,BRIP1,CENPE,MND1,TTK,AURKA,CKS2,NDC80,RAD54B,DEK,RAD54L,RAD51,FANCM,RAD51AP1,CCNB2,CHTF18,CDC20,ESPL1,TOP2A
GO: Biological Process	GO:0033044	regulation of chromosome organization	3.15e-12	1.243e-08	1.243e-10	1.101e-09	24	309	KNTC1,CENPE,CENPF,DLGAP5,MCM2,TTK,HNRNPA1,NEK2,BRCA1,NDC80,RECQL4,TACC3,UBE2C,BIRC5,XRCC3,ZWINT,CCNB1,CDC20,ESPL1,GEN1,TOP2A,TP53,MAD2L1,AURKB
GO: Biological Process	GO:0022414	reproductive process	3.862e-12	1.523e-08	1.502e-10	1.331e-09	59	1711	KIF18A,EME1,RAD18,BRIP1,INCENP,CENPE,RPS6,E2F7,ETV5,HMGB2,NUF2,MND1,NR6A1,ADA,TTK,FZD4,AURKA,CKS2,NEK2,NDC80,ZFP36L1,RAD54B,NCAPD2,MKI67,ASPM,UMPS,FGFR2,RAD54L,CBX2,RAD51,NCAPD3,FUT10,SFRP1,POC1A,NUP107,RBBP8,SMC4,E2F1,XRCC2,TEAD3,SMC2,FANCM,NCAPH,E2F8,CCNB1,CCNF,RAD51AP1,HMGA2,ASF1B,CCNB2,CHTF18,EXO1,CDK1,CDC20,CDC25C,ESPL1,RPA1,PLK4,TOP2A
GO: Biological Process	GO:0098762	meiotic cell cycle phase	3.924e-12	1.548e-08	1.502e-10	1.331e-09	17	139	EME1,BRIP1,CENPE,MND1,TTK,AURKA,CKS2,NDC80,RAD54B,RAD54L,RAD51,FANCM,RAD51AP1,CCNB2,CHTF18,ESPL1,TOP2A
GO: Biological Process	GO:0098764	meiosis I cell cycle phase	3.924e-12	1.548e-08	1.502e-10	1.331e-09	17	139	EME1,BRIP1,CENPE,MND1,TTK,AURKA,CKS2,NDC80,RAD54B,RAD54L,RAD51,FANCM,RAD51AP1,CCNB2,CHTF18,ESPL1,TOP2A
GO: Biological Process	GO:0000279	M phase	4.414e-12	1.741e-08	1.658e-10	1.469e-09	17	140	EME1,BRIP1,CENPE,MND1,AURKA,CKS2,NDC80,RAD54B,RAD54L,RAD51,FANCM,RAD51AP1,CCNB2,CHTF18,CDC20,ESPL1,TOP2A
GO: Biological Process	GO:0061982	meiosis I cell cycle process	4.414e-12	1.741e-08	1.658e-10	1.469e-09	17	140	EME1,BRIP1,CENPE,MND1,AURKA,CKS2,NDC80,RAD54B,RAD54L,RAD51,FANCM,RAD51AP1,CCNB2,CHTF18,CDC25C,ESPL1,TOP2A
GO: Biological Process	GO:0010389	regulation of G2/M transition of mitotic cell cycle	6.383e-12	2.518e-08	2.375e-10	2.104e-09	20	212	CENPF,CHEK1,CDC7,BLM,AURKA,NEK2,BRCA1,KIF14,DTL,CCNB1,HMGA2,LMNB1,CEP72,TPX2,CEP152,CDK1,CLSPN,CDC25C,PLK4,AURKB
GO: Biological Process	GO:0034508	centromere complex assembly	8.424e-12	3.322e-08	3.105e-10	2.75e-09	12	57	CENPN,CENPA,CENPE,CENPF,HJURP,DLGAP5,OIP5,CENPK,CENPM,CENPU,ITGB3BP,CENPQ
GO: Biological Process	GO:0006268	DNA unwinding involved in DNA replication	9.232e-12	3.641e-08	3.371e-10	2.986e-09	8	16	MCM2,MCM4,MCM6,MCM7,BLM,RECQL4,RAD51,RPA1
GO: Biological Process	GO:0010639	negative regulation of organelle organization	1.284e-11	5.065e-08	4.646e-10	4.115e-09	26	391	KNTC1,CENPE,CENPF,MCM2,CHEK1,TTK,HNRNPA1,BRCA1,NDC80,YAP1,RECQL4,FGFR2,BIRC5,XRCC3,ZWINT,CCNB1,CCNF,TPX2,MTBP,CDC20,ESPL1,GEN1,TOP2A,TP53,MAD2L1,AURKB
GO: Biological Process	GO:0033043	regulation of organelle organization	2.734e-11	1.078e-07	9.606e-10	8.508e-09	49	1317	NUSAP1,KNTC1,KIF18A,IQGAP2,CENPE,CENPF,DLGAP5,TMEM135,MCM2,CHEK1,TTK,HNRNPA1,AURKA,NEK2,BRCA1,NDC80,YAP1,RECQL4,MKI67,FGFR2,TACC3,IQGAP3,PSRC1,SFRP1,UBE2C,BIRC5,E2F1,STIL,XRCC3,ECT2,SPAG5,ZWINT,CCNB1,PRMT6,CCNF,RAD51AP1,TPX2,MTBP,CDC20,CDC25C,ESPL1,SKA1,GEN1,PLK4,TOP2A,TP53,MAD2L1,BORA,AURKB
GO: Biological Process	GO:0051326	telophase	2.776e-11	1.095e-07	9.606e-10	8.508e-09	16	135	EME1,BRIP1,CENPE,MND1,AURKA,CKS2,NDC80,RAD54B,RAD54L,RAD51,FANCM,RAD51AP1,CCNB2,CHTF18,ESPL1,TOP2A
GO: Biological Process	GO:0007134	meiotic telophase I	2.776e-11	1.095e-07	9.606e-10	8.508e-09	16	135	EME1,BRIP1,CENPE,MND1,AURKA,CKS2,NDC80,RAD54B,RAD54L,RAD51,FANCM,RAD51AP1,CCNB2,CHTF18,ESPL1,TOP2A
GO: Biological Process	GO:0007127	meiosis I	2.776e-11	1.095e-07	9.606e-10	8.508e-09	16	135	EME1,BRIP1,CENPE,MND1,AURKA,CKS2,NDC80,RAD54B,RAD54L,RAD51,FANCM,RAD51AP1,CCNB2,CHTF18,ESPL1,TOP2A
GO: Biological Process	GO:0034502	protein localization to chromosome	2.776e-11	1.095e-07	9.606e-10	8.508e-09	16	135	CENPN,CENPA,HJURP,OIP5,TTK,CENPK,NDC80,CENPM,CENPU,ITGB3BP,CENPQ,ESCO2,MTBP,CDK1,RPA1,AURKB
GO: Biological Process	GO:0045005	DNA-dependent DNA replication maintenance of fidelity	2.998e-11	1.182e-07	1.028e-09	9.107e-09	11	49	EME1,TRAIP,BLM,TONSL,TIMELESS,DNA2,RAD51,MMS22L,FANCM,FAM111A,GEN1
GO: Biological Process	GO:0007098	centrosome cycle	3.11e-11	1.227e-07	1.057e-09	9.366e-09	16	136	CHEK1,AURKA,NEK2,BRCA1,NDC80,KIF11,POC1A,STIL,XRCC2,XRCC3,CCNF,CEP72,CEP152,CDK1,GEN1,PLK4
GO: Biological Process	GO:0000077	DNA damage checkpoint signaling	3.152e-11	1.243e-07	1.062e-09	9.41e-09	17	158	EME1,BRIP1,E2F7,CHEK1,BLM,AURKA,BRCA1,GTSE1,DTL,E2F1,E2F8,CCNB1,HMGA2,CDK1,CLSPN,CDC25C,TP53
GO: Biological Process	GO:0010032	meiotic chromosome condensation	3.323e-11	1.311e-07	1.111e-09	9.838e-09	6	7	INCENP,NCAPD2,NCAPD3,SMC4,SMC2,NCAPH
GO: Biological Process	GO:0000910	cytokinesis	3.393e-11	1.338e-07	1.124e-09	9.959e-09	18	182	NUSAP1,CENPA,INCENP,E2F7,KIF4A,AURKA,ANLN,KIF14,KIF23,BIRC5,ECT2,CDC14A,E2F8,CEP55,KIF20A,ESPL1,PLK4,AURKB
GO: Biological Process	GO:1901796	regulation of signal transduction by p53 class mediator	5.339e-11	2.106e-07	1.755e-09	1.554e-08	18	187	BRIP1,ATAD5,BARD1,CHEK1,BLM,AURKA,BRCA1,DNA2,RBBP8,RFC3,RFC4,RFC5,PRMT6,TPX2,EXO1,RPA1,TP53,AURKB
GO: Biological Process	GO:0090329	regulation of DNA-dependent DNA replication	6.004e-11	2.368e-07	1.957e-09	1.733e-08	11	52	E2F7,CDC7,BLM,TIMELESS,FGFR1,RFC3,RFC4,RFC5,GMNN,E2F8,CHTF18
GO: Biological Process	GO:0007080	mitotic metaphase plate congression	7.489e-11	2.954e-07	2.421e-09	2.144e-08	11	53	KIF18A,CENPE,NUF2,NDC80,KIF14,PSRC1,KIF2C,CDCA8,CCNB1,CEP55,AURKB
GO: Biological Process	GO:0031297	replication fork processing	7.594e-11	2.995e-07	2.435e-09	2.157e-08	10	40	EME1,TRAIP,BLM,TONSL,DNA2,RAD51,MMS22L,FANCM,FAM111A,GEN1
GO: Biological Process	GO:0007010	cytoskeleton organization	8.247e-11	3.253e-07	2.623e-09	2.323e-08	57	1745	NUSAP1,KIF18A,KATNAL2,CENPA,INCENP,IQGAP2,CENPE,DLGAP5,SPC25,KIF4A,NUF2,AIF1L,CHEK1,TTK,AURKA,NEK2,BRCA1,NDC80,ANLN,YAP1,ASPM,KIF14,TACC3,IQGAP3,PSRC1,KIF11,KIF2C,KIF23,SFRP1,POC1A,WEE1,BIRC5,STIL,XRCC2,XRCC3,ECT2,CDC14A,SPAG5,CCNB1,KIF20A,CCNF,CEP72,CCNB2,TPX2,CEP152,CDK1,KIF18B,CDC20,ESPL1,SKA1,FGD6,GEN1,PLK4,EPB41L2,MAD2L1,BORA,AURKB
GO: Biological Process	GO:0090148	membrane fission	1.071e-10	4.225e-07	3.38e-09	2.994e-08	18	195	NUSAP1,CENPA,INCENP,E2F7,KIF4A,AURKA,ANLN,KIF14,KIF23,BIRC5,ECT2,CDC14A,E2F8,CEP55,KIF20A,ESPL1,PLK4,AURKB
GO: Biological Process	GO:0031023	microtubule organizing center organization	1.13e-10	4.456e-07	3.537e-09	3.133e-08	16	148	CHEK1,AURKA,NEK2,BRCA1,NDC80,KIF11,POC1A,STIL,XRCC2,XRCC3,CCNF,CEP72,CEP152,CDK1,GEN1,PLK4
GO: Biological Process	GO:0042770	signal transduction in response to DNA damage	3.285e-10	1.296e-06	1.02e-08	9.037e-08	15	136	ATAD5,E2F7,CHEK1,AURKA,BRCA1,FOXM1,GTSE1,DTL,E2F1,TFAP4,E2F8,CCNB1,CDK1,CDC25C,TP53
GO: Biological Process	GO:0007076	mitotic chromosome condensation	3.619e-10	1.427e-06	1.115e-08	9.877e-08	7	15	NUSAP1,NCAPG,NCAPD2,NCAPD3,SMC4,SMC2,NCAPH
GO: Biological Process	GO:0006270	DNA replication initiation	6.637e-10	2.618e-06	2.029e-08	1.797e-07	10	49	ORC6,E2F7,MCM2,MCM4,MCM6,MCM7,MCM10,CDC45,POLE2,E2F8
GO: Biological Process	GO:0008608	attachment of spindle microtubules to kinetochore	6.904e-10	2.723e-06	2.095e-08	1.855e-07	9	36	CENPE,NUF2,NEK2,NDC80,KIF2C,ECT2,SPAG5,CCNB1,AURKB
GO: Biological Process	GO:0006336	DNA replication-independent nucleosome assembly	1.504e-09	5.931e-06	4.528e-08	4.01e-07	10	53	CENPN,CENPA,HJURP,OIP5,CENPK,CENPM,CENPU,ITGB3BP,CENPQ,ASF1B
GO: Biological Process	GO:0034724	DNA replication-independent nucleosome organization	1.825e-09	7.196e-06	5.451e-08	4.829e-07	10	54	CENPN,CENPA,HJURP,OIP5,CENPK,CENPM,CENPU,ITGB3BP,CENPQ,ASF1B
GO: Biological Process	GO:0044773	mitotic DNA damage checkpoint signaling	1.924e-09	7.589e-06	5.706e-08	5.054e-07	13	109	EME1,E2F7,BLM,AURKA,GTSE1,E2F1,E2F8,CCNB1,HMGA2,CDK1,CLSPN,CDC25C,TP53
GO: Biological Process	GO:0006325	chromatin organization	2.525e-09	9.957e-06	7.431e-08	6.582e-07	35	857	HMGN5,CHAF1B,CENPN,CENPA,INCENP,JADE3,HJURP,MCM2,OIP5,HMGB2,CHEK1,CENPK,RCOR2,CDC45,AURKA,SCML2,BRCA1,CENPM,MKI67,DEK,CBX2,CDCA4,VRK1,CHAF1A,CENPU,CCNA2,CCNB1,ITGB3BP,CENPQ,PRMT6,HMGA2,ASF1B,CDK1,TP53,AURKB
GO: Biological Process	GO:0051302	regulation of cell division	2.646e-09	1.043e-05	7.73e-08	6.846e-07	16	183	INCENP,ORC6,E2F7,BLM,AURKA,ASPM,KIF14,FGFR2,KIF23,ECT2,CDC14A,E2F8,KIF20A,KIF18B,PLK4,AURKB
GO: Biological Process	GO:0090592	DNA synthesis involved in DNA replication	2.709e-09	1.069e-05	7.8e-08	6.909e-07	7	19	MCM4,MCM7,DNA2,GINS4,RFC3,RFC4,GINS2
GO: Biological Process	GO:0006271	DNA strand elongation involved in DNA replication	2.709e-09	1.069e-05	7.8e-08	6.909e-07	7	19	MCM4,MCM7,DNA2,GINS4,RFC3,RFC4,GINS2
GO: Biological Process	GO:0044774	mitotic DNA integrity checkpoint signaling	3.016e-09	1.19e-05	8.62e-08	7.635e-07	13	113	EME1,E2F7,BLM,AURKA,GTSE1,E2F1,E2F8,CCNB1,HMGA2,CDK1,CLSPN,CDC25C,TP53
GO: Biological Process	GO:0051052	regulation of DNA metabolic process	3.453e-09	1.362e-05	9.797e-08	8.678e-07	23	400	RAD18,ATAD5,CHEK1,HNRNPA1,BLM,FANCB,NEK2,BRCA1,TIMELESS,PARPBP,DEK,KPNA2,RAD51,FOXM1,RFC3,RFC4,RFC5,RAD51AP1,HMGA2,CHTF18,POLQ,TP53,AURKB
GO: Biological Process	GO:0061641	CENP-A containing chromatin organization	3.817e-09	1.505e-05	1.06e-07	9.391e-07	9	43	CENPN,CENPA,HJURP,OIP5,CENPK,CENPM,CENPU,ITGB3BP,CENPQ
GO: Biological Process	GO:0061644	protein localization to CENP-A containing chromatin	3.817e-09	1.505e-05	1.06e-07	9.391e-07	9	43	CENPN,CENPA,HJURP,OIP5,CENPK,CENPM,CENPU,ITGB3BP,CENPQ
GO: Biological Process	GO:0034080	CENP-A containing nucleosome assembly	3.817e-09	1.505e-05	1.06e-07	9.391e-07	9	43	CENPN,CENPA,HJURP,OIP5,CENPK,CENPM,CENPU,ITGB3BP,CENPQ
GO: Biological Process	GO:0000281	mitotic cytokinesis	4.312e-09	1.701e-05	1.189e-07	1.053e-06	11	76	NUSAP1,CENPA,INCENP,KIF4A,ANLN,KIF23,BIRC5,ECT2,CEP55,KIF20A,ESPL1
GO: Biological Process	GO:0016572	histone phosphorylation	4.744e-09	1.871e-05	1.299e-07	1.151e-06	9	44	INCENP,CHEK1,AURKA,VRK1,CCNA2,CCNB1,HMGA2,CDK1,AURKB
GO: Biological Process	GO:1901989	positive regulation of cell cycle phase transition	5.722e-09	2.257e-05	1.556e-07	1.378e-06	13	119	CENPE,ATAD5,DLGAP5,CDC7,UBE2C,DTL,BIRC5,CCNB1,LMNB1,MTBP,CDK1,CDC25C,ESPL1
GO: Biological Process	GO:0051225	spindle assembly	6.789e-09	2.678e-05	1.834e-07	1.624e-06	14	144	INCENP,CENPE,KIF4A,AURKA,NEK2,NDC80,ASPM,KIF11,KIF23,SPAG5,CCNB2,TPX2,CDC20,AURKB
GO: Biological Process	GO:0007131	reciprocal meiotic recombination	8.785e-09	3.465e-05	2.341e-07	2.074e-06	10	63	EME1,BRIP1,MND1,RAD54B,RAD54L,RAD51,FANCM,RAD51AP1,CHTF18,TOP2A
GO: Biological Process	GO:0140527	reciprocal homologous recombination	8.785e-09	3.465e-05	2.341e-07	2.074e-06	10	63	EME1,BRIP1,MND1,RAD54B,RAD54L,RAD51,FANCM,RAD51AP1,CHTF18,TOP2A
GO: Biological Process	GO:0006334	nucleosome assembly	8.871e-09	3.499e-05	2.348e-07	2.08e-06	14	147	CHAF1B,CENPN,CENPA,HJURP,MCM2,OIP5,HMGB2,CENPK,CENPM,CHAF1A,CENPU,ITGB3BP,CENPQ,ASF1B
GO: Biological Process	GO:1901992	positive regulation of mitotic cell cycle phase transition	9.544e-09	3.764e-05	2.509e-07	2.223e-06	12	102	CENPE,DLGAP5,CDC7,UBE2C,DTL,BIRC5,CCNB1,LMNB1,MTBP,CDK1,CDC25C,ESPL1
GO: Biological Process	GO:0031055	chromatin remodeling at centromere	1.072e-08	4.228e-05	2.8e-07	2.48e-06	9	48	CENPN,CENPA,HJURP,OIP5,CENPK,CENPM,CENPU,ITGB3BP,CENPQ
GO: Biological Process	GO:0031497	chromatin assembly	1.099e-08	4.334e-05	2.851e-07	2.526e-06	16	202	CHAF1B,CENPN,CENPA,HJURP,MCM2,OIP5,HMGB2,CENPK,CENPM,CHAF1A,CENPU,ITGB3BP,CENPQ,HMGA2,ASF1B,TP53
GO: Biological Process	GO:0035825	homologous recombination	1.203e-08	4.743e-05	3.1e-07	2.746e-06	10	65	EME1,BRIP1,MND1,RAD54B,RAD54L,RAD51,FANCM,RAD51AP1,CHTF18,TOP2A
GO: Biological Process	GO:0051988	regulation of attachment of spindle microtubules to kinetochore	1.32e-08	5.205e-05	3.38e-07	2.993e-06	6	14	CENPE,NEK2,ECT2,SPAG5,CCNB1,AURKB
GO: Biological Process	GO:0061640	cytoskeleton-dependent cytokinesis	1.332e-08	5.252e-05	3.388e-07	3.001e-06	12	105	NUSAP1,CENPA,INCENP,KIF4A,ANLN,KIF23,BIRC5,ECT2,CEP55,KIF20A,ESPL1,AURKB
GO: Biological Process	GO:0030330	DNA damage response, signal transduction by p53 class mediator	2.265e-08	8.932e-05	5.726e-07	5.071e-06	12	110	E2F7,AURKA,BRCA1,FOXM1,GTSE1,E2F1,TFAP4,E2F8,CCNB1,CDK1,CDC25C,TP53
GO: Biological Process	GO:2000779	regulation of double-strand break repair	2.366e-08	9.332e-05	5.944e-07	5.265e-06	11	89	CHEK1,BLM,FANCB,TIMELESS,PARPBP,DEK,RAD51,FOXM1,RAD51AP1,HMGA2,POLQ
GO: Biological Process	GO:0045931	positive regulation of mitotic cell cycle	3.176e-08	0.0001253	7.929e-07	7.023e-06	13	137	CENPE,DLGAP5,CDC7,FGFR1,UBE2C,DTL,BIRC5,CCNB1,LMNB1,MTBP,CDK1,CDC25C,ESPL1
GO: Biological Process	GO:0022616	DNA strand elongation	3.27e-08	0.000129	8.111e-07	7.185e-06	7	26	MCM4,MCM7,DNA2,GINS4,RFC3,RFC4,GINS2
GO: Biological Process	GO:0032465	regulation of cytokinesis	3.364e-08	0.0001327	8.292e-07	7.345e-06	11	92	INCENP,E2F7,AURKA,KIF14,KIF23,ECT2,CDC14A,E2F8,KIF20A,PLK4,AURKB
GO: Biological Process	GO:0071168	protein localization to chromatin	4.351e-08	0.0001716	1.066e-06	9.442e-06	10	74	CENPN,CENPA,HJURP,OIP5,CENPK,CENPM,CENPU,ITGB3BP,CENPQ,ESCO2
GO: Biological Process	GO:0000723	telomere maintenance	4.535e-08	0.0001789	1.104e-06	9.78e-06	14	167	HNRNPA1,BLM,NEK2,RECQL4,DNA2,RAD51,POLE2,XRCC3,RFC3,RFC4,RFC5,EXO1,RPA1,AURKB
GO: Biological Process	GO:0051656	establishment of organelle localization	4.677e-08	0.0001845	1.132e-06	1.002e-05	33	872	NUSAP1,KIF18A,CENPA,INCENP,CENPE,CENPF,DLGAP5,NUF2,NEK2,NDC80,YAP1,KIF14,FGFR2,TACC3,PSRC1,KIF2C,KIF23,POC1A,BIRC5,STIL,CDCA8,CDC14A,SPAG5,CCNB1,CEP55,CENPQ,CEP72,CEP152,CDK1,ESPL1,PLK4,MAD2L1,AURKB
GO: Biological Process	GO:0036297	interstrand cross-link repair	5.189e-08	0.0002047	1.235e-06	1.094e-05	9	57	EME1,FANCB,RAD51,XRCC3,FANCM,RAD51AP1,FANCI,NEIL3,RPA1
GO: Biological Process	GO:0006977	DNA damage response, signal transduction by p53 class mediator resulting in cell cycle arrest	5.189e-08	0.0002047	1.235e-06	1.094e-05	9	57	E2F7,AURKA,GTSE1,E2F1,E2F8,CCNB1,CDK1,CDC25C,TP53
GO: Biological Process	GO:0051382	kinetochore assembly	5.262e-08	0.0002075	1.235e-06	1.094e-05	6	17	CENPN,CENPA,CENPE,CENPF,DLGAP5,CENPK
GO: Biological Process	GO:1902969	mitotic DNA replication	5.262e-08	0.0002075	1.235e-06	1.094e-05	6	17	MCM2,MCM4,MCM6,CDC45,FGFR1,RAD51
GO: Biological Process	GO:0090231	regulation of spindle checkpoint	5.262e-08	0.0002075	1.235e-06	1.094e-05	6	17	AURKA,NDC80,XRCC3,CCNB1,GEN1,MAD2L1
GO: Biological Process	GO:0051298	centrosome duplication	5.65e-08	0.0002228	1.319e-06	1.168e-05	10	76	BRCA1,NDC80,POC1A,STIL,XRCC3,CCNF,CEP72,CEP152,GEN1,PLK4
GO: Biological Process	GO:0051307	meiotic chromosome separation	5.756e-08	0.000227	1.335e-06	1.183e-05	7	28	EME1,TTK,NCAPD3,FANCM,NCAPH,ESPL1,TOP2A
GO: Biological Process	GO:0006333	chromatin assembly or disassembly	6.424e-08	0.0002534	1.482e-06	1.312e-05	16	229	CHAF1B,CENPN,CENPA,HJURP,MCM2,OIP5,HMGB2,CENPK,CENPM,CHAF1A,CENPU,ITGB3BP,CENPQ,HMGA2,ASF1B,TP53
GO: Biological Process	GO:0051782	negative regulation of cell division	7.806e-08	0.0003079	1.79e-06	1.585e-05	6	18	ORC6,E2F7,BLM,ASPM,E2F8,AURKB
GO: Biological Process	GO:0043486	histone exchange	8.239e-08	0.000325	1.878e-06	1.664e-05	9	60	CENPN,CENPA,HJURP,OIP5,CENPK,CENPM,CENPU,ITGB3BP,CENPQ
GO: Biological Process	GO:0001207	histone displacement	9.555e-08	0.0003769	2.166e-06	1.918e-05	9	61	CENPN,CENPA,HJURP,OIP5,CENPK,CENPM,CENPU,ITGB3BP,CENPQ
GO: Biological Process	GO:0034501	protein localization to kinetochore	1.128e-07	0.000445	2.543e-06	2.252e-05	6	19	TTK,NDC80,CENPQ,MTBP,CDK1,AURKB
GO: Biological Process	GO:0032200	telomere organization	1.161e-07	0.0004578	2.601e-06	2.304e-05	14	180	HNRNPA1,BLM,NEK2,RECQL4,DNA2,RAD51,POLE2,XRCC3,RFC3,RFC4,RFC5,EXO1,RPA1,AURKB
GO: Biological Process	GO:0045132	meiotic chromosome segregation	1.215e-07	0.0004793	2.693e-06	2.385e-05	11	104	EME1,BRIP1,NUF2,TTK,NCAPD3,SMC4,SMC2,FANCM,NCAPH,ESPL1,TOP2A
GO: Biological Process	GO:0000079	regulation of cyclin-dependent protein serine/threonine kinase activity	1.215e-07	0.0004793	2.693e-06	2.385e-05	11	104	CDKN3,BLM,CKS2,PSRC1,STIL,TFAP4,CCNA2,CCNB1,CCNF,CCNB2,CDC25C
GO: Biological Process	GO:0007057	spindle assembly involved in female meiosis I	1.43e-07	0.0005638	3.15e-06	2.79e-05	4	5	CENPE,AURKA,NDC80,CCNB2
GO: Biological Process	GO:1902751	positive regulation of cell cycle G2/M phase transition	1.564e-07	0.000617	3.428e-06	3.036e-05	7	32	ATAD5,CDC7,DTL,CCNB1,LMNB1,CDK1,CDC25C
GO: Biological Process	GO:0000212	meiotic spindle organization	1.594e-07	0.0006288	3.474e-06	3.077e-05	6	20	CENPE,AURKA,NDC80,ASPM,CCNB2,ESPL1
GO: Biological Process	GO:0090306	spindle assembly involved in meiosis	1.616e-07	0.0006373	3.501e-06	3.101e-05	5	11	CENPE,AURKA,NDC80,ASPM,CCNB2
GO: Biological Process	GO:0031571	mitotic G1 DNA damage checkpoint signaling	1.683e-07	0.0006637	3.627e-06	3.212e-05	9	65	E2F7,AURKA,GTSE1,E2F1,E2F8,CCNB1,CDK1,CDC25C,TP53
GO: Biological Process	GO:1904029	regulation of cyclin-dependent protein kinase activity	1.795e-07	0.0007079	3.847e-06	3.407e-05	11	108	CDKN3,BLM,CKS2,PSRC1,STIL,TFAP4,CCNA2,CCNB1,CCNF,CCNB2,CDC25C
GO: Biological Process	GO:0051640	organelle localization	1.831e-07	0.000722	3.903e-06	3.457e-05	35	1018	NUSAP1,KIF18A,CENPA,INCENP,CENPE,CENPF,DLGAP5,NUF2,AURKA,NEK2,NDC80,YAP1,ASPM,KIF14,FGFR2,TACC3,PSRC1,KIF2C,KIF23,POC1A,BIRC5,STIL,CDCA8,CDC14A,SPAG5,CCNB1,CEP55,CENPQ,CEP72,CEP152,CDK1,ESPL1,PLK4,MAD2L1,AURKB
GO: Biological Process	GO:0010569	regulation of double-strand break repair via homologous recombination	1.883e-07	0.0007426	3.992e-06	3.536e-05	8	48	CHEK1,BLM,FANCB,TIMELESS,PARPBP,RAD51,RAD51AP1,POLQ
GO: Biological Process	GO:0044819	mitotic G1/S transition checkpoint signaling	1.926e-07	0.0007597	4.063e-06	3.599e-05	9	66	E2F7,AURKA,GTSE1,E2F1,E2F8,CCNB1,CDK1,CDC25C,TP53
GO: Biological Process	GO:0034728	nucleosome organization	1.988e-07	0.0007842	4.171e-06	3.695e-05	14	188	CHAF1B,CENPN,CENPA,HJURP,MCM2,OIP5,HMGB2,CENPK,CENPM,CHAF1A,CENPU,ITGB3BP,CENPQ,ASF1B
GO: Biological Process	GO:0006282	regulation of DNA repair	2.618e-07	0.001032	5.462e-06	4.838e-05	12	137	CHEK1,BLM,FANCB,BRCA1,TIMELESS,PARPBP,DEK,RAD51,FOXM1,RAD51AP1,HMGA2,POLQ
GO: Biological Process	GO:0000018	regulation of DNA recombination	2.855e-07	0.001126	5.926e-06	5.249e-05	11	113	RAD18,ATAD5,CHEK1,BLM,FANCB,TIMELESS,PARPBP,KPNA2,RAD51,RAD51AP1,POLQ
GO: Biological Process	GO:0051054	positive regulation of DNA metabolic process	3.433e-07	0.001354	7.088e-06	6.278e-05	15	227	ATAD5,HNRNPA1,BLM,FANCB,NEK2,BRCA1,TIMELESS,RAD51,FOXM1,RFC3,RFC4,RFC5,RAD51AP1,CHTF18,AURKB
GO: Biological Process	GO:0006301	postreplication repair	4.179e-07	0.001648	8.584e-06	7.603e-05	8	53	RAD18,BRCA1,POLE2,DTL,RFC3,RFC4,RFC5,RPA1
GO: Biological Process	GO:0035404	histone-serine phosphorylation	4.405e-07	0.001737	9.002e-06	7.974e-05	5	13	AURKA,VRK1,CCNB1,HMGA2,AURKB
GO: Biological Process	GO:0046605	regulation of centrosome cycle	4.851e-07	0.001913	9.861e-06	8.734e-05	8	54	AURKA,BRCA1,POC1A,STIL,XRCC3,CCNF,GEN1,PLK4
GO: Biological Process	GO:0042769	DNA damage response, detection of DNA damage	6.611e-07	0.002607	1.337e-05	0.0001184	7	39	RAD18,DTL,RFC3,RFC4,RFC5,HMGA2,RPA1
GO: Biological Process	GO:0000729	DNA double-strand break processing	6.894e-07	0.002719	1.387e-05	0.0001229	6	25	BRIP1,BARD1,BLM,BRCA1,DNA2,RBBP8
GO: Biological Process	GO:0051338	regulation of transferase activity	7.64e-07	0.003013	1.529e-05	0.0001355	36	1131	CDKN3,INCENP,CENPE,BLM,FZD4,CKS2,NEK2,MAPKAPK3,KIF14,FGFR1,FGFR2,IQGAP3,PSRC1,SFRP1,UBE2C,STIL,RFC3,RFC4,RFC5,ECT2,TFAP4,CCNA2,CCNB1,CCNF,HMGA2,CCNB2,CHTF18,TPX2,CDK1,CLSPN,CDC20,CDC25C,TP53,MAD2L1,BORA,AURKB
GO: Biological Process	GO:0007143	female meiotic nuclear division	9.449e-07	0.003727	1.882e-05	0.0001667	7	41	CENPE,TTK,AURKA,NDC80,NCAPH,CCNB2,TOP2A
GO: Biological Process	GO:0007056	spindle assembly involved in female meiosis	9.801e-07	0.003865	1.923e-05	0.0001703	4	7	CENPE,AURKA,NDC80,CCNB2
GO: Biological Process	GO:0090267	positive regulation of mitotic cell cycle spindle assembly checkpoint	9.801e-07	0.003865	1.923e-05	0.0001703	4	7	NDC80,XRCC3,GEN1,MAD2L1
GO: Biological Process	GO:0090232	positive regulation of spindle checkpoint	9.801e-07	0.003865	1.923e-05	0.0001703	4	7	NDC80,XRCC3,GEN1,MAD2L1
GO: Biological Process	GO:0051315	attachment of mitotic spindle microtubules to kinetochore	1.006e-06	0.003968	1.945e-05	0.0001723	5	15	CENPE,NUF2,NDC80,KIF2C,AURKB
GO: Biological Process	GO:1903504	regulation of mitotic spindle checkpoint	1.006e-06	0.003968	1.945e-05	0.0001723	5	15	NDC80,XRCC3,CCNB1,GEN1,MAD2L1
GO: Biological Process	GO:0090266	regulation of mitotic cell cycle spindle assembly checkpoint	1.006e-06	0.003968	1.945e-05	0.0001723	5	15	NDC80,XRCC3,CCNB1,GEN1,MAD2L1
GO: Biological Process	GO:0070317	negative regulation of G0 to G1 transition	1.121e-06	0.004422	2.157e-05	0.0001911	7	42	CHEK1,RRM2,CDC7,BRCA1,RAD51,RBBP8,E2F1
GO: Biological Process	GO:0032201	telomere maintenance via semi-conservative replication	1.127e-06	0.004446	2.158e-05	0.0001912	6	27	DNA2,POLE2,RFC3,RFC4,RFC5,RPA1
GO: Biological Process	GO:0010212	response to ionizing radiation	1.216e-06	0.004795	2.317e-05	0.0002052	12	158	BLM,BRCA1,YAP1,RAD54B,RAD54L,RAD51,SFRP1,XRCC2,ECT2,RAD51AP1,HMGA2,TP53
GO: Biological Process	GO:0010971	positive regulation of G2/M transition of mitotic cell cycle	1.77e-06	0.006979	3.355e-05	0.0002972	6	29	CDC7,DTL,CCNB1,LMNB1,CDK1,CDC25C
GO: Biological Process	GO:0036388	pre-replicative complex assembly	1.94e-06	0.007651	3.609e-05	0.0003197	4	8	MCM2,MCM4,MCM6,MCM7
GO: Biological Process	GO:1902299	pre-replicative complex assembly involved in cell cycle DNA replication	1.94e-06	0.007651	3.609e-05	0.0003197	4	8	MCM2,MCM4,MCM6,MCM7
GO: Biological Process	GO:0006267	pre-replicative complex assembly involved in nuclear cell cycle DNA replication	1.94e-06	0.007651	3.609e-05	0.0003197	4	8	MCM2,MCM4,MCM6,MCM7
GO: Biological Process	GO:0045003	double-strand break repair via synthesis-dependent strand annealing	1.94e-06	0.007651	3.609e-05	0.0003197	4	8	RAD54L,RAD51,XRCC3,FANCM
GO: Biological Process	GO:0032886	regulation of microtubule-based process	1.996e-06	0.007871	3.695e-05	0.0003273	15	261	KIF18A,AURKA,BRCA1,TACC3,PSRC1,POC1A,STIL,XRCC3,SPAG5,CCNF,TPX2,SKA1,GEN1,PLK4,BORA
GO: Biological Process	GO:0051129	negative regulation of cellular component organization	2.18e-06	0.008598	4.018e-05	0.0003559	29	842	KNTC1,CENPE,CENPF,MCM2,CHEK1,TTK,HNRNPA1,BRCA1,NDC80,PTPRZ1,YAP1,RECQL4,KIF14,FGFR2,BIRC5,XRCC3,ZWINT,CCNB1,PRMT6,CCNF,TPX2,MTBP,CDC20,ESPL1,GEN1,TOP2A,TP53,MAD2L1,AURKB
GO: Biological Process	GO:0045740	positive regulation of DNA replication	2.472e-06	0.009749	4.534e-05	0.0004016	7	47	ATAD5,E2F7,CDC7,FGFR1,DNA2,E2F8,CDK1
GO: Biological Process	GO:0070316	regulation of G0 to G1 transition	2.862e-06	0.01129	5.201e-05	0.0004607	7	48	CHEK1,RRM2,CDC7,BRCA1,RAD51,RBBP8,E2F1
GO: Biological Process	GO:0010824	regulation of centrosome duplication	2.862e-06	0.01129	5.201e-05	0.0004607	7	48	BRCA1,POC1A,STIL,XRCC3,CCNF,GEN1,PLK4
GO: Biological Process	GO:0043044	ATP-dependent chromatin remodeling	3.067e-06	0.0121	5.549e-05	0.0004915	9	91	CENPN,CENPA,HJURP,OIP5,CENPK,CENPM,CENPU,ITGB3BP,CENPQ
GO: Biological Process	GO:0045023	G0 to G1 transition	3.301e-06	0.01302	5.946e-05	0.0005266	7	49	CHEK1,RRM2,CDC7,BRCA1,RAD51,RBBP8,E2F1
GO: Biological Process	GO:2001020	regulation of response to DNA damage stimulus	3.524e-06	0.0139	6.318e-05	0.0005596	14	239	ATAD5,CHEK1,BLM,FANCB,BRCA1,TIMELESS,PARPBP,DEK,RAD51,FOXM1,RAD51AP1,HMGA2,POLQ,TP53
GO: Biological Process	GO:0071479	cellular response to ionizing radiation	4.553e-06	0.01796	8.125e-05	0.0007196	8	72	BLM,YAP1,RAD51,SFRP1,ECT2,RAD51AP1,HMGA2,TP53
GO: Biological Process	GO:0007096	regulation of exit from mitosis	4.922e-06	0.01941	8.745e-05	0.0007745	5	20	KNTC1,ANLN,UBE2C,BIRC5,CDC14A
GO: Biological Process	GO:1901976	regulation of cell cycle checkpoint	5.661e-06	0.02233	9.86e-05	0.0008734	6	35	AURKA,NDC80,XRCC3,CCNB1,GEN1,MAD2L1
GO: Biological Process	GO:0000083	regulation of transcription involved in G1/S transition of mitotic cell cycle	5.661e-06	0.02233	9.86e-05	0.0008734	6	35	E2F7,RRM2,CDC45,TYMS,DHFR,E2F1
GO: Biological Process	GO:0010165	response to X-ray	5.661e-06	0.02233	9.86e-05	0.0008734	6	35	BLM,RAD51,SFRP1,XRCC2,HMGA2,TP53
GO: Biological Process	GO:1901978	positive regulation of cell cycle checkpoint	5.7e-06	0.02248	9.86e-05	0.0008734	4	10	NDC80,XRCC3,GEN1,MAD2L1
GO: Biological Process	GO:1900262	regulation of DNA-directed DNA polymerase activity	5.7e-06	0.02248	9.86e-05	0.0008734	4	10	RFC3,RFC4,RFC5,CHTF18
GO: Biological Process	GO:1900264	positive regulation of DNA-directed DNA polymerase activity	5.7e-06	0.02248	9.86e-05	0.0008734	4	10	RFC3,RFC4,RFC5,CHTF18
GO: Biological Process	GO:0042276	error-prone translesion synthesis	6.391e-06	0.02521	0.0001101	0.000975	5	21	POLE2,RFC3,RFC4,RFC5,RPA1
GO: Biological Process	GO:0001701	in utero embryonic development	6.631e-06	0.02615	0.0001133	0.001003	21	526	ANKS6,E2F7,CHEK1,RRM2,ADA,NEK2,ZFP36L1,YAP1,FGFR1,FGFR2,RBBP8,GINS4,STIL,XRCC2,E2F8,CCNB1,ASF1B,CCNB2,RPA1,PLK4,TP53
GO: Biological Process	GO:0065003	protein-containing complex assembly	6.635e-06	0.02617	0.0001133	0.001003	47	1839	KNTC1,CHAF1B,CENPN,CENPA,IQGAP2,CENPE,CENPF,HJURP,DLGAP5,MCM2,OIP5,HMGB2,MCM4,MCM6,MCM7,RRM2,CENPK,HNRNPA1,CDC45,BLM,NEK2,CENPM,ANLN,YAP1,KIF14,PSRC1,RAD51,TEAD2,NUP107,CHAF1A,UBE2C,CENPU,SHMT1,LAMC1,ECT2,GMNN,TFAP4,CCNB1,ITGB3BP,CENPQ,ASF1B,TPX2,CDK1,POLQ,RPA1,TP53,AURKB
GO: Biological Process	GO:0060045	positive regulation of cardiac muscle cell proliferation	6.719e-06	0.0265	0.0001137	0.001007	6	36	YAP1,FGFR1,FGFR2,CCNB1,MIR17HG,CDK1
GO: Biological Process	GO:0021846	cell proliferation in forebrain	6.719e-06	0.0265	0.0001137	0.001007	6	36	KIF14,FGFR1,FGFR2,TACC3,IGF2BP1,HMGA2
GO: Biological Process	GO:2000134	negative regulation of G1/S transition of mitotic cell cycle	6.894e-06	0.02719	0.0001162	0.001029	10	127	E2F7,AURKA,WEE1,GTSE1,E2F1,E2F8,CCNB1,CDK1,CDC25C,TP53
GO: Biological Process	GO:0070192	chromosome organization involved in meiotic cell cycle	8.334e-06	0.03287	0.0001399	0.001239	8	78	BRIP1,INCENP,NCAPD2,RAD51,NCAPD3,SMC4,SMC2,NCAPH
GO: Biological Process	GO:0007144	female meiosis I	8.865e-06	0.03496	0.0001475	0.001307	4	11	CENPE,AURKA,NDC80,CCNB2
GO: Biological Process	GO:0044771	meiotic cell cycle phase transition	8.865e-06	0.03496	0.0001475	0.001307	4	11	TTK,NDC80,CCNB2,CDC25C
GO: Biological Process	GO:2000045	regulation of G1/S transition of mitotic cell cycle	9.194e-06	0.03626	0.0001524	0.001349	12	192	E2F7,AURKA,KIF14,WEE1,GTSE1,E2F1,E2F8,CCNB1,MTBP,CDK1,CDC25C,TP53
GO: Biological Process	GO:0009790	embryo development	9.415e-06	0.03713	0.0001554	0.001376	37	1316	TGIF2,ANKS6,RPS6,LAMA1,E2F7,CHEK1,RRM2,ADA,CKS2,NEK2,SALL2,BRCA1,ZFP36L1,YAP1,TIMELESS,FGFR1,FGFR2,TEAD2,SFRP1,RBBP8,CENPU,PKDCC,GINS4,BIRC5,STIL,XRCC2,TEAD3,E2F8,CCNB1,HMGA2,ASF1B,CCNB2,CDK1,RPA1,PLK4,TOP2A,TP53
GO: Biological Process	GO:0051347	positive regulation of transferase activity	9.982e-06	0.03937	0.000164	0.001453	26	767	INCENP,CENPE,FZD4,CKS2,NEK2,MAPKAPK3,KIF14,FGFR1,FGFR2,IQGAP3,PSRC1,UBE2C,STIL,RFC3,RFC4,RFC5,ECT2,CCNB1,HMGA2,CHTF18,TPX2,CDK1,CLSPN,CDC20,BORA,AURKB
GO: Biological Process	GO:0051653	spindle localization	1.045e-05	0.04122	0.000171	0.001515	7	58	NUSAP1,CENPA,NDC80,ASPM,SPAG5,ESPL1,MAD2L1
GO: Biological Process	GO:0061351	neural precursor cell proliferation	1.076e-05	0.04242	0.0001753	0.001553	12	195	MELK,PTPRZ1,ASPM,KIF14,FGFR1,FGFR2,TACC3,TEAD3,IGF2BP1,HMGA2,SHCBP1,TP53
GO: Biological Process	GO:1902807	negative regulation of cell cycle G1/S phase transition	1.109e-05	0.04376	0.0001801	0.001595	10	134	E2F7,AURKA,WEE1,GTSE1,E2F1,E2F8,CCNB1,CDK1,CDC25C,TP53
GO: Biological Process	GO:0032506	cytokinetic process	1.267e-05	0.04997	0.0002048	0.001814	6	40	ANLN,KIF23,ECT2,CEP55,KIF20A,AURKB
GO: Biological Process	GO:0051255	spindle midzone assembly	1.316e-05	0.05191	0.000211	0.001869	4	12	INCENP,KIF4A,KIF23,AURKB
GO: Biological Process	GO:0007077	mitotic nuclear membrane disassembly	1.316e-05	0.05191	0.000211	0.001869	4	12	VRK1,CCNB1,CCNB2,CDK1
GO: Biological Process	GO:0044818	mitotic G2/M transition checkpoint	1.468e-05	0.0579	0.0002335	0.002068	6	41	CHEK1,BLM,BRCA1,HMGA2,CDK1,CLSPN
GO: Biological Process	GO:0006284	base-excision repair	1.468e-05	0.0579	0.0002335	0.002068	6	41	DNA2,PRMT6,HMGA2,NEIL3,POLQ,RPA1
GO: Biological Process	GO:0070925	organelle assembly	1.649e-05	0.06503	0.0002612	0.002313	30	986	CENPN,CENPA,INCENP,CENPE,CENPF,DLGAP5,KIF4A,CENPK,AURKA,NEK2,BRCA1,NDC80,ANLN,YAP1,ASPM,KIF11,KIF23,POC1A,STIL,CDC14A,SPAG5,CEP72,CCNB2,TPX2,RAB39A,CEP152,CDK1,CDC20,PLK4,AURKB
GO: Biological Process	GO:0019985	translesion synthesis	1.694e-05	0.06682	0.0002673	0.002367	6	42	POLE2,DTL,RFC3,RFC4,RFC5,RPA1
GO: Biological Process	GO:0090305	nucleic acid phosphodiester bond hydrolysis	1.716e-05	0.06768	0.0002697	0.002388	15	312	EME1,ATAD5,HMGB2,DNA2,RNASEH2A,RBBP8,RFC3,RFC4,FANCM,RFC5,SLFN13,EXO1,POLQ,RPA1,GEN1
GO: Biological Process	GO:2000105	positive regulation of DNA-dependent DNA replication	1.881e-05	0.0742	0.0002945	0.002608	4	13	E2F7,CDC7,FGFR1,E2F8
GO: Biological Process	GO:1902750	negative regulation of cell cycle G2/M phase transition	2.094e-05	0.08259	0.0003264	0.002891	9	115	CHEK1,BLM,AURKA,BRCA1,DTL,HMGA2,CDK1,CLSPN,AURKB
GO: Biological Process	GO:0072757	cellular response to camptothecin	2.185e-05	0.08618	0.000338	0.002994	3	5	BLM,FANCB,RAD51
GO: Biological Process	GO:0008315	G2/MI transition of meiotic cell cycle	2.185e-05	0.08618	0.000338	0.002994	3	5	NDC80,CCNB2,CDC25C
GO: Biological Process	GO:0006312	mitotic recombination	2.378e-05	0.09377	0.0003663	0.003244	5	27	BLM,RAD54B,RAD51,XRCC3,GEN1
GO: Biological Process	GO:0007100	mitotic centrosome separation	2.607e-05	0.1028	0.0003985	0.00353	4	14	CHEK1,AURKA,NEK2,KIF11
GO: Biological Process	GO:0051984	positive regulation of chromosome segregation	2.607e-05	0.1028	0.0003985	0.00353	4	14	RAD18,CENPE,CCNB1,AURKB
GO: Biological Process	GO:1902806	regulation of cell cycle G1/S phase transition	3.118e-05	0.123	0.0004748	0.004206	12	217	E2F7,AURKA,KIF14,WEE1,GTSE1,E2F1,E2F8,CCNB1,MTBP,CDK1,CDC25C,TP53
GO: Biological Process	GO:0051299	centrosome separation	3.518e-05	0.1388	0.0005256	0.004655	4	15	CHEK1,AURKA,NEK2,KIF11
GO: Biological Process	GO:0090737	telomere maintenance via telomere trimming	3.518e-05	0.1388	0.0005256	0.004655	4	15	BLM,DNA2,XRCC3,EXO1
GO: Biological Process	GO:0090656	t-circle formation	3.518e-05	0.1388	0.0005256	0.004655	4	15	BLM,DNA2,XRCC3,EXO1
GO: Biological Process	GO:1905168	positive regulation of double-strand break repair via homologous recombination	3.518e-05	0.1388	0.0005256	0.004655	4	15	BLM,FANCB,TIMELESS,RAD51AP1
GO: Biological Process	GO:0001325	formation of extrachromosomal circular DNA	3.518e-05	0.1388	0.0005256	0.004655	4	15	BLM,DNA2,XRCC3,EXO1
GO: Biological Process	GO:0043009	chordate embryonic development	3.621e-05	0.1428	0.0005389	0.004773	26	827	ANKS6,E2F7,CHEK1,RRM2,ADA,NEK2,SALL2,BRCA1,ZFP36L1,YAP1,FGFR1,FGFR2,TEAD2,SFRP1,RBBP8,CENPU,GINS4,STIL,XRCC2,E2F8,CCNB1,ASF1B,CCNB2,RPA1,PLK4,TP53
GO: Biological Process	GO:0034622	cellular protein-containing complex assembly	3.674e-05	0.1449	0.0005448	0.004826	34	1239	CHAF1B,CENPN,CENPA,IQGAP2,CENPE,CENPF,HJURP,DLGAP5,MCM2,OIP5,HMGB2,MCM4,MCM6,MCM7,CENPK,HNRNPA1,CDC45,NEK2,CENPM,ANLN,PSRC1,RAD51,NUP107,CHAF1A,UBE2C,CENPU,GMNN,ITGB3BP,CENPQ,ASF1B,TPX2,RPA1,TP53,AURKB
GO: Biological Process	GO:0090307	mitotic spindle assembly	4e-05	0.1577	0.0005908	0.005233	7	71	KIF4A,NEK2,KIF11,KIF23,TPX2,CDC20,AURKB
GO: Biological Process	GO:0000915	actomyosin contractile ring assembly	4.328e-05	0.1707	0.0006322	0.0056	3	6	ANLN,KIF23,ECT2
GO: Biological Process	GO:0000912	assembly of actomyosin apparatus involved in cytokinesis	4.328e-05	0.1707	0.0006322	0.0056	3	6	ANLN,KIF23,ECT2
GO: Biological Process	GO:1901563	response to camptothecin	4.328e-05	0.1707	0.0006322	0.0056	3	6	BLM,FANCB,RAD51
GO: Biological Process	GO:0006997	nucleus organization	4.377e-05	0.1726	0.0006369	0.005642	10	157	HMGB2,CHEK1,NEMP1,VRK1,NUP107,CCNB1,CEP55,CCNB2,CDK1,REEP4
GO: Biological Process	GO:2000278	regulation of DNA biosynthetic process	4.605e-05	0.1816	0.0006659	0.005898	9	127	CHEK1,HNRNPA1,NEK2,RFC3,RFC4,RFC5,CHTF18,TP53,AURKB
GO: Biological Process	GO:0030397	membrane disassembly	4.643e-05	0.1831	0.0006659	0.005898	4	16	VRK1,CCNB1,CCNB2,CDK1
GO: Biological Process	GO:0051081	nuclear membrane disassembly	4.643e-05	0.1831	0.0006659	0.005898	4	16	VRK1,CCNB1,CCNB2,CDK1
GO: Biological Process	GO:0055057	neuroblast division	4.643e-05	0.1831	0.0006659	0.005898	4	16	ASPM,FGFR1,FGFR2,TEAD3
GO: Biological Process	GO:0010458	exit from mitosis	5.622e-05	0.2217	0.0008033	0.007115	5	32	KNTC1,ANLN,UBE2C,BIRC5,CDC14A
GO: Biological Process	GO:0009792	embryo development ending in birth or egg hatching	5.709e-05	0.2251	0.0008128	0.007199	26	850	ANKS6,E2F7,CHEK1,RRM2,ADA,NEK2,SALL2,BRCA1,ZFP36L1,YAP1,FGFR1,FGFR2,TEAD2,SFRP1,RBBP8,CENPU,GINS4,STIL,XRCC2,E2F8,CCNB1,ASF1B,CCNB2,RPA1,PLK4,TP53
GO: Biological Process	GO:0000076	DNA replication checkpoint signaling	6.009e-05	0.237	0.0008525	0.007551	4	17	CDC45,TIMELESS,DNA2,CLSPN
GO: Biological Process	GO:0006468	protein phosphorylation	6.263e-05	0.247	0.0008853	0.007841	43	1776	CDKN3,INCENP,CENPE,LAMA1,CHEK1,TTK,MELK,CDC7,BLM,FZD4,AURKA,CKS2,NEK2,PTPRZ1,MAPKAPK3,KIF14,FGFR1,FGFR2,IQGAP3,PSRC1,PKN3,RAD51,VRK1,SFRP1,WEE1,PKDCC,BIRC5,STIL,ECT2,TFAP4,CCNA2,CCNB1,CCNF,HMGA2,CCNB2,TPX2,CDK1,CLSPN,CDC25C,PLK4,TP53,BORA,AURKB
GO: Biological Process	GO:0051293	establishment of spindle localization	6.572e-05	0.2592	0.0009257	0.0082	6	53	NUSAP1,CENPA,NDC80,SPAG5,ESPL1,MAD2L1
GO: Biological Process	GO:2000573	positive regulation of DNA biosynthetic process	6.765e-05	0.2668	0.0009467	0.008385	7	77	HNRNPA1,NEK2,RFC3,RFC4,RFC5,CHTF18,AURKB
GO: Biological Process	GO:0008284	positive regulation of cell population proliferation	6.769e-05	0.267	0.0009467	0.008385	31	1117	HMGN5,ATAD5,RPS6,ETV5,HMGB2,ADA,TTK,CDC7,BLM,RTKN2,PTPRZ1,YAP1,RECQL4,ASPM,KIF14,FGFR1,FGFR2,IQGAP3,FOXM1,SFRP1,LAMC1,BIRC5,E2F1,SKP2,CCNA2,CCNB1,HMGA2,MIR17HG,CDK1,CDC20,RPA1
GO: Biological Process	GO:0010972	negative regulation of G2/M transition of mitotic cell cycle	6.831e-05	0.2694	0.000952	0.008432	8	104	CHEK1,BLM,AURKA,BRCA1,HMGA2,CDK1,CLSPN,AURKB
GO: Biological Process	GO:0051053	negative regulation of DNA metabolic process	7.001e-05	0.2761	0.0009723	0.008612	9	134	RAD18,CHEK1,HNRNPA1,BLM,FANCB,PARPBP,HMGA2,POLQ,TP53
GO: Biological Process	GO:0000731	DNA synthesis involved in DNA repair	7.313e-05	0.2884	0.001009	0.008933	6	54	POLE2,DTL,RFC3,RFC4,RFC5,RPA1
GO: Biological Process	GO:0055023	positive regulation of cardiac muscle tissue growth	7.313e-05	0.2884	0.001009	0.008933	6	54	YAP1,FGFR1,FGFR2,CCNB1,MIR17HG,CDK1
GO: Biological Process	GO:0051987	positive regulation of attachment of spindle microtubules to kinetochore	7.5e-05	0.2958	0.00102	0.009035	3	7	CENPE,CCNB1,AURKB
GO: Biological Process	GO:0044837	actomyosin contractile ring organization	7.5e-05	0.2958	0.00102	0.009035	3	7	ANLN,KIF23,ECT2
GO: Biological Process	GO:0021873	forebrain neuroblast division	7.5e-05	0.2958	0.00102	0.009035	3	7	ASPM,FGFR1,FGFR2
GO: Biological Process	GO:0032466	negative regulation of cytokinesis	7.5e-05	0.2958	0.00102	0.009035	3	7	E2F7,E2F8,AURKB
GO: Biological Process	GO:0006998	nuclear envelope organization	8.995e-05	0.3548	0.001219	0.0108	6	56	NEMP1,VRK1,CCNB1,CCNB2,CDK1,REEP4
GO: Biological Process	GO:0006978	DNA damage response, signal transduction by p53 class mediator resulting in transcription of p21 class mediator	9.586e-05	0.3781	0.001295	0.01147	4	19	BRCA1,FOXM1,TFAP4,TP53
GO: Biological Process	GO:0007292	female gamete generation	0.0001088	0.429	0.001464	0.01297	10	175	CENPE,RPS6,TTK,AURKA,NDC80,ASPM,NCAPH,CCNB1,CCNB2,TOP2A
GO: Biological Process	GO:0031145	anaphase-promoting complex-dependent catabolic process	0.0001093	0.431	0.001466	0.01298	7	83	AURKA,UBE2C,CCNB1,CDK1,CDC20,MAD2L1,AURKB
GO: Biological Process	GO:0060421	positive regulation of heart growth	0.0001097	0.4327	0.001467	0.01299	6	58	YAP1,FGFR1,FGFR2,CCNB1,MIR17HG,CDK1
GO: Biological Process	GO:0040001	establishment of mitotic spindle localization	0.0001154	0.4549	0.001537	0.01361	5	37	NUSAP1,CENPA,NDC80,ESPL1,MAD2L1
GO: Biological Process	GO:0022412	cellular process involved in reproduction in multicellular organism	0.0001174	0.4631	0.001559	0.01381	17	456	KIF18A,BRIP1,CENPE,RPS6,ETV5,HMGB2,TTK,FZD4,AURKA,NDC80,ASPM,SFRP1,NCAPH,CCNB1,CCNB2,CHTF18,TOP2A
GO: Biological Process	GO:0042772	DNA damage response, signal transduction resulting in transcription	0.0001186	0.4677	0.001562	0.01384	4	20	BRCA1,FOXM1,TFAP4,TP53
GO: Biological Process	GO:0051256	mitotic spindle midzone assembly	0.0001188	0.4687	0.001562	0.01384	3	8	KIF4A,KIF23,AURKB
GO: Biological Process	GO:0016321	female meiosis chromosome segregation	0.0001188	0.4687	0.001562	0.01384	3	8	TTK,NCAPH,TOP2A
GO: Biological Process	GO:0071900	regulation of protein serine/threonine kinase activity	0.0001273	0.5021	0.001668	0.01477	19	550	CDKN3,INCENP,BLM,FZD4,CKS2,MAPKAPK3,FGFR1,IQGAP3,PSRC1,SFRP1,STIL,TFAP4,CCNA2,CCNB1,CCNF,HMGA2,CCNB2,CDK1,CDC25C
GO: Biological Process	GO:0033365	protein localization to organelle	0.0001293	0.5099	0.001688	0.01495	37	1489	CENPN,CENPA,RPS6,HJURP,BARD1,OIP5,TTK,CENPK,NXT2,ACOX2,AURKA,NEK2,BRCA1,NDC80,CENPM,YAP1,KPNA2,POC1A,NUP107,GTSE1,CENPU,E2F1,STIL,ECT2,CDC14A,SPAG5,ITGB3BP,CENPQ,ESCO2,CEP72,MTBP,CEP152,CDK1,RPA1,PLK4,TP53,AURKB
GO: Biological Process	GO:0045934	negative regulation of nucleobase-containing compound metabolic process	0.0001397	0.5508	0.001818	0.0161	40	1666	RAD18,TGIF2,CENPF,BARD1,E2F7,ETV5,HMGB2,CHEK1,NR6A1,HNRNPA1,RCOR2,CDC45,BLM,FANCB,SCML2,SALL2,BRCA1,YAP1,TIMELESS,FGFR1,FGFR2,PARPBP,CBX2,FOXM1,SFRP1,LIN28B,RBBP8,BIRC5,E2F1,DEPDC1,GMNN,TFAP4,E2F8,PRMT6,HEYL,IGF2BP1,HMGA2,POLQ,TP53,AURKB
GO: Biological Process	GO:0006890	retrograde vesicle-mediated transport, Golgi to endoplasmic reticulum	0.0001471	0.5802	0.001908	0.0169	7	87	KIF18A,CENPE,KIF4A,KIF15,KIF11,KIF2C,KIF23
GO: Biological Process	GO:0060043	regulation of cardiac muscle cell proliferation	0.0001595	0.6291	0.002062	0.01827	6	62	YAP1,FGFR1,FGFR2,CCNB1,MIR17HG,CDK1
GO: Biological Process	GO:0032877	positive regulation of DNA endoreduplication	0.0001735	0.6844	0.002208	0.01955	2	2	E2F7,E2F8
GO: Biological Process	GO:0099607	lateral attachment of mitotic spindle microtubules to kinetochore	0.0001735	0.6844	0.002208	0.01955	2	2	CENPE,AURKB
GO: Biological Process	GO:0035607	fibroblast growth factor receptor signaling pathway involved in orbitofrontal cortex development	0.0001735	0.6844	0.002208	0.01955	2	2	FGFR1,FGFR2
GO: Biological Process	GO:0071139	resolution of recombination intermediates	0.0001735	0.6844	0.002208	0.01955	2	2	XRCC3,GEN1
GO: Biological Process	GO:0071140	resolution of mitotic recombination intermediates	0.0001735	0.6844	0.002208	0.01955	2	2	XRCC3,GEN1
GO: Biological Process	GO:0070987	error-free translesion synthesis	0.0001754	0.6918	0.002217	0.01964	4	22	RFC3,RFC4,RFC5,RPA1
GO: Biological Process	GO:0046602	regulation of mitotic centrosome separation	0.0001765	0.6963	0.002217	0.01964	3	9	CHEK1,NEK2,KIF11
GO: Biological Process	GO:0000022	mitotic spindle elongation	0.0001765	0.6963	0.002217	0.01964	3	9	KIF4A,KIF23,AURKB
GO: Biological Process	GO:1990414	replication-born double-strand break repair via sister chromatid exchange	0.0001765	0.6963	0.002217	0.01964	3	9	BLM,FANCB,RAD51
GO: Biological Process	GO:0007099	centriole replication	0.0002134	0.8417	0.002655	0.02352	5	42	BRCA1,STIL,CEP72,CEP152,PLK4
GO: Biological Process	GO:0032467	positive regulation of cytokinesis	0.0002134	0.8417	0.002655	0.02352	5	42	KIF14,KIF23,ECT2,CDC14A,AURKB
GO: Biological Process	GO:0090224	regulation of spindle organization	0.0002134	0.8417	0.002655	0.02352	5	42	TACC3,PSRC1,SPAG5,TPX2,BORA
GO: Biological Process	GO:0048732	gland development	0.0002199	0.8674	0.002728	0.02416	18	527	LAMA1,E2F7,ETV4,ETV5,ADA,TYMS,AURKA,MKI67,UMPS,FGFR1,FGFR2,IQGAP3,FOXM1,SFRP1,E2F8,ORAI1,HMGA2,CCNB2
GO: Biological Process	GO:0051785	positive regulation of nuclear division	0.0002452	0.9669	0.003031	0.02685	6	67	NUSAP1,CENPE,DLGAP5,AURKA,RAD51AP1,ESPL1
GO: Biological Process	GO:0006297	nucleotide-excision repair, DNA gap filling	0.0002496	0.9844	0.003069	0.02718	4	24	RFC3,RFC4,RFC5,RPA1
GO: Biological Process	GO:0051231	spindle elongation	0.0002498	0.985	0.003069	0.02718	3	10	KIF4A,KIF23,AURKB
GO: Biological Process	GO:0043085	positive regulation of catalytic activity	0.0002594	1	0.003177	0.02814	38	1600	INCENP,IQGAP2,CENPE,HMGB2,ARHGAP11A,FZD4,CKS2,NEK2,DHFR,MAPKAPK3,KIF14,FGFR1,FGFR2,IQGAP3,ARHGAP11B,PSRC1,SFRP1,UBE2C,DEPDC1,STIL,RFC3,RFC4,RFC5,NCAPH,ECT2,TFAP4,PREX2,CCNB1,ORAI1,HMGA2,CHTF18,TPX2,CDK1,CLSPN,CDC20,DEPDC1B,BORA,AURKB
GO: Biological Process	GO:2000781	positive regulation of double-strand break repair	0.0002667	1	0.003257	0.02884	5	44	BLM,FANCB,TIMELESS,FOXM1,RAD51AP1
GO: Biological Process	GO:0042127	regulation of cell population proliferation	0.0003243	1	0.003947	0.03496	44	1973	HMGN5,CDKN3,BRIP1,ATAD5,RPS6,E2F7,ETV4,ETV5,HMGB2,CHEK1,ADA,TTK,CDC7,BLM,RTKN2,BRCA1,ZFP36L1,PTPRZ1,YAP1,RECQL4,ASPM,KIF14,TIMELESS,FGFR1,FGFR2,IQGAP3,FOXM1,SFRP1,LAMC1,BIRC5,E2F1,SKP2,TFAP4,CCNA2,C18orf54,CCNB1,HMGA2,MIR17HG,SHCBP1,MTBP,CDK1,CDC20,RPA1,TP53
GO: Biological Process	GO:0098534	centriole assembly	0.0003295	1	0.003999	0.03542	5	46	BRCA1,STIL,CEP72,CEP152,PLK4
GO: Biological Process	GO:0046622	positive regulation of organ growth	0.0003368	1	0.004075	0.03609	6	71	YAP1,FGFR1,FGFR2,CCNB1,MIR17HG,CDK1
GO: Biological Process	GO:0090657	telomeric loop disassembly	0.0003401	1	0.004102	0.03633	3	11	BLM,RECQL4,XRCC3
GO: Biological Process	GO:0019886	antigen processing and presentation of exogenous peptide antigen via MHC class II	0.0003489	1	0.004195	0.03716	7	100	KIF18A,CENPE,KIF4A,KIF15,KIF11,KIF2C,KIF23
GO: Biological Process	GO:0045910	negative regulation of DNA recombination	0.0003648	1	0.004374	0.03874	5	47	RAD18,BLM,FANCB,PARPBP,POLQ
GO: Biological Process	GO:0001570	vasculogenesis	0.0003937	1	0.004705	0.04167	7	102	FZD4,ZFP36L1,YAP1,FGFR1,FGFR2,FOXM1,TEAD2
GO: Biological Process	GO:0045840	positive regulation of mitotic nuclear division	0.000403	1	0.004801	0.04253	5	48	NUSAP1,CENPE,DLGAP5,AURKA,ESPL1
GO: Biological Process	GO:0010557	positive regulation of macromolecule biosynthetic process	0.0004157	1	0.004938	0.04374	44	1996	HMGN5,ATAD5,DLGAP5,E2F7,ETV4,ETV5,HMGB2,CHEK1,NR6A1,CENPK,HNRNPA1,CDC7,BLM,FZD4,NEK2,SALL2,BRCA1,YAP1,FGFR1,FGFR2,ZNF107,DNA2,PSRC1,CDCA4,FOXM1,TEAD2,SFRP1,E2F1,TEAD3,RFC3,TEF,RFC4,RFC5,TFAP4,E2F8,CCNA2,ARID3B,HEYL,HMGA2,CHTF18,CDK1,TOP2A,TP53,AURKB
GO: Biological Process	GO:0045859	regulation of protein kinase activity	0.0004172	1	0.004941	0.04376	25	911	CDKN3,INCENP,CENPE,BLM,FZD4,CKS2,MAPKAPK3,KIF14,FGFR1,IQGAP3,PSRC1,SFRP1,STIL,ECT2,TFAP4,CCNA2,CCNB1,CCNF,HMGA2,CCNB2,TPX2,CDK1,CLSPN,CDC25C,BORA
GO: Biological Process	GO:0002495	antigen processing and presentation of peptide antigen via MHC class II	0.000443	1	0.005231	0.04633	7	104	KIF18A,CENPE,KIF4A,KIF15,KIF11,KIF2C,KIF23
GO: Biological Process	GO:0060038	cardiac muscle cell proliferation	0.0004534	1	0.005338	0.04728	6	75	YAP1,FGFR1,FGFR2,CCNB1,MIR17HG,CDK1
GO: Biological Process	GO:0071478	cellular response to radiation	0.0004552	1	0.005343	0.04732	10	209	CHEK1,BLM,YAP1,RAD51,SFRP1,ECT2,RAD51AP1,HMGA2,TP53,AURKB
GO: Biological Process	GO:0031399	regulation of protein modification process	0.0004586	1	0.005368	0.04754	41	1825	CDKN3,INCENP,CENPE,CHEK1,TTK,BLM,FZD4,CDCA2,CKS2,BRCA1,PTPRZ1,MAPKAPK3,KIF14,FGFR1,IQGAP3,PSRC1,RAD51,SFRP1,UBE2C,STIL,FANCM,SKP2,ECT2,TFAP4,CCNA2,CCNB1,PRMT6,CCNF,PPP2R1B,HMGA2,CCNB2,FANCI,TPX2,MTBP,CDK1,CLSPN,CDC20,CDC25C,TP53,MAD2L1,BORA
GO: Biological Process	GO:0007095	mitotic G2 DNA damage checkpoint signaling	0.0004615	1	0.005385	0.0477	4	28	BLM,HMGA2,CDK1,CLSPN
GO: Biological Process	GO:0002504	antigen processing and presentation of peptide or polysaccharide antigen via MHC class II	0.0004694	1	0.005461	0.04837	7	105	KIF18A,CENPE,KIF4A,KIF15,KIF11,KIF2C,KIF23
GO: Biological Process	GO:1905463	negative regulation of DNA duplex unwinding	0.0005093	1	0.005822	0.05157	2	3	MCM2,TOP2A
GO: Biological Process	GO:0021847	ventricular zone neuroblast division	0.0005093	1	0.005822	0.05157	2	3	FGFR1,FGFR2
GO: Biological Process	GO:0006231	dTMP biosynthetic process	0.0005093	1	0.005822	0.05157	2	3	TYMS,SHMT1
GO: Biological Process	GO:0071163	DNA replication preinitiation complex assembly	0.0005093	1	0.005822	0.05157	2	3	CDC45,GMNN
GO: Biological Process	GO:0071930	negative regulation of transcription involved in G1/S transition of mitotic cell cycle	0.0005093	1	0.005822	0.05157	2	3	E2F7,E2F1
GO: Biological Process	GO:0071932	replication fork reversal	0.0005093	1	0.005822	0.05157	2	3	DNA2,FANCM
GO: Biological Process	GO:0045911	positive regulation of DNA recombination	0.0005354	1	0.006103	0.05406	5	51	ATAD5,BLM,FANCB,TIMELESS,RAD51AP1
GO: Biological Process	GO:0009314	response to radiation	0.0005513	1	0.006267	0.0555	17	521	RAD18,CHEK1,BLM,BRCA1,YAP1,RAD54B,RAD54L,RAD51,SFRP1,DTL,XRCC2,ECT2,RAD51AP1,HMGA2,ATP1A2,TP53,AURKB
GO: Biological Process	GO:0072711	cellular response to hydroxyurea	0.0005781	1	0.006552	0.05803	3	13	BLM,TIMELESS,RAD51
GO: Biological Process	GO:0019692	deoxyribose phosphate metabolic process	0.0005861	1	0.006624	0.05867	5	52	ADA,TYMS,SHMT1,DERA,PGM2
GO: Biological Process	GO:0008340	determination of adult lifespan	0.0006051	1	0.006819	0.0604	4	30	TMEM135,RAD54B,RAD54L,TP53
GO: Biological Process	GO:0045739	positive regulation of DNA repair	0.0006408	1	0.0072	0.06377	6	80	BLM,FANCB,BRCA1,TIMELESS,FOXM1,RAD51AP1
GO: Biological Process	GO:0060249	anatomical structure homeostasis	0.0006674	1	0.007478	0.06623	17	530	BARD1,HNRNPA1,BLM,NEK2,YAP1,RECQL4,DNA2,RAD51,POLE2,LAMC1,XRCC3,RFC3,RFC4,RFC5,EXO1,RPA1,AURKB
GO: Biological Process	GO:0072710	response to hydroxyurea	0.0007287	1	0.008142	0.07211	3	14	BLM,TIMELESS,RAD51
GO: Biological Process	GO:0072091	regulation of stem cell proliferation	0.0007599	1	0.008443	0.07478	5	55	HMGB2,ZFP36L1,YAP1,FGFR1,HMGA2
GO: Biological Process	GO:0009262	deoxyribonucleotide metabolic process	0.0007599	1	0.008443	0.07478	5	55	RRM2,ADA,TYMS,SHMT1,DERA
GO: Biological Process	GO:0007019	microtubule depolymerization	0.0008256	1	0.009147	0.08101	5	56	KIF18A,KIF14,KIF2C,TPX2,KIF18B
GO: Biological Process	GO:0006289	nucleotide-excision repair	0.0008515	1	0.009407	0.08332	7	116	BRIP1,RFC3,RFC4,RFC5,NEIL3,RPA1,TP53
GO: Biological Process	GO:0006338	chromatin remodeling	0.0008625	1	0.009502	0.08416	10	227	CENPN,CENPA,HJURP,OIP5,CENPK,CENPM,CENPU,ITGB3BP,CENPQ,HMGA2
GO: Biological Process	GO:0043549	regulation of kinase activity	0.0008763	1	0.009627	0.08527	26	1014	CDKN3,INCENP,CENPE,BLM,FZD4,CKS2,MAPKAPK3,KIF14,FGFR1,FGFR2,IQGAP3,PSRC1,SFRP1,STIL,ECT2,TFAP4,CCNA2,CCNB1,CCNF,HMGA2,CCNB2,TPX2,CDK1,CLSPN,CDC25C,BORA
GO: Biological Process	GO:0072698	protein localization to microtubule cytoskeleton	0.0008954	1	0.009774	0.08657	5	57	TTK,AURKA,STIL,SPAG5,CEP72
GO: Biological Process	GO:1901970	positive regulation of mitotic sister chromatid separation	0.0009021	1	0.009774	0.08657	3	15	CENPE,DLGAP5,ESPL1
GO: Biological Process	GO:0002903	negative regulation of B cell apoptotic process	0.0009021	1	0.009774	0.08657	3	15	ADA,MIR17HG,AURKB
GO: Biological Process	GO:0045842	positive regulation of mitotic metaphase/anaphase transition	0.0009021	1	0.009774	0.08657	3	15	CENPE,DLGAP5,ESPL1
GO: Biological Process	GO:0009130	pyrimidine nucleoside monophosphate biosynthetic process	0.0009021	1	0.009774	0.08657	3	15	TYMS,UMPS,SHMT1
GO: Biological Process	GO:0001824	blastocyst development	0.0009073	1	0.009804	0.08684	8	152	CHEK1,RRM2,ADA,NEK2,YAP1,RBBP8,GINS4,ASF1B
GO: Biological Process	GO:2001022	positive regulation of response to DNA damage stimulus	0.0009418	1	0.01015	0.08989	7	118	BLM,FANCB,BRCA1,TIMELESS,FOXM1,RAD51AP1,HMGA2
GO: Biological Process	GO:0051445	regulation of meiotic cell cycle	0.0009695	1	0.01042	0.09229	5	58	TTK,ASPM,RAD51AP1,CDC20,CDC25C
GO: Biological Process	GO:0045737	positive regulation of cyclin-dependent protein serine/threonine kinase activity	0.0009829	1	0.01051	0.09305	4	34	CKS2,PSRC1,STIL,CCNB1
GO: Biological Process	GO:2000780	negative regulation of double-strand break repair	0.0009829	1	0.01051	0.09305	4	34	FANCB,PARPBP,HMGA2,POLQ
GO: Biological Process	GO:0033143	regulation of intracellular steroid hormone receptor signaling pathway	0.0009979	1	0.01054	0.09331	6	87	BRCA1,YAP1,SFRP1,SKP2,HEYL,HMGA2
GO: Biological Process	GO:0007079	mitotic chromosome movement towards spindle pole	0.00101	1	0.01054	0.09331	2	4	CENPE,DLGAP5
GO: Biological Process	GO:0051309	female meiosis chromosome separation	0.00101	1	0.01054	0.09331	2	4	NCAPH,TOP2A
GO: Biological Process	GO:1905448	positive regulation of mitochondrial ATP synthesis coupled electron transport	0.00101	1	0.01054	0.09331	2	4	CCNB1,CDK1
GO: Biological Process	GO:1905342	positive regulation of protein localization to kinetochore	0.00101	1	0.01054	0.09331	2	4	NDC80,CENPQ
GO: Biological Process	GO:1905340	regulation of protein localization to kinetochore	0.00101	1	0.01054	0.09331	2	4	NDC80,CENPQ
GO: Biological Process	GO:0032875	regulation of DNA endoreduplication	0.00101	1	0.01054	0.09331	2	4	E2F7,E2F8
GO: Biological Process	GO:0021769	orbitofrontal cortex development	0.00101	1	0.01054	0.09331	2	4	FGFR1,FGFR2
GO: Biological Process	GO:0046121	deoxyribonucleoside catabolic process	0.00101	1	0.01054	0.09331	2	4	ADA,DERA
GO: Biological Process	GO:0007018	microtubule-based movement	0.001059	1	0.01102	0.09764	20	705	KIF18A,CENPE,DLGAP5,KIF4A,NEK2,KIF15,YAP1,KIF14,KIF11,KIF2C,KIF23,POC1A,STIL,CDC14A,KIF20A,CEP72,CEP152,CDK1,KIF18B,PLK4
GO: Biological Process	GO:2000113	negative regulation of cellular macromolecule biosynthetic process	0.001064	1	0.01104	0.09777	38	1723	TGIF2,CENPF,E2F7,ETV5,HMGB2,CHEK1,NR6A1,HNRNPA1,RCOR2,CDC45,BLM,TYMS,SCML2,SALL2,BRCA1,ZFP36L1,YAP1,DHFR,TIMELESS,FGFR1,FGFR2,CBX2,FOXM1,SFRP1,RBBP8,SHMT1,BIRC5,E2F1,DEPDC1,GMNN,TFAP4,E2F8,PRMT6,HEYL,IGF2BP1,HMGA2,TP53,AURKB
GO: Biological Process	GO:0051642	centrosome localization	0.001098	1	0.01135	0.1006	4	35	DLGAP5,AURKA,ASPM,MAD2L1
GO: Biological Process	GO:1902101	positive regulation of metaphase/anaphase transition of cell cycle	0.0011	1	0.01135	0.1006	3	16	CENPE,DLGAP5,ESPL1
GO: Biological Process	GO:0044380	protein localization to cytoskeleton	0.001219	1	0.01246	0.1104	5	61	TTK,AURKA,STIL,SPAG5,CEP72
GO: Biological Process	GO:0008156	negative regulation of DNA replication	0.001223	1	0.01246	0.1104	4	36	BLM,TIMELESS,GMNN,TP53
GO: Biological Process	GO:0071539	protein localization to centrosome	0.001223	1	0.01246	0.1104	4	36	AURKA,STIL,SPAG5,CEP72
GO: Biological Process	GO:0045738	negative regulation of DNA repair	0.001223	1	0.01246	0.1104	4	36	FANCB,PARPBP,HMGA2,POLQ
GO: Biological Process	GO:0061842	microtubule organizing center localization	0.001223	1	0.01246	0.1104	4	36	DLGAP5,AURKA,ASPM,MAD2L1
GO: Biological Process	GO:0010558	negative regulation of macromolecule biosynthetic process	0.001245	1	0.01266	0.1121	38	1738	TGIF2,CENPF,E2F7,ETV5,HMGB2,CHEK1,NR6A1,HNRNPA1,RCOR2,CDC45,BLM,TYMS,SCML2,SALL2,BRCA1,ZFP36L1,YAP1,DHFR,TIMELESS,FGFR1,FGFR2,CBX2,FOXM1,SFRP1,RBBP8,SHMT1,BIRC5,E2F1,DEPDC1,GMNN,TFAP4,E2F8,PRMT6,HEYL,IGF2BP1,HMGA2,TP53,AURKB
GO: Biological Process	GO:0007276	gamete generation	0.001316	1	0.0132	0.1169	22	824	KIF18A,RAD18,BRIP1,CENPE,RPS6,ETV5,HMGB2,NR6A1,TTK,AURKA,NDC80,ASPM,POC1A,E2F1,NCAPH,CCNB1,HMGA2,ASF1B,CCNB2,CHTF18,CDC25C,TOP2A
GO: Biological Process	GO:0071763	nuclear membrane organization	0.001322	1	0.0132	0.1169	3	17	NEMP1,VRK1,REEP4
GO: Biological Process	GO:2000104	negative regulation of DNA-dependent DNA replication	0.001322	1	0.0132	0.1169	3	17	BLM,TIMELESS,GMNN
GO: Biological Process	GO:0060707	trophoblast giant cell differentiation	0.001322	1	0.0132	0.1169	3	17	E2F7,E2F8,PLK4
GO: Biological Process	GO:0070243	regulation of thymocyte apoptotic process	0.001322	1	0.0132	0.1169	3	17	ADA,BLM,TP53
GO: Biological Process	GO:0009263	deoxyribonucleotide biosynthetic process	0.001322	1	0.0132	0.1169	3	17	RRM2,TYMS,SHMT1
GO: Biological Process	GO:0006098	pentose-phosphate shunt	0.001322	1	0.0132	0.1169	3	17	DERA,PGM2,TP53
GO: Biological Process	GO:0014855	striated muscle cell proliferation	0.001335	1	0.01326	0.1174	6	92	YAP1,FGFR1,FGFR2,CCNB1,MIR17HG,CDK1
GO: Biological Process	GO:0051781	positive regulation of cell division	0.001335	1	0.01326	0.1174	6	92	KIF14,FGFR2,KIF23,ECT2,CDC14A,AURKB
GO: Biological Process	GO:0042493	response to drug	0.001343	1	0.01331	0.1178	14	419	CENPF,MCM7,ADA,BLM,TYMS,FANCB,RAD54B,UMPS,RAD54L,RAD51,SFRP1,CCNB1,HMGA2,TP53
GO: Biological Process	GO:0006296	nucleotide-excision repair, DNA incision, 5'-to lesion	0.001357	1	0.01339	0.1186	4	37	RFC3,RFC4,RFC5,RPA1
GO: Biological Process	GO:0031327	negative regulation of cellular biosynthetic process	0.001358	1	0.01339	0.1186	39	1807	TGIF2,CENPF,E2F7,ETV5,HMGB2,CHEK1,NR6A1,HNRNPA1,RCOR2,CDC45,BLM,TYMS,SCML2,SALL2,BRCA1,ZFP36L1,YAP1,DHFR,TIMELESS,FGFR1,FGFR2,CBX2,FOXM1,SFRP1,RBBP8,SHMT1,BIRC5,E2F1,DEPDC1,GMNN,TFAP4,E2F8,ERLIN1,PRMT6,HEYL,IGF2BP1,HMGA2,TP53,AURKB
GO: Biological Process	GO:0055021	regulation of cardiac muscle tissue growth	0.001411	1	0.01388	0.1229	6	93	YAP1,FGFR1,FGFR2,CCNB1,MIR17HG,CDK1
GO: Biological Process	GO:0070227	lymphocyte apoptotic process	0.001491	1	0.01462	0.1295	6	94	RPS6,ADA,BLM,MIR17HG,TP53,AURKB
GO: Biological Process	GO:0060236	regulation of mitotic spindle organization	0.001502	1	0.01462	0.1295	4	38	TACC3,PSRC1,TPX2,BORA
GO: Biological Process	GO:1905508	protein localization to microtubule organizing center	0.001502	1	0.01462	0.1295	4	38	AURKA,STIL,SPAG5,CEP72
GO: Biological Process	GO:1904031	positive regulation of cyclin-dependent protein kinase activity	0.001502	1	0.01462	0.1295	4	38	CKS2,PSRC1,STIL,CCNB1
GO: Biological Process	GO:1905820	positive regulation of chromosome separation	0.001571	1	0.01523	0.1349	3	18	CENPE,DLGAP5,ESPL1
GO: Biological Process	GO:0000712	resolution of meiotic recombination intermediates	0.001571	1	0.01523	0.1349	3	18	EME1,FANCM,TOP2A
GO: Biological Process	GO:0051294	establishment of spindle orientation	0.001656	1	0.01578	0.1398	4	39	CENPA,NDC80,SPAG5,MAD2L1
GO: Biological Process	GO:0060441	epithelial tube branching involved in lung morphogenesis	0.001656	1	0.01578	0.1398	4	39	LAMA1,YAP1,FGFR2,HMGA2
GO: Biological Process	GO:0033683	nucleotide-excision repair, DNA incision	0.001656	1	0.01578	0.1398	4	39	RFC3,RFC4,RFC5,RPA1
GO: Biological Process	GO:0002309	T cell proliferation involved in immune response	0.001668	1	0.01578	0.1398	2	5	RPS6,TP53
GO: Biological Process	GO:0098535	de novo centriole assembly involved in multi-ciliated epithelial cell differentiation	0.001668	1	0.01578	0.1398	2	5	CEP152,PLK4
GO: Biological Process	GO:0042023	DNA endoreduplication	0.001668	1	0.01578	0.1398	2	5	E2F7,E2F8
GO: Biological Process	GO:0042148	strand invasion	0.001668	1	0.01578	0.1398	2	5	RAD51,XRCC2
GO: Biological Process	GO:0051097	negative regulation of helicase activity	0.001668	1	0.01578	0.1398	2	5	MCM2,TP53
GO: Biological Process	GO:0097742	de novo centriole assembly	0.001668	1	0.01578	0.1398	2	5	CEP152,PLK4
GO: Biological Process	GO:0009177	pyrimidine deoxyribonucleoside monophosphate biosynthetic process	0.001668	1	0.01578	0.1398	2	5	TYMS,SHMT1
GO: Biological Process	GO:0031109	microtubule polymerization or depolymerization	0.001727	1	0.0163	0.1444	7	131	KIF18A,KIF14,PSRC1,KIF2C,TPX2,KIF18B,SKA1
GO: Biological Process	GO:0007062	sister chromatid cohesion	0.001737	1	0.01635	0.1448	5	66	RECQL4,DDX12P,ESCO2,CDC20,ESPL1
GO: Biological Process	GO:0048608	reproductive structure development	0.001782	1	0.01673	0.1482	16	530	KIF18A,BRIP1,RPS6,E2F7,HMGB2,ADA,FZD4,ZFP36L1,ASPM,FGFR2,SFRP1,NUP107,E2F8,CCNF,HMGA2,PLK4
GO: Biological Process	GO:0033144	negative regulation of intracellular steroid hormone receptor signaling pathway	0.001821	1	0.01698	0.1504	4	40	BRCA1,SFRP1,HEYL,HMGA2
GO: Biological Process	GO:0030866	cortical actin cytoskeleton organization	0.001821	1	0.01698	0.1504	4	40	ANLN,KIF23,ECT2,EPB41L2
GO: Biological Process	GO:0071312	cellular response to alkaloid	0.001821	1	0.01698	0.1504	4	40	BLM,FANCB,RAD51,CCNA2
GO: Biological Process	GO:0019953	sexual reproduction	0.001833	1	0.01699	0.1505	25	1012	KIF18A,RAD18,BRIP1,CENPE,RPS6,ETV5,HMGB2,NR6A1,ADA,TTK,AURKA,NDC80,ASPM,FUT10,POC1A,E2F1,NCAPH,CCNB1,HMGA2,ASF1B,CCNB2,CHTF18,CDK1,CDC25C,TOP2A
GO: Biological Process	GO:0006278	RNA-dependent DNA biosynthetic process	0.001846	1	0.01699	0.1505	6	98	HNRNPA1,NEK2,HMGA2,RPA1,TOP2A,AURKB
GO: Biological Process	GO:2000042	negative regulation of double-strand break repair via homologous recombination	0.001848	1	0.01699	0.1505	3	19	FANCB,PARPBP,POLQ
GO: Biological Process	GO:0006740	NADPH regeneration	0.001848	1	0.01699	0.1505	3	19	DERA,PGM2,TP53
GO: Biological Process	GO:0048368	lateral mesoderm development	0.001848	1	0.01699	0.1505	3	19	YAP1,FGFR1,TEAD2
GO: Biological Process	GO:0046112	nucleobase biosynthetic process	0.001848	1	0.01699	0.1505	3	19	ADA,UMPS,SHMT1
GO: Biological Process	GO:0032504	multicellular organism reproduction	0.001932	1	0.01772	0.157	25	1016	KIF18A,RAD18,BRIP1,CENPE,RPS6,ETV5,HMGB2,NR6A1,ADA,TTK,FZD4,AURKA,NDC80,ASPM,SFRP1,POC1A,E2F1,NCAPH,CCNB1,HMGA2,ASF1B,CCNB2,CHTF18,CDC25C,TOP2A
GO: Biological Process	GO:0061458	reproductive system development	0.001958	1	0.01792	0.1587	16	535	KIF18A,BRIP1,RPS6,E2F7,HMGB2,ADA,FZD4,ZFP36L1,ASPM,FGFR2,SFRP1,NUP107,E2F8,CCNF,HMGA2,PLK4
GO: Biological Process	GO:0009112	nucleobase metabolic process	0.001998	1	0.01824	0.1615	4	41	ADA,TYMS,UMPS,SHMT1
GO: Biological Process	GO:0009890	negative regulation of biosynthetic process	0.002075	1	0.0189	0.1674	39	1850	TGIF2,CENPF,E2F7,ETV5,HMGB2,CHEK1,NR6A1,HNRNPA1,RCOR2,CDC45,BLM,TYMS,SCML2,SALL2,BRCA1,ZFP36L1,YAP1,DHFR,TIMELESS,FGFR1,FGFR2,CBX2,FOXM1,SFRP1,RBBP8,SHMT1,BIRC5,E2F1,DEPDC1,GMNN,TFAP4,E2F8,ERLIN1,PRMT6,HEYL,IGF2BP1,HMGA2,TP53,AURKB
GO: Biological Process	GO:0060420	regulation of heart growth	0.002152	1	0.01955	0.1732	6	101	YAP1,FGFR1,FGFR2,CCNB1,MIR17HG,CDK1
GO: Biological Process	GO:0006730	one-carbon metabolic process	0.002186	1	0.01977	0.1751	4	42	CA14,TYMS,DHFR,SHMT1
GO: Biological Process	GO:0070229	negative regulation of lymphocyte apoptotic process	0.002186	1	0.01977	0.1751	4	42	ADA,BLM,MIR17HG,AURKB
GO: Biological Process	GO:0007405	neuroblast proliferation	0.002255	1	0.02035	0.1803	5	70	ASPM,FGFR1,FGFR2,TEAD3,TP53
GO: Biological Process	GO:0016570	histone modification	0.002371	1	0.02135	0.1891	15	495	INCENP,JADE3,CHEK1,RCOR2,AURKA,SCML2,BRCA1,VRK1,CCNA2,CCNB1,PRMT6,HMGA2,CDK1,TP53,AURKB
GO: Biological Process	GO:0010638	positive regulation of organelle organization	0.002464	1	0.0216	0.1913	18	651	NUSAP1,IQGAP2,CENPE,DLGAP5,HNRNPA1,AURKA,NEK2,BRCA1,PSRC1,SFRP1,E2F1,SPAG5,CCNB1,RAD51AP1,ESPL1,PLK4,TP53,AURKB
GO: Biological Process	GO:0007568	aging	0.002473	1	0.0216	0.1913	12	352	TMEM135,CHEK1,ADA,TYMS,RAD54B,RAD54L,FOXM1,PRMT6,HMGA2,CDK1,TP53,AURKB
GO: Biological Process	GO:1905462	regulation of DNA duplex unwinding	0.002481	1	0.0216	0.1913	2	6	MCM2,TOP2A
GO: Biological Process	GO:1902315	nuclear cell cycle DNA replication initiation	0.002481	1	0.0216	0.1913	2	6	MCM2,MCM4
GO: Biological Process	GO:0060718	chorionic trophoblast cell differentiation	0.002481	1	0.0216	0.1913	2	6	E2F7,E2F8
GO: Biological Process	GO:0072719	cellular response to cisplatin	0.002481	1	0.0216	0.1913	2	6	TIMELESS,RAD51
GO: Biological Process	GO:0061304	retinal blood vessel morphogenesis	0.002481	1	0.0216	0.1913	2	6	LAMA1,FZD4
GO: Biological Process	GO:1902292	cell cycle DNA replication initiation	0.002481	1	0.0216	0.1913	2	6	MCM2,MCM4
GO: Biological Process	GO:0031536	positive regulation of exit from mitosis	0.002481	1	0.0216	0.1913	2	6	UBE2C,BIRC5
GO: Biological Process	GO:1903416	response to glycoside	0.002481	1	0.0216	0.1913	2	6	RAD51,ATP1A2
GO: Biological Process	GO:0021869	forebrain ventricular zone progenitor cell division	0.002481	1	0.0216	0.1913	2	6	FGFR1,FGFR2
GO: Biological Process	GO:1902975	mitotic DNA replication initiation	0.002481	1	0.0216	0.1913	2	6	MCM2,MCM4
GO: Biological Process	GO:0045875	negative regulation of sister chromatid cohesion	0.002481	1	0.0216	0.1913	2	6	RECQL4,ESPL1
GO: Biological Process	GO:0106300	protein-DNA covalent cross-linking repair	0.002481	1	0.0216	0.1913	2	6	TRAIP,FAM111A
GO: Biological Process	GO:0043987	histone H3-S10 phosphorylation	0.002481	1	0.0216	0.1913	2	6	VRK1,CCNB1
GO: Biological Process	GO:0030903	notochord development	0.002488	1	0.02161	0.1914	3	21	YAP1,TEAD2,STIL
GO: Biological Process	GO:0009124	nucleoside monophosphate biosynthetic process	0.002597	1	0.02251	0.1994	4	44	ADA,TYMS,UMPS,SHMT1
GO: Biological Process	GO:0006303	double-strand break repair via nonhomologous end joining	0.002744	1	0.02373	0.2102	6	106	BARD1,HMGB2,BRCA1,DEK,HMGA2,POLQ
GO: Biological Process	GO:0007498	mesoderm development	0.002788	1	0.02406	0.2131	10	266	TGIF2,RPS6,ZFP36L1,YAP1,FGFR1,FGFR2,TEAD2,SFRP1,HMGA2,TP53
GO: Biological Process	GO:0046653	tetrahydrofolate metabolic process	0.002853	1	0.02441	0.2162	3	22	TYMS,DHFR,SHMT1
GO: Biological Process	GO:2000269	regulation of fibroblast apoptotic process	0.002853	1	0.02441	0.2162	3	22	SFRP1,XRCC2,TP53
GO: Biological Process	GO:0048339	paraxial mesoderm development	0.002853	1	0.02441	0.2162	3	22	YAP1,FGFR1,TEAD2
GO: Biological Process	GO:0046599	regulation of centriole replication	0.002853	1	0.02441	0.2162	3	22	BRCA1,STIL,PLK4
GO: Biological Process	GO:0070228	regulation of lymphocyte apoptotic process	0.002877	1	0.02456	0.2176	5	74	ADA,BLM,MIR17HG,TP53,AURKB
GO: Biological Process	GO:0035329	hippo signaling	0.003059	1	0.02606	0.2308	4	46	YAP1,TEAD2,TEAD3,MOB3B
GO: Biological Process	GO:0016569	covalent chromatin modification	0.003083	1	0.0262	0.2321	15	509	INCENP,JADE3,CHEK1,RCOR2,AURKA,SCML2,BRCA1,VRK1,CCNA2,CCNB1,PRMT6,HMGA2,CDK1,TP53,AURKB
GO: Biological Process	GO:0048609	multicellular organismal reproductive process	0.0031	1	0.02629	0.2329	24	996	KIF18A,RAD18,BRIP1,CENPE,RPS6,ETV5,HMGB2,NR6A1,ADA,TTK,FZD4,AURKA,NDC80,ASPM,POC1A,E2F1,NCAPH,CCNB1,HMGA2,ASF1B,CCNB2,CHTF18,CDC25C,TOP2A
GO: Biological Process	GO:0045860	positive regulation of protein kinase activity	0.003127	1	0.02647	0.2344	17	613	INCENP,CENPE,FZD4,CKS2,MAPKAPK3,KIF14,FGFR1,IQGAP3,PSRC1,STIL,ECT2,CCNB1,HMGA2,TPX2,CDK1,CLSPN,BORA
GO: Biological Process	GO:0071383	cellular response to steroid hormone stimulus	0.003156	1	0.02666	0.2361	9	227	BRCA1,ZFP36L1,YAP1,SFRP1,SKP2,TFAP4,HEYL,HMGA2,ATP1A2
GO: Biological Process	GO:0048565	digestive tract development	0.003182	1	0.02682	0.2375	7	146	ADA,TYMS,YAP1,FGFR2,SFRP1,PKDCC,CCNB1
GO: Biological Process	GO:0035690	cellular response to drug	0.003231	1	0.02715	0.2405	5	76	BLM,FANCB,UMPS,HMGA2,TP53
GO: Biological Process	GO:0048545	response to steroid hormone	0.003245	1	0.02715	0.2405	12	364	HMGB2,HNMT,TYMS,BRCA1,ZFP36L1,YAP1,SFRP1,SKP2,TFAP4,HEYL,HMGA2,ATP1A2
GO: Biological Process	GO:0008356	asymmetric cell division	0.00325	1	0.02715	0.2405	3	23	ETV5,ASPM,TEAD3
GO: Biological Process	GO:0070242	thymocyte apoptotic process	0.00325	1	0.02715	0.2405	3	23	ADA,BLM,TP53
GO: Biological Process	GO:0104004	cellular response to environmental stimulus	0.003317	1	0.0276	0.2444	12	365	CHEK1,BLM,ZFP36L1,YAP1,RAD51,SFRP1,ECT2,RAD51AP1,HMGA2,ATP1A2,TP53,AURKB
GO: Biological Process	GO:0071214	cellular response to abiotic stimulus	0.003317	1	0.0276	0.2444	12	365	CHEK1,BLM,ZFP36L1,YAP1,RAD51,SFRP1,ECT2,RAD51AP1,HMGA2,ATP1A2,TP53,AURKB
GO: Biological Process	GO:0001890	placenta development	0.003341	1	0.02774	0.2457	8	187	RPS6,E2F7,ADA,ZFP36L1,FGFR2,E2F8,CCNF,PLK4
GO: Biological Process	GO:0051305	chromosome movement towards spindle pole	0.003443	1	0.02783	0.2465	2	7	CENPE,DLGAP5
GO: Biological Process	GO:1905446	regulation of mitochondrial ATP synthesis coupled electron transport	0.003443	1	0.02783	0.2465	2	7	CCNB1,CDK1
GO: Biological Process	GO:0043504	mitochondrial DNA repair	0.003443	1	0.02783	0.2465	2	7	DNA2,TP53
GO: Biological Process	GO:0006545	glycine biosynthetic process	0.003443	1	0.02783	0.2465	2	7	DHFR,SHMT1
GO: Biological Process	GO:0044806	G-quadruplex DNA unwinding	0.003443	1	0.02783	0.2465	2	7	BLM,DNA2
GO: Biological Process	GO:0010571	positive regulation of nuclear cell cycle DNA replication	0.003443	1	0.02783	0.2465	2	7	CDC7,FGFR1
GO: Biological Process	GO:0060526	prostate glandular acinus morphogenesis	0.003443	1	0.02783	0.2465	2	7	FGFR2,SFRP1
GO: Biological Process	GO:0060527	prostate epithelial cord arborization involved in prostate glandular acinus morphogenesis	0.003443	1	0.02783	0.2465	2	7	FGFR2,SFRP1
GO: Biological Process	GO:0060501	positive regulation of epithelial cell proliferation involved in lung morphogenesis	0.003443	1	0.02783	0.2465	2	7	FGFR2,HMGA2
GO: Biological Process	GO:0090166	Golgi disassembly	0.003443	1	0.02783	0.2465	2	7	VRK1,CDK1
GO: Biological Process	GO:0060449	bud elongation involved in lung branching	0.003443	1	0.02783	0.2465	2	7	YAP1,FGFR2
GO: Biological Process	GO:0051572	negative regulation of histone H3-K4 methylation	0.003443	1	0.02783	0.2465	2	7	BRCA1,PRMT6
GO: Biological Process	GO:0035405	histone-threonine phosphorylation	0.003443	1	0.02783	0.2465	2	7	CHEK1,VRK1
GO: Biological Process	GO:0051704	multi-organism process	0.003506	1	0.02828	0.2505	29	1297	KIF18A,RAD18,BRIP1,CENPE,RPS6,ETV5,HMGB2,NR6A1,ADA,TTK,AURKA,NDC80,ASPM,UMPS,KPNA2,FUT10,POC1A,NUP107,E2F1,TEAD3,NCAPH,CCNB1,HMGA2,ASF1B,CCNB2,CHTF18,CDK1,CDC25C,TOP2A
GO: Biological Process	GO:0048145	regulation of fibroblast proliferation	0.003607	1	0.02903	0.2571	6	112	PTPRZ1,SFRP1,E2F1,CCNA2,CCNB1,TP53
GO: Biological Process	GO:0002902	regulation of B cell apoptotic process	0.003678	1	0.02949	0.2612	3	24	ADA,MIR17HG,AURKB
GO: Biological Process	GO:0009129	pyrimidine nucleoside monophosphate metabolic process	0.003678	1	0.02949	0.2612	3	24	TYMS,UMPS,SHMT1
GO: Biological Process	GO:0061138	morphogenesis of a branching epithelium	0.003747	1	0.02998	0.2655	9	233	LAMA1,ETV4,ETV5,YAP1,TIMELESS,FGFR1,FGFR2,SFRP1,HMGA2
GO: Biological Process	GO:0030324	lung development	0.003854	1	0.03077	0.2725	9	234	LAMA1,ADA,YAP1,TIMELESS,FGFR1,FGFR2,PKDCC,HMGA2,MIR17HG
GO: Biological Process	GO:0007492	endoderm development	0.003963	1	0.03157	0.2797	9	235	TGIF2,RPS6,ZFP36L1,FGFR1,FGFR2,SFRP1,LAMC1,HMGA2,TP53
GO: Biological Process	GO:0071396	cellular response to lipid	0.003985	1	0.03169	0.2807	17	628	KIF18A,HMGB2,FZD4,BRCA1,ZFP36L1,YAP1,FGFR2,TEAD2,SFRP1,E2F1,SKP2,TFAP4,CCNA2,CCNB1,HEYL,HMGA2,ATP1A2
GO: Biological Process	GO:0033674	positive regulation of kinase activity	0.004014	1	0.03185	0.2821	18	682	INCENP,CENPE,FZD4,CKS2,MAPKAPK3,KIF14,FGFR1,FGFR2,IQGAP3,PSRC1,STIL,ECT2,CCNB1,HMGA2,TPX2,CDK1,CLSPN,BORA
GO: Biological Process	GO:0046824	positive regulation of nucleocytoplasmic transport	0.00403	1	0.03192	0.2827	5	80	BRCA1,GTSE1,ECT2,CDK1,TP53
GO: Biological Process	GO:0019827	stem cell population maintenance	0.004043	1	0.03196	0.283	8	193	YAP1,ASPM,FGFR1,FUT10,SFRP1,TEAD3,IGF2BP1,HMGA2
GO: Biological Process	GO:0051253	negative regulation of RNA metabolic process	0.004066	1	0.03207	0.2841	33	1552	TGIF2,CENPF,BARD1,E2F7,ETV5,HMGB2,NR6A1,RCOR2,CDC45,SCML2,SALL2,BRCA1,YAP1,TIMELESS,FGFR1,FGFR2,CBX2,FOXM1,SFRP1,LIN28B,RBBP8,BIRC5,E2F1,DEPDC1,GMNN,TFAP4,E2F8,PRMT6,HEYL,IGF2BP1,HMGA2,TP53,AURKB
GO: Biological Process	GO:0048144	fibroblast proliferation	0.004107	1	0.03233	0.2864	6	115	PTPRZ1,SFRP1,E2F1,CCNA2,CCNB1,TP53
GO: Biological Process	GO:0030323	respiratory tube development	0.004304	1	0.0338	0.2993	9	238	LAMA1,ADA,YAP1,TIMELESS,FGFR1,FGFR2,PKDCC,HMGA2,MIR17HG
GO: Biological Process	GO:0042325	regulation of phosphorylation	0.00431	1	0.0338	0.2993	33	1558	CDKN3,INCENP,CENPE,BARD1,MCM7,TTK,BLM,FZD4,CKS2,PTPRZ1,MAPKAPK3,KIF14,FGFR1,FGFR2,IQGAP3,PSRC1,RAD51,SFRP1,NUP107,STIL,ECT2,TFAP4,CCNA2,CCNB1,CCNF,HMGA2,CCNB2,TPX2,CDK1,CLSPN,CDC25C,TP53,BORA
GO: Biological Process	GO:0044703	multi-organism reproductive process	0.004428	1	0.03465	0.3069	27	1200	KIF18A,RAD18,BRIP1,CENPE,RPS6,ETV5,HMGB2,NR6A1,ADA,TTK,AURKA,NDC80,ASPM,UMPS,FUT10,POC1A,E2F1,TEAD3,NCAPH,CCNB1,HMGA2,ASF1B,CCNB2,CHTF18,CDK1,CDC25C,TOP2A
GO: Biological Process	GO:0010259	multicellular organism aging	0.004451	1	0.03476	0.3079	4	51	TMEM135,RAD54B,RAD54L,TP53
GO: Biological Process	GO:0031401	positive regulation of protein modification process	0.004527	1	0.03526	0.3124	27	1202	INCENP,CENPE,TTK,FZD4,CDCA2,CKS2,BRCA1,PTPRZ1,MAPKAPK3,KIF14,FGFR1,IQGAP3,PSRC1,UBE2C,STIL,FANCM,SKP2,ECT2,CCNB1,HMGA2,FANCI,TPX2,CDK1,CLSPN,CDC20,TP53,BORA
GO: Biological Process	GO:1902075	cellular response to salt	0.004551	1	0.03526	0.3124	2	8	HNRNPA1,LMNB1
GO: Biological Process	GO:0019388	galactose catabolic process	0.004551	1	0.03526	0.3124	2	8	GALM,PGM2
GO: Biological Process	GO:0090235	regulation of metaphase plate congression	0.004551	1	0.03526	0.3124	2	8	SPAG5,AURKB
GO: Biological Process	GO:0098727	maintenance of cell number	0.004571	1	0.03535	0.3131	8	197	YAP1,ASPM,FGFR1,FUT10,SFRP1,TEAD3,IGF2BP1,HMGA2
GO: Biological Process	GO:0097150	neuronal stem cell population maintenance	0.004635	1	0.0357	0.3162	3	26	ASPM,FUT10,IGF2BP1
GO: Biological Process	GO:0044346	fibroblast apoptotic process	0.004635	1	0.0357	0.3162	3	26	SFRP1,XRCC2,TP53
GO: Biological Process	GO:0070507	regulation of microtubule cytoskeleton organization	0.004739	1	0.03643	0.3227	7	157	KIF18A,TACC3,PSRC1,SPAG5,TPX2,SKA1,BORA
GO: Biological Process	GO:0061180	mammary gland epithelium development	0.004962	1	0.03808	0.3373	5	84	ETV4,ETV5,FGFR2,IQGAP3,ORAI1
GO: Biological Process	GO:0018105	peptidyl-serine phosphorylation	0.004995	1	0.03825	0.3388	11	336	TTK,CDC7,AURKA,MAPKAPK3,PKN3,VRK1,CCNB1,HMGA2,CDK1,CLSPN,AURKB
GO: Biological Process	GO:0009628	response to abiotic stimulus	0.005014	1	0.03832	0.3395	30	1391	RAD18,BRIP1,TMEM135,CHEK1,LXN,ADA,HNMT,BLM,BRCA1,ZFP36L1,YAP1,RAD54B,TIMELESS,TACC3,RAD54L,RAD51,SFRP1,NUP107,DTL,E2F1,XRCC2,ECT2,CCNA2,CCNB1,RAD51AP1,HMGA2,ATP1A2,RPA1,TP53,AURKB
GO: Biological Process	GO:0051156	glucose 6-phosphate metabolic process	0.005164	1	0.03928	0.3479	3	27	DERA,PGM2,TP53
GO: Biological Process	GO:1904666	regulation of ubiquitin protein ligase activity	0.005164	1	0.03928	0.3479	3	27	UBE2C,CDC20,MAD2L1
GO: Biological Process	GO:0003006	developmental process involved in reproduction	0.005168	1	0.03928	0.3479	26	1155	KIF18A,RAD18,BRIP1,RPS6,E2F7,ETV5,HMGB2,NR6A1,ADA,FZD4,AURKA,ZFP36L1,ASPM,FGFR2,CBX2,SFRP1,POC1A,NUP107,E2F1,E2F8,CCNB1,CCNF,HMGA2,ASF1B,CDC25C,PLK4
GO: Biological Process	GO:0010833	telomere maintenance via telomere lengthening	0.005217	1	0.03957	0.3505	5	85	HNRNPA1,NEK2,RAD51,RPA1,AURKB
GO: Biological Process	GO:0022612	gland morphogenesis	0.005249	1	0.03973	0.3519	7	160	LAMA1,ETV4,ETV5,MKI67,FGFR1,FGFR2,SFRP1
GO: Biological Process	GO:0055123	digestive system development	0.005428	1	0.04101	0.3632	7	161	ADA,TYMS,YAP1,FGFR2,SFRP1,PKDCC,CCNB1
GO: Biological Process	GO:0051170	import into nucleus	0.005461	1	0.0411	0.364	8	203	HNRNPA1,NXT2,BRCA1,KPNA2,NUP107,ECT2,CDK1,TP53
GO: Biological Process	GO:0017145	stem cell division	0.005471	1	0.0411	0.364	6	122	ETV5,HMGB2,ZFP36L1,YAP1,FGFR1,HMGA2
GO: Biological Process	GO:0072089	stem cell proliferation	0.005481	1	0.0411	0.364	5	86	HMGB2,ZFP36L1,YAP1,FGFR1,HMGA2
GO: Biological Process	GO:2001021	negative regulation of response to DNA damage stimulus	0.005481	1	0.0411	0.364	5	86	ATAD5,FANCB,PARPBP,HMGA2,POLQ
GO: Biological Process	GO:0060445	branching involved in salivary gland morphogenesis	0.005729	1	0.04261	0.3774	3	28	LAMA1,FGFR1,FGFR2
GO: Biological Process	GO:0048478	replication fork protection	0.005801	1	0.04261	0.3774	2	9	BLM,TIMELESS
GO: Biological Process	GO:1901993	regulation of meiotic cell cycle phase transition	0.005801	1	0.04261	0.3774	2	9	TTK,CDC25C
GO: Biological Process	GO:0060717	chorion development	0.005801	1	0.04261	0.3774	2	9	E2F7,E2F8
GO: Biological Process	GO:0072718	response to cisplatin	0.005801	1	0.04261	0.3774	2	9	TIMELESS,RAD51
GO: Biological Process	GO:0085020	protein K6-linked ubiquitination	0.005801	1	0.04261	0.3774	2	9	BARD1,BRCA1
GO: Biological Process	GO:0009221	pyrimidine deoxyribonucleotide biosynthetic process	0.005801	1	0.04261	0.3774	2	9	TYMS,SHMT1
GO: Biological Process	GO:0006265	DNA topological change	0.005801	1	0.04261	0.3774	2	9	HMGB2,TOP2A
GO: Biological Process	GO:1903251	multi-ciliated epithelial cell differentiation	0.005801	1	0.04261	0.3774	2	9	CEP152,PLK4
GO: Biological Process	GO:0009157	deoxyribonucleoside monophosphate biosynthetic process	0.005801	1	0.04261	0.3774	2	9	TYMS,SHMT1
GO: Biological Process	GO:2000794	regulation of epithelial cell proliferation involved in lung morphogenesis	0.005801	1	0.04261	0.3774	2	9	FGFR2,HMGA2
GO: Biological Process	GO:0055017	cardiac muscle tissue growth	0.006147	1	0.04506	0.3991	6	125	YAP1,FGFR1,FGFR2,CCNB1,MIR17HG,CDK1
GO: Biological Process	GO:0001763	morphogenesis of a branching structure	0.006208	1	0.04543	0.4023	9	252	LAMA1,ETV4,ETV5,YAP1,TIMELESS,FGFR1,FGFR2,SFRP1,HMGA2
GO: Biological Process	GO:0031440	regulation of mRNA 3'-end processing	0.006328	1	0.04613	0.4086	3	29	BARD1,ZFP36L1,CCNB1
GO: Biological Process	GO:0009162	deoxyribonucleoside monophosphate metabolic process	0.006328	1	0.04613	0.4086	3	29	ADA,TYMS,SHMT1
GO: Biological Process	GO:0007569	cell aging	0.006386	1	0.04647	0.4116	6	126	CHEK1,FOXM1,PRMT6,HMGA2,CDK1,TP53
GO: Biological Process	GO:0043066	negative regulation of apoptotic process	0.006505	1	0.04725	0.4185	24	1058	HMGN5,ATAD5,RPS6,BARD1,HMGB2,ADA,BLM,AURKA,RTKN2,BRCA1,PTPRZ1,YAP1,KIF14,FGFR2,SFRP1,BIRC5,STIL,XRCC2,HMGA2,MIR17HG,CDK1,TP53,MAD2L1,AURKB
GO: Biological Process	GO:2000241	regulation of reproductive process	0.006659	1	0.04828	0.4276	8	210	ADA,TTK,AURKA,ASPM,SFRP1,RAD51AP1,CDC20,CDC25C
GO: Biological Process	GO:0046777	protein autophosphorylation	0.006689	1	0.04841	0.4288	9	255	TTK,MELK,AURKA,NEK2,MAPKAPK3,FGFR1,FGFR2,VRK1,AURKB
GO: Biological Process	GO:0001932	regulation of protein phosphorylation	0.006865	1	0.04959	0.4392	29	1362	CDKN3,INCENP,CENPE,TTK,BLM,FZD4,CKS2,PTPRZ1,MAPKAPK3,KIF14,FGFR1,IQGAP3,PSRC1,RAD51,SFRP1,STIL,ECT2,TFAP4,CCNA2,CCNB1,CCNF,HMGA2,CCNB2,TPX2,CDK1,CLSPN,CDC25C,TP53,BORA
GO: Cellular Component	GO:0005694	chromosome	2.923e-45	1.271e-42	1.271e-42	8.459e-42	109	1845	NUSAP1,KNTC1,HMGN5,KIF18A,EME1,CHAF1B,RAD18,TGIF2,CENPN,CENPA,INCENP,CENPE,CENPF,ATAD5,ORC6,TRAIP,HJURP,SPC25,E2F7,ETV4,ETV5,KIF4A,MCM2,OIP5,HMGB2,MCM4,MCM6,MCM7,NUF2,CHEK1,NR6A1,MCM10,TTK,CENPK,DSN1,RCOR2,FAM111B,CDC45,BLM,CDCA2,NEK2,SCML2,NCAPG,BRCA1,NDC80,CENPM,RECQL4,TONSL,NCAPD2,MKI67,ZNF511,TIMELESS,PARPBP,DNA2,CBX2,KIF2C,RAD51,FOXM1,NCAPD3,TEAD2,MMS22L,NUP107,RBBP8,POLE2,CHAF1A,DTL,SMC4,CE…
GO: Cellular Component	GO:0098687	chromosomal region	2.832e-39	1.232e-36	6.159e-37	4.098e-36	52	359	KNTC1,KIF18A,CENPN,CENPA,INCENP,CENPE,CENPF,HJURP,SPC25,MCM2,OIP5,MCM4,MCM6,MCM7,NUF2,CHEK1,TTK,CENPK,DSN1,BLM,NEK2,NCAPG,NDC80,CENPM,RECQL4,NCAPD2,MKI67,DNA2,KIF2C,RAD51,NCAPD3,NUP107,SMC4,CENPU,BIRC5,XRCC3,CDCA8,SPAG5,ZWINT,CCNB1,ITGB3BP,CENPQ,ESCO2,SPC24,RAD51AP1,MTBP,CDK1,RPA1,SKA1,TOP2A,MAD2L1,AURKB
GO: Cellular Component	GO:0000775	chromosome, centromeric region	6.059e-34	2.636e-31	8.786e-32	5.846e-31	39	208	KNTC1,KIF18A,CENPN,CENPA,INCENP,CENPE,CENPF,HJURP,SPC25,OIP5,NUF2,TTK,CENPK,DSN1,NEK2,NCAPG,NDC80,CENPM,NCAPD2,MKI67,KIF2C,NCAPD3,NUP107,SMC4,CENPU,BIRC5,CDCA8,SPAG5,ZWINT,CCNB1,ITGB3BP,CENPQ,ESCO2,SPC24,MTBP,SKA1,TOP2A,MAD2L1,AURKB
GO: Cellular Component	GO:0000793	condensed chromosome	8.883e-31	3.864e-28	9.66e-29	6.428e-28	38	232	KNTC1,CENPN,CENPA,INCENP,CENPE,CENPF,HJURP,SPC25,HMGB2,NUF2,CHEK1,CENPK,DSN1,BLM,NEK2,NCAPG,BRCA1,NDC80,CENPM,NCAPD2,MKI67,KIF2C,RAD51,NCAPD3,NUP107,CENPU,BIRC5,SMC2,SPAG5,ZWINT,CCNB1,ITGB3BP,SPC24,RPA1,SKA1,TOP2A,MAD2L1,AURKB
GO: Cellular Component	GO:0000776	kinetochore	1.747e-29	7.599e-27	1.52e-27	1.011e-26	31	140	KNTC1,KIF18A,CENPN,CENPA,INCENP,CENPE,CENPF,HJURP,SPC25,NUF2,TTK,CENPK,DSN1,NEK2,NDC80,CENPM,KIF2C,NCAPD3,NUP107,CENPU,BIRC5,SPAG5,ZWINT,CCNB1,ITGB3BP,CENPQ,SPC24,MTBP,SKA1,MAD2L1,AURKB
GO: Cellular Component	GO:0000779	condensed chromosome, centromeric region	6.039e-29	2.627e-26	4.379e-27	2.913e-26	29	119	KNTC1,CENPN,CENPA,INCENP,CENPE,CENPF,HJURP,SPC25,NUF2,CENPK,DSN1,NEK2,NCAPG,NDC80,CENPM,NCAPD2,KIF2C,NCAPD3,NUP107,CENPU,BIRC5,SPAG5,ZWINT,CCNB1,ITGB3BP,SPC24,SKA1,MAD2L1,AURKB
GO: Cellular Component	GO:0005819	spindle	4.798e-27	2.087e-24	2.982e-25	1.984e-24	43	399	NUSAP1,KNTC1,KIF18A,KATNAL2,INCENP,CENPE,CENPF,DLGAP5,KIF4A,CEP128,TTK,CDC7,AURKA,NEK2,KIF15,ASPM,KIF14,TACC3,PSRC1,KIF11,KIF2C,VRK1,KIF23,POC1A,BIRC5,ECT2,CDCA8,CDC14A,SPAG5,CCNB1,KIF20A,SHCBP1,TPX2,CKAP2L,CDK1,KIF18B,CDC20,ESPL1,SKA1,PLK4,MAD2L1,BORA,AURKB
GO: Cellular Component	GO:0000228	nuclear chromosome	8.73e-21	3.798e-18	4.747e-19	3.158e-18	31	264	CENPA,INCENP,CENPE,ORC6,MCM2,MCM4,MCM6,MCM7,NUF2,CHEK1,MCM10,CENPK,DSN1,BLM,NEK2,BRCA1,NDC80,TONSL,NCAPD2,TIMELESS,RAD51,MMS22L,POLE2,GINS4,BIRC5,SMC2,CCNB1,HMGA2,GINS2,RPA1,TOP2A
GO: Cellular Component	GO:0015630	microtubule cytoskeleton	1.165e-20	5.067e-18	5.63e-19	3.746e-18	68	1481	NUSAP1,KNTC1,KIF18A,KATNAL2,RAD18,TGIF2,INCENP,IQGAP2,CENPE,CENPF,DLGAP5,KIF4A,CHEK1,CEP128,HNMT,TTK,CDC7,CDC45,AURKA,NEK2,KIF15,BRCA1,NDC80,ASPM,KIF14,TACC3,PSRC1,KIF11,KIF2C,RAD51,VRK1,KIF23,POC1A,GTSE1,DTL,CENPU,BIRC5,E2F1,STIL,XRCC2,CCDC77,ECT2,CDCA8,CDC14A,SPAG5,CCNB1,CEP55,KIF20A,CCNF,CEP72,CCNB2,SHCBP1,TPX2,CKAP2L,CEP152,CDK1,REEP4,KIF18B,CDC20,ESPL1,SKA1,GEN1,PLK4,TOP2A,TP53,MAD2L1,BORA,A…
GO: Cellular Component	GO:0005814	centriole	3.408e-17	1.482e-14	1.482e-15	9.863e-15	42	681	RAD18,TGIF2,CENPF,DLGAP5,CHEK1,CEP128,HNMT,CDC45,AURKA,NEK2,KIF15,BRCA1,NDC80,ASPM,TACC3,KIF2C,KIF23,POC1A,DTL,CENPU,BIRC5,E2F1,STIL,XRCC2,CCDC77,CDC14A,SPAG5,CCNB1,CEP55,CCNF,CEP72,CCNB2,CKAP2L,CEP152,CDK1,CDC20,ESPL1,GEN1,PLK4,TOP2A,TP53,AURKB
GO: Cellular Component	GO:0005813	centrosome	5.11e-16	2.223e-13	2.021e-14	1.345e-13	39	632	RAD18,TGIF2,CENPF,DLGAP5,CHEK1,HNMT,CDC45,AURKA,NEK2,KIF15,BRCA1,NDC80,ASPM,TACC3,KIF2C,KIF23,POC1A,DTL,CENPU,E2F1,STIL,XRCC2,CCDC77,CDC14A,SPAG5,CCNB1,CEP55,CCNF,CEP72,CCNB2,CKAP2L,CEP152,CDK1,CDC20,ESPL1,GEN1,PLK4,TP53,AURKB
GO: Cellular Component	GO:0005815	microtubule organizing center	1.567e-15	6.814e-13	5.679e-14	3.778e-13	44	832	KIF18A,RAD18,TGIF2,CENPF,DLGAP5,CHEK1,CEP128,HNMT,CDC45,AURKA,NEK2,KIF15,BRCA1,NDC80,ASPM,TACC3,KIF2C,RAD51,KIF23,POC1A,DTL,CENPU,BIRC5,E2F1,STIL,XRCC2,CCDC77,CDC14A,SPAG5,CCNB1,CEP55,CCNF,CEP72,CCNB2,CKAP2L,CEP152,CDK1,CDC20,ESPL1,GEN1,PLK4,TOP2A,TP53,AURKB
GO: Cellular Component	GO:0000922	spindle pole	7.11e-15	3.093e-12	2.379e-13	1.583e-12	21	170	KNTC1,KATNAL2,CENPF,DLGAP5,CEP128,AURKA,NEK2,ASPM,TACC3,PSRC1,KIF11,POC1A,CDC14A,SPAG5,CCNB1,TPX2,CKAP2L,CDC20,PLK4,MAD2L1,AURKB
GO: Cellular Component	GO:0072686	mitotic spindle	2.856e-14	1.242e-11	8.873e-13	5.904e-12	20	161	NUSAP1,KIF18A,CENPE,CDC7,AURKA,ASPM,TACC3,KIF11,KIF23,ECT2,CDC14A,SPAG5,TPX2,CKAP2L,CDK1,KIF18B,ESPL1,SKA1,MAD2L1,AURKB
GO: Cellular Component	GO:0000808	origin recognition complex	1.963e-13	8.539e-11	5.693e-12	3.788e-11	13	55	ORC6,MCM2,MCM4,MCM6,MCM7,MCM10,CDC45,TONSL,TIMELESS,MMS22L,GINS4,GINS2,RPA1
GO: Cellular Component	GO:0005657	replication fork	2.22e-13	9.658e-11	6.036e-12	4.016e-11	14	69	RAD18,CHEK1,MCM10,BLM,TONSL,TIMELESS,MMS22L,XRCC2,XRCC3,RFC3,RFC4,RFC5,RPA1,TP53
GO: Cellular Component	GO:0031261	DNA replication preinitiation complex	6.189e-13	2.692e-10	1.584e-11	1.054e-10	12	47	MCM2,MCM4,MCM6,MCM7,MCM10,CDC45,TONSL,TIMELESS,MMS22L,GINS4,GINS2,RPA1
GO: Cellular Component	GO:0036387	pre-replicative complex	8.157e-13	3.548e-10	1.868e-11	1.243e-10	12	48	MCM2,MCM4,MCM6,MCM7,MCM10,CDC45,TONSL,TIMELESS,MMS22L,GINS4,GINS2,RPA1
GO: Cellular Component	GO:0005656	nuclear pre-replicative complex	8.157e-13	3.548e-10	1.868e-11	1.243e-10	12	48	MCM2,MCM4,MCM6,MCM7,MCM10,CDC45,TONSL,TIMELESS,MMS22L,GINS4,GINS2,RPA1
GO: Cellular Component	GO:0030496	midbody	1.788e-12	7.778e-10	3.889e-11	2.588e-10	20	200	INCENP,CENPE,CENPF,KIF4A,AURKA,NEK2,ANLN,ASPM,KIF14,PSRC1,KIF23,BIRC5,ECT2,CDCA8,SPAG5,CEP55,KIF20A,SHCBP1,CDK1,AURKB
GO: Cellular Component	GO:0097373	MCM core complex	2.308e-12	1.004e-09	4.563e-11	3.036e-10	12	52	MCM2,MCM4,MCM6,MCM7,MCM10,CDC45,TONSL,TIMELESS,MMS22L,GINS4,GINS2,RPA1
GO: Cellular Component	GO:0042555	MCM complex	2.308e-12	1.004e-09	4.563e-11	3.036e-10	12	52	MCM2,MCM4,MCM6,MCM7,MCM10,CDC45,TONSL,TIMELESS,MMS22L,GINS4,GINS2,RPA1
GO: Cellular Component	GO:0071162	CMG complex	9.789e-12	4.258e-09	1.774e-10	1.181e-09	11	45	MCM2,MCM4,MCM6,MCM7,MCM10,TONSL,TIMELESS,MMS22L,GINS4,GINS2,RPA1
GO: Cellular Component	GO:0000811	GINS complex	9.789e-12	4.258e-09	1.774e-10	1.181e-09	11	45	MCM2,MCM4,MCM6,MCM7,MCM10,TONSL,TIMELESS,MMS22L,GINS4,GINS2,RPA1
GO: Cellular Component	GO:0000794	condensed nuclear chromosome	2.908e-11	1.265e-08	5.059e-10	3.366e-09	14	97	CENPA,INCENP,CENPE,NUF2,CHEK1,CENPK,DSN1,BLM,NEK2,BRCA1,NDC80,RAD51,CCNB1,RPA1
GO: Cellular Component	GO:0000796	condensin complex	1.235e-10	5.374e-08	2.067e-09	1.375e-08	6	8	NCAPG,NCAPD2,NCAPD3,SMC4,SMC2,NCAPH
GO: Cellular Component	GO:0099080	supramolecular complex	1.54e-10	6.697e-08	2.481e-09	1.65e-08	59	1895	NUSAP1,KNTC1,KIF18A,KATNAL2,CENPN,CENPA,INCENP,IQGAP2,CENPE,CENPF,MYO10,RPS6,HJURP,SPC25,BARD1,KIF4A,NUF2,AIF1L,TTK,CENPK,DSN1,AURKA,NEK2,KIF15,NDC80,ZFP36L1,CENPM,PTPRZ1,ASPM,KIF14,DEK,PSRC1,KIF11,KIF2C,KPNA2,NCAPD3,KIF23,NUP107,GTSE1,CENPU,BIRC5,CDC14A,SPAG5,ZWINT,CCNB1,ITGB3BP,CENPQ,KIF20A,SPC24,IGF2BP1,LMNB1,TPX2,MTBP,CDK1,REEP4,KIF18B,SKA1,MAD2L1,AURKB
GO: Cellular Component	GO:0005876	spindle microtubule	1.615e-10	7.026e-08	2.509e-09	1.67e-08	12	73	KNTC1,KIF18A,CENPE,KIF4A,AURKA,PSRC1,KIF11,BIRC5,CDK1,KIF18B,SKA1,AURKB
GO: Cellular Component	GO:0000785	chromatin	1.237e-09	5.382e-07	1.856e-08	1.235e-07	45	1294	HMGN5,EME1,CHAF1B,RAD18,TGIF2,CENPA,INCENP,CENPF,E2F7,ETV4,ETV5,MCM2,OIP5,HMGB2,MCM7,CHEK1,NR6A1,RCOR2,FAM111B,SCML2,TONSL,ZNF511,TIMELESS,PARPBP,CBX2,RAD51,FOXM1,NCAPD3,TEAD2,MMS22L,CHAF1A,E2F1,TEAD3,TEF,TFAP4,E2F8,ESCO2,RAD51AP1,HEYL,HMGA2,FAM111A,ASF1B,MTBP,PLK4,TP53
GO: Cellular Component	GO:0032133	chromosome passenger complex	2.103e-09	9.146e-07	3.049e-08	2.029e-07	5	6	INCENP,AURKA,BIRC5,CDCA8,AURKB
GO: Cellular Component	GO:0005874	microtubule	9.061e-09	3.942e-06	1.272e-07	8.46e-07	29	655	NUSAP1,KNTC1,KIF18A,KATNAL2,INCENP,IQGAP2,CENPE,CENPF,KIF4A,AURKA,NEK2,KIF15,ASPM,KIF14,PSRC1,KIF11,KIF2C,KIF23,GTSE1,BIRC5,CDC14A,SPAG5,KIF20A,TPX2,CDK1,REEP4,KIF18B,SKA1,AURKB
GO: Cellular Component	GO:0051233	spindle midzone	2.523e-08	1.097e-05	3.429e-07	2.282e-06	8	38	KIF18A,INCENP,CENPE,AURKA,KIF14,CDCA8,KIF18B,AURKB
GO: Cellular Component	GO:0031617	NMS complex	2.808e-08	1.221e-05	3.592e-07	2.39e-06	4	4	SPC25,NUF2,NDC80,SPC24
GO: Cellular Component	GO:0031262	Ndc80 complex	2.808e-08	1.221e-05	3.592e-07	2.39e-06	4	4	SPC25,NUF2,NDC80,SPC24
GO: Cellular Component	GO:0140513	nuclear protein-containing complex	4.89e-08	2.127e-05	6.078e-07	4.044e-06	42	1310	JADE3,ORC6,BARD1,E2F7,MCM2,MCM4,MCM6,MCM7,MCM10,CENPK,HNRNPA1,NXT2,DSN1,RCOR2,CDC45,FANCB,SCML2,BRCA1,NDC80,YAP1,TONSL,TIMELESS,CBX2,TEAD2,MMS22L,NUP107,POLE2,UBE2C,GINS4,E2F1,XRCC2,XRCC3,FANCM,E2F8,CCNB1,FANCI,GINS2,CDC20,RPA1,TP53,EPB41L2,MAD2L1
GO: Cellular Component	GO:0000781	chromosome, telomeric region	2.362e-07	0.0001027	2.854e-06	1.899e-05	13	164	MCM2,MCM4,MCM6,MCM7,CHEK1,BLM,RECQL4,DNA2,RAD51,XRCC3,RAD51AP1,CDK1,RPA1
GO: Cellular Component	GO:0005871	kinesin complex	3.318e-07	0.0001443	3.901e-06	2.596e-05	8	52	KIF18A,KIF15,KIF14,KIF11,KIF2C,KIF23,KIF20A,KIF18B
GO: Cellular Component	GO:0000940	outer kinetochore	1.376e-06	0.0005986	1.575e-05	0.0001048	5	16	CENPE,CENPF,NDC80,CCNB1,SKA1
GO: Cellular Component	GO:0031390	Ctf18 RFC-like complex	1.862e-06	0.0008099	2.077e-05	0.0001382	4	8	RFC3,RFC4,RFC5,CHTF18
GO: Cellular Component	GO:0000800	lateral element	1.929e-06	0.000839	2.097e-05	0.0001396	5	17	INCENP,BLM,BRCA1,RAD51,RPA1
GO: Cellular Component	GO:0032993	protein-DNA complex	2.324e-06	0.001011	2.465e-05	0.000164	14	233	CENPA,MCM2,MCM4,MCM6,MCM7,MCM10,CDC45,TONSL,TIMELESS,MMS22L,GINS4,HMGA2,GINS2,RPA1
GO: Cellular Component	GO:0010369	chromocenter	2.642e-06	0.001149	2.737e-05	0.0001821	5	18	INCENP,OIP5,CDCA8,ESCO2,AURKB
GO: Cellular Component	GO:0000792	heterochromatin	2.783e-06	0.00121	2.815e-05	0.0001873	10	116	EME1,RAD18,CENPA,INCENP,SCML2,CBX2,NCAPD3,ESCO2,HMGA2,PLK4
GO: Cellular Component	GO:0045120	pronucleus	7.783e-06	0.003386	7.695e-05	0.000512	5	22	CENPF,BLM,AURKA,NCAPD2,CCNA2
GO: Cellular Component	GO:0000307	cyclin-dependent protein kinase holoenzyme complex	2.104e-05	0.009154	0.0001961	0.001305	6	44	CKS2,CCNA2,CCNB1,CCNF,CCNB2,CDK1
GO: Cellular Component	GO:0005663	DNA replication factor C complex	2.119e-05	0.009216	0.0001961	0.001305	3	5	RFC3,RFC4,RFC5
GO: Cellular Component	GO:0000939	inner kinetochore	2.119e-05	0.009216	0.0001961	0.001305	3	5	CENPA,CENPK,DSN1
GO: Cellular Component	GO:0090734	site of DNA damage	2.625e-05	0.01142	0.0002379	0.001583	8	92	RAD18,TRAIP,TIMELESS,RAD51,RBBP8,ESCO2,RPA1,TP53
GO: Cellular Component	GO:1990023	mitotic spindle midzone	3.379e-05	0.0147	0.0003	0.001996	4	15	KIF18A,CENPE,KIF18B,AURKB
GO: Cellular Component	GO:0043073	germ cell nucleus	3.869e-05	0.01683	0.0003366	0.00224	5	30	BLM,AURKA,YAP1,NCAPD3,RPA1
GO: Cellular Component	GO:0072687	meiotic spindle	4.46e-05	0.0194	0.0003804	0.002531	4	16	INCENP,AURKA,ASPM,BORA
GO: Cellular Component	GO:0005875	microtubule associated complex	7.093e-05	0.03085	0.0005933	0.003948	14	316	KIF18A,INCENP,AURKA,KIF15,KIF14,KIF11,KIF2C,KIF23,BIRC5,CDCA8,CDC14A,KIF20A,KIF18B,AURKB
GO: Cellular Component	GO:0005828	kinetochore microtubule	7.274e-05	0.03164	0.000597	0.003972	3	7	KNTC1,KIF18A,CENPE
GO: Cellular Component	GO:0043596	nuclear replication fork	9.606e-05	0.04179	0.0007738	0.005149	5	36	MCM10,TONSL,TIMELESS,MMS22L,RPA1
GO: Cellular Component	GO:0001741	XY body	0.000114	0.04957	0.0008953	0.005957	4	20	RAD18,SCML2,ESCO2,PLK4
GO: Cellular Component	GO:0001674	female germ cell nucleus	0.0001153	0.05014	0.0008953	0.005957	3	8	AURKA,YAP1,NCAPD3
GO: Cellular Component	GO:0097125	cyclin B1-CDK1 complex	0.0001699	0.07393	0.001297	0.00863	2	2	CCNB1,CDK1
GO: Cellular Component	GO:0099513	polymeric cytoskeletal fiber	0.000175	0.07613	0.001313	0.008733	34	1357	NUSAP1,KNTC1,KIF18A,KATNAL2,INCENP,IQGAP2,CENPE,CENPF,MYO10,KIF4A,AIF1L,AURKA,NEK2,KIF15,PTPRZ1,ASPM,KIF14,PSRC1,KIF11,KIF2C,KIF23,GTSE1,BIRC5,CDC14A,SPAG5,KIF20A,IGF2BP1,LMNB1,TPX2,CDK1,REEP4,KIF18B,SKA1,AURKB
GO: Cellular Component	GO:0005721	pericentric heterochromatin	0.0002399	0.1044	0.001769	0.01177	4	24	CENPA,INCENP,NCAPD3,ESCO2
GO: Cellular Component	GO:0000152	nuclear ubiquitin ligase complex	0.0002543	0.1106	0.001844	0.01227	5	44	BARD1,BRCA1,CBX2,UBE2C,CDC20
GO: Cellular Component	GO:0035861	site of double-strand break	0.000295	0.1283	0.002104	0.014	6	70	RAD18,TIMELESS,RAD51,RBBP8,ESCO2,TP53
GO: Cellular Component	GO:0000795	synaptonemal complex	0.0003143	0.1367	0.00217	0.01444	5	46	INCENP,BLM,BRCA1,RAD51,RPA1
GO: Cellular Component	GO:0099086	synaptonemal structure	0.0003143	0.1367	0.00217	0.01444	5	46	INCENP,BLM,BRCA1,RAD51,RPA1
GO: Cellular Component	GO:0098578	condensed chromatin of inactivated sex chromosome	0.0003844	0.1672	0.002612	0.01738	4	27	RAD18,SCML2,ESCO2,PLK4
GO: Cellular Component	GO:0005818	aster	0.0004357	0.1895	0.002916	0.0194	3	12	KIF18A,TPX2,KIF18B
GO: Cellular Component	GO:0098577	inactive sex chromosome	0.0004439	0.1931	0.002926	0.01947	4	28	RAD18,SCML2,ESCO2,PLK4
GO: Cellular Component	GO:0045171	intercellular bridge	0.0004947	0.2152	0.002933	0.01951	6	77	CDC7,KIF23,CDCA8,CEP55,KIF20A,TPX2
GO: Cellular Component	GO:0005606	laminin-1 complex	0.0004989	0.217	0.002933	0.01951	2	3	LAMA1,LAMC1
GO: Cellular Component	GO:0031436	BRCA1-BARD1 complex	0.0004989	0.217	0.002933	0.01951	2	3	BARD1,BRCA1
GO: Cellular Component	GO:0031391	Elg1 RFC-like complex	0.0004989	0.217	0.002933	0.01951	2	3	ATAD5,RFC4
GO: Cellular Component	GO:0097149	centralspindlin complex	0.0004989	0.217	0.002933	0.01951	2	3	KIF23,ECT2
GO: Cellular Component	GO:0031298	replication fork protection complex	0.0004989	0.217	0.002933	0.01951	2	3	MCM10,TIMELESS
GO: Cellular Component	GO:0033186	CAF-1 complex	0.0004989	0.217	0.002933	0.01951	2	3	CHAF1B,CHAF1A
GO: Cellular Component	GO:0140552	TEAD-YAP complex	0.0004989	0.217	0.002933	0.01951	2	3	YAP1,TEAD2
GO: Cellular Component	GO:0001739	sex chromatin	0.0008431	0.3668	0.00489	0.03254	4	33	RAD18,SCML2,ESCO2,PLK4
GO: Cellular Component	GO:0043240	Fanconi anaemia nuclear complex	0.0008755	0.3808	0.005011	0.03334	3	15	FANCB,FANCM,FANCI
GO: Cellular Component	GO:1990752	microtubule end	0.0009459	0.4115	0.005344	0.03556	4	34	ASPM,KIF2C,SPAG5,KIF18B
GO: Cellular Component	GO:0042585	germinal vesicle	0.0009892	0.4303	0.005447	0.03624	2	4	AURKA,NCAPD3
GO: Cellular Component	GO:0035101	FACT complex	0.0009892	0.4303	0.005447	0.03624	2	4	TONSL,MMS22L
GO: Cellular Component	GO:0061695	transferase complex, transferring phosphorus-containing groups	0.001008	0.4384	0.00548	0.03646	11	276	CKS2,TONSL,DNA2,POLE2,CCNA2,CCNB1,CCNF,CCNB2,CDK1,RPA1,TP53
GO: Cellular Component	GO:0044815	DNA packaging complex	0.001079	0.4692	0.005792	0.03854	7	122	CENPA,NCAPG,NCAPD2,NCAPD3,SMC4,SMC2,NCAPH
GO: Cellular Component	GO:0097431	mitotic spindle pole	0.001177	0.5121	0.00617	0.04105	4	36	AURKA,ASPM,SPAG5,AURKB
GO: Cellular Component	GO:0042575	DNA polymerase complex	0.001177	0.5121	0.00617	0.04105	4	36	TONSL,DNA2,POLE2,RPA1
GO: Cellular Component	GO:0099512	supramolecular fiber	0.001207	0.525	0.00625	0.04158	35	1572	NUSAP1,KNTC1,KIF18A,KATNAL2,INCENP,IQGAP2,CENPE,CENPF,MYO10,KIF4A,AIF1L,AURKA,NEK2,KIF15,PTPRZ1,ASPM,KIF14,DEK,PSRC1,KIF11,KIF2C,KIF23,GTSE1,BIRC5,CDC14A,SPAG5,KIF20A,IGF2BP1,LMNB1,TPX2,CDK1,REEP4,KIF18B,SKA1,AURKB
GO: Cellular Component	GO:1902554	serine/threonine protein kinase complex	0.001266	0.5508	0.00648	0.04312	6	92	CKS2,CCNA2,CCNB1,CCNF,CCNB2,CDK1
GO: Cellular Component	GO:0099081	supramolecular polymer	0.001317	0.5727	0.00666	0.04431	35	1580	NUSAP1,KNTC1,KIF18A,KATNAL2,INCENP,IQGAP2,CENPE,CENPF,MYO10,KIF4A,AIF1L,AURKA,NEK2,KIF15,PTPRZ1,ASPM,KIF14,DEK,PSRC1,KIF11,KIF2C,KIF23,GTSE1,BIRC5,CDC14A,SPAG5,KIF20A,IGF2BP1,LMNB1,TPX2,CDK1,REEP4,KIF18B,SKA1,AURKB
GO: Cellular Component	GO:0000803	sex chromosome	0.001595	0.6937	0.007973	0.05305	4	39	RAD18,SCML2,ESCO2,PLK4
GO: Cellular Component	GO:0098536	deuterosome	0.001635	0.711	0.00808	0.05376	2	5	CEP152,PLK4
GO: Cellular Component	GO:0031616	spindle pole centrosome	0.001794	0.7806	0.00877	0.05836	3	19	DLGAP5,AURKA,AURKB
GO: Cellular Component	GO:0016604	nuclear body	0.001861	0.8094	0.008994	0.05984	22	856	RAD18,INCENP,BARD1,E2F7,OIP5,DSN1,BLM,BRCA1,TONSL,MKI67,RAD51,POLE2,SMC4,ECT2,CDC14A,SPAG5,ZWINT,EXO1,KIF18B,CDC25C,RPA1,TP53
GO: Cellular Component	GO:0005730	nucleolus	0.001967	0.8556	0.009403	0.06256	33	1497	NUSAP1,EME1,ORC6,MYO10,RPS6,TRAIP,HJURP,ETV4,MCM2,HMGB2,MCM7,MCM10,DSN1,BLM,TYMS,NEK2,MKI67,CLN6,VRK1,LIN28B,WEE1,DTL,SMC2,SKP2,CDCA8,CDC14A,E2F8,PRMT6,SPC24,FAM111A,PLK4,TOP2A,TP53
GO: Cellular Component	GO:0034451	centriolar satellite	0.002863	1	0.01354	0.09006	6	108	DLGAP5,TACC3,CENPU,SPAG5,CEP55,CEP72
GO: Cellular Component	GO:1902911	protein kinase complex	0.003136	1	0.01467	0.09761	6	110	CKS2,CCNA2,CCNB1,CCNF,CCNB2,CDK1
GO: Cellular Component	GO:0033061	DNA recombinase mediator complex	0.003374	1	0.01561	0.1039	2	7	XRCC2,XRCC3
GO: Cellular Component	GO:0032153	cell division site	0.003459	1	0.01584	0.1054	5	78	ANLN,ECT2,CEP55,KIF20A,PLK4
GO: Cellular Component	GO:0035371	microtubule plus-end	0.003573	1	0.01619	0.1077	3	24	KIF2C,SPAG5,KIF18B
GO: Cellular Component	GO:1990234	transferase complex	0.004388	1	0.0196	0.1304	20	806	RAD18,JADE3,BARD1,CKS2,BRCA1,TONSL,DNA2,CBX2,POLE2,UBE2C,DTL,SKP2,CCNA2,CCNB1,CCNF,CCNB2,CDK1,CDC20,RPA1,TP53
GO: Cellular Component	GO:0061673	mitotic spindle astral microtubule	0.00446	1	0.0196	0.1304	2	8	KIF18A,KIF18B
GO: Cellular Component	GO:0070531	BRCA1-A complex	0.00446	1	0.0196	0.1304	2	8	BARD1,BRCA1
GO: Cellular Component	GO:0008622	epsilon DNA polymerase complex	0.005567	1	0.02422	0.1611	3	28	TONSL,POLE2,RPA1
GO: Cellular Component	GO:0005664	nuclear origin of replication recognition complex	0.005686	1	0.02425	0.1613	2	9	ORC6,MCM2
GO: Cellular Component	GO:0043203	axon hillock	0.005686	1	0.02425	0.1613	2	9	AURKA,TPX2
GO: Cellular Component	GO:0000151	ubiquitin ligase complex	0.006579	1	0.02779	0.1849	10	304	RAD18,BARD1,CKS2,BRCA1,CBX2,UBE2C,DTL,SKP2,CCNF,CDC20
GO: Cellular Component	GO:0032154	cleavage furrow	0.00765	1	0.032	0.2129	4	60	ECT2,CEP55,KIF20A,PLK4
GO: Cellular Component	GO:0005667	transcription regulator complex	0.008017	1	0.03321	0.221	14	518	E2F7,NR6A1,LIN9,RCOR2,YAP1,TEAD2,RBBP8,E2F1,DEPDC1,TEAD3,TFAP4,E2F8,HEYL,TP53
GO: Cellular Component	GO:0000235	astral microtubule	0.008539	1	0.03504	0.2332	2	11	KIF18A,KIF18B
GO: Cellular Component	GO:0090543	Flemming body	0.01125	1	0.04572	0.3042	3	36	KIF14,KIF23,CEP55
GO: Cellular Component	GO:0034399	nuclear periphery	0.01136	1	0.04577	0.3046	6	144	CENPF,KIF4A,BLM,NUP107,LMNB1,TP53
GO: Cellular Component	GO:0043256	laminin complex	0.01191	1	0.04751	0.3161	2	13	LAMA1,LAMC1
GO: Cellular Component	GO:0140535	intracellular protein-containing complex	0.01227	1	0.04853	0.3229	18	772	RAD18,JADE3,BARD1,CKS2,BRCA1,TONSL,DNA2,CBX2,RNASEH2A,POLE2,UBE2C,DTL,SKP2,CCNF,PPP2R1B,CDC20,RPA1,TP53
Pathway	1269741	Cell Cycle	2.106e-69	3.014e-66	3.014e-66	2.364e-65	93	624	KNTC1,KIF18A,BRIP1,CENPN,CENPA,INCENP,CENPE,CENPF,ORC6,HJURP,SPC25,BARD1,MCM2,OIP5,MCM4,MCM6,MCM7,NUF2,CHEK1,MND1,MCM10,RRM2,CENPK,DSN1,LIN9,CDC7,CDC45,BLM,TYMS,AURKA,NEK2,NCAPG,BRCA1,NDC80,CENPM,DHFR,NCAPD2,DNA2,KIF2C,RAD51,FOXM1,NCAPD3,VRK1,KIF23,NUP107,WEE1,RBBP8,POLE2,GTSE1,UBE2C,SMC4,CENPU,GINS4,BIRC5,E2F1,RFC3,SMC2,RFC4,RFC5,NCAPH,SKP2,CDCA8,CDC14A,GMNN,CCNA2,ZWINT,CCNB1,ITGB3BP,CENPQ,ESCO2…
Pathway	1269763	Cell Cycle, Mitotic	3.071e-61	4.395e-58	2.197e-58	1.724e-57	81	517	KNTC1,KIF18A,CENPN,CENPA,INCENP,CENPE,CENPF,ORC6,SPC25,MCM2,MCM4,MCM6,MCM7,NUF2,MCM10,RRM2,CENPK,DSN1,LIN9,CDC7,CDC45,TYMS,AURKA,NEK2,NCAPG,NDC80,CENPM,DHFR,NCAPD2,DNA2,KIF2C,FOXM1,NCAPD3,VRK1,KIF23,NUP107,WEE1,POLE2,GTSE1,UBE2C,SMC4,CENPU,GINS4,BIRC5,E2F1,RFC3,SMC2,RFC4,RFC5,NCAPH,SKP2,CDCA8,CDC14A,GMNN,CCNA2,ZWINT,CCNB1,ITGB3BP,CENPQ,ESCO2,KIF20A,SPC24,PPP2R1B,LMNB1,CEP72,CCNB2,TPX2,GINS2,CEP15…
Pathway	1269820	Mitotic Prometaphase	4.738e-37	6.779e-34	2.26e-34	1.773e-33	35	111	KNTC1,KIF18A,CENPN,CENPA,INCENP,CENPE,CENPF,SPC25,NUF2,CENPK,DSN1,NCAPG,NDC80,CENPM,NCAPD2,KIF2C,NUP107,SMC4,CENPU,BIRC5,SMC2,NCAPH,CDCA8,ZWINT,CCNB1,ITGB3BP,CENPQ,SPC24,PPP2R1B,CCNB2,CDK1,CDC20,SKA1,MAD2L1,AURKB
Pathway	M39678	Retinoblastoma Gene in Cancer	5.272e-33	7.544e-30	1.886e-30	1.479e-29	30	88	BARD1,KIF4A,HMGB2,MCM4,MCM6,MCM7,CHEK1,RRM2,TTK,CDC7,CDC45,TYMS,ANLN,DHFR,WEE1,POLE2,E2F1,RFC3,SMC2,RFC4,RFC5,SKP2,CCNA2,CCNB1,CCNB2,CDK1,RPA1,PLK4,TOP2A,TP53
Pathway	1269821	Resolution of Sister Chromatid Cohesion	1.221e-30	1.748e-27	3.496e-28	2.742e-27	30	103	KNTC1,KIF18A,CENPN,CENPA,INCENP,CENPE,CENPF,SPC25,NUF2,CENPK,DSN1,NDC80,CENPM,KIF2C,NUP107,CENPU,BIRC5,CDCA8,ZWINT,CCNB1,ITGB3BP,CENPQ,SPC24,PPP2R1B,CCNB2,CDK1,CDC20,SKA1,MAD2L1,AURKB
Pathway	1269810	M Phase	4.843e-28	6.93e-25	1.155e-25	9.06e-25	42	311	KNTC1,KIF18A,CENPN,CENPA,INCENP,CENPE,CENPF,SPC25,NUF2,CENPK,DSN1,NCAPG,NDC80,CENPM,NCAPD2,KIF2C,NCAPD3,VRK1,KIF23,NUP107,UBE2C,SMC4,CENPU,BIRC5,SMC2,NCAPH,CDCA8,ZWINT,CCNB1,ITGB3BP,CENPQ,KIF20A,SPC24,PPP2R1B,LMNB1,CCNB2,CDK1,CDC20,ESPL1,SKA1,MAD2L1,AURKB
Pathway	1269519	RHO GTPases Activate Formins	1.226e-24	1.755e-21	2.507e-22	1.966e-21	27	117	KNTC1,KIF18A,CENPN,CENPA,INCENP,CENPE,CENPF,SPC25,NUF2,CENPK,DSN1,NDC80,CENPM,KIF2C,NUP107,CENPU,BIRC5,CDCA8,ZWINT,ITGB3BP,CENPQ,SPC24,PPP2R1B,CDC20,SKA1,MAD2L1,AURKB
Pathway	1269825	Mitotic Anaphase	5.565e-24	7.963e-21	9.954e-22	7.807e-21	31	181	KNTC1,KIF18A,CENPN,CENPA,INCENP,CENPE,CENPF,SPC25,NUF2,CENPK,DSN1,NDC80,CENPM,KIF2C,VRK1,NUP107,UBE2C,CENPU,BIRC5,CDCA8,ZWINT,ITGB3BP,CENPQ,SPC24,PPP2R1B,LMNB1,CDC20,ESPL1,SKA1,MAD2L1,AURKB
Pathway	1269823	Mitotic Metaphase and Anaphase	6.622e-24	9.476e-21	1.053e-21	8.258e-21	31	182	KNTC1,KIF18A,CENPN,CENPA,INCENP,CENPE,CENPF,SPC25,NUF2,CENPK,DSN1,NDC80,CENPM,KIF2C,VRK1,NUP107,UBE2C,CENPU,BIRC5,CDCA8,ZWINT,ITGB3BP,CENPQ,SPC24,PPP2R1B,LMNB1,CDC20,ESPL1,SKA1,MAD2L1,AURKB
Pathway	1269742	Cell Cycle Checkpoints	1.684e-23	2.41e-20	2.41e-21	1.89e-20	32	204	BRIP1,ORC6,BARD1,MCM2,MCM4,MCM6,MCM7,CHEK1,MCM10,CDC7,CDC45,BLM,BRCA1,DNA2,WEE1,RBBP8,GTSE1,UBE2C,RFC3,RFC4,RFC5,CCNA2,CCNB1,CCNB2,EXO1,CDK1,CLSPN,CDC20,CDC25C,RPA1,TP53,MAD2L1
Pathway	1269826	Separation of Sister Chromatids	1.992e-22	2.851e-19	2.592e-20	2.033e-19	29	170	KNTC1,KIF18A,CENPN,CENPA,INCENP,CENPE,CENPF,SPC25,NUF2,CENPK,DSN1,NDC80,CENPM,KIF2C,NUP107,UBE2C,CENPU,BIRC5,CDCA8,ZWINT,ITGB3BP,CENPQ,SPC24,PPP2R1B,CDC20,ESPL1,SKA1,MAD2L1,AURKB
Pathway	1269753	G2/M Checkpoints	4.19e-21	5.996e-18	4.996e-19	3.919e-18	28	172	BRIP1,ORC6,BARD1,MCM2,MCM4,MCM6,MCM7,CHEK1,MCM10,CDC7,CDC45,BLM,BRCA1,DNA2,WEE1,RBBP8,GTSE1,RFC3,RFC4,RFC5,CCNB1,CCNB2,EXO1,CDK1,CLSPN,CDC25C,RPA1,TP53
Pathway	1309102	HDR through Homologous Recombination (HRR)	3.191e-19	4.567e-16	3.513e-17	2.755e-16	19	69	EME1,BRIP1,BARD1,CHEK1,BLM,BRCA1,DNA2,RAD51,RBBP8,POLE2,XRCC2,XRCC3,RFC3,RFC4,RFC5,RAD51AP1,EXO1,RPA1,GEN1
Pathway	1309103	Homologous DNA Pairing and Strand Exchange	8.968e-19	1.283e-15	9.166e-17	7.19e-16	16	43	BRIP1,BARD1,CHEK1,BLM,BRCA1,DNA2,RAD51,RBBP8,XRCC2,XRCC3,RFC3,RFC4,RFC5,RAD51AP1,EXO1,RPA1
Pathway	138007	PLK1 signaling events	1.391e-18	1.99e-15	1.327e-16	1.041e-15	16	44	INCENP,CENPE,AURKA,NDC80,WEE1,CENPU,ECT2,CCNB1,KIF20A,SPC24,TPX2,CDK1,CLSPN,CDC20,CDC25C,BORA
Pathway	1269509	RHO GTPase Effectors	1.599e-18	2.288e-15	1.43e-16	1.122e-15	32	295	KNTC1,KIF18A,CENPN,CENPA,INCENP,IQGAP2,CENPE,CENPF,SPC25,NUF2,CENPK,DSN1,NDC80,CENPM,KIF14,IQGAP3,PKN3,KIF2C,NUP107,CENPU,BIRC5,CDCA8,ZWINT,ITGB3BP,CENPQ,SPC24,PPP2R1B,CDC20,CDC25C,SKA1,MAD2L1,AURKB
Pathway	1269757	Activation of ATR in response to replication stress	2.387e-18	3.416e-15	2.009e-16	1.576e-15	15	37	ORC6,MCM2,MCM4,MCM6,MCM7,CHEK1,MCM10,CDC7,CDC45,RFC3,RFC4,RFC5,CLSPN,CDC25C,RPA1
Pathway	M129	PLK1 signaling events	3.221e-18	4.609e-15	2.561e-16	2.009e-15	16	46	INCENP,CENPE,AURKA,NDC80,WEE1,CENPU,ECT2,CCNB1,KIF20A,SPC24,TPX2,CDK1,CLSPN,CDC20,CDC25C,BORA
Pathway	138080	Aurora B signaling	6.239e-18	8.928e-15	4.372e-16	3.429e-15	15	39	CENPA,INCENP,AURKA,NCAPG,NDC80,NCAPD2,KIF2C,KIF23,SMC4,BIRC5,SMC2,NCAPH,CDCA8,KIF20A,AURKB
Pathway	M14	Aurora B signaling	6.239e-18	8.928e-15	4.372e-16	3.429e-15	15	39	CENPA,INCENP,AURKA,NCAPG,NDC80,NCAPD2,KIF2C,KIF23,SMC4,BIRC5,SMC2,NCAPH,CDCA8,KIF20A,AURKB
Pathway	1269507	Signaling by Rho GTPases	6.528e-18	9.341e-15	4.372e-16	3.429e-15	37	430	KNTC1,KIF18A,CENPN,CENPA,INCENP,IQGAP2,CENPE,CENPF,SPC25,NUF2,ARHGAP11A,CENPK,DSN1,NDC80,CENPM,KIF14,IQGAP3,ARHGAP11B,PKN3,KIF2C,NUP107,CENPU,BIRC5,ECT2,CDCA8,ZWINT,ITGB3BP,CENPQ,SPC24,PPP2R1B,ARHGEF39,CDC20,CDC25C,SKA1,DEPDC1B,MAD2L1,AURKB
Pathway	1309095	DNA Double-Strand Break Repair	6.721e-18	9.618e-15	4.372e-16	3.429e-15	25	169	EME1,BRIP1,BARD1,CHEK1,BLM,BRCA1,TIMELESS,DNA2,KPNA2,RAD51,RBBP8,POLE2,XRCC2,XRCC3,RFC3,RFC4,RFC5,CCNA2,RAD51AP1,EXO1,CLSPN,POLQ,RPA1,GEN1,TP53
Pathway	83054	Cell cycle	1.284e-17	1.837e-14	7.988e-16	6.265e-15	22	124	ORC6,MCM2,MCM4,MCM6,MCM7,CHEK1,TTK,CDC7,CDC45,WEE1,E2F1,SKP2,CDC14A,CCNA2,CCNB1,CCNB2,CDK1,CDC20,CDC25C,ESPL1,TP53,MAD2L1
Pathway	1309099	Homology Directed Repair	1.362e-17	1.948e-14	8.119e-16	6.368e-15	23	140	EME1,BRIP1,BARD1,CHEK1,BLM,BRCA1,TIMELESS,DNA2,RAD51,RBBP8,POLE2,XRCC2,XRCC3,RFC3,RFC4,RFC5,CCNA2,RAD51AP1,EXO1,CLSPN,POLQ,RPA1,GEN1
Pathway	M7963	Cell cycle	1.538e-17	2.2e-14	8.801e-16	6.903e-15	22	125	ORC6,MCM2,MCM4,MCM6,MCM7,CHEK1,TTK,CDC7,CDC45,WEE1,E2F1,SKP2,CDC14A,CCNA2,CCNB1,CCNB2,CDK1,CDC20,CDC25C,ESPL1,TP53,MAD2L1
Pathway	1309100	HDR through Homologous Recombination (HR) or Single Strand Annealing (SSA)	7.247e-17	1.037e-13	3.989e-15	3.129e-14	22	134	EME1,BRIP1,BARD1,CHEK1,BLM,BRCA1,TIMELESS,DNA2,RAD51,RBBP8,POLE2,XRCC2,XRCC3,RFC3,RFC4,RFC5,CCNA2,RAD51AP1,EXO1,CLSPN,RPA1,GEN1
Pathway	M39650	Cell Cycle	1.387e-16	1.984e-13	7.35e-15	5.765e-14	21	122	ORC6,MCM2,MCM4,MCM6,MCM7,CHEK1,TTK,CDC7,CDC45,WEE1,E2F1,SKP2,CDC14A,CCNA2,CCNB1,CCNB2,CDK1,CDC20,CDC25C,ESPL1,TP53
Pathway	1309104	Presynaptic phase of homologous DNA pairing and strand exchange	3.933e-16	5.629e-13	2.01e-14	1.577e-13	14	40	BRIP1,BARD1,CHEK1,BLM,BRCA1,DNA2,RAD51,RBBP8,XRCC2,RFC3,RFC4,RFC5,EXO1,RPA1
Pathway	1269764	Mitotic G1-G1/S phases	4.113e-16	5.886e-13	2.03e-14	1.592e-13	22	145	ORC6,MCM2,MCM4,MCM6,MCM7,MCM10,RRM2,LIN9,CDC7,CDC45,TYMS,DHFR,WEE1,POLE2,E2F1,SKP2,CCNA2,CCNB1,PPP2R1B,CDK1,RPA1,TOP2A
Pathway	M39335	DNA Replication	8.723e-16	1.248e-12	4.161e-14	3.264e-13	14	42	ORC6,MCM2,MCM4,MCM6,MCM7,MCM10,CDC7,CDC45,POLE2,RFC3,RFC4,RFC5,GMNN,RPA1
Pathway	1270350	DNA Repair	1.085e-15	1.552e-12	5.007e-14	3.927e-13	30	319	EME1,RAD18,BRIP1,BARD1,CHEK1,BLM,FANCB,BRCA1,TIMELESS,DNA2,KPNA2,RAD51,RBBP8,POLE2,DTL,XRCC2,XRCC3,RFC3,RFC4,FANCM,RFC5,CCNA2,RAD51AP1,FANCI,EXO1,CLSPN,POLQ,RPA1,GEN1,TP53
Pathway	1269768	G1/S Transition	1.721e-15	2.463e-12	7.696e-14	6.037e-13	20	121	ORC6,MCM2,MCM4,MCM6,MCM7,MCM10,RRM2,CDC7,CDC45,TYMS,DHFR,WEE1,POLE2,E2F1,SKP2,CCNA2,CCNB1,PPP2R1B,CDK1,RPA1
Pathway	1309106	Resolution of D-loop Structures through Holliday Junction Intermediates	1.843e-15	2.637e-12	7.992e-14	6.269e-13	13	35	EME1,BRIP1,BARD1,BLM,BRCA1,DNA2,RAD51,RBBP8,XRCC2,XRCC3,RAD51AP1,EXO1,GEN1
Pathway	1309105	Resolution of D-Loop Structures	2.846e-15	4.073e-12	1.198e-13	9.397e-13	13	36	EME1,BRIP1,BARD1,BLM,BRCA1,DNA2,RAD51,RBBP8,XRCC2,XRCC3,RAD51AP1,EXO1,GEN1
Pathway	M39490	DNA IR-damage and cellular response via ATR	3.74e-15	5.352e-12	1.529e-13	1.199e-12	17	81	BRIP1,BARD1,MCM2,CHEK1,CDC45,BRCA1,RAD51,FOXM1,RBBP8,E2F1,FANCI,EXO1,CDK1,CLSPN,CDC25C,RPA1,TP53
Pathway	1269875	DNA Replication	4.595e-15	6.576e-12	1.827e-13	1.433e-12	19	111	ORC6,MCM2,MCM4,MCM6,MCM7,MCM10,CDC7,CDC45,DNA2,POLE2,GINS4,E2F1,RFC3,RFC4,RFC5,GMNN,CCNA2,GINS2,RPA1
Pathway	1269784	DNA strand elongation	2.012e-14	2.879e-11	7.78e-13	6.102e-12	12	32	MCM2,MCM4,MCM6,MCM7,CDC45,DNA2,GINS4,RFC3,RFC4,RFC5,GINS2,RPA1
Pathway	1383080	Regulation of TP53 Activity through Phosphorylation	4.278e-14	6.122e-11	1.611e-12	1.264e-11	17	93	BRIP1,BARD1,CHEK1,BLM,AURKA,BRCA1,DNA2,RBBP8,RFC3,RFC4,RFC5,CCNA2,TPX2,EXO1,RPA1,TP53,AURKB
Pathway	1269754	G2/M DNA damage checkpoint	7.426e-14	1.063e-10	2.725e-12	2.137e-11	17	96	BRIP1,BARD1,CHEK1,BLM,BRCA1,DNA2,WEE1,RBBP8,RFC3,RFC4,RFC5,CCNB1,EXO1,CDK1,CDC25C,RPA1,TP53
Pathway	1309107	Resolution of D-loop Structures through Synthesis-Dependent Strand Annealing (SDSA)	8.473e-14	1.212e-10	3.031e-12	2.378e-11	11	27	BRIP1,BARD1,BLM,BRCA1,DNA2,RAD51,RBBP8,XRCC2,XRCC3,RAD51AP1,EXO1
Pathway	M39347	Gastric Cancer Network 1	2.189e-13	3.133e-10	7.585e-12	5.949e-11	11	29	CENPF,E2F7,MCM4,LIN9,AURKA,KIF15,NUP107,UBE2C,ECT2,TPX2,TOP2A
Pathway	1309108	HDR through Single Strand Annealing (SSA)	2.226e-13	3.186e-10	7.585e-12	5.949e-11	12	38	BRIP1,BARD1,BLM,BRCA1,DNA2,RAD51,RBBP8,RFC3,RFC4,RFC5,EXO1,RPA1
Pathway	M46	ATR signaling pathway	3.173e-13	4.54e-10	1.056e-11	8.282e-11	12	39	MCM2,MCM7,CHEK1,TIMELESS,RAD51,RFC3,RFC4,RFC5,CCNA2,CLSPN,CDC25C,RPA1
Pathway	1269822	Condensation of Prometaphase Chromosomes	4.089e-13	5.852e-10	1.33e-11	1.043e-10	8	11	NCAPG,NCAPD2,SMC4,SMC2,NCAPH,CCNB1,CCNB2,CDK1
Pathway	M176	FOXM1 transcription factor network	4.472e-13	6.4e-10	1.422e-11	1.116e-10	12	40	CENPA,CENPF,ETV5,NEK2,FOXM1,BIRC5,SKP2,CCNA2,CCNB1,CCNB2,CDK1,AURKB
Pathway	83046	Homologous recombination	6.239e-13	8.928e-10	1.941e-11	1.522e-10	12	41	EME1,BRIP1,BARD1,BLM,BRCA1,RAD54B,RAD54L,RAD51,RBBP8,XRCC2,XRCC3,RPA1
Pathway	1269777	S Phase	1.442e-12	2.063e-09	4.39e-11	3.443e-10	18	132	ORC6,MCM2,MCM4,MCM6,MCM7,CDC45,DNA2,WEE1,POLE2,GINS4,RFC3,RFC4,RFC5,SKP2,CCNA2,ESCO2,GINS2,RPA1
Pathway	M16853	DNA replication	3.462e-12	4.955e-09	1.011e-10	7.931e-10	11	36	MCM2,MCM4,MCM6,MCM7,DNA2,RNASEH2A,POLE2,RFC3,RFC4,RFC5,RPA1
Pathway	83039	DNA replication	3.462e-12	4.955e-09	1.011e-10	7.931e-10	11	36	MCM2,MCM4,MCM6,MCM7,DNA2,RNASEH2A,POLE2,RFC3,RFC4,RFC5,RPA1
Pathway	M1	Fanconi anemia pathway	3.809e-12	5.451e-09	1.09e-10	8.551e-10	12	47	BRIP1,CHEK1,BLM,FANCB,BRCA1,XRCC3,RFC3,RFC4,FANCM,RFC5,FANCI,RPA1
Pathway	137935	FOXM1 transcription factor network	4.862e-12	6.958e-09	1.364e-10	1.07e-09	11	37	CENPA,CENPF,ETV5,NEK2,FOXM1,BIRC5,SKP2,CCNB1,CCNB2,CDK1,AURKB
Pathway	1383076	Regulation of TP53 Activity	5.24e-12	7.498e-09	1.442e-10	1.131e-09	19	162	BRIP1,BARD1,CHEK1,BLM,AURKA,BRCA1,DNA2,RBBP8,RFC3,RFC4,RFC5,CCNA2,PPP2R1B,TPX2,EXO1,CDK1,RPA1,TP53,AURKB
Pathway	1269797	Mitotic G2-G2/M phases	7.184e-12	1.028e-08	1.94e-10	1.521e-09	20	186	CENPF,LIN9,AURKA,NEK2,FOXM1,WEE1,GTSE1,E2F1,CCNA2,CCNB1,PPP2R1B,CEP72,CCNB2,TPX2,CEP152,CDK1,CDC25C,PLK4,TP53,BORA
Pathway	M39627	G1 to S cell cycle control	1.112e-11	1.592e-08	2.948e-10	2.312e-09	13	64	ORC6,MCM2,MCM4,MCM6,MCM7,CDC45,WEE1,POLE2,E2F1,CCNB1,CDK1,RPA1,TP53
Pathway	1309101	Processing of DNA double-strand break ends	2.393e-11	3.424e-08	6.225e-10	4.883e-09	15	99	BRIP1,BARD1,CHEK1,BLM,BRCA1,TIMELESS,DNA2,RBBP8,RFC3,RFC4,RFC5,CCNA2,EXO1,CLSPN,RPA1
Pathway	1269773	Activation of the pre-replicative complex	2.664e-11	3.812e-08	6.807e-10	5.339e-09	10	32	ORC6,MCM2,MCM4,MCM6,MCM7,MCM10,CDC7,CDC45,POLE2,RPA1
Pathway	1269779	Synthesis of DNA	4.3e-11	6.153e-08	1.079e-09	8.467e-09	15	103	ORC6,MCM2,MCM4,MCM6,MCM7,CDC45,DNA2,POLE2,GINS4,RFC3,RFC4,RFC5,CCNA2,GINS2,RPA1
Pathway	1269799	G2/M Transition	5.03e-11	7.198e-08	1.241e-09	9.735e-09	19	184	CENPF,LIN9,AURKA,NEK2,FOXM1,WEE1,GTSE1,CCNA2,CCNB1,PPP2R1B,CEP72,CCNB2,TPX2,CEP152,CDK1,CDC25C,PLK4,TP53,BORA
Pathway	1269853	Chromosome Maintenance	1.127e-10	1.613e-07	2.734e-09	2.145e-08	15	110	CENPN,CENPA,HJURP,OIP5,CENPK,CENPM,DNA2,POLE2,CENPU,RFC3,RFC4,RFC5,ITGB3BP,CENPQ,RPA1
Pathway	1269785	Unwinding of DNA	1.296e-10	1.855e-07	3.092e-09	2.425e-08	7	12	MCM2,MCM4,MCM6,MCM7,CDC45,GINS4,GINS2
Pathway	M40049	DNA Repair Pathways Full Network	4.468e-10	6.394e-07	1.048e-08	8.222e-08	15	121	BRIP1,CHEK1,FANCB,BRCA1,RAD54B,RAD51,POLE2,RFC3,RFC4,FANCM,RFC5,FANCI,EXO1,NEIL3,RPA1
Pathway	1269654	Transcriptional Regulation by TP53	5.415e-10	7.749e-07	1.25e-08	9.804e-08	25	374	BRIP1,BARD1,E2F7,CHEK1,BLM,AURKA,BRCA1,DNA2,RBBP8,BIRC5,E2F1,RFC3,RFC4,RFC5,CCNA2,CCNB1,PPP2R1B,FANCI,TPX2,EXO1,CDK1,CDC25C,RPA1,TP53,AURKB
Pathway	137925	Aurora A signaling	5.705e-10	8.164e-07	1.276e-08	1.001e-07	9	31	CENPA,DLGAP5,AURKA,BRCA1,TACC3,BIRC5,TPX2,TP53,AURKB
Pathway	M242	Aurora A signaling	5.705e-10	8.164e-07	1.276e-08	1.001e-07	9	31	CENPA,DLGAP5,AURKA,BRCA1,TACC3,BIRC5,TPX2,TP53,AURKB
Pathway	1269800	Cyclin A/B1 associated events during G2/M transition	6.859e-10	9.815e-07	1.51e-08	1.184e-07	8	22	FOXM1,WEE1,CCNA2,CCNB1,PPP2R1B,CCNB2,CDK1,CDC25C
Pathway	1269774	E2F mediated regulation of DNA replication	1.427e-09	2.042e-06	3.093e-08	2.426e-07	9	34	ORC6,RRM2,CDC45,TYMS,DHFR,E2F1,CCNB1,PPP2R1B,CDK1
Pathway	1269804	Polo-like kinase mediated events	2.983e-09	4.269e-06	6.372e-08	4.998e-07	7	17	CENPF,LIN9,FOXM1,WEE1,CCNB1,CCNB2,CDC25C
Pathway	M11675	Homologous recombination	6.162e-09	8.818e-06	1.297e-07	1.017e-06	8	28	EME1,BLM,RAD54B,RAD54L,RAD51,XRCC2,XRCC3,RPA1
Pathway	1269831	M/G1 Transition	8.655e-09	1.238e-05	1.769e-07	1.388e-06	12	88	ORC6,MCM2,MCM4,MCM6,MCM7,MCM10,CDC7,CDC45,POLE2,E2F1,GMNN,RPA1
Pathway	1269832	DNA Replication Pre-Initiation	8.655e-09	1.238e-05	1.769e-07	1.388e-06	12	88	ORC6,MCM2,MCM4,MCM6,MCM7,MCM10,CDC7,CDC45,POLE2,E2F1,GMNN,RPA1
Pathway	1269378	Kinesins	1.362e-08	1.949e-05	2.745e-07	2.153e-06	9	43	KIF18A,CENPE,KIF4A,KIF15,KIF11,KIF2C,KIF23,KIF20A,KIF18B
Pathway	M8560	Cell Cycle: G2/M Checkpoint	4.848e-08	6.938e-05	9.636e-07	7.558e-06	7	24	CHEK1,BRCA1,WEE1,CCNB1,CDK1,CDC25C,TP53
Pathway	1268743	SUMO E3 ligases SUMOylate target proteins	5.883e-08	8.418e-05	1.153e-06	9.045e-06	12	104	INCENP,BLM,AURKA,BRCA1,CBX2,NUP107,BIRC5,CDCA8,RPA1,TOP2A,TP53,AURKB
Pathway	1269837	Regulation of mitotic cell cycle	1.038e-07	0.0001486	1.981e-06	1.554e-05	11	89	AURKA,NEK2,UBE2C,SKP2,CDC14A,CCNA2,CCNB1,CDK1,CDC20,MAD2L1,AURKB
Pathway	1269838	APC/C-mediated degradation of cell cycle proteins	1.038e-07	0.0001486	1.981e-06	1.554e-05	11	89	AURKA,NEK2,UBE2C,SKP2,CDC14A,CCNA2,CCNB1,CDK1,CDC20,MAD2L1,AURKB
Pathway	1268738	SUMOylation	1.105e-07	0.0001581	2.08e-06	1.632e-05	12	110	INCENP,BLM,AURKA,BRCA1,CBX2,NUP107,BIRC5,CDCA8,RPA1,TOP2A,TP53,AURKB
Pathway	M39598	DNA IR-Double Strand Breaks (DSBs) and cellular response via ATM	1.311e-07	0.0001875	2.404e-06	1.886e-05	9	55	CHEK1,BLM,BRCA1,YAP1,RAD51,E2F1,EXO1,CDC25C,TP53
Pathway	377262	Fanconi anemia pathway	1.311e-07	0.0001875	2.404e-06	1.886e-05	9	55	EME1,BRIP1,BLM,FANCB,BRCA1,RAD51,FANCM,FANCI,RPA1
Pathway	M39524	miRNA Regulation of DNA Damage Response	1.643e-07	0.0002352	2.977e-06	2.335e-05	11	93	MCM7,CHEK1,BRCA1,RAD51,E2F1,CCNB1,MIR17HG,CCNB2,CDK1,CDC25C,TP53
Pathway	1269772	G1/S-Specific Transcription	1.876e-07	0.0002684	3.355e-06	2.631e-05	6	18	RRM2,CDC45,TYMS,DHFR,E2F1,CDK1
Pathway	1269756	G2/M DNA replication checkpoint	2.607e-07	0.0003731	4.604e-06	3.611e-05	4	5	WEE1,CCNB1,CCNB2,CDK1
Pathway	1270368	Recognition of DNA damage by PCNA-containing replication complex	2.638e-07	0.0003775	4.604e-06	3.611e-05	7	30	RAD18,POLE2,DTL,RFC3,RFC4,RFC5,RPA1
Pathway	1269650	Generic Transcription Pathway	4.56e-07	0.0006525	7.862e-06	6.167e-05	34	879	TGIF2,BRIP1,BARD1,E2F7,CHEK1,NR6A1,BLM,AURKA,BRCA1,YAP1,DNA2,DEK,ZNF730,TEAD2,ZNF670,RBBP8,BIRC5,E2F1,TEAD3,RFC3,RFC4,RFC5,CCNA2,CCNB1,PPP2R1B,FANCI,TPX2,EXO1,CDK1,CDC25C,RPA1,ZNF726,TP53,AURKB
Pathway	M39497	Gastric Cancer Network 2	5.326e-07	0.0007621	9.072e-06	7.116e-05	7	33	UBE2C,RFC3,RFC4,FANCI,CHTF18,TOP2A,TP53
Pathway	1269755	Chk1/Chk2(Cds1) mediated inactivation of Cyclin B:Cdk1 complex	5.735e-07	0.0008207	9.655e-06	7.573e-05	5	12	CHEK1,WEE1,CCNB1,CDK1,CDC25C
Pathway	1383071	TP53 Regulates Transcription of Cell Cycle Genes	6.791e-07	0.0009718	1.13e-05	8.863e-05	8	49	E2F7,AURKA,E2F1,CCNA2,CCNB1,CDK1,CDC25C,TP53
Pathway	M18159	RB Tumor Suppressor/Checkpoint Signaling in response to DNA damage	9.204e-07	0.001317	1.514e-05	0.0001187	5	13	CHEK1,WEE1,CDK1,CDC25C,TP53
Pathway	M39668	DNA Mismatch Repair	9.568e-07	0.001369	1.556e-05	0.000122	6	23	POLE2,RFC3,RFC4,RFC5,EXO1,RPA1
Pathway	M39339	DNA Damage Response	9.712e-07	0.00139	1.562e-05	0.0001225	9	69	CHEK1,BRCA1,RAD51,E2F1,CCNB1,CCNB2,CDK1,CDC25C,TP53
Pathway	1269859	Telomere C-strand (Lagging Strand) Synthesis	1.26e-06	0.001803	2.003e-05	0.0001571	6	24	DNA2,POLE2,RFC3,RFC4,RFC5,RPA1
Pathway	137934	E2F transcription factor network	1.578e-06	0.002259	2.403e-05	0.0001885	9	73	E2F7,RRM2,TYMS,BRCA1,DHFR,RBBP8,E2F1,CCNA2,CDK1
Pathway	1269854	Nucleosome assembly	1.578e-06	0.002259	2.403e-05	0.0001885	9	73	CENPN,CENPA,HJURP,OIP5,CENPK,CENPM,CENPU,ITGB3BP,CENPQ
Pathway	1269855	Deposition of new CENPA-containing nucleosomes at the centromere	1.578e-06	0.002259	2.403e-05	0.0001885	9	73	CENPN,CENPA,HJURP,OIP5,CENPK,CENPM,CENPU,ITGB3BP,CENPQ
Pathway	M40	E2F transcription factor network	1.578e-06	0.002259	2.403e-05	0.0001885	9	73	E2F7,RRM2,TYMS,BRCA1,DHFR,RBBP8,E2F1,CCNA2,CDK1
Pathway	M39433	ATM Signaling Pathway	2.123e-06	0.003038	3.198e-05	0.0002508	7	40	CHEK1,BRCA1,RAD51,CCNB1,CDK1,CDC25C,TP53
Pathway	1269794	Regulation of DNA replication	3.092e-06	0.004424	4.609e-05	0.0003615	9	79	ORC6,MCM2,MCM4,MCM6,MCM7,MCM10,E2F1,GMNN,CCNA2
Pathway	1383042	COPI-dependent Golgi-to-ER retrograde traffic	4.684e-06	0.006704	6.911e-05	0.0005421	9	83	KIF18A,CENPE,KIF4A,KIF15,KIF11,KIF2C,KIF23,KIF20A,KIF18B
Pathway	M39628	Integrated Cancer Pathway	4.844e-06	0.006931	7.073e-05	0.0005548	7	45	BARD1,CHEK1,BLM,BRCA1,E2F1,CDK1,TP53
Pathway	1339113	SUMOylation of DNA replication proteins	5.64e-06	0.00807	8.152e-05	0.0006394	7	46	INCENP,AURKA,NUP107,BIRC5,CDCA8,TOP2A,AURKB
Pathway	M6682	CDK Regulation of DNA Replication	5.757e-06	0.008239	8.239e-05	0.0006462	5	18	ORC6,MCM2,MCM4,MCM6,MCM7
Pathway	M22031	cdc25 and chk1 Regulatory Pathway in response to DNA damage	6.26e-06	0.008958	8.843e-05	0.0006936	4	9	CHEK1,WEE1,CDK1,CDC25C
Pathway	1269857	Extension of Telomeres	6.303e-06	0.009019	8.843e-05	0.0006936	6	31	DNA2,POLE2,RFC3,RFC4,RFC5,RPA1
Pathway	1383073	TP53 Regulates Transcription of Genes Involved in G2 Cell Cycle Arrest	7.717e-06	0.01104	0.0001072	0.0008409	5	19	AURKA,CCNB1,CDK1,CDC25C,TP53
Pathway	1269803	Regulation of PLK1 Activity at G2/M Transition	9.18e-06	0.01314	0.0001263	0.0009907	9	90	AURKA,NEK2,CCNB1,CEP72,CCNB2,CEP152,CDK1,PLK4,BORA
Pathway	1270367	DNA Damage Bypass	9.994e-06	0.0143	0.0001359	0.001066	7	50	RAD18,POLE2,DTL,RFC3,RFC4,RFC5,RPA1
Pathway	1269788	Lagging Strand Synthesis	1.016e-05	0.01454	0.0001359	0.001066	5	20	DNA2,RFC3,RFC4,RFC5,RPA1
Pathway	M10628	ATM Signaling Pathway	1.016e-05	0.01454	0.0001359	0.001066	5	20	CHEK1,BRCA1,RAD51,RBBP8,TP53
Pathway	M17370	Role of Ran in mitotic spindle regulation	1.031e-05	0.01475	0.0001366	0.001071	4	10	AURKA,KIF15,KPNA2,TPX2
Pathway	M39612	Fluoropyrimidine Activity	1.108e-05	0.01586	0.0001455	0.001141	6	34	RRM2,TYMS,DHFR,UMPS,XRCC3,TP53
Pathway	1270366	PCNA-Dependent Long Patch Base Excision Repair	1.317e-05	0.01885	0.0001714	0.001344	5	21	POLE2,RFC3,RFC4,RFC5,RPA1
Pathway	PW:0000384	G2/M DNA damage checkpoint	1.387e-05	0.01985	0.0001788	0.001402	3	4	CHEK1,CCNB1,CDK1
Pathway	1269796	Removal of licensing factors from origins	1.996e-05	0.02856	0.000255	0.002	8	76	ORC6,MCM2,MCM4,MCM6,MCM7,MCM10,GMNN,CCNA2
Pathway	M13515	Mismatch repair	2.125e-05	0.0304	0.0002667	0.002092	5	23	RFC3,RFC4,RFC5,EXO1,RPA1
Pathway	83045	Mismatch repair	2.125e-05	0.0304	0.0002667	0.002092	5	23	RFC3,RFC4,RFC5,EXO1,RPA1
Pathway	M39360	Integrated Breast Cancer Pathway	2.406e-05	0.03443	0.0002994	0.002348	11	154	BARD1,CHEK1,BLM,AURKA,BRCA1,RAD54L,RAD51,WEE1,E2F1,XRCC3,TP53
Pathway	1270364	Resolution of AP sites via the multiple-nucleotide patch replacement pathway	2.651e-05	0.03793	0.000327	0.002565	5	24	POLE2,RFC3,RFC4,RFC5,RPA1
Pathway	1269377	Factors involved in megakaryocyte development and platelet production	2.879e-05	0.0412	0.0003522	0.002762	11	157	KIF18A,CENPE,KIF4A,KIF15,KIF11,KIF2C,KIF23,WEE1,KIF20A,KIF18B,TP53
Pathway	1269765	G0 and Early G1	3.272e-05	0.04683	0.0003935	0.003087	5	25	LIN9,E2F1,CCNA2,CDK1,TOP2A
Pathway	1309116	Gap-filling DNA repair synthesis and ligation in GG-NER	3.272e-05	0.04683	0.0003935	0.003087	5	25	POLE2,RFC3,RFC4,RFC5,RPA1
Pathway	1383072	TP53 Regulates Transcription of Genes Involved in G1 Cell Cycle Arrest	3.386e-05	0.04845	0.0004037	0.003167	4	13	E2F7,E2F1,CCNA2,TP53
Pathway	1269802	Cyclin B2 mediated events	3.428e-05	0.04905	0.0004054	0.00318	3	5	CCNB2,CDK1,CDC25C
Pathway	PW:0000662	mismatch repair pathway	4.002e-05	0.05726	0.0004694	0.003682	5	26	RFC3,RFC4,RFC5,EXO1,RPA1
Pathway	1383041	Golgi-to-ER retrograde transport	4.984e-05	0.07132	0.0005799	0.004548	9	111	KIF18A,CENPE,KIF4A,KIF15,KIF11,KIF2C,KIF23,KIF20A,KIF18B
Pathway	M16817	Oocyte meiosis	5.736e-05	0.08208	0.000662	0.005192	9	113	AURKA,CCNB1,PPP2R1B,CCNB2,CDK1,CDC20,CDC25C,ESPL1,MAD2L1
Pathway	M648	Cell Cycle: G1/S Check Point	5.832e-05	0.08346	0.0006676	0.005237	5	28	DHFR,E2F1,SKP2,CDK1,TP53
Pathway	1269811	Mitotic Prophase	6.385e-05	0.09137	0.0007252	0.005688	10	142	NCAPD3,VRK1,NUP107,SMC4,SMC2,CCNB1,PPP2R1B,LMNB1,CCNB2,CDK1
Pathway	1269840	Phosphorylation of Emi1	6.779e-05	0.097	0.0007638	0.005991	3	6	CCNB1,CDK1,CDC20
Pathway	137959	BARD1 signaling events	6.96e-05	0.0996	0.0007721	0.006056	5	29	BARD1,BRCA1,RAD51,RBBP8,TP53
Pathway	M258	BARD1 signaling events	6.96e-05	0.0996	0.0007721	0.006056	5	29	BARD1,BRCA1,RAD51,RBBP8,TP53
Pathway	M6370	p53 signaling pathway	7.691e-05	0.1101	0.0008466	0.006641	7	68	CHEK1,RRM2,GTSE1,CCNB1,CCNB2,CDK1,TP53
Pathway	1270370	Translesion synthesis by REV1	8.314e-05	0.119	0.0008945	0.007016	4	16	RFC3,RFC4,RFC5,RPA1
Pathway	M39772	Regulation of sister chromatid separation at the metaphase-anaphase transition	8.314e-05	0.119	0.0008945	0.007016	4	16	CENPE,CDC20,ESPL1,MAD2L1
Pathway	M22011	Estrogen-responsive protein Efp controls cell cycle and breast tumors growth	8.314e-05	0.119	0.0008945	0.007016	4	16	CCNB1,CCNB2,CDK1,TP53
Pathway	83055	p53 signaling pathway	8.45e-05	0.1209	0.0009024	0.007078	7	69	CHEK1,RRM2,GTSE1,CCNB1,CCNB2,CDK1,TP53
Pathway	1269833	Assembly of the pre-replicative complex	0.0001015	0.1453	0.001076	0.00844	7	71	ORC6,MCM2,MCM4,MCM6,MCM7,E2F1,GMNN
Pathway	1270372	Translesion synthesis by POLK	0.0001074	0.1537	0.001122	0.008801	4	17	RFC3,RFC4,RFC5,RPA1
Pathway	1270373	Translesion synthesis by POLI	0.0001074	0.1537	0.001122	0.008801	4	17	RFC3,RFC4,RFC5,RPA1
Pathway	1269816	Activation of NIMA Kinases NEK9, NEK6, NEK7	0.0001173	0.1678	0.001215	0.00953	3	7	CCNB1,CCNB2,CDK1
Pathway	126909	Oocyte meiosis	0.000118	0.1689	0.001215	0.00953	9	124	AURKA,CCNB1,PPP2R1B,CCNB2,CDK1,CDC20,CDC25C,ESPL1,MAD2L1
Pathway	1269815	Nuclear Envelope Breakdown	0.0001335	0.191	0.001364	0.0107	6	52	VRK1,NUP107,CCNB1,LMNB1,CCNB2,CDK1
Pathway	1383018	AURKA Activation by TPX2	0.0001439	0.2059	0.001461	0.01146	7	75	AURKA,NEK2,CEP72,TPX2,CEP152,CDK1,PLK4
Pathway	1270374	Termination of translesion DNA synthesis	0.0001533	0.2193	0.001545	0.01212	5	34	POLE2,RFC3,RFC4,RFC5,RPA1
Pathway	1270371	Translesion Synthesis by POLH	0.0001708	0.2444	0.001709	0.01341	4	19	RFC3,RFC4,RFC5,RPA1
Pathway	1269200	MHC class II antigen presentation	0.0001771	0.2534	0.00176	0.0138	8	103	KIF18A,CENPE,KIF4A,KIF15,KIF11,KIF2C,KIF23,KIF20A
Pathway	1269844	APC/C:Cdc20 mediated degradation of mitotic proteins	0.0001843	0.2637	0.001806	0.01417	7	78	NEK2,UBE2C,CCNA2,CCNB1,CDK1,CDC20,MAD2L1
Pathway	M10154	Cdc25 activates the cdc2/cyclin B complex to induce the G2/M transition.	0.0001856	0.2655	0.001806	0.01417	3	8	CHEK1,WEE1,CDK1
Pathway	M22021	Regulation of cell cycle progression by Plk3	0.0001856	0.2655	0.001806	0.01417	3	8	CHEK1,CDC25C,TP53
Pathway	1269842	Activation of APC/C and APC/C:Cdc20 mediated degradation of mitotic proteins	0.0001996	0.2857	0.001917	0.01504	7	79	NEK2,UBE2C,CCNA2,CCNB1,CDK1,CDC20,MAD2L1
Pathway	M19	p73 transcription factor network	0.0001996	0.2857	0.001917	0.01504	7	79	CHEK1,ADA,YAP1,RAD51,CCNA2,CCNB1,CDK1
Pathway	1270359	Resolution of Abasic Sites (AP sites)	0.0002314	0.3311	0.002189	0.01717	5	37	POLE2,RFC3,RFC4,RFC5,RPA1
Pathway	1270351	Base Excision Repair	0.0002314	0.3311	0.002189	0.01717	5	37	POLE2,RFC3,RFC4,RFC5,RPA1
Pathway	PW:0000096	G2/M checkpoint	0.0002355	0.337	0.002189	0.01717	2	2	CCNB1,CDK1
Pathway	PW:0000091	G2/M transition	0.0002355	0.337	0.002189	0.01717	2	2	CCNB1,CDK1
Pathway	PW:0000385	G2/M DNA replication checkpoint	0.0002355	0.337	0.002189	0.01717	2	2	CCNB1,CDK1
Pathway	M9703	Role of BRCA1, BRCA2 and ATR in Cancer Susceptibility	0.000311	0.445	0.002871	0.02252	4	22	CHEK1,BRCA1,RAD51,TP53
Pathway	1309121	Fanconi Anemia Pathway	0.0003365	0.4816	0.003087	0.02421	5	40	EME1,FANCB,FANCM,FANCI,RPA1
Pathway	1269848	APC/C:Cdc20 mediated degradation of Cyclin B	0.000372	0.5323	0.00339	0.02659	4	23	UBE2C,CCNB1,CDK1,CDC20
Pathway	1270369	Translesion synthesis by Y family DNA polymerases bypasses lesions on DNA template	0.0003786	0.5417	0.003407	0.02672	5	41	POLE2,RFC3,RFC4,RFC5,RPA1
Pathway	1309115	Dual Incision in GG-NER	0.0003786	0.5417	0.003407	0.02672	5	41	POLE2,RFC3,RFC4,RFC5,RPA1
Pathway	1269776	E2F-enabled inhibition of pre-replication complex formation	0.0003887	0.5563	0.003455	0.0271	3	10	ORC6,CCNB1,CDK1
Pathway	1269814	MASTL Facilitates Mitotic Progression	0.0003887	0.5563	0.003455	0.0271	3	10	CCNB1,PPP2R1B,CDK1
Pathway	1383038	Intra-Golgi and retrograde Golgi-to-ER traffic	0.0004445	0.636	0.003926	0.03079	10	180	KIF18A,CENPE,KIF4A,KIF15,KIF11,KIF2C,KIF23,KIF20A,RAB39A,KIF18B
Pathway	1269847	APC-Cdc20 mediated degradation of Nek2A	0.0005188	0.7425	0.00445	0.0349	4	25	NEK2,UBE2C,CDC20,MAD2L1
Pathway	MAP00670_One_carbon_pool_by_folate	MAP00670 One carbon pool by folate	0.0005285	0.7563	0.00445	0.0349	3	11	TYMS,DHFR,SHMT1
Pathway	M10994	Activation of Src by Protein-tyrosine phosphatase alpha	0.0005285	0.7563	0.00445	0.0349	3	11	CCNB1,CDK1,CDC25C
Pathway	M5731	AKAP95 role in mitosis and chromosome dynamics	0.0005285	0.7563	0.00445	0.0349	3	11	NCAPD2,CCNB1,CDK1
Pathway	M22014	BTG family proteins and cell cycle regulation	0.0005285	0.7563	0.00445	0.0349	3	11	CHAF1B,CHAF1A,TP53
Pathway	M13022	Sonic Hedgehog (SHH) Receptor Ptc1 Regulates cell cycle	0.0005285	0.7563	0.00445	0.0349	3	11	CCNB1,CDK1,CDC25C
Pathway	M18937	Nucleotide excision repair	0.0005287	0.7565	0.00445	0.0349	5	44	POLE2,RFC3,RFC4,RFC5,RPA1
Pathway	M39847	Nucleotide Excision Repair	0.0005287	0.7565	0.00445	0.0349	5	44	POLE2,RFC3,RFC4,RFC5,RPA1
Pathway	M39734	Ciliary landscape	0.0005464	0.7818	0.004572	0.03586	11	219	ANKS6,IQGAP2,MCM2,MCM4,MCM6,MCM7,MCM10,YAP1,IQGAP3,WEE1,SMC4
Pathway	PW:0000088	G1/S transition	0.0006888	0.9857	0.0056	0.04393	2	3	CCNB1,CDK1
Pathway	1269801	Phosphorylation of proteins involved in the G2/M transition by Cyclin A:Cdc2 complexes	0.0006888	0.9857	0.0056	0.04393	2	3	CCNA2,CDK1
Pathway	142432	purine ribonucleosides degradation to ribose-1-phosphate	0.0006888	0.9857	0.0056	0.04393	2	3	ADA,PGM2
Pathway	138003	Aurora C signaling	0.0006888	0.9857	0.0056	0.04393	2	3	INCENP,AURKB
Pathway	138033	Signaling by Aurora kinases	0.0006888	0.9857	0.0056	0.04393	2	3	AURKA,AURKB
Pathway	83044	Nucleotide excision repair	0.0007196	1	0.005818	0.04563	5	47	POLE2,RFC3,RFC4,RFC5,RPA1
Pathway	M39712	Homologous recombination	0.0008956	1	0.0072	0.05648	3	13	RAD54B,RAD51,RPA1
Pathway	1269781	Switching of origins to a post-replicative state	0.00092	1	0.007314	0.05737	6	74	ORC6,MCM2,MCM4,MCM6,MCM7,CCNA2
Pathway	1269782	Orc1 removal from chromatin	0.00092	1	0.007314	0.05737	6	74	ORC6,MCM2,MCM4,MCM6,MCM7,CCNA2
Pathway	1269845	APC:Cdc20 mediated degradation of cell cycle proteins prior to satisfation of the cell cycle checkpoint	0.001059	1	0.00837	0.06565	6	76	NEK2,UBE2C,CCNA2,CDK1,CDC20,MAD2L1
Pathway	1269786	Leading Strand Synthesis	0.001127	1	0.008718	0.06838	3	14	RFC3,RFC4,RFC5
Pathway	1269787	Polymerase switching	0.001127	1	0.008718	0.06838	3	14	RFC3,RFC4,RFC5
Pathway	1269861	Polymerase switching on the C-strand of the telomere	0.001127	1	0.008718	0.06838	3	14	RFC3,RFC4,RFC5
Pathway	1269812	Golgi Cisternae Pericentriolar Stack Reorganization	0.001127	1	0.008718	0.06838	3	14	CCNB1,CCNB2,CDK1
Pathway	P00059	p53 pathway	0.001296	1	0.009973	0.07822	6	79	RRM2,GTSE1,CCNB1,CDK1,CDC25C,TP53
Pathway	PW:0000189	folate mediated one-carbon metabolic	0.001393	1	0.01055	0.08273	3	15	TYMS,DHFR,SHMT1
Pathway	1269819	Depolymerisation of the Nuclear Lamina	0.001393	1	0.01055	0.08273	3	15	CCNB1,LMNB1,CDK1
Pathway	M39841	Biomarkers for pyrimidine metabolism disorders	0.001393	1	0.01055	0.08273	3	15	RRM2,TYMS,UMPS
Pathway	1269805	Centrosome maturation	0.001572	1	0.01178	0.09241	6	82	NEK2,CCNB1,CEP72,CEP152,CDK1,PLK4
Pathway	1269806	Recruitment of mitotic centrosome proteins and complexes	0.001572	1	0.01178	0.09241	6	82	NEK2,CCNB1,CEP72,CEP152,CDK1,PLK4
Pathway	1269856	Telomere Maintenance	0.001674	1	0.01241	0.09735	6	83	DNA2,POLE2,RFC3,RFC4,RFC5,RPA1
Pathway	1269839	Regulation of APC/C activators between G1/S and early anaphase	0.001674	1	0.01241	0.09735	6	83	UBE2C,CCNA2,CCNB1,CDK1,CDC20,MAD2L1
Pathway	1270430	Formation of Senescence-Associated Heterochromatin Foci (SAHF)	0.001695	1	0.01251	0.09809	3	16	HMGA2,LMNB1,TP53
Pathway	M84	ATM pathway	0.001709	1	0.01254	0.09836	4	34	BLM,BRCA1,RBBP8,CDC25C
Pathway	83118	Small cell lung cancer	0.00178	1	0.013	0.1019	6	84	LAMA1,CKS2,LAMC1,E2F1,SKP2,TP53
Pathway	M3578	Progesterone-mediated oocyte maturation	0.001891	1	0.01371	0.1075	6	85	CCNA2,CCNB1,CCNB2,CDK1,CDC25C,MAD2L1
Pathway	1269817	Nuclear Pore Complex (NPC) Disassembly	0.001906	1	0.01371	0.1075	4	35	NUP107,CCNB1,CCNB2,CDK1
Pathway	1383079	Regulation of TP53 Degradation	0.001906	1	0.01371	0.1075	4	35	CCNA2,PPP2R1B,CDK1,TP53
Pathway	M12039	One carbon pool by folate	0.002036	1	0.01449	0.1137	3	17	TYMS,DHFR,SHMT1
Pathway	M39765	Pyrimidine metabolism and related diseases	0.002036	1	0.01449	0.1137	3	17	RRM2,TYMS,UMPS
Pathway	1383077	Regulation of TP53 Expression and Degradation	0.002119	1	0.01501	0.1178	4	36	CCNA2,PPP2R1B,CDK1,TP53
Pathway	1269798	G2 Phase	0.00225	1	0.01548	0.1214	2	5	E2F1,CCNA2
Pathway	P02742	Tetrahydrofolate biosynthesis	0.00225	1	0.01548	0.1214	2	5	TYMS,DHFR
Pathway	1108781	2'-deoxy-alpha-D-ribose 1-phosphate degradation	0.00225	1	0.01548	0.1214	2	5	DERA,PGM2
Pathway	1108782	D-galactose degradation V (Leloir pathway)	0.00225	1	0.01548	0.1214	2	5	GALM,PGM2
Pathway	138042	PLK3 signaling events	0.00225	1	0.01548	0.1214	2	5	CDC25C,TP53
Pathway	1270272	Activation of NOXA and translocation to mitochondria	0.00225	1	0.01548	0.1214	2	5	E2F1,TP53
Pathway	1269866	Meiotic recombination	0.00239	1	0.01636	0.1284	6	89	MND1,BLM,BRCA1,RAD51,RBBP8,RPA1
Pathway	1269865	Meiosis	0.002662	1	0.01814	0.1423	7	122	MND1,BLM,BRCA1,RAD51,RBBP8,LMNB1,RPA1
Pathway	1383017	The role of GTSE1 in G2/M progression after G2 checkpoint	0.002708	1	0.01837	0.1441	5	63	GTSE1,CCNB1,CCNB2,CDK1,TP53
Pathway	1269850	Conversion from APC/C:Cdc20 to APC/C:Cdh1 in late anaphase	0.002836	1	0.01897	0.1488	3	19	UBE2C,CDC14A,CDC20
Pathway	1269843	Phosphorylation of the APC/C	0.002836	1	0.01897	0.1488	3	19	UBE2C,CCNB1,CDK1
Pathway	M39421	miR-509-3p alteration of YAP1/ECM axis	0.002836	1	0.01897	0.1488	3	19	YAP1,TEAD2,TEAD3
Pathway	1309120	Gap-filling DNA repair synthesis and ligation in TC-NER	0.003106	1	0.02067	0.1621	5	65	POLE2,RFC3,RFC4,RFC5,RPA1
Pathway	1269761	Inhibition of the proteolytic activity of APC/C required for the onset of anaphase by mitotic spindle checkpoint components	0.0033	1	0.02163	0.1697	3	20	UBE2C,CDC20,MAD2L1
Pathway	1269762	Inactivation of APC/C via direct inhibition of the APC/C complex	0.0033	1	0.02163	0.1697	3	20	UBE2C,CDC20,MAD2L1
Pathway	83008	One carbon pool by folate	0.0033	1	0.02163	0.1697	3	20	TYMS,DHFR,SHMT1
Pathway	1309119	Dual incision in TC-NER	0.003319	1	0.02163	0.1697	5	66	POLE2,RFC3,RFC4,RFC5,RPA1
Pathway	P02743	Formyltetrahydroformate biosynthesis	0.003341	1	0.02163	0.1697	2	6	TYMS,DHFR
Pathway	1270139	Pyrimidine biosynthesis	0.003341	1	0.02163	0.1697	2	6	TYMS,UMPS
Pathway	119304	Progesterone-mediated oocyte maturation	0.003493	1	0.02251	0.1766	6	96	CCNA2,CCNB1,CCNB2,CDK1,CDC25C,MAD2L1
Pathway	M13883	How Progesterone Initiates the Oocyte Maturation	0.003807	1	0.0241	0.1891	3	21	CCNB1,CDK1,CDC25C
Pathway	1269758	Mitotic Spindle Checkpoint	0.003807	1	0.0241	0.1891	3	21	UBE2C,CDC20,MAD2L1
Pathway	PW:0000140	pathway of folate cycle/metabolism	0.003807	1	0.0241	0.1891	3	21	TYMS,DHFR,SHMT1
Pathway	782390	superpathway of pyrimidine deoxyribonucleotides de novo biosynthesis	0.003807	1	0.0241	0.1891	3	21	RRM2,TYMS,UMPS
Pathway	1269808	Loss of proteins required for interphase microtubule organization from the centrosome	0.004829	1	0.03031	0.2377	5	72	NEK2,CEP72,CEP152,CDK1,PLK4
Pathway	1269809	Loss of Nlp from mitotic centrosomes	0.004829	1	0.03031	0.2377	5	72	NEK2,CEP72,CEP152,CDK1,PLK4
Pathway	M17770	Cyclins and Cell Cycle Regulation	0.004957	1	0.03097	0.243	3	23	E2F1,CCNB1,CDK1
Pathway	M39518	ATM Signaling Network in Development and Disease	0.005216	1	0.03245	0.2545	4	46	CHEK1,RBBP8,CDK1,AURKB
Pathway	M236	Validated transcriptional targets of deltaNp63 isoforms	0.005634	1	0.0349	0.2738	4	47	ADA,YAP1,CCNB2,TOP2A
Pathway	1269851	APC/C:Cdh1 mediated degradation of Cdc20 and other APC/C:Cdh1 targeted proteins in late mitosis/early G1	0.005742	1	0.03512	0.2754	5	75	AURKA,UBE2C,SKP2,CDC20,AURKB
Pathway	1269846	Cdc20:Phospho-APC/C mediated degradation of Cyclin A	0.005742	1	0.03512	0.2754	5	75	UBE2C,CCNA2,CDK1,CDC20,MAD2L1
Pathway	1269813	Condensation of Prophase Chromosomes	0.005742	1	0.03512	0.2754	5	75	NCAPD3,SMC4,SMC2,CCNB1,CDK1
Pathway	M39857	Head and Neck Squamous Cell Carcinoma	0.006072	1	0.03698	0.29	5	76	RPS6,FGFR1,FGFR2,E2F1,TP53
Pathway	M22050	BRCA1-dependent Ub-ligase activity	0.006112	1	0.03706	0.2907	2	8	BARD1,BRCA1
Pathway	1268744	SUMOylation of DNA damage response and repair proteins	0.006771	1	0.04089	0.3207	5	78	BLM,BRCA1,CBX2,NUP107,RPA1
Pathway	M39413	Hepatitis C and Hepatocellular Carcinoma	0.007021	1	0.04222	0.3311	4	50	RRM2,BRCA1,BIRC5,TP53
Pathway	M66	Validated targets of C-MYC transcriptional activation	0.007141	1	0.04258	0.334	5	79	LIN28B,SHMT1,BIRC5,CCNB1,TP53
Pathway	1309117	Transcription-Coupled Nucleotide Excision Repair (TC-NER)	0.007141	1	0.04258	0.334	5	79	POLE2,RFC3,RFC4,RFC5,RPA1
Pathway	1269970	Pentose phosphate pathway (hexose monophosphate shunt)	0.007779	1	0.046	0.3608	2	9	DERA,PGM2
Pathway	M39507	ATR Signaling	0.007779	1	0.046	0.3608	2	9	CHEK1,RPA1
Pathway	169351	Validated targets of C-MYC transcriptional activation	0.007923	1	0.04666	0.366	5	81	LIN28B,SHMT1,BIRC5,CCNB1,TP53

## Sheet: D-D35 CHD2+|-Up (C1,2,3,7,9+11)
Category	ID	Name	p-value	q-value Bonferroni	q-value FDR B&H	q-value FDR B&Y	Hit Count in Query List	Hit Count in Genome	Hit in Query List
GO: Molecular Function	GO:0008092	cytoskeletal protein binding	1.209e-19	1.651e-16	1.651e-16	1.288e-15	129	1053	GPHN,MAP1A,MAP1B,MAP2,MAP4,MAP6,MAPT,MARK1,APC2,KATNAL1,CORO2B,MTUS1,KIF28P,FGF13,TRIM36,EVL,SORBS2,KLHL1,SGIP1,ANK2,ENC1,VASH1,APBB1,APC,GAS7,SYBU,SHTN1,ABLIM3,RAB6B,PKNOX2,KIFAP3,MAPRE3,SLC8A1,SIRT2,ANKRD1,TAGLN3,MAST1,SNAP25,DAAM1,SNCB,SNCG,ABLIM2,SAMD14,PHACTR1,KIF21B,MYH7,MYO5A,SPTAN1,SPTBN2,MAP1LC3A,CLASP2,NDN,EPB41L3,CDK5R1,STX1A,TTBK1,SYT11,VAMP2,SYN1,PPP1R9B,DCLK2,MAPRE2,CAMSAP2,CDK5R2,M…
GO: Molecular Function	GO:0005216	ion channel activity	9.747e-18	1.331e-14	4.567e-15	3.561e-14	79	516	KCNH7,KCNH8,ASIC1,CACNG3,CACNG2,SCN1A,SCN2A,SCN2B,SCN3A,SCN9A,FGF12,FGF13,FGF14,ANK2,TMEM175,SLC26A9,SLC1A4,LRRC55,CACNG4,SNAP25,UNC80,SCN3B,GABRA1,GABRA2,GABRA3,GABRB1,GABRB2,GABRG1,GABRG2,GABRG3,ATP6AP1,FXYD7,FXYD6,STX1A,GLRA2,GLRB,TMEM150C,CACNA1B,CACNA1C,GPM6A,CACNA1E,CHRNA6,CACNB1,CACNB2,CACNB3,CACNB4,NEDD4L,GRIA1,GRIA2,GRIA4,GRID1,GRIK2,GRIK3,GRIN2B,NCS1,CDK5,KCNB2,CHRNA4,CHRNB2,NALF1,CLCN4…
GO: Molecular Function	GO:0022836	gated channel activity	1.003e-17	1.37e-14	4.567e-15	3.561e-14	63	352	KCNH7,KCNH8,ASIC1,CACNG3,CACNG2,SCN1A,SCN2A,SCN2B,SCN3A,SCN9A,LRRC55,CACNG4,SNAP25,SCN3B,GABRA1,GABRA2,GABRA3,GABRB1,GABRB2,GABRG1,GABRG2,GABRG3,GLRA2,GLRB,TMEM150C,CACNA1B,CACNA1C,CACNA1E,CHRNA6,CACNB1,CACNB2,CACNB3,CACNB4,GRIA1,GRIA2,GRIA4,GRID1,GRIK2,GRIK3,GRIN2B,NCS1,CDK5,KCNB2,CHRNA4,CHRNB2,NALF1,CLCN4,CLCN6,NALCN,CNR1,KCNK12,KCNA2,KCNB1,KCNC1,KCNJ3,KCNJ5,KCNJ6,KCNJ9,KCNK3,KCNMA1,GRIN3A,GLRA…
GO: Molecular Function	GO:0015267	channel activity	1.554e-17	2.123e-14	4.714e-15	3.676e-14	86	597	KCNH7,KCNH8,ASIC1,CACNG3,CACNG2,SCN1A,SCN2A,SCN2B,SCN3A,SCN9A,FGF12,FGF13,FGF14,HPCAL4,ANK2,TMEM175,SLC26A9,SLC1A4,LRRC55,TSPAN13,CACNG4,SNAP25,UNC80,SCN3B,GABRA1,GABRA2,GABRA3,GABRB1,GABRB2,GABRG1,GABRG2,GABRG3,ATP6AP1,FXYD7,FXYD6,STX1A,GLRA2,GLRB,TMEM150C,NPY,CACNA1B,CACNA1C,GPM6A,CACNA1E,CHRNA6,CACNB1,CACNB2,CACNB3,CACNB4,NEDD4L,GRIA1,GRIA2,GRIA4,GRID1,GRIK2,GRIK3,GRIN2B,NCS1,CDK5,KCNB2,CHRNA4…
GO: Molecular Function	GO:0022803	passive transmembrane transporter activity	1.726e-17	2.357e-14	4.714e-15	3.676e-14	86	598	KCNH7,KCNH8,ASIC1,CACNG3,CACNG2,SCN1A,SCN2A,SCN2B,SCN3A,SCN9A,FGF12,FGF13,FGF14,HPCAL4,ANK2,TMEM175,SLC26A9,SLC1A4,LRRC55,TSPAN13,CACNG4,SNAP25,UNC80,SCN3B,GABRA1,GABRA2,GABRA3,GABRB1,GABRB2,GABRG1,GABRG2,GABRG3,ATP6AP1,FXYD7,FXYD6,STX1A,GLRA2,GLRB,TMEM150C,NPY,CACNA1B,CACNA1C,GPM6A,CACNA1E,CHRNA6,CACNB1,CACNB2,CACNB3,CACNB4,NEDD4L,GRIA1,GRIA2,GRIA4,GRID1,GRIK2,GRIK3,GRIN2B,NCS1,CDK5,KCNB2,CHRNA4…
GO: Molecular Function	GO:0015318	inorganic molecular entity transmembrane transporter activity	3.27e-17	4.467e-14	7.446e-15	5.806e-14	113	924	SLC43A2,KCNH7,KCNH8,ASIC1,SLC12A5,CACNG3,CACNG2,SLC41A2,ATP8A1,SCN1A,SCN2A,SCN2B,SCN3A,SLC9B2,SCN9A,FGF12,FGF13,FGF14,SLC30A10,SLC9A6,ANK2,TMEM175,SLC26A9,SLC1A2,SLC4A3,SLC1A4,SLC7A14,SLC6A1,LRRC55,SLC7A4,SLC8A1,SLC8A3,CACNG4,SNAP25,ATP1A3,ATP1B1,ATP2B2,ATP2B3,UNC80,SCN3B,GABRA1,GABRA2,GABRA3,GABRB1,GABRB2,GABRG1,GABRG2,GABRG3,ATP6V1G2,ATP6V0A1,ATP6AP1,FXYD7,FXYD6,SLC9B1,STX1A,GLRA2,GLRB,TMEM150C…
GO: Molecular Function	GO:0022857	transmembrane transporter activity	3.635e-16	4.965e-13	7.093e-14	5.53e-13	131	1187	SLC43A2,KCNH7,KCNH8,ASIC1,SPNS2,SLC22A17,SLC12A5,CACNG3,CACNG2,SLC41A2,ATP8A1,SLC44A5,SCN1A,SCN2A,SCN2B,SCN3A,SLC9B2,SCN9A,FGF12,FGF13,FGF14,SVOP,SLC30A10,SLC9A6,HPCAL4,ANK2,TMEM175,SLC26A9,SLC1A2,SLC4A3,SLC1A4,SLC7A14,SLC6A1,LRRC55,SLC7A4,SLC8A1,SLC8A3,TSPAN13,SV2C,CACNG4,SNAP25,ATP1A3,ATP1B1,ATP2B2,ATP2B3,UNC80,SCN3B,GABRA1,GABRA2,GABRA3,GABRB1,GABRB2,GABRG1,GABRG2,GABRG3,ATP6V1G2,ATP6V0A1,ATP6…
GO: Molecular Function	GO:0022890	inorganic cation transmembrane transporter activity	2.647e-15	3.616e-12	4.52e-13	3.524e-12	88	673	KCNH7,KCNH8,ASIC1,SLC12A5,CACNG3,CACNG2,SLC41A2,ATP8A1,SCN1A,SCN2A,SCN2B,SCN3A,SLC9B2,SCN9A,FGF12,FGF13,FGF14,SLC30A10,SLC9A6,ANK2,TMEM175,SLC1A2,SLC6A1,LRRC55,SLC8A1,SLC8A3,CACNG4,SNAP25,ATP1A3,ATP1B1,ATP2B2,ATP2B3,UNC80,SCN3B,ATP6V1G2,ATP6V0A1,ATP6AP1,FXYD7,FXYD6,SLC9B1,STX1A,CACNA1B,CACNA1C,GPM6A,CACNA1E,CHRNA6,CACNB1,CACNB2,CACNB3,CACNB4,NEDD4L,GRIA1,GRIA2,GRIA4,GRIK2,GRIK3,GRIN2B,NCS1,SLC10A…
GO: Molecular Function	GO:0008324	cation transmembrane transporter activity	6.97e-15	9.522e-12	1.003e-12	7.82e-12	91	720	KCNH7,KCNH8,ASIC1,SLC12A5,CACNG3,CACNG2,SLC41A2,ATP8A1,SCN1A,SCN2A,SCN2B,SCN3A,SLC9B2,SCN9A,FGF12,FGF13,FGF14,SLC30A10,SLC9A6,ANK2,TMEM175,SLC1A2,SLC1A4,SLC6A1,LRRC55,SLC8A1,SLC8A3,CACNG4,SNAP25,ATP1A3,ATP1B1,ATP2B2,ATP2B3,UNC80,SCN3B,ATP6V1G2,ATP6V0A1,ATP6AP1,FXYD7,FXYD6,SLC9B1,STX1A,CACNA1B,CACNA1C,GPM6A,CACNA1E,CHRNA6,CACNB1,CACNB2,CACNB3,CACNB4,NEDD4L,GRIA1,GRIA2,GRIA4,GRIK2,GRIK3,GRIN2B,NCS1…
GO: Molecular Function	GO:0005215	transporter activity	7.342e-15	1.003e-11	1.003e-12	7.82e-12	136	1301	SLC43A2,KCNH7,KCNH8,ASIC1,SPNS2,SLC22A17,SLC12A5,CACNG3,CACNG2,SLC41A2,ATP8A1,SLC44A5,SCN1A,SCN2A,SCN2B,SCN3A,OSBPL5,SLC9B2,SCN9A,FGF12,FGF13,FGF14,SVOP,SLC30A10,SLC9A6,HPCAL4,ANK2,TMEM175,SLC26A9,SLC1A2,SLC4A3,SLC1A4,SLC7A14,SLC6A1,LRRC55,SLC7A4,SLC8A1,SLC8A3,TSPAN13,SV2C,CACNG4,SNAP25,ATP1A3,ATP1B1,ATP2B2,ATP2B3,UNC80,SCN3B,GABRA1,GABRA2,GABRA3,GABRB1,GABRB2,GABRG1,GABRG2,GABRG3,ATP6V1G2,ATP6V0…
GO: Molecular Function	GO:0015075	ion transmembrane transporter activity	9.742e-15	1.331e-11	1.21e-12	9.433e-12	116	1039	SLC43A2,KCNH7,KCNH8,ASIC1,SLC12A5,CACNG3,CACNG2,SLC41A2,ATP8A1,SCN1A,SCN2A,SCN2B,SCN3A,SLC9B2,SCN9A,FGF12,FGF13,FGF14,SLC30A10,SLC9A6,ANK2,TMEM175,SLC26A9,SLC1A2,SLC4A3,SLC1A4,SLC7A14,SLC6A1,LRRC55,SLC7A4,SLC8A1,SLC8A3,CACNG4,SNAP25,ATP1A3,ATP1B1,ATP2B2,ATP2B3,UNC80,SCN3B,GABRA1,GABRA2,GABRA3,GABRB1,GABRB2,GABRG1,GABRG2,GABRG3,ATP6V1G2,ATP6V0A1,ATP6AP1,FXYD7,FXYD6,SLC9B1,STX1A,GLRA2,GLRB,TMEM150C…
GO: Molecular Function	GO:1904315	transmitter-gated ion channel activity involved in regulation of postsynaptic membrane potential	5.101e-14	6.968e-11	5.807e-12	4.528e-11	21	52	GABRA1,GABRA2,GABRA3,GABRB1,GABRB2,GABRG1,GABRG2,GABRG3,GLRA2,GLRB,CHRNA6,GRIA1,GRIA2,GRIA4,GRID1,GRIK2,GRIK3,GRIN2B,CHRNA4,CHRNB2,GRIN3A
GO: Molecular Function	GO:0046873	metal ion transmembrane transporter activity	7.33e-14	1.001e-10	7.702e-12	6.005e-11	71	511	KCNH7,KCNH8,ASIC1,SLC12A5,CACNG3,CACNG2,SCN1A,SCN2A,SCN2B,SCN3A,SLC9B2,SCN9A,FGF12,FGF13,FGF14,SLC30A10,SLC9A6,ANK2,TMEM175,SLC1A2,SLC6A1,LRRC55,SLC8A1,SLC8A3,CACNG4,SNAP25,ATP1A3,ATP1B1,ATP2B2,ATP2B3,SCN3B,FXYD7,FXYD6,STX1A,CACNA1B,CACNA1C,GPM6A,CACNA1E,CACNB1,CACNB2,CACNB3,CACNB4,NEDD4L,GRIA2,GRIK2,GRIK3,GRIN2B,NCS1,SLC10A5,CDK5,SLC10A4,KCNB2,NALF1,NALCN,CNR1,SLC4A8,KCNK12,SLC6A17,SLC30A4,KCNA2…
GO: Molecular Function	GO:0099529	neurotransmitter receptor activity involved in regulation of postsynaptic membrane potential	1.921e-13	2.624e-10	1.732e-11	1.351e-10	21	55	GABRA1,GABRA2,GABRA3,GABRB1,GABRB2,GABRG1,GABRG2,GABRG3,GLRA2,GLRB,CHRNA6,GRIA1,GRIA2,GRIA4,GRID1,GRIK2,GRIK3,GRIN2B,CHRNA4,CHRNB2,GRIN3A
GO: Molecular Function	GO:0022835	transmitter-gated channel activity	2.029e-13	2.772e-10	1.732e-11	1.351e-10	22	61	GABRA1,GABRA2,GABRA3,GABRB1,GABRB2,GABRG1,GABRG2,GABRG3,GLRA2,GLRB,CHRNA6,GRIA1,GRIA2,GRIA4,GRID1,GRIK2,GRIK3,GRIN2B,CHRNA4,CHRNB2,GRIN3A,GLRA3
GO: Molecular Function	GO:0022824	transmitter-gated ion channel activity	2.029e-13	2.772e-10	1.732e-11	1.351e-10	22	61	GABRA1,GABRA2,GABRA3,GABRB1,GABRB2,GABRG1,GABRG2,GABRG3,GLRA2,GLRB,CHRNA6,GRIA1,GRIA2,GRIA4,GRID1,GRIK2,GRIK3,GRIN2B,CHRNA4,CHRNB2,GRIN3A,GLRA3
GO: Molecular Function	GO:0005261	cation channel activity	2.163e-13	2.954e-10	1.738e-11	1.355e-10	61	410	KCNH7,KCNH8,ASIC1,CACNG3,CACNG2,SCN1A,SCN2A,SCN2B,SCN3A,SCN9A,FGF12,FGF13,FGF14,ANK2,TMEM175,LRRC55,CACNG4,SNAP25,UNC80,SCN3B,ATP6AP1,FXYD7,FXYD6,STX1A,CACNA1B,CACNA1C,GPM6A,CACNA1E,CHRNA6,CACNB1,CACNB2,CACNB3,CACNB4,NEDD4L,GRIA1,GRIA2,GRIA4,GRIK2,GRIK3,GRIN2B,NCS1,CDK5,KCNB2,CHRNA4,CHRNB2,NALF1,NALCN,CNR1,KCNK12,KCNA2,KCNB1,KCNC1,KCNJ3,KCNJ5,KCNJ6,KCNJ9,KCNK3,KCNMA1,GRIN3A,DPP6,TMEM63C
GO: Molecular Function	GO:0005244	voltage-gated ion channel activity	2.157e-12	2.947e-09	1.637e-10	1.276e-09	39	204	KCNH7,KCNH8,CACNG3,CACNG2,SCN1A,SCN2A,SCN2B,SCN3A,SCN9A,LRRC55,CACNG4,SNAP25,SCN3B,CACNA1B,CACNA1C,CACNA1E,CACNB1,CACNB2,CACNB3,CACNB4,GRIN2B,NCS1,CDK5,KCNB2,CLCN4,CLCN6,NALCN,CNR1,KCNK12,KCNA2,KCNB1,KCNC1,KCNJ3,KCNJ5,KCNJ6,KCNJ9,KCNK3,KCNMA1,GRIN3A
GO: Molecular Function	GO:0022832	voltage-gated channel activity	2.531e-12	3.458e-09	1.82e-10	1.419e-09	39	205	KCNH7,KCNH8,CACNG3,CACNG2,SCN1A,SCN2A,SCN2B,SCN3A,SCN9A,LRRC55,CACNG4,SNAP25,SCN3B,CACNA1B,CACNA1C,CACNA1E,CACNB1,CACNB2,CACNB3,CACNB4,GRIN2B,NCS1,CDK5,KCNB2,CLCN4,CLCN6,NALCN,CNR1,KCNK12,KCNA2,KCNB1,KCNC1,KCNJ3,KCNJ5,KCNJ6,KCNJ9,KCNK3,KCNMA1,GRIN3A
GO: Molecular Function	GO:0098960	postsynaptic neurotransmitter receptor activity	5.407e-12	7.386e-09	3.693e-10	2.88e-09	24	84	GABRA1,GABRA2,GABRA3,GABRB1,GABRB2,GABRG1,GABRG2,GABRG3,GLRA2,GLRB,CHRNA6,GRIA1,GRIA2,GRIA4,GRID1,GRIK2,GRIK3,GRIN2B,HRH3,CDK5,CHRNA4,CHRNB2,LYPD1,GRIN3A
GO: Molecular Function	GO:0005230	extracellular ligand-gated ion channel activity	3.113e-11	4.253e-08	2.025e-09	1.579e-08	22	76	GABRA1,GABRA2,GABRA3,GABRB1,GABRB2,GABRG1,GABRG2,GABRG3,GLRA2,GLRB,CHRNA6,GRIA1,GRIA2,GRIA4,GRID1,GRIK2,GRIK3,GRIN2B,CHRNA4,CHRNB2,GRIN3A,GLRA3
GO: Molecular Function	GO:0042165	neurotransmitter binding	2.251e-10	3.075e-07	1.398e-08	1.09e-07	28	132	ACHE,GABRA1,GABRA2,GABRA3,GABRB1,GABRB2,GABRG1,GABRG2,GABRG3,GLRA2,GLRB,CHRNA6,GRIA1,GRIA2,GRIA4,GRID1,GRIK2,GRIK3,GRIN2B,HRH3,CDK5,CHRNA4,CHRNB2,HTR2A,HTR5A,LYPD1,GRIN3A,GLRA3
GO: Molecular Function	GO:0030594	neurotransmitter receptor activity	3.702e-10	5.057e-07	2.199e-08	1.714e-07	27	126	GABRA1,GABRA2,GABRA3,GABRB1,GABRB2,GABRG1,GABRG2,GABRG3,GLRA2,GLRB,CHRNA6,GRIA1,GRIA2,GRIA4,GRID1,GRIK2,GRIK3,GRIN2B,HRH3,CDK5,CHRNA4,CHRNB2,HTR2A,HTR5A,LYPD1,GRIN3A,GLRA3
GO: Molecular Function	GO:0022843	voltage-gated cation channel activity	4.73e-10	6.462e-07	2.692e-08	2.099e-07	29	145	KCNH7,KCNH8,CACNG3,CACNG2,LRRC55,CACNG4,SNAP25,CACNA1B,CACNA1C,CACNA1E,CACNB1,CACNB2,CACNB3,CACNB4,GRIN2B,NCS1,CDK5,KCNB2,CNR1,KCNA2,KCNB1,KCNC1,KCNJ3,KCNJ5,KCNJ6,KCNJ9,KCNK3,KCNMA1,GRIN3A
GO: Molecular Function	GO:0015276	ligand-gated ion channel activity	6.642e-10	9.073e-07	3.629e-08	2.83e-07	29	147	KCNH7,ASIC1,GABRA1,GABRA2,GABRA3,GABRB1,GABRB2,GABRG1,GABRG2,GABRG3,GLRA2,GLRB,CHRNA6,GRIA1,GRIA2,GRIA4,GRID1,GRIK2,GRIK3,GRIN2B,CHRNA4,CHRNB2,KCNJ3,KCNJ5,KCNJ6,KCNJ9,KCNMA1,GRIN3A,GLRA3
GO: Molecular Function	GO:0022834	ligand-gated channel activity	1.091e-09	1.491e-06	5.734e-08	4.471e-07	29	150	KCNH7,ASIC1,GABRA1,GABRA2,GABRA3,GABRB1,GABRB2,GABRG1,GABRG2,GABRG3,GLRA2,GLRB,CHRNA6,GRIA1,GRIA2,GRIA4,GRID1,GRIK2,GRIK3,GRIN2B,CHRNA4,CHRNB2,KCNJ3,KCNJ5,KCNJ6,KCNJ9,KCNMA1,GRIN3A,GLRA3
GO: Molecular Function	GO:0015631	tubulin binding	1.218e-09	1.664e-06	6.164e-08	4.806e-07	52	395	MAP1A,MAP1B,MAP2,MAP4,MAP6,MAPT,APC2,KATNAL1,MTUS1,KIF28P,FGF13,TRIM36,SGIP1,APC,SYBU,MAPRE3,SIRT2,MAST1,SNCB,SNCG,KIF21B,MAP1LC3A,CLASP2,NDN,CDK5R1,SYT11,DCLK2,MAPRE2,CAMSAP2,MTUS2,STMN2,ARL8A,CDK5,JAKMIP1,FEZ1,DNM3,PRNP,SNPH,REEP1,DPYSL5,JAKMIP2,DCX,STMN4,STMN3,NAV3,KIF3C,KIF5A,KIFC3,DYNC1I1,KLC1,DPYSL2,CLIP4
GO: Molecular Function	GO:0000149	SNARE binding	1.847e-09	2.523e-06	8.766e-08	6.835e-07	26	126	SYT9,STX1B,SYT13,SYT3,SYBU,NAPB,SNAP25,MYO5A,SPTAN1,CPLX2,STX1A,STXBP1,SYT11,VAMP2,SYP,SYT1,SYT4,SYT5,BAIAP3,NSF,GRIA2,STX12,TRIM9,SNPH,KCNB1,SNAP91
GO: Molecular Function	GO:0099095	ligand-gated anion channel activity	1.861e-09	2.542e-06	8.766e-08	6.835e-07	11	21	GABRA1,GABRA2,GABRA3,GABRB1,GABRB2,GABRG1,GABRG2,GABRG3,GLRA2,GLRB,GLRA3
GO: Molecular Function	GO:0005237	inhibitory extracellular ligand-gated ion channel activity	2.275e-09	3.107e-06	1.036e-07	8.075e-07	10	17	GABRA1,GABRA2,GABRA3,GABRB2,GABRG1,GABRG2,GABRG3,GLRA2,GLRB,GLRA3
GO: Molecular Function	GO:0008017	microtubule binding	4.178e-08	5.708e-05	1.841e-06	1.436e-05	39	283	MAP1A,MAP1B,MAP2,MAP4,MAP6,MAPT,APC2,KATNAL1,MTUS1,KIF28P,FGF13,SGIP1,APC,SYBU,MAPRE3,MAST1,KIF21B,MAP1LC3A,CLASP2,DCLK2,MAPRE2,CAMSAP2,MTUS2,CDK5,JAKMIP1,DNM3,PRNP,SNPH,REEP1,DPYSL5,JAKMIP2,DCX,NAV3,KIF3C,KIF5A,KIFC3,DYNC1I1,DPYSL2,CLIP4
GO: Molecular Function	GO:0017075	syntaxin-1 binding	5.128e-08	7.004e-05	2.189e-06	1.707e-05	11	27	SYBU,SNAP25,MYO5A,CPLX2,STXBP1,VAMP2,SYP,SYT1,SYT4,NSF,SNPH
GO: Molecular Function	GO:0022851	GABA-gated chloride ion channel activity	6.055e-08	8.271e-05	2.438e-06	1.901e-05	8	13	GABRA1,GABRA2,GABRA3,GABRB1,GABRB2,GABRG1,GABRG2,GABRG3
GO: Molecular Function	GO:0035254	glutamate receptor binding	6.068e-08	8.289e-05	2.438e-06	1.901e-05	17	68	MAP1A,CACNG3,CACNG2,CACNG4,ATP2B2,CDK5R1,NSF,CAMK2A,GRIA1,GRIA2,GRIN2B,SHISA7,PTPN5,NECAB2,DNM3,PRNP,RASGRF1
GO: Molecular Function	GO:0015081	sodium ion transmembrane transporter activity	1.066e-07	0.0001457	4.162e-06	3.245e-05	30	193	ASIC1,SCN1A,SCN2A,SCN2B,SCN3A,SLC9B2,SCN9A,FGF12,FGF13,FGF14,SLC9A6,SLC1A2,SLC6A1,SLC8A1,SLC8A3,ATP1A3,ATP1B1,SCN3B,FXYD7,FXYD6,NEDD4L,GRIA2,GRIK2,GRIK3,SLC10A5,SLC10A4,NALCN,SLC4A8,SLC6A17,SLC4A10
GO: Molecular Function	GO:0098918	structural constituent of synapse	2.738e-07	0.0003741	1.039e-05	8.102e-05	11	31	PPFIA2,RIMS1,SPTBN2,NEFL,BSN,CAMK2B,PCLO,INA,DNM3,ERC2,DLG2
GO: Molecular Function	GO:0005245	voltage-gated calcium channel activity	8.045e-07	0.001099	2.97e-05	0.0002316	13	48	CACNG3,CACNG2,CACNG4,CACNA1B,CACNA1C,CACNA1E,CACNB1,CACNB2,CACNB3,CACNB4,NCS1,CDK5,CNR1
GO: Molecular Function	GO:0016917	GABA receptor activity	8.335e-07	0.001139	2.996e-05	0.0002336	9	22	GABRA1,GABRA2,GABRA3,GABRB1,GABRB2,GABRG1,GABRG2,GABRG3,GABBR2
GO: Molecular Function	GO:0044325	ion channel binding	1.019e-06	0.001392	3.57e-05	0.0002783	24	149	FGF12,FGF13,FHL1,TRAPPC2,ANK2,LRRC55,SLC8A1,RIMS1,SNAP25,SCN3B,STX1A,VAMP2,PACS2,PPP1R9B,CACNA1C,NEDD4L,HAP1,KCNB2,AKAP6,HERPUD1,PRNP,RIMS3,KCNB1,KCNC1
GO: Molecular Function	GO:0005272	sodium channel activity	1.086e-06	0.001484	3.709e-05	0.0002892	17	82	ASIC1,SCN1A,SCN2A,SCN2B,SCN3A,SCN9A,FGF12,FGF13,FGF14,SCN3B,FXYD7,FXYD6,NEDD4L,GRIA2,GRIK2,GRIK3,NALCN
GO: Molecular Function	GO:0099626	voltage-gated calcium channel activity involved in regulation of presynaptic cytosolic calcium levels	1.471e-06	0.00201	4.785e-05	0.0003731	7	13	CACNA1B,CACNA1E,CACNB2,CACNB4,NCS1,CDK5,CNR1
GO: Molecular Function	GO:0099511	voltage-gated calcium channel activity involved in regulation of cytosolic calcium levels	1.471e-06	0.00201	4.785e-05	0.0003731	7	13	CACNA1B,CACNA1E,CACNB2,CACNB4,NCS1,CDK5,CNR1
GO: Molecular Function	GO:0019905	syntaxin binding	1.843e-06	0.002517	5.854e-05	0.0004564	17	85	SYT9,SYT3,SYBU,NAPB,SNAP25,MYO5A,SPTAN1,CPLX2,STXBP1,VAMP2,SYP,SYT1,SYT4,SYT5,BAIAP3,NSF,SNPH
GO: Molecular Function	GO:0004890	GABA-A receptor activity	2.673e-06	0.003651	8.114e-05	0.0006326	8	19	GABRA1,GABRA2,GABRA3,GABRB1,GABRB2,GABRG1,GABRG2,GABRG3
GO: Molecular Function	GO:0004970	ionotropic glutamate receptor activity	2.673e-06	0.003651	8.114e-05	0.0006326	8	19	GRIA1,GRIA2,GRIA4,GRID1,GRIK2,GRIK3,GRIN2B,GRIN3A
GO: Molecular Function	GO:0016247	channel regulator activity	2.973e-06	0.004061	8.829e-05	0.0006884	24	158	CACNG3,CACNG2,SCN2B,FGF12,FGF13,FGF14,HPCAL4,ANK2,LRRC55,TSPAN13,CACNG4,SCN3B,FXYD7,FXYD6,STX1A,NPY,CACNB2,CACNB3,NEDD4L,NRXN3,NRXN1,NRXN2,STOML1,DPP6
GO: Molecular Function	GO:0008331	high voltage-gated calcium channel activity	3.774e-06	0.005155	0.0001097	0.0008552	6	10	CACNA1B,CACNA1C,CACNB1,CACNB2,CACNB3,CACNB4
GO: Molecular Function	GO:0003779	actin binding	4.49e-06	0.006133	0.0001278	0.0009963	48	456	MAP1A,MAP1B,MAP2,MAPT,CORO2B,EVL,KLHL1,ENC1,VASH1,GAS7,SHTN1,ABLIM3,PKNOX2,TAGLN3,DAAM1,ABLIM2,SAMD14,PHACTR1,MYH7,MYO5A,SPTAN1,SPTBN2,CLASP2,EPB41L3,CDK5R1,SYN1,PPP1R9B,CDK5R2,CACNB2,CAMK2B,SYNE1,MYO1H,HIP1R,CORO1A,SNTG1,TMSB10,TNS1,TMOD2,SYNPO,HPCA,MICAL2,PRKCE,CTNNA2,SSH2,MTSS1,KCNMA1,EPB41L1,DMTN
GO: Molecular Function	GO:0019900	kinase binding	5.169e-06	0.007062	0.0001441	0.001124	84	969	MAP2,MAPT,ACTA2,SHC3,STX1B,ANKRD54,SLC12A5,TAOK3,CAMK2N1,KIDINS220,FGF13,AGAP2,ANK2,APC,SHC4,NBEA,MADD,RND3,MAPRE3,MT3,CADPS,DACT3,RIMS1,NRG3,ATP1B1,PEA15,MYO5A,CLASP2,NELL1,NELL2,KAT2B,CDK5R1,STX1A,STXBP1,SYN1,PPP1R9B,MAPRE2,CDK5R2,CACNB2,CACNB3,CACNB4,DIRAS1,NSF,CAMK2B,KSR2,GRIA1,GRIA2,SRCIN1,NCS1,PTPN5,MAPK8IP2,CDK5,CDKN1A,CDKN2D,NRG1,LYST,PIK3IP1,HPCA,PIK3CA,RASGRP3,JAKMIP1,TOM1L2,MAPK8IP1,FE…
GO: Molecular Function	GO:0008066	glutamate receptor activity	6.177e-06	0.008438	0.0001688	0.001316	9	27	GRIA1,GRIA2,GRIA4,GRID1,GRIK2,GRIK3,GRIN2B,GRM8,GRIN3A
GO: Molecular Function	GO:0015079	potassium ion transmembrane transporter activity	7.58e-06	0.01035	0.0002006	0.001564	26	189	KCNH7,KCNH8,SLC12A5,SLC9A6,ANK2,TMEM175,LRRC55,SNAP25,ATP1A3,ATP1B1,NEDD4L,GRIA2,GRIK2,GRIK3,KCNB2,KCNK12,KCNA2,KCNB1,KCNC1,KCNJ3,KCNJ5,KCNJ6,KCNJ9,KCNK3,KCNMA1,DPP6
GO: Molecular Function	GO:0005509	calcium ion binding	7.639e-06	0.01044	0.0002006	0.001564	70	773	CDHR1,SYT9,TENM2,TUBB4A,PCDH10,HPCAL4,SYT13,FBLN5,SYT3,RPH3A,PCDHB16,SLC8A1,CADPS,PCDHGB4,DCHS1,DLK2,SNAP25,SNCB,ATP2B2,MYO5A,SPOCK1,SPTAN1,CPLX2,DNER,CLSTN2,PCDH17,NELL1,DUOX1,NELL2,CDK5R1,STX1A,SYT11,VAMP2,SYN1,SYN2,SYT1,SYT4,SYT5,BAIAP3,CACNA1B,CACNA1E,CALB2,PCLO,PCDHB15,PCDHB9,STMN2,PCDHA4,RUNX1,NCS1,CRB1,CDH7,PCDH9,CDH13,HPCA,NRXN1,HPCAL1,RASGRP3,NECAB2,IDS,PPEF1,NCAN,PRNP,CLSTN3,CDHR2,SPOCK…
GO: Molecular Function	GO:0099635	voltage-gated calcium channel activity involved in positive regulation of presynaptic cytosolic calcium levels	7.878e-06	0.01076	0.0002006	0.001564	5	7	CACNA1B,CACNB2,CACNB4,CDK5,CNR1
GO: Molecular Function	GO:0008503	benzodiazepine receptor activity	7.929e-06	0.01083	0.0002006	0.001564	6	11	GABRA1,GABRA2,GABRA3,GABRG1,GABRG2,GABRG3
GO: Molecular Function	GO:0015467	G-protein activated inward rectifier potassium channel activity	8.245e-06	0.01126	0.0002048	0.001597	4	4	KCNJ3,KCNJ5,KCNJ6,KCNJ9
GO: Molecular Function	GO:0016595	glutamate binding	8.966e-06	0.01225	0.0002187	0.001705	10	35	GAD1,GRIA1,GRIA2,GRIA4,GRID1,GRIK2,GRIK3,GRIN2B,GRM8,GRIN3A
GO: Molecular Function	GO:0019901	protein kinase binding	1.038e-05	0.01418	0.0002488	0.00194	76	868	MAP2,MAPT,ACTA2,SHC3,STX1B,ANKRD54,SLC12A5,TAOK3,CAMK2N1,KIDINS220,FGF13,AGAP2,ANK2,APC,SHC4,NBEA,MADD,RND3,MAPRE3,MT3,CADPS,DACT3,RIMS1,NRG3,ATP1B1,PEA15,MYO5A,CLASP2,NELL1,NELL2,KAT2B,CDK5R1,STXBP1,SYN1,MAPRE2,CDK5R2,CACNB2,CACNB3,CACNB4,DIRAS1,NSF,CAMK2B,KSR2,GRIA1,GRIA2,SRCIN1,NCS1,PTPN5,MAPK8IP2,CDK5,CDKN1A,CDKN2D,NRG1,LYST,PIK3CA,TOM1L2,MAPK8IP1,FEZ1,PKIA,PRKAR2B,PRKCE,PINK1,HDAC9,DCX,GAB2,…
GO: Molecular Function	GO:0019894	kinesin binding	1.301e-05	0.01778	0.0003065	0.00239	12	52	SYBU,SHTN1,KIFAP3,MAPK8IP2,JAKMIP1,MAPK8IP1,ATCAY,MAPK8,KCNA2,KCNC1,KIF3C,KIF5A
GO: Molecular Function	GO:0015085	calcium ion transmembrane transporter activity	1.498e-05	0.02047	0.0003469	0.002705	22	151	CACNG3,CACNG2,SLC8A1,SLC8A3,CACNG4,ATP2B2,ATP2B3,STX1A,CACNA1B,CACNA1C,GPM6A,CACNA1E,CACNB1,CACNB2,CACNB3,CACNB4,GRIN2B,NCS1,CDK5,NALF1,CNR1,GRIN3A
[truncated: 1,144 more rows]

## Sheet: E-DESeq2 Output for D15
	baseMean	log2FoldChange	lfcSE	stat	pvalue	padj
[truncated: 15,117 more rows]

[truncated: 1 more sheets: F-DESeq2 Output for D35]
