# Supplementary material for: Regulation of human cortical interneuron development by the chromatin remodeling protein CHD2
Source: Sci Rep. 2022 Sep 17;12:15636. doi: 10.1038/s41598-022-19654-y (PMC9482661; doi:10.1038/s41598-022-19654-y)
Supplement: Supplementary file 9 — Supplementary Information 9. [file 41598_2022_19654_MOESM9_ESM.xlsx]

## Sheet: A-D35 CHD2+|- Down DBR Only
Category	ID	Name	p-value	q-value Bonferroni	q-value FDR B&H	q-value FDR B&Y	Hit Count in Query List	Hit Count in Genome	Hit in Query List
GO: Molecular Function	GO:0050839	cell adhesion molecule binding	4.685e-08	8.26e-05	8.26e-05	0.0006651	79	573	ACTN4,ADAM8,MFGE8,NLGN4X,LTBP4,CD200,ANK3,VASN,APP,PLPP3,USO1,DCHS1,MYH9,ADAM9,CNTN4,USP8,CD9,P2RX4,PDLIM1,CCNB2,PRDX1,CDH4,LRRFIP1,VAPA,SLC9A3R2,EPS15L1,TJP2,PLCB3,CNN2,CLDN7,NECTIN3,VSIG10,TENM4,CLINT1,CTNNA1,CTNNB1,CTNND1,SERBP1,FNBP1L,PTK7,PTPN2,F11R,PTPRZ1,NECTIN2,EDIL3,WASF2,RPL24,EPS15,KIRREL2,FBLN1,FER,FGF1,FGF2,FGFR1,SNX9,CXCL12,FLNB,SFRP2,EMB,SH3GL1,SLC3A2,MAPRE1,FSCN1,UBAP2,SWAP70,SPP1…
GO: Molecular Function	GO:0140297	DNA-binding transcription factor binding	5.278e-07	0.0009305	0.0004653	0.003746	62	438	ACTN4,EOMES,PARP1,MTA3,ASCL1,RERE,NOTCH2,PIAS2,LDB2,CTDP1,MED17,CRX,ZNF516,CTBP2,CTNNB1,BHLHE41,NCAPG2,DHX9,PTMA,PTPN2,ANKRD2,WIPI1,RARB,RBL1,GMNN,NANOG,RXRA,CITED2,SALL1,YAP1,MAD2L2,SKI,PIAS4,CDK5RAP3,COMMD7,LCOR,TXLNG,SOX2,SOX9,SP1,KDM4C,SRC,GBX2,STRN,TAF4B,TCF4,TCF12,NSD1,TEAD3,SIRT1,FAF1,GTF2I,HEY2,TRIP6,ZMYND8,HMGA1,PRMT2,RBPJ,KPNA2,LRP2,SMAD3,SMAD4
GO: Molecular Function	GO:0019900	kinase binding	1.136e-06	0.002002	0.0006675	0.005375	112	969	ABL1,MAP2,SGO1,ADD3,AXIN2,PARP1,AP2A2,TBC1D14,ULK1,BCAR3,ANK2,DGKD,JAKMIP3,MST1,ATP1B1,MYO5A,ADAM9,BARD1,TAX1BP1,BRSK2,SPAG9,CCNA2,CCNB1,CCNC,CCND3,PEBP1,CCNB2,PAWR,LRBA,CDC25C,AURKB,CDKN1B,TRIML2,CKS1B,PIM1,ETAA1,FBXO7,TJP2,RHOF,MOB4,RHOD,PRKAR1B,CTBP2,PRKCZ,CTNNB1,CTNND1,MAPK9,DOCK4,CNTLN,JAKMIP2,PTPN2,PTPN14,ANKRD2,IQSEC1,DLG2,TESC,RAD23A,CCNJL,SH2B3,DUSP5,HEXIM2,EEF1A1,EFNA5,SPRED1,TRIB1,SPRY…
GO: Molecular Function	GO:0008134	transcription factor binding	1.664e-06	0.002934	0.0007336	0.005907	90	740	ACTN4,EOMES,PARP1,MTA3,ASCL1,RERE,NOTCH2,PIAS2,LDB2,CTDP1,PBX1,PIM1,MED17,EPN1,POU5F1,CRX,ZNF516,CTBP2,VGLL4,CTNNB1,MAPK9,BHLHE41,BCOR,NCAPG2,DHX9,PTMA,PTPN2,ANKRD2,WIPI1,RARB,RBL1,REST,GMNN,EHMT1,INSIG2,RORA,TRIB1,NANOG,RPS6KA1,SOX8,RXRA,CITED2,SALL1,YAP1,MAD2L2,TRAPPC2,FOXO3,SORBS1,SKI,PIAS4,CDK5RAP3,COMMD7,SMARCA1,LCOR,TXLNG,SOX2,SOX9,SP1,KDM4C,SRC,HDAC8,GBX2,STRN,GLI2,TAF4B,TCF4,TCF12,NSD1,TE…
GO: Molecular Function	GO:0045296	cadherin binding	4.477e-06	0.007892	0.001483	0.01194	49	339	ANK3,VASN,USO1,DCHS1,MYH9,USP8,P2RX4,PDLIM1,CCNB2,PRDX1,CDH4,LRRFIP1,VAPA,SLC9A3R2,EPS15L1,TJP2,PLCB3,CNN2,CLINT1,CTNNA1,CTNNB1,CTNND1,SERBP1,FNBP1L,F11R,WASF2,RPL24,EPS15,FER,SNX9,FLNB,SH3GL1,SLC3A2,MAPRE1,FSCN1,UBAP2,SWAP70,SEPTIN9,SRC,ARHGEF16,LARP1,CEMIP2,VCL,ARHGAP18,ITGA6,SH3GLB2,DIAPH3,KRT18,EPCAM
GO: Molecular Function	GO:0003682	chromatin binding	5.047e-06	0.008899	0.001483	0.01194	82	675	JDP2,ACTN4,ACTL6A,EOMES,PARP1,MTA3,STAG3L3,TSHZ3,APP,ASCL1,RERE,ATOH1,CDK1,POU5F1,CRX,CTBP2,CTNNB1,CUX1,DHX9,SETDB1,ANKRD2,DNMT3B,ARID3A,RBL1,UPF1,REST,RFX4,GMNN,PHC1,ZNF750,YBX2,DPPA4,VCX,NANOG,GRHL2,RXRA,CITED2,SALL1,SATB1,ATXN7,YAP1,FOXO3,SET,ARX,SKI,SMARCA1,PUS1,PRDM14,LCOR,STAG2,SOX2,SOX9,KDM4C,HDAC8,SREBF1,RCOR1,ZNF276,GLI1,GLI2,GLI3,TOX3,TCF4,SIN3B,NSD1,ADNP,NCAPH,SIRT1,BRD4,CBX7,PWWP3A,TO…
GO: Molecular Function	GO:0019904	protein domain specific binding	1.183e-05	0.02086	0.00298	0.02399	96	842	ABL1,FZD7,AP2A2,UTF1,SORBS2,MAP4K3,APP,SHROOM2,TCAP,FHOD1,MYH9,MYO5A,ADAM9,RIPK2,ODF1,PIAS2,LDB2,CCNA2,USP8,PAWR,CDC25C,VAPA,DLGAP2,DLGAP1,WIPF3,TJP2,LITAF,ZNF521,POU5F1,CLDN7,CRX,ARHGEF4,CTNNB1,CTNND1,RIMS2,DOCK4,DAG1,CNTLN,F11R,DLG2,DOCK3,DRD3,DRD4,DTNA,LPAR1,WASF2,EHMT1,SENP2,EPS15,ETV6,RXRA,CITED2,ATXN2,SPON1,SCNN1A,FGFR1,SRSF5,SH3BP2,SH3GL1,SIAH1,SKI,SH2B2,TRAK1,OCLN,SNTB1,SP1,SPN,SRC,ARFIP1…
GO: Molecular Function	GO:0019901	protein kinase binding	1.435e-05	0.0253	0.003162	0.02546	98	868	ABL1,MAP2,ADD3,AXIN2,PARP1,AP2A2,TBC1D14,ULK1,ANK2,MST1,ATP1B1,MYO5A,ADAM9,BRSK2,SPAG9,CCNA2,CCNB1,CCNC,CCND3,PEBP1,CCNB2,PAWR,LRBA,CDC25C,CDKN1B,TRIML2,CKS1B,PIM1,ETAA1,FBXO7,TJP2,RHOF,RHOD,PRKAR1B,CTBP2,PRKCZ,CTNNB1,CTNND1,MAPK9,DOCK4,CNTLN,PTPN2,PTPN14,ANKRD2,IQSEC1,TESC,CCNJL,SH2B3,DUSP5,HEXIM2,EEF1A1,EFNA5,SPRED1,TRIB1,SPRY2,FER,MAD2L2,SDC4,FOXO3,SRSF5,SORBS1,SKI,SH2B2,MAPRE1,MAPRE3,CDK5RAP3…
GO: Molecular Function	GO:0004672	protein kinase activity	2.491e-05	0.04391	0.004879	0.03928	87	759	ABL1,LMTK3,ULK1,LTBP4,MAP4K3,NEK10,RIPK2,FGFRL1,NEK2,BMPR1A,CSNK1G1,BUB1,BUB1B,ROR1,DDR2,BRSK2,CCNA2,CCNB1,CCNC,CCND3,CCNB2,CDK1,DCLK1,AURKB,CDK6,CDKN1B,PDK2,CKS1B,PIM1,CLK3,ETAA1,MAP3K8,NEK7,CSNK1E,CSNK1G3,PRKAR1B,PRKCG,PRKCZ,MAPK9,MAPK10,PRAG1,MELK,PTK7,TLK1,TESC,HSPB8,CCNJL,FASTKD1,LRRK1,HEXIM2,EFNA5,LATS2,HASPIN,SPRED1,TRIB1,EPHB4,SPRY2,ERBB2,RPS6KA1,FER,FGFR1,FGFR3,FGFR2,FLT1,FLT4,BMP2K,ERN2…
GO: Molecular Function	GO:0016773	phosphotransferase activity, alcohol group as acceptor	3.282e-05	0.05787	0.005787	0.0466	97	875	ABL1,LMTK3,ULK1,LTBP4,MAP4K3,DGKD,NEK10,RIPK2,FGFRL1,NEK2,BMPR1A,CSNK1G1,BUB1,BUB1B,ROR1,DDR2,BRSK2,CCNA2,CCNB1,CCNC,CCND3,CCNB2,DGKI,CDK1,DCLK1,AURKB,CDK6,CDKN1B,PDK2,CHKA,CKS1B,PIM1,CLK3,PIP4K2A,ETAA1,MAP3K8,NEK7,CSNK1E,CSNK1G3,PRKAR1B,PRKCG,PRKCZ,MAPK9,MAPK10,PRAG1,MELK,PTK7,TLK1,TESC,HSPB8,CCNJL,FASTKD1,LRRK1,HEXIM2,EFNA5,LATS2,HASPIN,SPRED1,TRIB1,FGGY,EPHB4,SPRY2,ERBB2,RPS6KA1,FER,FGFR1,FGFR…
GO: Molecular Function	GO:0016301	kinase activity	4.875e-05	0.08595	0.007814	0.06292	102	940	ABL1,AK9,LMTK3,AK4,ULK1,LTBP4,MAP4K3,DGKD,NEK10,RIPK2,FGFRL1,NEK2,BMPR1A,CSNK1G1,BUB1,BUB1B,ROR1,DDR2,BRSK2,CCNA2,CCNB1,CCNC,CCND3,CCNB2,DGKI,CDK1,DCLK1,AURKB,CDK6,CDKN1B,PDK2,CHKA,CKS1B,PIM1,CLK3,PIP4K2A,ETAA1,TJP2,MAP3K8,NEK7,CSNK1E,CSNK1G3,PRKAR1B,PRKCG,PRKCZ,MAPK9,MAPK10,PRAG1,MELK,PTK7,TLK1,DLG2,TESC,HSPB8,CCNJL,FASTKD1,LRRK1,HEXIM2,EFNA5,LATS2,HASPIN,SPRED1,TRIB1,FGGY,EPHB4,SPRY2,ERBB2,RPS6…
GO: Molecular Function	GO:0061629	RNA polymerase II-specific DNA-binding transcription factor binding	0.0001111	0.1959	0.01633	0.1315	42	312	ACTN4,EOMES,PARP1,MTA3,NOTCH2,PIAS2,LDB2,CTDP1,MED17,CRX,CTBP2,CTNNB1,BHLHE41,PTPN2,ANKRD2,WIPI1,RARB,RBL1,NANOG,RXRA,CITED2,MAD2L2,CDK5RAP3,COMMD7,LCOR,SOX2,SP1,KDM4C,SRC,STRN,TAF4B,NSD1,SIRT1,FAF1,GTF2I,HEY2,TRIP6,HMGA1,PRMT2,RBPJ,LRP2,SMAD3
GO: Molecular Function	GO:0005007	fibroblast growth factor-activated receptor activity	0.0001389	0.2449	0.01884	0.1517	4	5	FGFRL1,FGFR1,FGFR3,FGFR2
GO: Molecular Function	GO:0005198	structural molecule activity	0.0002486	0.4383	0.03131	0.2521	81	743	MAP2,MAP4,MATN2,MBP,RNA45SN5,ADD3,NUP54,MFAP4,MFGE8,LTBP4,SORBS2,ANK3,CILP,TCAP,MRPL15,MUC3A,MUC4,MUC5AC,MUC6,MYBPC2,CRYAA2,CLDN9,DLGAP1,PLS3,COL6A2,PNN,CLDN7,COL23A1,CRYBB3,VCAN,CSRP2,CTBP2,CTNNA1,RIMS2,DAG1,ANKRD2,DLG2,DMD,MRPL20,EDIL3,RNA18SN5,RNA28SN5,RNA5-8SN5,MRPS18A,RPL3L,RPL7,RPL9,RPL17,MRPL23,RPL24,EMID1,RPS9,RPS10,RPS16,RPL39L,FBLN1,SPON1,FRAS1,NUP35,MRPS23,SNTB1,LINC01004,TUBA1C,CHADL,…
GO: Molecular Function	GO:0008092	cytoskeletal protein binding	0.0002722	0.4799	0.03144	0.2531	108	1053	ABL1,MAP2,MAP4,ACTN4,DYSF,ADD3,MID1,SORBS2,ANK2,ANK3,JAKMIP3,SHROOM2,TCAP,FHOD1,MYLIP,MYBPC2,MYH2,MYH9,MYO1E,MYO5A,RAB11A,NF1,BRSK2,SPAG9,PDLIM1,PAWR,VAPA,MAGI1,PDE4B,DCDC1,WIPF3,PACSIN3,SSH1,LMOD1,ABCG2,HOOK2,PLS3,CNN2,ARHGEF10,CSRP2,RAI14,CTNNA1,HAUS6,PHACTR2,KIF26A,DLGAP5,DAG1,JAKMIP2,ANKRD2,SSH3,DMD,RAB3B,DNASE1,KIF26B,MYOZ3,RMDN3,KATNBL1,MYH14,WASF2,VASH2,MTSS2,MAEA,ADGRV1,SCNN1A,FER,FLNB,DC…
GO: Molecular Function	GO:0070411	I-SMAD binding	0.0002853	0.503	0.03144	0.2531	6	14	AXIN2,CTNNB1,SMURF1,SMAD3,SMAD4,SMAD6
GO: Molecular Function	GO:0030234	enzyme regulator activity	0.000413	0.7281	0.03676	0.296	127	1288	AGAP5,SERPINE3,PPP1R14A,TBC1D14,BCAR3,MMP16,PREX1,FGD2,APP,ATP1B1,ARHGAP42,NF1,SERPING1,BRSK2,OAZ2,SERPINH1,CCNA2,CCNB1,CCNC,CCND3,PEBP1,CCNB2,FURIN,DGKI,CDKN1B,CTSC,CYTH1,SERPINF1,CHM,CHN1,CKS1B,SERPINB9,PIM1,A2ML1,ETAA1,RASAL2,WFDC3,PPP2R2B,PTPA,PPP2R5C,ARHGEF10,PPP1R16B,PRKAR1B,ARHGEF4,MAPK9,PABIR1,DOCK4,NLRP12,PHACTR2,STARD8,TBC1D5,RABGAP1L,IQSEC1,PPP1R37,TESC,CCNJL,DOCK3,SH2D3A,DNAJB6,SAE1,E…
GO: Molecular Function	GO:0106235	ceramide-1-phosphate phosphatase activity	0.000435	0.767	0.03676	0.296	3	3	PLPP1,PLPP2,PLPP3
GO: Molecular Function	GO:0034483	heparan sulfate sulfotransferase activity	0.0004459	0.7861	0.03676	0.296	6	15	HS6ST2,HS6ST1,HS3ST4,HS3ST3A1,HS3ST2,NDST1
GO: Molecular Function	GO:0004674	protein serine/threonine kinase activity	0.0004517	0.7963	0.03676	0.296	55	470	LMTK3,ULK1,LTBP4,MAP4K3,NEK10,RIPK2,NEK2,BMPR1A,CSNK1G1,BUB1,BUB1B,BRSK2,CCND3,CDK1,DCLK1,AURKB,CDK6,CDKN1B,PDK2,PIM1,CLK3,MAP3K8,NEK7,CSNK1E,CSNK1G3,PRKAR1B,PRKCG,PRKCZ,MAPK9,MAPK10,MELK,TLK1,LRRK1,HEXIM2,LATS2,HASPIN,SPRED1,SPRY2,RPS6KA1,BMP2K,ERN2,PLK4,GAK,STK26,SRPK2,MAST2,STK11,DBF4,MAP3K7,PIM2,BRD4,AKAP13,TRIO,NUAK2,LIMK1
GO: Molecular Function	GO:0016772	transferase activity, transferring phosphorus-containing groups	0.0004569	0.8056	0.03676	0.296	111	1103	ABL1,AK9,LMTK3,AK4,ULK1,LTBP4,MAP4K3,DGKD,NEK10,RIPK2,FGFRL1,NEK2,BMPR1A,CSNK1G1,BUB1,BUB1B,ROR1,DDR2,BRSK2,TENT5B,CCNA2,CCNB1,CCNC,CCND3,CCNB2,DGKI,CDK1,DCLK1,AURKB,CDK6,CDKN1B,PDK2,CHKA,CKS1B,PIM1,CLK3,PIP4K2A,ETAA1,TJP2,MAP3K8,NEK7,CSNK1E,CSNK1G3,PRKAR1B,PRKCG,PRKCZ,MAPK9,MAPK10,PIGG,PRAG1,MELK,PTK7,TLK1,DLG2,TESC,HSPB8,CCNJL,FASTKD1,LRRK1,REV3L,HEXIM2,EFNA5,LATS2,HASPIN,SPRED1,TRIB1,FGGY,EPHB…
GO: Molecular Function	GO:0017147	Wnt-protein binding	0.0004796	0.8455	0.03676	0.296	9	33	FZD7,FZD9,ROR1,SFRP1,SFRP2,TDGF1,TSPAN12,FZD5,LRP5
GO: Molecular Function	GO:0043425	bHLH transcription factor binding	0.0004796	0.8455	0.03676	0.296	9	33	ASCL1,BHLHE41,NCAPG2,SOX9,SP1,TCF4,TCF12,SIRT1,SMAD3
GO: Molecular Function	GO:0046332	SMAD binding	0.0005632	0.993	0.04137	0.3331	16	87	AXIN2,PARP1,BMPR1A,CTNNB1,CITED2,SKI,ZC3H3,TCF12,SAV1,YY1,SMURF1,ZMIZ1,HMGA2,SMAD3,SMAD4,SMAD6
GO: Molecular Function	GO:0008013	beta-catenin binding	0.0006052	1	0.04176	0.3363	17	96	AXIN2,SHROOM2,SLC9A3R2,CTNNA1,CTNNB1,PTPRU,RORA,SALL1,FOXO3,SOX9,GJA1,KANK1,GLI3,TCF4,PRMT2,VCL,SMAD3
GO: Molecular Function	GO:0003779	actin binding	0.0006663	1	0.04176	0.3363	53	456	ABL1,MAP2,ACTN4,ADD3,SHROOM2,FHOD1,MYBPC2,MYH2,MYH9,MYO1E,MYO5A,PDLIM1,PAWR,WIPF3,SSH1,LMOD1,PLS3,CNN2,RAI14,CTNNA1,PHACTR2,DAG1,SSH3,DMD,DNASE1,MYOZ3,MYH14,WASF2,VASH2,MTSS2,MAEA,SCNN1A,FER,FLNB,FHOD3,SORBS1,XIRP2,FSCN1,SNTB1,GC,CLASP2,FGD4,COBL,KLHL4,SYNPO2,HIP1,TRPC6,VCL,CORO2A,FMN2,CAPZA3,DIAPH3,ESPNL
GO: Molecular Function	GO:0042813	Wnt-activated receptor activity	0.0006691	1	0.04176	0.3363	6	16	FZD7,FZD9,ROR1,TSPAN12,FZD5,LRP5
GO: Molecular Function	GO:0030695	GTPase regulator activity	0.0006828	1	0.04176	0.3363	56	489	AGAP5,TBC1D14,BCAR3,PREX1,FGD2,ARHGAP42,NF1,DGKI,CYTH1,CHM,CHN1,RASAL2,ARHGEF10,ARHGEF4,DOCK4,STARD8,TBC1D5,RABGAP1L,IQSEC1,DOCK3,SH2D3A,ECT2,ARHGEF10L,PLEKHG4B,RIC8B,GRTP1,FAM13A,MTSS2,NET1,ARAP1,RGPD5,DENND3,PREX2,GNB5,ARHGEF16,RCC2,FGD4,MCF2L,ADAP1,AKAP13,ADPRHL1,ARHGAP45,TRIO,SH3BP1,SH3BP4,VAV2,P2RY12,KNDC1,ARHGAP18,RGPD1,PGAM5,FGD3,RGL3,RASGEF1A,LLGL2,LLGL1
GO: Molecular Function	GO:0002162	dystroglycan binding	0.0006869	1	0.04176	0.3363	5	11	MAP2,DAG1,DMD,CLASP2,VCL
GO: Molecular Function	GO:0106311	protein threonine kinase activity	0.000759	1	0.04182	0.3368	33	249	LMTK3,ULK1,MAP4K3,NEK10,RIPK2,NEK2,CSNK1G1,BUB1,BUB1B,BRSK2,DCLK1,AURKB,PIM1,NEK7,CSNK1E,CSNK1G3,MELK,TLK1,LRRK1,LATS2,HASPIN,RPS6KA1,BMP2K,ERN2,GAK,STK26,SRPK2,MAST2,STK11,PIM2,TRIO,NUAK2,LIMK1
GO: Molecular Function	GO:0106310	protein serine kinase activity	0.000759	1	0.04182	0.3368	33	249	LMTK3,ULK1,MAP4K3,NEK10,RIPK2,NEK2,CSNK1G1,BUB1,BUB1B,BRSK2,DCLK1,AURKB,PIM1,NEK7,CSNK1E,CSNK1G3,MELK,TLK1,LRRK1,LATS2,HASPIN,RPS6KA1,BMP2K,ERN2,GAK,STK26,SRPK2,MAST2,STK11,PIM2,TRIO,NUAK2,LIMK1
GO: Molecular Function	GO:0060589	nucleoside-triphosphatase regulator activity	0.0007591	1	0.04182	0.3368	60	535	AGAP5,TBC1D14,BCAR3,PREX1,FGD2,ATP1B1,ARHGAP42,NF1,BRSK2,DGKI,CYTH1,CHM,CHN1,RASAL2,ARHGEF10,ARHGEF4,DOCK4,STARD8,TBC1D5,RABGAP1L,IQSEC1,DOCK3,SH2D3A,DNAJB6,ECT2,ARHGEF10L,PLEKHG4B,RIC8B,GRTP1,FAM13A,MTSS2,NET1,ARAP1,RGPD5,DENND3,PREX2,GNB5,ARHGEF16,RCC2,FGD4,MCF2L,ADAP1,NCAPH,AKAP13,ADPRHL1,ARHGAP45,TRIO,SH3BP1,SH3BP4,VAV2,P2RY12,KNDC1,ARHGAP18,RGPD1,PGAM5,FGD3,RGL3,RASGEF1A,LLGL2,LLGL1
GO: Molecular Function	GO:0015658	branched-chain amino acid transmembrane transporter activity	0.0008606	1	0.04462	0.3593	4	7	SLC25A44,SLC38A9,SLC3A2,SLC7A8
GO: Molecular Function	GO:0042392	sphingosine-1-phosphate phosphatase activity	0.0008606	1	0.04462	0.3593	4	7	PLPP1,PLPP2,PLPP3,PLPP7
GO: Biological Process	GO:0022008	neurogenesis	1.272e-16	1.137e-12	1.137e-12	1.101e-11	234	1940	ABL1,MAP2,MAP4,MATN2,EOMES,FZD7,FZD9,ADRA2B,NLGN4X,DISP3,TRPM1,SEMA6A,ULK1,PREX1,ANK3,APP,PLPP3,FEZF1,ASCL1,MYLIP,DCHS1,RERE,ATOH1,RAB11A,BMP7,BMPR1A,NF1,BHLHA15,MTMR2,NOTCH2,CNTN4,ROR1,BRSK2,SPAG9,SYT2,PIAS2,OPCML,C21orf91,CD9,P2RX4,P2RY2,CBFA2T2,CDK1,PBX1,PBX3,CDH4,DCLK1,CDK6,SLC25A46,VAPA,SERPINF1,GPR37L1,CHN1,HS6ST1,FBXO7,SECISBP2,PLXNA1,DDIT4,FA2H,ZNF521,SOX13,IER2,MIR125B1,CELSR1,TENM4,ARHG…
GO: Biological Process	GO:0048699	generation of neurons	6.486e-16	5.8e-12	2.9e-12	2.806e-11	219	1802	ABL1,MAP2,MAP4,MATN2,EOMES,FZD7,FZD9,ADRA2B,NLGN4X,DISP3,TRPM1,SEMA6A,ULK1,PREX1,ANK3,APP,FEZF1,ASCL1,MYLIP,RERE,ATOH1,RAB11A,BMP7,BMPR1A,NF1,BHLHA15,MTMR2,NOTCH2,CNTN4,ROR1,BRSK2,SPAG9,SYT2,PIAS2,OPCML,C21orf91,P2RY2,CBFA2T2,PBX1,PBX3,CDH4,DCLK1,CDK6,SLC25A46,VAPA,SERPINF1,GPR37L1,CHN1,HS6ST1,FBXO7,SECISBP2,PLXNA1,DDIT4,ZNF521,IER2,MIR125B1,CELSR1,TENM4,CSNK1E,SS18L1,MIR200C,KDM4A,PRKCZ,CTNNA1,C…
GO: Biological Process	GO:0030182	neuron differentiation	5.076e-15	4.539e-11	1.513e-11	1.464e-10	201	1639	ABL1,MAP2,MAP4,MATN2,EOMES,FZD7,ADRA2B,NLGN4X,DISP3,TRPM1,SEMA6A,ULK1,PREX1,ANK3,APP,FEZF1,ASCL1,MYLIP,RERE,ATOH1,RAB11A,BMP7,NF1,BHLHA15,MTMR2,NOTCH2,CNTN4,ROR1,BRSK2,SPAG9,SYT2,PIAS2,OPCML,C21orf91,P2RY2,CBFA2T2,PBX1,PBX3,CDH4,DCLK1,SLC25A46,VAPA,SERPINF1,GPR37L1,CHN1,HS6ST1,FBXO7,SECISBP2,PLXNA1,DDIT4,ZNF521,IER2,TENM4,CSNK1E,SS18L1,MIR200C,KDM4A,PRKCZ,CTNNA1,CTNNB1,MAPK9,RIMS2,CUX1,BOC,RIPOR2…
GO: Biological Process	GO:0048589	developmental growth	3.61e-14	3.228e-10	8.071e-11	7.809e-10	119	816	ABL1,MAP2,DYSF,FZD7,FZD9,NLGN4X,SEMA6A,ULK1,SORBS2,APP,MST1,RAB11A,BMPR1A,ZFP36L1,NOTCH2,DDR2,SPAG9,SYT2,CCNB1,CD9,CTDP1,CDK1,CDH4,DCLK1,CDKN1B,CACNA2D2,CHRNA1,PIM1,MYMX,PLXNA1,POU5F1,TENM4,VGLL4,PRKCZ,CTNNB1,RIMS2,PRL,BNC2,DAG1,NCAPG2,GINS1,PTK7,SETDB1,DRD3,RARB,KIF26B,TMEM38B,PALB2,EFNA5,LATS2,ENO3,SPRY1,SPRY2,EXT1,GRHL2,RXRA,MEX3C,CITED2,SALL1,ATXN2,YAP1,FGF1,FGF2,FGFR1,FGFR3,FGFR2,PSAPL1,CXCL…
GO: Biological Process	GO:0045596	negative regulation of cell differentiation	4.292e-13	3.838e-09	6.968e-10	6.742e-09	112	776	ABCA1,MAP2,JDP2,ACTN4,AXIN2,FZD7,DISP3,SEMA6A,ULK1,VASN,APP,ASCL1,BMP7,BMPR1A,NF1,ZFP36L1,BHLHA15,CNTN4,SPAG9,CTDP1,PAWR,PBX1,CDK6,GPR37L1,SINHCAF,FBXO7,TJP2,TMEM64,TNPO2,POU5F1,MIR125B1,KDM4A,CTNNA1,CTNNB1,IL17RD,BHLHE41,NCAPG2,CASZ1,PTPN2,ANKRD2,CDC73,DRD3,RARB,REST,LIN28A,ZNF750,EFNA5,TRIM62,SPRED1,RORA,GDF11,TRIB1,SPRY1,SPRY2,ERBB2,NANOG,ADGRV1,SOX8,TUNAR,GRHL2,HMG20A,FBLN1,SALL1,YAP1,FGFR1,F…
GO: Biological Process	GO:0098727	maintenance of cell number	4.676e-13	4.181e-09	6.968e-10	6.742e-09	46	197	EOMES,FZD7,BMP7,BMPR1A,NOTCH2,LDB2,PBX1,MED17,POU5F1,MIR145,CTNNB1,CDC73,REST,LIN28A,DPPA4,NANOG,MECOM,SALL1,YAP1,FGF2,FGFR1,FGFR3,FOXO3,SFRP1,SKI,IGF2BP1,PRDM14,STAG2,SOX2,SOX9,KDM4C,KDM2B,TDGF1,TEAD1,TEAD4,TEAD3,TFAP2C,SAV1,WNT7A,ZIC3,RBPJ,TRIM8,SALL4,HMGA2,LRP5,SMAD4
GO: Biological Process	GO:0019827	stem cell population maintenance	8.856e-13	7.919e-09	1.131e-09	1.095e-08	45	193	EOMES,FZD7,BMP7,BMPR1A,NOTCH2,LDB2,PBX1,MED17,POU5F1,MIR145,CTNNB1,CDC73,REST,LIN28A,DPPA4,NANOG,SALL1,YAP1,FGF2,FGFR1,FGFR3,FOXO3,SFRP1,SKI,IGF2BP1,PRDM14,STAG2,SOX2,SOX9,KDM4C,KDM2B,TDGF1,TEAD1,TEAD4,TEAD3,TFAP2C,SAV1,WNT7A,ZIC3,RBPJ,TRIM8,SALL4,HMGA2,LRP5,SMAD4
GO: Biological Process	GO:0048646	anatomical structure formation involved in morphogenesis	1.509e-12	1.349e-08	1.687e-09	1.632e-08	170	1395	ABL1,MBP,ACTL6A,DYSF,ADAM8,AXIN2,MIR2355,EOMES,FZD7,MFGE8,ADRA2B,SEMA6A,ULK1,RNF213,TRIM71,TCAP,PLPP3,MTHFD1,DCHS1,CCNB1IP1,ERVH48-1,MYH9,ADAM9,FGF16,BMP7,BMPR1A,NF1,MTMR2,NOTCH2,CD9,FURIN,MIR640,SLC25A46,SERPINF1,PIM1,HS6ST1,LMOD1,EPN1,MYMX,PODXL,POU5F1,SYF2,MIR101-1,MIR125B1,MIR130A,CELSR1,KLK4,TENM4,MIR145,CSRP2,PPP1R16B,MIR200C,CTNNB1,PRL,OCSTAMP,RIPOR2,GATAD2A,TIFAB,DAG1,PTGIS,PTK7,PTPN14,NE…
GO: Biological Process	GO:0035295	tube development	6.235e-12	5.575e-08	6.194e-09	5.994e-08	160	1310	ABL1,DYSF,ADAM8,MIR2355,EOMES,MFGE8,ADRA2B,SEMA6A,TSHZ3,RNF213,TRIM71,TCAP,MST1,MTHFD1,ASCL1,DCHS1,MYH9,MYO1E,FGF16,BMP7,BMPR1A,NF1,ZFP36L1,NOTCH2,CCNB1,CBFA2T2,PBX1,MIR640,SERPINF1,HS6ST1,EPN1,ADAMTS2,PODXL,MIR101-1,MIR125B1,MIR130A,CELSR1,MIR145,VCAN,PPP1R16B,MIR200C,CTNNB1,PRL,CUX1,GATAD2A,ESRP1,DAG1,PTGIS,PTK7,CRISPLD2,RARB,KIF26B,TMEM38B,DPPA4,WASF2,VASH2,SPRED1,ROBO2,RORA,CLMP,ENPEP,GDF11,E…
GO: Biological Process	GO:0009790	embryo development	8.973e-12	8.024e-08	8.024e-09	7.764e-08	160	1316	ABL1,MBP,ACTL6A,AXIN2,EOMES,FZD7,MMP16,TSHZ3,TRIM71,TCAP,PLPP3,MTHFD1,DCHS1,ATOH1,CCNB1IP1,ATP1B1,MYH9,MYO1E,NEK2,BMP7,BMPR1A,NF1,ZFP36L1,NOTCH2,CCNB1,CCNB2,FURIN,CDK1,PBX1,PBX3,CKS1B,SMIM14,HS6ST1,ABCG2,EPN1,SLC4A8,POU5F1,SYF2,CELSR1,TENM4,MIR145,LRIG1,MIR200C,CTNNB1,RIPOR2,GATAD2A,TIFAB,DAG1,BCOR,NCAPG2,GINS1,PTK7,SETDB1,DLG2,CDC73,DNMT3B,RARB,SH2B3,DYNC2H1,DUSP5,DNAJB6,REST,PALB2,LATS2,VASH2,E…
GO: Biological Process	GO:0035019	somatic stem cell population maintenance	1.203e-11	1.075e-07	9.776e-09	9.459e-08	27	84	BMP7,LDB2,PBX1,POU5F1,MIR145,REST,LIN28A,DPPA4,NANOG,SALL1,YAP1,FGF2,FGFR3,SFRP1,SKI,PRDM14,SOX2,SOX9,TDGF1,TFAP2C,WNT7A,ZIC3,RBPJ,SALL4,HMGA2,LRP5,SMAD4
GO: Biological Process	GO:0001657	ureteric bud development	1.761e-11	1.575e-07	1.312e-08	1.27e-07	31	110	TSHZ3,DCHS1,BMP7,PBX1,VCAN,CTNNB1,RARB,KIF26B,ROBO2,GDF11,SPRY1,LGR4,SOX8,CITED2,SALL1,FGF1,FGF2,FGFR1,FGFR2,SDC4,FOXJ1,SFRP1,SOX9,GPC3,GLI3,ADAMTS16,LAMA5,EPCAM,SMAD3,SMAD4,SMAD6
GO: Biological Process	GO:0072164	mesonephric tubule development	2.279e-11	2.038e-07	1.456e-08	1.408e-07	31	111	TSHZ3,DCHS1,BMP7,PBX1,VCAN,CTNNB1,RARB,KIF26B,ROBO2,GDF11,SPRY1,LGR4,SOX8,CITED2,SALL1,FGF1,FGF2,FGFR1,FGFR2,SDC4,FOXJ1,SFRP1,SOX9,GPC3,GLI3,ADAMTS16,LAMA5,EPCAM,SMAD3,SMAD4,SMAD6
GO: Biological Process	GO:0072163	mesonephric epithelium development	2.279e-11	2.038e-07	1.456e-08	1.408e-07	31	111	TSHZ3,DCHS1,BMP7,PBX1,VCAN,CTNNB1,RARB,KIF26B,ROBO2,GDF11,SPRY1,LGR4,SOX8,CITED2,SALL1,FGF1,FGF2,FGFR1,FGFR2,SDC4,FOXJ1,SFRP1,SOX9,GPC3,GLI3,ADAMTS16,LAMA5,EPCAM,SMAD3,SMAD4,SMAD6
GO: Biological Process	GO:0048729	tissue morphogenesis	4.157e-11	3.717e-07	2.478e-08	2.398e-07	116	874	ABL1,MBP,ADAM8,EOMES,FZD7,AP2A2,TRIM71,TCAP,MST1,PLPP3,MTHFD1,DCHS1,BMP7,BMPR1A,NOTCH2,ROR1,BRSK2,PBX1,PLXNA1,PODXL,POU5F1,SYF2,CELSR1,TENM4,MIR145,MIR200C,CTNNB1,CTNND1,GATAD2A,PSMB2,ESRP1,PSMB7,DAG1,PTK7,CDC73,KIF26B,DUSP5,CELSR2,ROBO2,SPRY1,SPRY2,NANOG,LGR4,ETV5,EXT1,SOX8,GRHL2,RXRA,CITED2,ESRP2,SALL1,ZNRF3,YAP1,GPC4,FGF1,FGF2,FGFR1,FGFR3,FGFR2,SDC4,CXCL12,FLT1,FRAS1,SFRP1,SFRP2,STIL,ANKRD6,SK…
GO: Biological Process	GO:0045595	regulation of cell differentiation	4.435e-11	3.966e-07	2.478e-08	2.398e-07	206	1859	ABCA1,ABL1,MAP2,JDP2,ACTN4,ADAM8,AXIN2,FZD7,PARP1,ADRA2B,AP2A2,DISP3,SEMA6A,ULK1,LTBP4,PREX1,TSHZ3,VASN,APP,FEZF1,ASCL1,ATOH1,ZDHHC21,RAB11A,RIPK2,BMP7,BMPR1A,NF1,ZFP36L1,BHLHA15,NOTCH2,CNTN4,DDR2,SPAG9,PIAS2,CTDP1,PAWR,CDK1,PBX1,CDH4,CDK6,CDKN1B,SERPINF1,GPR37L1,SINHCAF,PIM1,FBXO7,TJP2,PLA2G2A,PLXNA1,TMEM64,TNPO2,POU5F1,SOX13,MIR125B1,TENM4,MIR145,CSNK1E,SS18L1,MIR200C,KDM4A,PRKCZ,CTNNA1,CTNNB1,…
GO: Biological Process	GO:1905114	cell surface receptor signaling pathway involved in cell-cell signaling	5.477e-11	4.897e-07	2.881e-08	2.787e-07	96	676	ABL1,AXIN2,FZD7,FZD9,NLGN4X,AP2A2,RNF213,APP,PLPP3,ATP6V0C,CSNK1G1,MTMR2,ROR1,USP8,P2RX4,DGKI,CHRNA1,SSH1,PLCB3,TMEM64,POU5F1,SOX13,PPM1B,CELSR1,MIR145,CSNK1E,CSNK1G3,VGLL4,PRKCZ,CTNNB1,CTNND1,RIMS2,PSMB2,PSMB7,PTK7,CDC73,DRD4,LRRK1,PTPRU,LATS2,CELSR2,SENP2,SLC29A1,LGR4,EXT1,JADE1,SALL1,ZNRF3,YAP1,GPC4,FGF2,FGFR3,FGFR2,MAD2L2,FOXO3,DCDC2,SFRP1,SFRP2,SH3GL1,ANKRD6,SKI,PIAS4,SOX2,GABRB3,SOX9,ZNF423…
GO: Biological Process	GO:0001823	mesonephros development	6.175e-11	5.522e-07	3.026e-08	2.928e-07	31	115	TSHZ3,DCHS1,BMP7,PBX1,VCAN,CTNNB1,RARB,KIF26B,ROBO2,GDF11,SPRY1,LGR4,SOX8,CITED2,SALL1,FGF1,FGF2,FGFR1,FGFR2,SDC4,FOXJ1,SFRP1,SOX9,GPC3,GLI3,ADAMTS16,LAMA5,EPCAM,SMAD3,SMAD4,SMAD6
GO: Biological Process	GO:0045664	regulation of neuron differentiation	6.429e-11	5.749e-07	3.026e-08	2.928e-07	48	241	ADRA2B,DISP3,APP,FEZF1,ASCL1,ATOH1,BMP7,NF1,CNTN4,SPAG9,PBX1,GPR37L1,CSNK1E,KDM4A,ESRP1,CASZ1,DMD,DNMT3B,RARB,REST,ECT2,LIN28A,GDF11,ETV5,SOX8,HMG20A,SALL1,FGFR1,CXCL12,FOXO3,SFRP1,SFRP2,CDK5RAP3,SOX2,SOX5,SOX9,SOX11,KDM4C,GLI2,GLI3,TCF4,TCF12,HEY2,GRIP2,TRPC6,BCL11B,IL6,RNF112
GO: Biological Process	GO:0002009	morphogenesis of an epithelium	7.549e-11	6.75e-07	3.375e-08	3.266e-07	95	670	ABL1,EOMES,FZD7,AP2A2,TRIM71,TCAP,MST1,MTHFD1,DCHS1,BMP7,NOTCH2,ROR1,BRSK2,PBX1,PLXNA1,PODXL,CELSR1,CTNNB1,CTNND1,GATAD2A,PSMB2,ESRP1,PSMB7,DAG1,PTK7,KIF26B,CELSR2,SPRY1,SPRY2,LGR4,ETV5,EXT1,SOX8,GRHL2,RXRA,CITED2,ESRP2,SALL1,ZNRF3,YAP1,GPC4,FGF1,FGF2,FGFR1,FGFR3,FGFR2,SDC4,CXCL12,FLT1,FRAS1,SFRP1,SFRP2,STIL,ANKRD6,SKI,SOX2,SOX9,SOX11,SRC,GBX2,CLASP2,STAT5A,GJA1,GPC3,GLI2,GLI3,ADAMTS16,KDM2B,COBL…
GO: Biological Process	GO:0051093	negative regulation of developmental process	1.22e-10	1.091e-06	4.976e-08	4.814e-07	136	1100	ABCA1,ABL1,MAP2,JDP2,ACTN4,AXIN2,FZD7,DISP3,SEMA6A,ULK1,VASN,APP,ASCL1,BMP7,BMPR1A,NF1,ZFP36L1,BHLHA15,CNTN4,SPAG9,CTDP1,PAWR,PBX1,MIR640,CDK6,CDKN1B,SERPINF1,GPR37L1,SINHCAF,FBXO7,TJP2,EPN1,TMEM64,TNPO2,POU5F1,MIR125B1,MIR145,KDM4A,VGLL4,CTNNA1,CTNNB1,IL17RD,PRL,BHLHE41,BCOR,NCAPG2,CASZ1,PTPN2,PTPRZ1,ANKRD2,CDC73,DRD3,RARB,RBL1,REST,LIN28A,ZNF750,EFNA5,TRIM62,SPRED1,ROBO2,RORA,GDF11,TRIB1,SPRY1,…
GO: Biological Process	GO:0035239	tube morphogenesis	1.224e-10	1.095e-06	4.976e-08	4.814e-07	133	1068	ABL1,DYSF,ADAM8,MIR2355,EOMES,MFGE8,ADRA2B,SEMA6A,RNF213,TRIM71,TCAP,MST1,MTHFD1,DCHS1,MYH9,MYO1E,FGF16,BMP7,BMPR1A,NF1,ZFP36L1,NOTCH2,PBX1,MIR640,SERPINF1,HS6ST1,EPN1,PODXL,MIR101-1,MIR125B1,MIR130A,CELSR1,MIR145,PPP1R16B,MIR200C,CTNNB1,PRL,GATAD2A,ESRP1,DAG1,PTGIS,PTK7,KIF26B,WASF2,VASH2,SPRED1,RORA,ENPEP,EPHB4,SPRY1,SPRY2,ERBB2,LGR4,ETV5,MECOM,EXT1,SOX8,GRHL2,RXRA,CITED2,ESRP2,SALL1,SARS1,YAP1…
GO: Biological Process	GO:0007010	cytoskeleton organization	1.369e-10	1.224e-06	5.258e-08	5.088e-07	194	1745	TMEM250,ABL1,TMEM17,MAP2,MAP4,ACTN4,NCKAP5,SGO1,DYSF,ADD3,MID1,TBC1D14,PDZD8,SEMA6A,PREX1,SORBS2,ANK3,FGD2,PPFIA1,NTMT1,SHROOM2,NCKAP5L,CDC14A,TCAP,FHOD1,MYBL2,MYH9,MYO1E,MYO5A,RAB11A,NEK2,NF1,CDC42EP5,NOTCH2,BRSK2,CCNB1,PDLIM1,CCNB2,PAWR,CDK1,ZMYM4,AURKB,CDKN1B,PACSIN3,SSH1,PLA2G1B,LMOD1,HOOK2,RHOF,PLS3,CNN2,RHOD,NEK7,CELSR1,PTPA,MIR145,ARHGEF10,CSNK1E,CSRP2,PRKCZ,CTNNA1,CTNNB1,HYDIN,HAUS6,PHACT…
GO: Biological Process	GO:2000026	regulation of multicellular organismal development	1.411e-10	1.262e-06	5.258e-08	5.088e-07	184	1632	ABL1,MAP2,ADAM8,AXIN2,FZD9,SEMA6A,ULK1,FEZF1,ASCL1,ATOH1,ZDHHC21,RAB11A,RIPK2,FGF16,BMP7,BMPR1A,NF1,ZFP36L1,MTMR2,NOTCH2,DDR2,PIAS2,CCNB1,CTDP1,CDK1,MIR640,CDH4,CDK6,CDKN1B,CTSC,SERPINF1,GPR37L1,PIM1,FBXO7,TJP2,EPN1,PLXNA1,TMEM64,SOX13,MIR125B1,MIR130A,TENM4,MIR145,SS18L1,PPP1R16B,MIR200C,KDM4A,VGLL4,PRKCZ,CTNNA1,CTNNB1,PRL,CUX1,OCSTAMP,BHLHE41,ESRP1,DAG1,BCOR,NCAPG2,PTGIS,PTPN2,F11R,PTPRZ1,TESC,…
GO: Biological Process	GO:0060562	epithelial tube morphogenesis	1.483e-10	1.326e-06	5.304e-08	5.132e-07	67	411	ABL1,EOMES,TRIM71,TCAP,MST1,MTHFD1,DCHS1,BMP7,NOTCH2,PBX1,PODXL,CELSR1,CTNNB1,GATAD2A,ESRP1,DAG1,PTK7,KIF26B,SPRY1,SPRY2,LGR4,ETV5,EXT1,SOX8,GRHL2,CITED2,ESRP2,SALL1,YAP1,FGF1,FGF2,FGFR2,SDC4,CXCL12,FLT1,SFRP1,SFRP2,STIL,SKI,SOX2,SOX9,SOX11,SRC,GBX2,GJA1,GPC3,GLI2,GLI3,ADAMTS16,KDM2B,COBL,MAP3K7,CECR2,TEAD1,TFAP2C,NRARP,ZIC3,RBPJ,RGMA,LAMA5,SALL4,HMGA2,ALX1,LRP2,LRP5,SMAD3,SMAD4
GO: Biological Process	GO:0048598	embryonic morphogenesis	1.853e-10	1.657e-06	6.109e-08	5.911e-07	97	701	ABL1,MBP,EOMES,FZD7,MMP16,TRIM71,TCAP,PLPP3,MTHFD1,ATOH1,BMP7,BMPR1A,ZFP36L1,NOTCH2,PBX1,POU5F1,SYF2,CELSR1,TENM4,MIR145,LRIG1,MIR200C,CTNNB1,RIPOR2,GATAD2A,TIFAB,DAG1,PTK7,CDC73,RARB,DYNC2H1,DUSP5,DNAJB6,REST,LATS2,INSIG2,SPRY2,NANOG,MECOM,EXT1,SOX8,GRHL2,CITED2,SALL1,YAP1,FGF2,FGFR1,FGFR2,SDC4,FLT1,FRAS1,SFRP1,SFRP2,STIL,SKI,SOX2,SOX9,SOX11,SP1,GAS1,GBX2,CLASP2,GJA1,GPC3,GLI1,GLI2,GLI3,KDM2B,CO…
GO: Biological Process	GO:0051094	positive regulation of developmental process	1.89e-10	1.69e-06	6.109e-08	5.911e-07	174	1525	ABL1,ADAM8,AXIN2,FZD9,PARP1,ADRA2B,PREX1,TSHZ3,APP,MST1,FEZF1,ASCL1,ATOH1,ADAM9,RAB11A,RIPK2,BMP7,BMPR1A,ZFP36L1,NOTCH2,DDR2,SPAG9,SYT2,PIAS2,CCNB1,C21orf91,PAWR,CDK1,CDH4,CACNA2D2,SERPINF1,PIM1,PLA2G2A,PLXNA1,TMEM64,POU5F1,SOX13,MIR125B1,MIR130A,TENM4,MIR145,CSNK1E,SS18L1,MIR200C,KDM4A,PRKCZ,CTNNA1,CTNNB1,MAPK9,RIMS2,PRL,CUX1,OCSTAMP,BOC,RIPOR2,DAG1,GDPD2,PTGIS,F11R,PTPRZ1,TESC,DMD,DNMT3B,RARB,R…
GO: Biological Process	GO:0040007	growth	1.913e-10	1.711e-06	6.109e-08	5.911e-07	142	1172	ABL1,MAP2,ACTL6A,DYSF,FZD7,FZD9,PARP1,NLGN4X,SEMA6A,ULK1,LTBP4,SORBS2,APP,MST1,RAB11A,BMPR1A,ZFP36L1,OSGIN2,NOTCH2,DDR2,SPAG9,SYT2,CCNB1,CD9,CCNB2,CTDP1,CDK1,CDH4,DCLK1,CDKN1B,CACNA2D2,CHRNA1,PIM1,MYMX,PLXNA1,SERTAD1,POU5F1,TENM4,VGLL4,PRKCZ,CTNNB1,RIMS2,PRL,PABIR1,BNC2,KIF26A,DAG1,NCAPG2,GINS1,PTK7,SETDB1,CDC73,PHIP,DRD3,RARB,KIF26B,TMEM38B,PALB2,EFNA5,LATS2,ENO3,SPRY1,SPRY2,ERBB2,NET1,RPS6KA1,E…
GO: Biological Process	GO:0061138	morphogenesis of a branching epithelium	2.179e-10	1.948e-06	6.719e-08	6.501e-07	46	233	ABL1,DCHS1,BMP7,PBX1,PLXNA1,CELSR1,CTNNB1,ESRP1,DAG1,SPRY1,SPRY2,LGR4,ETV5,EXT1,SOX8,GRHL2,RXRA,CITED2,ESRP2,SALL1,YAP1,FGF1,FGF2,FGFR1,FGFR2,CXCL12,FLT1,SFRP1,SFRP2,SOX2,SOX9,SRC,GBX2,GPC3,GLI2,GLI3,ADAMTS16,TFAP2C,NRARP,IL6,FZD5,LAMA5,LLGL2,HMGA2,LRP5,SMAD4
GO: Biological Process	GO:0030324	lung development	2.528e-10	2.261e-06	7.536e-08	7.292e-07	46	234	TSHZ3,ASCL1,BMPR1A,HS6ST1,ADAMTS2,CELSR1,CTNNB1,CUX1,ESRP1,DAG1,PTK7,CRISPLD2,TMEM38B,DPPA4,SPRY1,SPRY2,EXT1,GRHL2,ESRP2,YAP1,FGF1,FGF2,FGFR1,FGFR3,FGFR2,FOXJ1,FLT4,SOX2,SOX9,SOX11,SP1,SREBF1,GPC3,GLI1,GLI2,GLI3,STRA6,WWP1,SAV1,SLC7A11,TNS3,ID1,ZIC3,RBPJ,LAMA5,HMGA2
GO: Biological Process	GO:0001763	morphogenesis of a branching structure	3.203e-10	2.864e-06	9.238e-08	8.938e-07	48	252	ABL1,DCHS1,RERE,BMP7,PBX1,PLXNA1,CELSR1,CTNNB1,ESRP1,DAG1,SPRY1,SPRY2,LGR4,ETV5,EXT1,SOX8,GRHL2,RXRA,CITED2,ESRP2,SALL1,YAP1,FGF1,FGF2,FGFR1,FGFR2,CXCL12,FLT1,SFRP1,SFRP2,SOX2,SOX9,SRC,GBX2,GPC3,GLI2,GLI3,ADAMTS16,TDGF1,TFAP2C,NRARP,IL6,FZD5,LAMA5,LLGL2,HMGA2,LRP5,SMAD4
GO: Biological Process	GO:0072073	kidney epithelium development	3.995e-10	3.572e-06	1.116e-07	1.08e-06	36	159	TSHZ3,DCHS1,MYO1E,BMP7,NOTCH2,PBX1,PODXL,VCAN,CTNNB1,RARB,KIF26B,ROBO2,GDF11,SPRY1,LGR4,EXT1,SOX8,CITED2,SALL1,YAP1,FGF1,FGF2,FGFR1,FGFR2,SDC4,FOXJ1,SFRP1,SOX9,GPC3,GLI3,ADAMTS16,LAMA5,EPCAM,SMAD3,SMAD4,SMAD6
GO: Biological Process	GO:0009887	animal organ morphogenesis	4.442e-10	3.972e-06	1.193e-07	1.155e-06	149	1263	ABL1,AXIN2,EOMES,FZD7,AP2A2,TRPM1,SEMA6A,BCAR3,MMP16,TSHZ3,SHROOM2,TCAP,MST1,MTHFD1,DCHS1,ATOH1,MYO5A,FGFRL1,FGF16,BMP7,BMPR1A,NF1,NOTCH2,ROR1,SERPINH1,PBX1,PBX3,DHRS3,PIM1,PLXNA1,POU5F1,NECTIN3,CRX,CELSR1,KLK4,MIR145,LRIG1,PRKAR1B,CTNNA1,CTNNB1,CTNND1,RIPOR2,TIFAB,PSMB2,ESRP1,PSMB7,DAG1,BCOR,CASZ1,PTK7,FGF19,RARB,KIF26B,REST,GMNN,PALB2,CELSR2,INSIG2,ROBO2,ELF3,GDF11,EPHB4,SPRY1,SPRY2,RPS6KA1,LGR…
GO: Biological Process	GO:0030323	respiratory tube development	4.537e-10	4.057e-06	1.193e-07	1.155e-06	46	238	TSHZ3,ASCL1,BMPR1A,HS6ST1,ADAMTS2,CELSR1,CTNNB1,CUX1,ESRP1,DAG1,PTK7,CRISPLD2,TMEM38B,DPPA4,SPRY1,SPRY2,EXT1,GRHL2,ESRP2,YAP1,FGF1,FGF2,FGFR1,FGFR3,FGFR2,FOXJ1,FLT4,SOX2,SOX9,SOX11,SP1,SREBF1,GPC3,GLI1,GLI2,GLI3,STRA6,WWP1,SAV1,SLC7A11,TNS3,ID1,ZIC3,RBPJ,LAMA5,HMGA2
GO: Biological Process	GO:0060429	epithelium development	4.811e-10	4.302e-06	1.229e-07	1.189e-06	173	1532	ABL1,AXIN2,EOMES,FZD7,AP2A2,TSHZ3,TRIM71,TCAP,MST1,MTHFD1,ASCL1,DCHS1,ATOH1,ZDHHC21,MYO1E,MYO5A,ADAM9,BMP7,BMPR1A,NF1,ZFP36L1,NOTCH2,ROR1,BRSK2,LDB2,CBFA2T2,FURIN,CDK1,PBX1,CDK6,CDKN1B,TJP2,PLXNA1,PODXL,FA2H,MIR125B1,CELSR1,VCAN,PPP1R16B,MIR200C,CTNNB1,CTNND1,HYDIN,CUX1,RIPOR2,GATAD2A,PSMB2,ESRP1,PSMB7,DAG1,PTK7,F11R,ATP2C2,DMD,RARB,KIF26B,REST,TMEM38B,PALB2,GAL,LATS2,CELSR2,SPRED1,ROBO2,ELF3,GDF…
GO: Biological Process	GO:0051301	cell division	5.106e-10	4.566e-06	1.26e-07	1.219e-06	96	704	TMEM250,MAP4,SGO1,FZD7,MAD1L1,ANK3,TRIM71,CDC14A,MYH9,RAB11A,BLM,NEK2,ZFP36L1,BUB1,BUB1B,BRSK2,CCNA2,CCNB1,CCND3,USP8,CCNB2,CTDP1,CDK1,CDC25C,AURKB,CDK6,DCDC1,CENPC,CKS1B,PIM1,POU5F1,PPBP,MIR145,RAB11FIP3,HAUS6,NCAPG2,CABLES1,DRD3,RBL1,FIGN,ECT2,LATS2,ENSA,NANOG,MAEA,ETV5,ETV6,MECOM,EXT1,USP44,FBLN1,ZNRF3,YAP1,FGF1,FGF2,FGFR1,FGFR2,MAD2L2,SNX9,SFRP2,MAPRE1,MAPRE3,PLK4,STAG2,SOX5,SOX11,NES,SEPTIN9…
GO: Biological Process	GO:0043009	chordate embryonic development	5.215e-10	4.663e-06	1.26e-07	1.219e-06	108	827	ABL1,ACTL6A,AXIN2,EOMES,MMP16,TSHZ3,TRIM71,TCAP,MTHFD1,DCHS1,CCNB1IP1,ATP1B1,MYH9,MYO1E,NEK2,BMP7,BMPR1A,NF1,ZFP36L1,NOTCH2,CCNB1,CCNB2,FURIN,PBX1,SMIM14,HS6ST1,EPN1,POU5F1,SYF2,CELSR1,CTNNB1,GATAD2A,BCOR,NCAPG2,GINS1,PTK7,SETDB1,DNAJB6,PALB2,LATS2,VASH2,ELF3,SENP2,MECOM,EXT1,SOX8,RRM2,GRHL2,RXRA,CITED2,SALL2,SALL1,YAP1,FGFR1,FGFR2,SDC4,SFRP1,SFRP2,STIL,SKI,PRDM14,PLK4,GAB1,SOX5,SOX9,SOX11,SP1,KD…
GO: Biological Process	GO:0009792	embryo development ending in birth or egg hatching	6.09e-10	5.446e-06	1.433e-07	1.387e-06	110	850	ABL1,ACTL6A,AXIN2,EOMES,MMP16,TSHZ3,TRIM71,TCAP,MTHFD1,DCHS1,CCNB1IP1,ATP1B1,MYH9,MYO1E,NEK2,BMP7,BMPR1A,NF1,ZFP36L1,NOTCH2,CCNB1,CCNB2,FURIN,PBX1,SMIM14,HS6ST1,ABCG2,EPN1,POU5F1,SYF2,CELSR1,CTNNB1,GATAD2A,BCOR,NCAPG2,GINS1,PTK7,SETDB1,DNAJB6,PALB2,LATS2,VASH2,ELF3,SENP2,MECOM,EXT1,SOX8,RRM2,GRHL2,RXRA,CITED2,SALL2,SALL1,YAP1,FGF2,FGFR1,FGFR2,SDC4,SFRP1,SFRP2,STIL,SKI,PRDM14,PLK4,GAB1,SOX5,SOX9,S…
GO: Biological Process	GO:0007417	central nervous system development	6.83e-10	6.107e-06	1.566e-07	1.515e-06	140	1172	ABL1,MAP2,MBP,ACTL6A,EOMES,NLGN4X,AK4,ULK1,MOG,APP,SHROOM2,PLPP3,FEZF1,ASCL1,RERE,ATOH1,JRKL,BMP7,BMPR1A,NF1,NOTCH2,CNTN4,ROR1,C21orf91,PBX1,PBX3,DCLK1,CDK6,SLC25A46,GPR37L1,SECISBP2,PCDH18,DDIT4,FA2H,SOX13,CELSR1,TENM4,CSNK1E,VCAN,KDM4A,CTNNB1,CTNND1,HYDIN,CYP26A1,DAG1,PTPRG,PTPRZ1,DMD,TRAPPC9,DRD3,RARB,DYNC2H1,RFX4,LPAR1,EFNA5,CELSR2,ROBO2,RORA,GDF11,VCX,ERBB2,MECOM,EXT1,SOX8,GRHL2,CITED2,SALL1…
GO: Biological Process	GO:0007423	sensory organ development	7.662e-10	6.851e-06	1.713e-07	1.657e-06	92	669	ACTL6A,TRPM1,C1QTNF5,BCAR3,SHROOM2,TCAP,ASCL1,MTNR1B,DCHS1,ATOH1,BMP7,NF1,NOTCH2,ROR1,CCNA2,PBX1,PBX3,CDKN1B,SERPINF1,NECTIN3,CRX,CRYBB3,CELSR1,LRIG1,CTNNB1,CUX1,BNC2,RIPOR2,TIFAB,ESRP1,CASZ1,PTK7,RARB,REST,INSIG2,SPRED1,GDF11,MCOLN3,RPL24,SPRY1,SPRY2,LPCAT1,ADGRV1,SOX8,GRHL2,RXRA,CITED2,SALL2,FGF2,FGFR1,FGFR3,FGFR2,SDC4,FLT1,SKI,STAU2,SOX2,GABRB3,SOX9,SOX11,NES,SP1,GAS1,GBX2,SMOC1,GJA1,GLI2,GLI3…
GO: Biological Process	GO:0072359	circulatory system development	7.95e-10	7.109e-06	1.734e-07	1.678e-06	155	1340	ABL1,DYSF,ADAM8,AXIN2,MIR2355,EOMES,FZD7,MFGE8,ADRA2B,SEMA6A,SORBS2,ANK2,RNF213,TCAP,PLPP3,MTHFD1,ASCL1,DCHS1,MYH9,MYO1E,FGFRL1,FGF16,BMP7,BMPR1A,NF1,ZFP36L1,NOTCH2,CCNB1,PDLIM1,CTDP1,CDK1,MIR640,CDKN1B,DHRS3,SERPINF1,CHM,PIM1,HS6ST1,EPN1,POU5F1,MIR101-1,MIR125B1,MIR130A,TENM4,MIR145,VCAN,PPP1R16B,MIR200C,VGLL4,CTNNB1,PRL,GATAD2A,DAG1,BCOR,PTGIS,PTK7,PTPN14,FGF19,RARB,TMEM204,DYNC2H1,REST,WASF2,V…
GO: Biological Process	GO:0060541	respiratory system development	1.031e-09	9.216e-06	2.177e-07	2.106e-06	49	269	TSHZ3,ASCL1,FGFRL1,BMPR1A,HS6ST1,ADAMTS2,CELSR1,CTNNB1,HYDIN,CUX1,ESRP1,DAG1,PTK7,CRISPLD2,TMEM38B,DPPA4,SPRY1,SPRY2,EXT1,GRHL2,ESRP2,YAP1,FGF1,FGF2,FGFR1,FGFR3,FGFR2,FOXJ1,FLT4,SKI,SOX2,SOX9,SOX11,SP1,SREBF1,GPC3,GLI1,GLI2,GLI3,STRA6,WWP1,SAV1,SLC7A11,TNS3,ID1,ZIC3,RBPJ,LAMA5,HMGA2
GO: Biological Process	GO:0030030	cell projection organization	1.047e-09	9.36e-06	2.177e-07	2.106e-06	204	1904	TMEM250,ABL1,TMEM17,MAP2,MAP4,MATN2,TBC1D14,SEMA6A,ULK1,PREX1,ANK3,FGD2,APP,CDC14A,FEZF1,MYLIP,RERE,ATOH1,MYH9,RAB11A,NEK2,BMP7,NF1,MTMR2,CDC42EP5,NOTCH2,CNTN4,ROR1,BRSK2,SPAG9,SYT2,PIAS2,C21orf91,P2RX4,P2RY2,CBFA2T2,CDK1,CDH4,DCLK1,SLC25A46,VAPA,SERPINF1,CHN1,FBXO7,PLXNA1,RHOD,PODXL,FAM98A,CSNK1E,SS18L1,PPP1R16B,MIR200C,PRKCZ,CTNNA1,ARHGEF4,CTNNB1,MAPK9,RIMS2,HYDIN,CUX1,BOC,HAUS6,RIPOR2,TBC1D5,D…
GO: Biological Process	GO:0019220	regulation of phosphate metabolic process	1.144e-09	1.023e-05	2.325e-07	2.25e-06	194	1790	ABL1,PPP1R14A,LMTK3,ADAM8,AXIN2,NUP54,FZD7,ADORA2B,PARP1,ADRA2B,AK4,BCAR3,FGD2,MAP4K3,DGKD,APP,MST1,PLPP1,PLPP3,SLC4A4,NEK10,ADAM9,RIPK2,BARD1,FGF16,BLM,BMP7,BMPR1A,NF1,MTMR2,ROR1,DDR2,SPAG9,LDB2,CCNA2,CCNB1,CCNC,CCND3,PEBP1,CCNB2,SCARB1,DGKI,PAWR,CDK1,CDC25C,CDKN1B,MFHAS1,PDK2,CKS1B,CACTIN,PIM1,PIP4K2A,ETAA1,FBXO7,PLA2G1B,SERTAD1,DDIT4,MAP3K8,MIR125B1,PPP2R2B,PTPA,PPP2R5C,PDP1,VCAN,PPP1R16B,PRKA…
GO: Biological Process	GO:0051174	regulation of phosphorus metabolic process	1.197e-09	1.071e-05	2.332e-07	2.256e-06	194	1791	ABL1,PPP1R14A,LMTK3,ADAM8,AXIN2,NUP54,FZD7,ADORA2B,PARP1,ADRA2B,AK4,BCAR3,FGD2,MAP4K3,DGKD,APP,MST1,PLPP1,PLPP3,SLC4A4,NEK10,ADAM9,RIPK2,BARD1,FGF16,BLM,BMP7,BMPR1A,NF1,MTMR2,ROR1,DDR2,SPAG9,LDB2,CCNA2,CCNB1,CCNC,CCND3,PEBP1,CCNB2,SCARB1,DGKI,PAWR,CDK1,CDC25C,CDKN1B,MFHAS1,PDK2,CKS1B,CACTIN,PIM1,PIP4K2A,ETAA1,FBXO7,PLA2G1B,SERTAD1,DDIT4,MAP3K8,MIR125B1,PPP2R2B,PTPA,PPP2R5C,PDP1,VCAN,PPP1R16B,PRKA…
GO: Biological Process	GO:0022603	regulation of anatomical structure morphogenesis	1.199e-09	1.073e-05	2.332e-07	2.256e-06	138	1160	ABL1,MAP2,ACTN4,FZD7,AP2A2,PDZD8,SEMA6A,ULK1,PREX1,FGD2,MYH9,RAB11A,FGF16,BMP7,BMPR1A,NF1,CDC42EP5,ROR1,BRSK2,SPAG9,SYT2,PIAS2,MIR640,CDH4,ZMYM4,SERPINF1,CHN1,EPN1,RHOF,PLXNA1,RHOD,POU5F1,MIR125B1,MIR130A,CELSR1,TENM4,MIR145,SS18L1,PPP1R16B,CTNNB1,MAPK9,RIMS2,PRL,CUX1,PSMB2,PSMB7,DAG1,PRAG1,PTGIS,PTK7,F11R,PTPRZ1,PHIP,LPAR1,EFNA5,CELSR2,MYH14,VASH2,SPRED1,ROBO2,EPHB4,SPRY1,SPRY2,ERBB2,NET1,LGR4,E…
GO: Biological Process	GO:0120036	plasma membrane bounded cell projection organization	1.337e-09	1.196e-05	2.544e-07	2.462e-06	200	1863	TMEM250,ABL1,TMEM17,MAP2,MAP4,MATN2,TBC1D14,SEMA6A,ULK1,PREX1,ANK3,FGD2,APP,CDC14A,FEZF1,MYLIP,RERE,ATOH1,MYH9,RAB11A,NEK2,BMP7,NF1,MTMR2,CDC42EP5,NOTCH2,CNTN4,ROR1,BRSK2,SPAG9,SYT2,PIAS2,C21orf91,P2RX4,P2RY2,CBFA2T2,CDK1,CDH4,DCLK1,SLC25A46,VAPA,SERPINF1,CHN1,FBXO7,PLXNA1,RHOD,PODXL,FAM98A,CSNK1E,SS18L1,PPP1R16B,MIR200C,PRKCZ,CTNNA1,ARHGEF4,CTNNB1,MAPK9,RIMS2,HYDIN,CUX1,BOC,HAUS6,RIPOR2,TBC1D5,D…
GO: Biological Process	GO:0000902	cell morphogenesis	1.512e-09	1.352e-05	2.816e-07	2.725e-06	141	1197	ABL1,MAP2,MATN2,ACTN4,ADAM8,FZD7,PDZD8,SEMA6A,ULK1,PREX1,ANK3,FGD2,APP,SHROOM2,FEZF1,DCHS1,RERE,ATOH1,MYH9,RAB11A,BMP7,CDC42EP5,NOTCH2,CNTN4,BRSK2,SPAG9,SYT2,PIAS2,CDH4,DCLK1,ZMYM4,SLC25A46,CHN1,SSH1,RHOF,PLXNA1,RHOD,SS18L1,PRKCZ,CTNNB1,MAPK9,RIMS2,CUX1,BOC,RIPOR2,DAG1,PRAG1,F11R,PTPRZ1,PHIP,REST,ECT2,LPAR1,EFNA5,LATS2,CELSR2,MYH14,WASF2,ROBO2,EPHB4,RPL24,ERBB2,NET1,ETV1,LGR4,EXT1,GRHL2,FBLN1,ATX…
GO: Biological Process	GO:0048666	neuron development	2.045e-09	1.829e-05	3.732e-07	3.611e-06	155	1358	ABL1,MAP2,MAP4,MATN2,TRPM1,SEMA6A,ULK1,PREX1,ANK3,APP,FEZF1,ASCL1,MYLIP,RERE,ATOH1,RAB11A,BMP7,NF1,MTMR2,NOTCH2,CNTN4,ROR1,BRSK2,SPAG9,SYT2,PIAS2,OPCML,C21orf91,P2RY2,CBFA2T2,PBX1,PBX3,CDH4,DCLK1,SLC25A46,VAPA,SERPINF1,CHN1,HS6ST1,FBXO7,SECISBP2,PLXNA1,TENM4,SS18L1,MIR200C,PRKCZ,CTNNA1,CTNNB1,MAPK9,RIMS2,CUX1,BOC,RIPOR2,DAG1,PRAG1,PTK7,PTPRG,PTPRZ1,NTM,IQSEC1,DLG2,DMD,REST,LPAR1,EEF1A1,EFNA5,CELS…
GO: Biological Process	GO:0003002	regionalization	2.446e-09	2.188e-05	4.375e-07	4.233e-06	62	392	AXIN2,EOMES,TCAP,FEZF1,ASCL1,BMPR1A,NOTCH2,PBX1,PBX3,POU5F1,CELSR1,CTNNB1,BHLHE41,TIFAB,CYP26A1,DYNC2H1,RFX4,PALB2,CELSR2,ROBO2,SENP2,GDF11,SPRY1,EXT1,CITED2,FGF1,FGF2,FGFR1,FGFR2,FOXJ1,SFRP1,SFRP2,CHSY1,SKI,GAS1,GBX2,GPC3,GLI1,GLI2,GLI3,KDM2B,COBL,PDS5A,TDGF1,HEY2,SSBP3,NRARP,WNT7A,XRCC2,YY1,ZIC3,NKD1,RBPJ,CRB2,FZD5,ALX1,LMX1B,LRP2,LRP5,SMAD3,SMAD4,SMAD6
GO: Biological Process	GO:0001655	urogenital system development	3.918e-09	3.503e-05	6.869e-07	6.647e-06	63	406	TSHZ3,DCHS1,MYO1E,BMP7,NF1,NOTCH2,PBX1,CDKN1B,SERPINF1,PODXL,VCAN,CTNNB1,CTNND1,CUX1,CYP26A1,PTK7,RARB,DYNC2H1,KIF26B,LIN28A,ROBO2,ENPEP,GDF11,SPRY1,LGR4,MECOM,EXT1,SOX8,RXRA,CITED2,SALL1,YAP1,FGF1,FGF2,FGFR1,FGFR2,PSAPL1,SDC4,FOXJ1,FRAS1,SFRP1,SOX9,SOX11,SPP1,STAT5A,STK11,GPC3,GLI1,GLI2,GLI3,ADAMTS16,PDS5A,STRA6,GPR4,HELLS,ID3,C1GALT1,LAMA5,LRP2,EPCAM,SMAD3,SMAD4,SMAD6
GO: Biological Process	GO:0051338	regulation of transferase activity	5.101e-09	4.561e-05	8.772e-07	8.488e-06	133	1131	ABL1,ADAM8,AXIN2,ADORA2B,ADRA2B,CD200,FGD2,MAP4K3,DGKD,APP,MST1,PLPP1,NEK10,ADAM9,RIPK2,FGF16,BLM,NEK2,BMP7,NF1,ROR1,DDR2,NVL,SPAG9,LDB2,CCNA2,CCNB1,CCNC,CCND3,CCNB2,DGKI,CDK1,CDC25C,AURKB,CDKN1B,CKS1B,PIM1,PIP4K2A,ETAA1,FBXO7,PLA2G1B,SERTAD1,MAP3K8,NEK7,MIR125B1,PPP2R5C,PRKAR1B,PRKCZ,CTNNB1,CTNND1,MAPK10,NLRP12,DAG1,NCAPG2,PTPN2,TESC,CCNJL,DOCK3,DRD4,SH2B3,RBL1,DUSP5,ECT2,LPAR1,HEXIM2,EEF1A1,EFN…
GO: Biological Process	GO:0010557	positive regulation of macromolecule biosynthetic process	7.14e-09	6.385e-05	1.205e-06	1.166e-05	208	1996	ABL1,ACTN4,ACTL6A,ZNF658B,EOMES,FZD7,PARP1,MTA3,AFF1,BCAR3,UTF1,APP,FEZF1,ASCL1,FHOD1,RERE,ATOH1,MYBL2,RIPK2,BLM,NEK2,BMP7,BMPR1A,BHLHA15,NVL,PIAS2,LDB2,CCNA2,CCNC,PDLIM1,ZNF827,PAWR,CDK1,PBX1,PBX3,PCBD1,AURKB,PIM1,PLA2G1B,SECISBP2,JPX,MED17,SERTAD1,LITAF,BICRA,NEK7,ZNF521,POU5F1,MIRLET7I,IER2,CRX,SS18L1,ZNF516,CTBP2,CTNNB1,MAPK9,PRL,NLRP12,ZNF658,DLGAP5,DAZL,CASZ1,DHX9,ZNF770,TESC,CDC73,RMND1,PH…
GO: Biological Process	GO:0070848	response to growth factor	8.131e-09	7.271e-05	1.346e-06	1.303e-05	102	805	ABL1,PARP1,SEMA6A,ULK1,LTBP4,CILP,VASN,TRIM71,APP,ASCL1,RASL11B,MIR339,ADAM9,FGFRL1,FGF16,BMP7,BMPR1A,ZFP36L1,NOTCH2,CCNA2,USP8,FURIN,DDIT4,POU5F1,IER2,MIR200C,PRKCZ,CTNNB1,IL17RD,ESRP1,F11R,DMD,FGF19,DYNC1LI2,TMEM204,EEF1A1,MYOF,LATS2,SPRED1,MTSS2,SPRY1,SPRY2,ERBB2,NANOG,EXT1,CITED2,ESRP2,FER,FGF1,FGF2,FGFR1,FGFR3,FGFR2,FLT1,FLT4,SFRP1,SFRP2,CTDSPL2,SKI,WFIKKN1,PRDM14,GAB1,SORL1,SOX2,SOX5,SOX9,S…
GO: Biological Process	GO:0061351	neural precursor cell proliferation	1.155e-08	0.0001033	1.878e-06	1.817e-05	38	195	FZD9,DISP3,TRIM71,ASCL1,RERE,NF1,GPR37L1,CTNNA1,CTNNB1,MELK,PTPRZ1,RARB,RORA,SALL1,FGF2,FGFR1,FGFR2,FOXO3,ARX,IGF2BP1,SMARCA1,SOX2,SOX5,NES,GAK,ZNF423,GBX2,GLI1,GLI2,GLI3,KDM2B,LHX5,TEAD3,WNT7A,TRNP1,RPGRIP1,HMGA2,LRP2
GO: Biological Process	GO:0043085	positive regulation of catalytic activity	1.23e-08	0.00011	1.943e-06	1.88e-05	173	1600	AGAP5,ABL1,MBP,ADAM8,AXIN2,ADORA2B,ADRA2B,TBC1D14,BCAR3,PREX1,CD200,FGD2,MAP4K3,DGKD,APP,PLPP1,ATP1B1,MMUT,ACER2,ARHGAP42,NEK10,ADAM9,RIPK2,NEK2,NF1,NMBR,ROR1,DDR2,NVL,SPAG9,OPRL1,CCNB1,CCND3,P2RY2,SCARB1,DGKI,PAWR,CDK1,AURKB,CDKN1B,CHM,CHN1,CKS1B,PIM1,ETAA1,PLA2G1B,RASAL2,PMAIP1,MAP3K8,NEK7,MIR125B1,PTPA,GNA14,ARHGEF10,PDP1,PRKAR1B,PRKCZ,CTNNB1,CTNND1,MAPK9,MAPK10,DOCK4,NLRP12,PRTN3,STARD8,TBC1D…
GO: Biological Process	GO:0001503	ossification	1.239e-08	0.0001108	1.943e-06	1.88e-05	68	466	AXIN2,FZD9,MMP16,MN1,DCHS1,BMP7,BMPR1A,NF1,DDR2,PIAS2,P2RY2,PBX1,CDK6,DHRS3,TMEM64,VCAN,MIR200C,CTNNB1,GDPD2,BCOR,DHX9,MRC2,REST,TMEM38B,LGR4,EXT1,ADGRV1,SOX8,RYR1,YAP1,FGF2,FGFR1,FGFR3,FGFR2,SEMA4D,RRAS2,SFRP1,SFRP2,BMP2K,CHSY1,SKI,TXLNG,SOX2,SOX9,SOX11,SP1,SPP1,SMOC1,STC1,GJA1,GPC3,GLI1,GLI2,GLI3,MAP3K7,GPM6B,DNAJC13,HSD17B4,HSPG2,ID1,ID3,RBPJ,IL6,SMURF1,LRP5,SMAD3,SMAD4,SMAD6
GO: Biological Process	GO:0048754	branching morphogenesis of an epithelial tube	1.336e-08	0.0001195	2.06e-06	1.993e-05	38	196	ABL1,DCHS1,BMP7,PBX1,CELSR1,CTNNB1,ESRP1,DAG1,SPRY1,SPRY2,LGR4,ETV5,EXT1,SOX8,CITED2,ESRP2,SALL1,YAP1,FGF1,FGF2,FGFR2,CXCL12,FLT1,SFRP2,SOX2,SOX9,SRC,GBX2,GPC3,GLI2,GLI3,ADAMTS16,TFAP2C,NRARP,LAMA5,HMGA2,LRP5,SMAD4
GO: Biological Process	GO:0051241	negative regulation of multicellular organismal process	1.409e-08	0.0001259	2.135e-06	2.066e-05	146	1295	MAP2,AXIN2,MIR2355,FZD7,ADORA2B,PARP1,SEMA6A,ULK1,CD200,VASN,APP,MYLIP,MTNR1B,ARHGAP42,PYDC2,BMP7,BMPR1A,NF1,TAX1BP1,MTMR2,SERPING1,CD9,P2RX4,P2RY2,FURIN,CTDP1,PAWR,MIR640,CDK6,CDKN1B,PDE4B,CTSC,SERPINF1,GPR37L1,CHRM3,CACTIN,FBXO7,TJP2,ABCG2,EPN1,MIR101-1,PPM1B,MIR125B1,MIR130A,MIR145,MIR200C,KDM4A,VGLL4,CTNNA1,CTNNB1,IL17RD,PRL,RAB11FIP3,DOCK4,NLRP12,TIFAB,BCOR,CASZ1,PTPN2,RNF125,PTPRG,DRD3,RARB…
GO: Biological Process	GO:0009967	positive regulation of signal transduction	1.558e-08	0.0001393	2.322e-06	2.246e-05	184	1733	ABL1,MAOA,ACTN4,ADAM8,AXIN2,FZD7,FZD9,ADORA2B,PARP1,ADRA2B,MID1,BCAR3,MN1,FGD2,MAP4K3,DGKD,APP,ASCL1,ATP6V0C,NEK10,RIPK2,FGF16,BMP7,BMPR1A,NF1,CSNK1G1,BUB1,NOTCH2,ROR1,SPAG9,USP8,P2RX4,PEBP1,FURIN,DGKI,CDK1,VAPA,TRIML2,MFHAS1,CTSC,GPR37L1,SSH1,PLA2G1B,PLA2G2A,PMAIP1,LITAF,POU5F1,PPM1B,MIR145,CSNK1E,CSNK1G3,CTBP2,PRKCZ,CTNNA1,CTNNB1,MAPK9,MAPK10,RIMS2,PRL,NLRP12,SLC38A9,PSMB2,PSMB7,PRAG1,PTGIS,PTK…
GO: Biological Process	GO:0031175	neuron projection development	1.628e-08	0.0001456	2.386e-06	2.309e-05	137	1197	ABL1,MAP2,MAP4,MATN2,SEMA6A,ULK1,PREX1,ANK3,APP,FEZF1,MYLIP,RERE,ATOH1,RAB11A,BMP7,NF1,NOTCH2,CNTN4,ROR1,BRSK2,SPAG9,SYT2,PIAS2,C21orf91,P2RY2,CBFA2T2,CDH4,DCLK1,SLC25A46,VAPA,SERPINF1,CHN1,FBXO7,PLXNA1,SS18L1,MIR200C,PRKCZ,CTNNA1,CTNNB1,MAPK9,RIMS2,CUX1,BOC,RIPOR2,DAG1,PRAG1,PTK7,PTPRG,PTPRZ1,NTM,IQSEC1,DMD,REST,LPAR1,EEF1A1,EFNA5,CELSR2,VASH2,ROBO2,EPHB4,RPL24,ERBB2,BTBD8,ETV1,LGR4,EXT1,ADGRV1,…
GO: Biological Process	GO:0016055	Wnt signaling pathway	1.772e-08	0.0001585	2.516e-06	2.435e-05	76	549	ABL1,AXIN2,FZD7,FZD9,AP2A2,RNF213,APP,PLPP3,ATP6V0C,CSNK1G1,ROR1,USP8,PLCB3,TMEM64,POU5F1,SOX13,PPM1B,CELSR1,MIR145,CSNK1E,CSNK1G3,VGLL4,CTNNB1,CTNND1,PSMB2,PSMB7,PTK7,CDC73,LRRK1,PTPRU,LATS2,CELSR2,SENP2,LGR4,EXT1,JADE1,SALL1,ZNRF3,YAP1,GPC4,FGF2,FGFR3,FGFR2,MAD2L2,FOXO3,DCDC2,SFRP1,SFRP2,ANKRD6,SKI,PIAS4,SOX2,SOX9,SRC,TNRC6B,STK11,STRN,KANK1,GPC3,RBMS3,GLI1,GLI3,MAP3K7,NXN,TERT,TSPAN12,NRARP,UB…
GO: Biological Process	GO:0071363	cellular response to growth factor stimulus	1.787e-08	0.0001598	2.516e-06	2.435e-05	98	775	ABL1,PARP1,SEMA6A,ULK1,LTBP4,CILP,VASN,TRIM71,APP,RASL11B,MIR339,ADAM9,FGFRL1,FGF16,BMP7,BMPR1A,ZFP36L1,NOTCH2,CCNA2,USP8,FURIN,DDIT4,POU5F1,MIR200C,PRKCZ,CTNNB1,IL17RD,ESRP1,F11R,DMD,FGF19,DYNC1LI2,TMEM204,EEF1A1,MYOF,LATS2,SPRED1,MTSS2,SPRY1,SPRY2,ERBB2,NANOG,EXT1,CITED2,ESRP2,FGF1,FGF2,FGFR1,FGFR3,FGFR2,FLT1,FLT4,SFRP1,SFRP2,CTDSPL2,SKI,WFIKKN1,PRDM14,GAB1,SORL1,SOX5,SOX9,SOX11,GALNT3,ZNF423,L…
GO: Biological Process	GO:0001822	kidney development	1.801e-08	0.000161	2.516e-06	2.435e-05	55	347	TSHZ3,DCHS1,MYO1E,BMP7,NF1,NOTCH2,PBX1,SERPINF1,PODXL,VCAN,CTNNB1,CTNND1,CUX1,CYP26A1,PTK7,RARB,DYNC2H1,KIF26B,LIN28A,ROBO2,ENPEP,GDF11,SPRY1,LGR4,EXT1,SOX8,CITED2,SALL1,YAP1,FGF1,FGF2,FGFR1,FGFR2,SDC4,FOXJ1,FRAS1,SFRP1,SOX9,SOX11,SPP1,GPC3,GLI2,GLI3,ADAMTS16,PDS5A,STRA6,GPR4,ID3,C1GALT1,LAMA5,LRP2,EPCAM,SMAD3,SMAD4,SMAD6
GO: Biological Process	GO:0051254	positive regulation of RNA metabolic process	1.971e-08	0.0001763	2.712e-06	2.624e-05	193	1844	ABL1,ACTN4,ACTL6A,ZNF658B,EOMES,FZD7,PARP1,MTA3,AFF1,UTF1,LIN28B,TRIM71,APP,FEZF1,ASCL1,FHOD1,RERE,ATOH1,MYBL2,RIPK2,BLM,BMP7,BMPR1A,ZFP36L1,BHLHA15,PIAS2,LDB2,CCNA2,CCNB1,CCNC,PDLIM1,ZNF827,PBX1,PBX3,PCBD1,PIM1,PLA2G1B,JPX,MED17,SERTAD1,LITAF,BICRA,ZNF521,POU5F1,MIRLET7I,IER2,CRX,SS18L1,ZNF516,CTBP2,CTNNB1,MAPK9,PRL,ZNF658,DLGAP5,CASZ1,DHX9,ZNF770,TESC,CDC73,PHIP,DRD3,RARB,ARID3A,RBL1,UPF1,REST,…
GO: Biological Process	GO:0010648	negative regulation of cell communication	2.06e-08	0.0001842	2.746e-06	2.657e-05	177	1658	ABL1,TRIM59,AXIN2,FZD9,NLGN4X,SEMA6A,CILP,VASN,SESN3,RNF213,DGKD,CASTOR2,APP,MTNR1B,RASL11B,ARHGAP42,PYDC2,FGFRL1,BMP7,NF1,CASTOR3,MTMR2,PIAS2,OPRL1,PEBP1,CBFA2T2,DGKI,PAWR,PDE4B,DHRS3,MFHAS1,GPR37L1,CHRM3,SLC9A3R2,CACTIN,EPS15L1,PIP4K2A,EPN1,TMEM64,DDIT4,LITAF,SAMHD1,POU5F1,PNKD,SOX13,PPM1B,MIR125B1,PPP2R5C,MIR145,MIR200C,VGLL4,PRKCZ,CTNNA1,CTNNB1,CTNND1,IL17RD,RAB11FIP3,NLRP12,RIPOR2,KIF26A,CYP…
GO: Biological Process	GO:0198738	cell-cell signaling by wnt	2.073e-08	0.0001854	2.746e-06	2.657e-05	76	551	ABL1,AXIN2,FZD7,FZD9,AP2A2,RNF213,APP,PLPP3,ATP6V0C,CSNK1G1,ROR1,USP8,PLCB3,TMEM64,POU5F1,SOX13,PPM1B,CELSR1,MIR145,CSNK1E,CSNK1G3,VGLL4,CTNNB1,CTNND1,PSMB2,PSMB7,PTK7,CDC73,LRRK1,PTPRU,LATS2,CELSR2,SENP2,LGR4,EXT1,JADE1,SALL1,ZNRF3,YAP1,GPC4,FGF2,FGFR3,FGFR2,MAD2L2,FOXO3,DCDC2,SFRP1,SFRP2,ANKRD6,SKI,PIAS4,SOX2,SOX9,SRC,TNRC6B,STK11,STRN,KANK1,GPC3,RBMS3,GLI1,GLI3,MAP3K7,NXN,TERT,TSPAN12,NRARP,UB…
GO: Biological Process	GO:0045666	positive regulation of neuron differentiation	2.089e-08	0.0001868	2.746e-06	2.657e-05	28	121	ADRA2B,APP,FEZF1,ASCL1,ATOH1,BMP7,SPAG9,CSNK1E,KDM4A,DMD,DNMT3B,RARB,REST,ECT2,LIN28A,ETV5,SALL1,FGFR1,CXCL12,SOX2,SOX11,KDM4C,GLI2,TCF4,TCF12,TRPC6,IL6,RNF112
GO: Biological Process	GO:0023057	negative regulation of signaling	2.346e-08	0.0002098	3.033e-06	2.934e-05	177	1661	ABL1,TRIM59,AXIN2,FZD9,NLGN4X,SEMA6A,CILP,VASN,SESN3,RNF213,DGKD,CASTOR2,APP,MTNR1B,RASL11B,ARHGAP42,PYDC2,FGFRL1,BMP7,NF1,CASTOR3,MTMR2,PIAS2,OPRL1,PEBP1,CBFA2T2,DGKI,PAWR,PDE4B,DHRS3,MFHAS1,GPR37L1,CHRM3,SLC9A3R2,CACTIN,EPS15L1,PIP4K2A,EPN1,TMEM64,DDIT4,LITAF,SAMHD1,POU5F1,PNKD,SOX13,PPM1B,MIR125B1,PPP2R5C,MIR145,MIR200C,VGLL4,PRKCZ,CTNNA1,CTNNB1,CTNND1,IL17RD,RAB11FIP3,NLRP12,RIPOR2,KIF26A,CYP…
GO: Biological Process	GO:0031399	regulation of protein modification process	2.374e-08	0.0002123	3.033e-06	2.934e-05	191	1825	ABL1,PPP1R14A,JDP2,DYSF,ADAM8,AXIN2,ADORA2B,ADRA2B,BCAR3,FGD2,MAP4K3,DGKD,APP,MST1,PLPP1,PLPP3,ACER2,NEK10,ADAM9,RIPK2,FGF16,BLM,BMP7,BMPR1A,NF1,DDR2,SPAG9,CCNA2,CCNB1,CCNC,CCND3,PEBP1,CCNB2,DGKI,PAWR,CDK1,CDC25C,CDKN1B,MFHAS1,CKS1B,CACTIN,PIM1,ETAA1,FBXO7,PLA2G1B,ASPSCR1,SERTAD1,DDIT4,MAP3K8,MIR101-1,MIR125B1,PPP2R2B,PTPA,PPP2R5C,VCAN,PPP1R16B,PRKAR1B,PRKCG,KDM4A,PRKCZ,CTNNB1,CTNND1,MAPK9,MAPK10…
GO: Biological Process	GO:0042325	regulation of phosphorylation	2.484e-08	0.0002221	3.043e-06	2.945e-05	168	1558	ABL1,PPP1R14A,ADAM8,AXIN2,NUP54,FZD7,ADORA2B,ADRA2B,AK4,BCAR3,FGD2,MAP4K3,DGKD,APP,MST1,PLPP1,PLPP3,SLC4A4,NEK10,ADAM9,RIPK2,BARD1,FGF16,BLM,BMP7,BMPR1A,NF1,ROR1,DDR2,SPAG9,LDB2,CCNA2,CCNB1,CCNC,CCND3,PEBP1,CCNB2,DGKI,CDK1,CDC25C,CDKN1B,CKS1B,CACTIN,PIM1,PIP4K2A,ETAA1,FBXO7,PLA2G1B,SERTAD1,DDIT4,MAP3K8,MIR125B1,PPP2R5C,PRKAR1B,PRKCZ,CTNND1,MAPK9,MAPK10,NLRP12,DAG1,NCAPG2,PTPN2,PTPN13,PTPRZ1,TESC,…
GO: Biological Process	GO:1903508	positive regulation of nucleic acid-templated transcription	2.484e-08	0.0002222	3.043e-06	2.945e-05	184	1744	ABL1,ACTN4,ACTL6A,ZNF658B,EOMES,FZD7,PARP1,MTA3,AFF1,UTF1,APP,FEZF1,ASCL1,FHOD1,RERE,ATOH1,MYBL2,RIPK2,BLM,BMP7,BMPR1A,BHLHA15,PIAS2,LDB2,CCNA2,CCNC,PDLIM1,ZNF827,PBX1,PBX3,PCBD1,PIM1,PLA2G1B,JPX,MED17,SERTAD1,LITAF,BICRA,ZNF521,POU5F1,MIRLET7I,IER2,CRX,SS18L1,ZNF516,CTBP2,CTNNB1,MAPK9,PRL,ZNF658,DLGAP5,CASZ1,DHX9,ZNF770,TESC,CDC73,PHIP,DRD3,RARB,ARID3A,RBL1,REST,RFX4,ZNF750,GAL,TRIM62,ELF2,ELF3,…
GO: Biological Process	GO:0045893	positive regulation of transcription, DNA-templated	2.484e-08	0.0002222	3.043e-06	2.945e-05	184	1744	ABL1,ACTN4,ACTL6A,ZNF658B,EOMES,FZD7,PARP1,MTA3,AFF1,UTF1,APP,FEZF1,ASCL1,FHOD1,RERE,ATOH1,MYBL2,RIPK2,BLM,BMP7,BMPR1A,BHLHA15,PIAS2,LDB2,CCNA2,CCNC,PDLIM1,ZNF827,PBX1,PBX3,PCBD1,PIM1,PLA2G1B,JPX,MED17,SERTAD1,LITAF,BICRA,ZNF521,POU5F1,MIRLET7I,IER2,CRX,SS18L1,ZNF516,CTBP2,CTNNB1,MAPK9,PRL,ZNF658,DLGAP5,CASZ1,DHX9,ZNF770,TESC,CDC73,PHIP,DRD3,RARB,ARID3A,RBL1,REST,RFX4,ZNF750,GAL,TRIM62,ELF2,ELF3,…
GO: Biological Process	GO:1902680	positive regulation of RNA biosynthetic process	2.591e-08	0.0002317	3.114e-06	3.013e-05	184	1745	ABL1,ACTN4,ACTL6A,ZNF658B,EOMES,FZD7,PARP1,MTA3,AFF1,UTF1,APP,FEZF1,ASCL1,FHOD1,RERE,ATOH1,MYBL2,RIPK2,BLM,BMP7,BMPR1A,BHLHA15,PIAS2,LDB2,CCNA2,CCNC,PDLIM1,ZNF827,PBX1,PBX3,PCBD1,PIM1,PLA2G1B,JPX,MED17,SERTAD1,LITAF,BICRA,ZNF521,POU5F1,MIRLET7I,IER2,CRX,SS18L1,ZNF516,CTBP2,CTNNB1,MAPK9,PRL,ZNF658,DLGAP5,CASZ1,DHX9,ZNF770,TESC,CDC73,PHIP,DRD3,RARB,ARID3A,RBL1,REST,RFX4,ZNF750,GAL,TRIM62,ELF2,ELF3,…
GO: Biological Process	GO:0072001	renal system development	2.619e-08	0.0002342	3.114e-06	3.013e-05	56	360	TSHZ3,DCHS1,MYO1E,BMP7,NF1,NOTCH2,PBX1,SERPINF1,PODXL,VCAN,CTNNB1,CTNND1,CUX1,CYP26A1,PTK7,RARB,DYNC2H1,KIF26B,LIN28A,ROBO2,ENPEP,GDF11,SPRY1,LGR4,MECOM,EXT1,SOX8,CITED2,SALL1,YAP1,FGF1,FGF2,FGFR1,FGFR2,SDC4,FOXJ1,FRAS1,SFRP1,SOX9,SOX11,SPP1,GPC3,GLI2,GLI3,ADAMTS16,PDS5A,STRA6,GPR4,ID3,C1GALT1,LAMA5,LRP2,EPCAM,SMAD3,SMAD4,SMAD6
GO: Biological Process	GO:0035265	organ growth	2.647e-08	0.0002367	3.114e-06	3.013e-05	41	226	NLGN4X,SORBS2,BMPR1A,DDR2,CCNB1,CTDP1,CDK1,CACNA2D2,PIM1,TENM4,VGLL4,CTNNB1,BNC2,RARB,TMEM38B,LATS2,SPRY2,EXT1,RXRA,CITED2,YAP1,FGF1,FGF2,FGFR1,FGFR3,FGFR2,PSAPL1,ARX,SOX9,STC1,GJA1,GLI1,SIRT1,HEY2,AKAP13,SAV1,COL14A1,YY1,RBPJ,JARID2,LMX1B
GO: Biological Process	GO:0009968	negative regulation of signal transduction	2.726e-08	0.0002438	3.166e-06	3.063e-05	166	1537	ABL1,TRIM59,AXIN2,FZD9,NLGN4X,SEMA6A,CILP,VASN,SESN3,RNF213,DGKD,CASTOR2,APP,MTNR1B,RASL11B,ARHGAP42,PYDC2,FGFRL1,BMP7,NF1,CASTOR3,MTMR2,PIAS2,OPRL1,PEBP1,CBFA2T2,PAWR,PDE4B,DHRS3,MFHAS1,GPR37L1,CHRM3,SLC9A3R2,CACTIN,EPS15L1,PIP4K2A,EPN1,TMEM64,DDIT4,LITAF,SAMHD1,POU5F1,SOX13,PPM1B,MIR125B1,PPP2R5C,MIR145,MIR200C,VGLL4,PRKCZ,CTNNA1,CTNNB1,CTNND1,IL17RD,NLRP12,RIPOR2,KIF26A,CYP26A1,PSMB2,PSMB7,DAG…
GO: Biological Process	GO:0045165	cell fate commitment	2.881e-08	0.0002576	3.303e-06	3.196e-05	52	324	EOMES,FZD7,ASCL1,ATOH1,BMPR1A,NOTCH2,ZNF521,POU5F1,SOX13,TENM4,CTNNB1,ESRP1,CASZ1,CDC73,LATS2,ROBO2,SPRY1,SPRY2,NANOG,EXT1,SOX8,TUNAR,SALL1,FGF1,FGF2,FGFR1,FGFR3,FGFR2,SFRP1,SFRP2,ARX,PRDM14,SOX2,SOX5,SOX9,NKX6-2,SPN,GAS1,STAT6,GLI2,GLI3,TEAD4,TEAD3,TFAP2C,HEY2,WNT7A,BCL11B,RBPJ,IL6,JAG2,FZD5,SMAD4
GO: Biological Process	GO:0060485	mesenchyme development	3.547e-08	0.0003172	4.015e-06	3.884e-05	52	326	AXIN2,EOMES,SEMA6A,VASN,DCHS1,BMP7,BMPR1A,ZFP36L1,PAWR,CTNNB1,IL17RD,BNC2,CYP26A1,DAG1,PTK7,FGF19,ZNF750,DPPA4,TRIM62,SPRED1,ROBO2,SPRY1,SPRY2,FAM172A,EXT1,SOX8,RXRA,CITED2,YAP1,FGFR1,FGFR2,MAD2L2,SEMA6B,SEMA4D,SFRP1,SFRP2,SOX9,SOX11,GBX2,CLASP2,GJA1,POFUT2,TEAD1,HEY2,RBPJ,IL6,CRB2,LAMA5,HMGA2,ALX1,SMAD3,SMAD4
GO: Biological Process	GO:0001649	osteoblast differentiation	3.984e-08	0.0003563	4.453e-06	4.309e-05	45	264	AXIN2,BMP7,BMPR1A,NF1,DDR2,PIAS2,CDK6,TMEM64,VCAN,MIR200C,CTNNB1,GDPD2,DHX9,MRC2,REST,LGR4,SOX8,YAP1,FGF2,FGFR1,FGFR2,SEMA4D,RRAS2,SFRP1,SFRP2,SKI,SOX2,SOX9,SOX11,SPP1,SMOC1,GJA1,GLI1,GLI2,GLI3,MAP3K7,DNAJC13,HSD17B4,ID1,ID3,IL6,LRP5,SMAD3,SMAD4,SMAD6
GO: Biological Process	GO:0071900	regulation of protein serine/threonine kinase activity	4.163e-08	0.0003722	4.596e-06	4.447e-05	75	550	ABL1,ADAM8,ADORA2B,ADRA2B,FGD2,MAP4K3,APP,MST1,NEK10,RIPK2,FGF16,BLM,BMP7,NF1,SPAG9,CCNA2,CCNB1,CCNC,CCND3,CCNB2,CDK1,CDC25C,CDKN1B,CKS1B,PIM1,ETAA1,FBXO7,PLA2G1B,SERTAD1,PRKAR1B,MAPK10,CCNJL,DRD4,SH2B3,DUSP5,LPAR1,HEXIM2,LATS2,SPRED1,TRIB1,SPRY1,SPRY2,ERBB2,FGF1,FGF2,FGFR1,FLT1,SFRP1,SFRP2,STIL,ERN2,MAPRE3,CDK5RAP3,INAVA,GAB1,SORL1,SRC,STK11,FGD4,DBF4,MAP3K7,SASH1,TDGF1,TEAD1,TFAP4,SIRT1,AKAP13,…
GO: Biological Process	GO:0030111	regulation of Wnt signaling pathway	4.516e-08	0.0004038	4.925e-06	4.765e-05	59	394	ABL1,AXIN2,FZD7,FZD9,RNF213,APP,PLPP3,ATP6V0C,CSNK1G1,USP8,TMEM64,POU5F1,SOX13,PPM1B,MIR145,CSNK1E,CSNK1G3,VGLL4,CTNNB1,CTNND1,PSMB2,PSMB7,PTK7,CDC73,LRRK1,PTPRU,LATS2,SENP2,LGR4,JADE1,SALL1,ZNRF3,YAP1,FGF2,FGFR3,FGFR2,MAD2L2,FOXO3,DCDC2,SFRP1,SFRP2,ANKRD6,SKI,SOX2,SOX9,SRC,STK11,KANK1,GPC3,RBMS3,GLI1,GLI3,NXN,TERT,NRARP,NKD1,RBPJ,HMGA2,SMAD3
GO: Biological Process	GO:0042127	regulation of cell population proliferation	4.844e-08	0.0004331	5.218e-06	5.049e-05	202	1973	TMEM250,ABL1,DYSF,AXIN2,MIR2355,FZD7,FZD9,ADORA2B,MTA3,MAD1L1,DISP3,MN1,CD200,TRIM71,APP,MST1,PLPP1,FEZF1,ASCL1,ACER2,MIR339,RIPK2,FGFRL1,FGF16,BLM,BMP7,BMPR1A,NF1,ZFP36L1,SKAP2,NOTCH2,DDR2,CCNA2,CCNB1,CCND3,CD9,PAWR,CDK1,PBX1,CDK6,CDKN1B,SERPINF1,GPR37L1,SINHCAF,PIM1,PLA2G1B,CNN2,PMAIP1,SERTAD1,FA2H,FAM98A,CLDN7,SYF2,MIR101-1,MIR125B1,MIR130A,PPP2R5C,MIR145,PPP1R16B,MIR200C,CTBP2,VGLL4,PRKCZ,CTN…
GO: Biological Process	GO:0097435	supramolecular fiber organization	5.588e-08	0.0004997	5.861e-06	5.671e-05	98	793	ABL1,MAP2,ACTN4,NCKAP5,DYSF,ADD3,MFAP4,MID1,LTBP4,PREX1,SORBS2,PPFIA1,APP,SHROOM2,NCKAP5L,TCAP,FHOD1,MYH9,MYO1E,MYO5A,RAB11A,NF1,CDC42EP5,DDR2,SERPINH1,PDLIM1,PAWR,CDKN1B,SSH1,PLA2G1B,LMOD1,HOOK2,RHOF,PLS3,RHOD,ADAMTS2,ARHGEF10,CSRP2,CTNNA1,GDPD2,F11R,SSH3,DNAJB6,COLGALT1,FIGN,LPAR1,ARHGEF10L,WASF2,EXT1,F2RL1,ATXN7,FER,MAD2L2,SNX9,SDC4,BAIAP2L2,CXCL12,ARAP1,SFRP1,SFRP2,FHOD3,SORBS1,MAPRE1,MAPRE3,…
GO: Biological Process	GO:0007507	heart development	5.605e-08	0.0005012	5.861e-06	5.671e-05	89	698	AXIN2,EOMES,FZD7,SORBS2,ANK2,TCAP,MTHFD1,ASCL1,DCHS1,FGFRL1,BMP7,BMPR1A,NF1,ZFP36L1,NOTCH2,CCNB1,PDLIM1,CTDP1,CDK1,CDKN1B,DHRS3,PIM1,POU5F1,TENM4,MIR145,VCAN,VGLL4,CTNNB1,BCOR,PTK7,FGF19,RARB,DYNC2H1,REST,SPRED1,ROBO2,SENP2,EPHB4,SPRY1,ERBB2,MECOM,EXT1,GRHL2,RXRA,RYR1,CITED2,SALL1,YAP1,FGF1,FGF2,FGFR1,FGFR2,FOXJ1,SFRP2,FHOD3,STIL,XIRP2,GAB1,SOX9,SOX11,GJA1,GPC3,GLI1,GLI2,GLI3,PDS5A,STRA6,SIN3B,TD…
GO: Biological Process	GO:0030029	actin filament-based process	5.637e-08	0.000504	5.861e-06	5.671e-05	106	879	ABL1,ACTN4,ADD3,PREX1,SORBS2,ANK2,FGD2,PPFIA1,SHROOM2,TCAP,FHOD1,MYBPC2,MYH2,MYH9,MYO1E,MYO5A,NF1,CDC42EP5,NOTCH2,BRSK2,PDLIM1,PAWR,PDE4B,WIPF3,SSH1,PLA2G1B,LMOD1,RHOF,PLS3,CNN2,RHOD,CELSR1,MIR145,ARHGEF10,CSRP2,CTNNA1,PHACTR2,STARD8,GDPD2,FNBP1L,PTK7,F11R,SSH3,IQSEC1,DMD,DNAJB6,ECT2,LPAR1,ARHGEF10L,EFNA5,MYH14,WASF2,F2RL1,FER,MAD2L2,SNX9,SDC4,BAIAP2L2,CXCL12,ARAP1,FOXJ1,FLNB,SFRP1,FHOD3,SORBS1,S…
GO: Biological Process	GO:0016477	cell migration	5.881e-08	0.0005259	6.045e-06	5.849e-05	188	1812	ABL1,MATN2,ACTN4,DYSF,ADAM8,MIR2355,ADORA2B,SEMA6A,ULK1,PREX1,CD200,APP,SHROOM2,MST1,PLPP3,FEZF1,ASCL1,DCHS1,RERE,ATOH1,ATP1B1,MYH9,MYO5A,ADAM9,RAB11A,FGF16,BMP7,BMPR1A,NF1,DDR2,SPAG9,LDB2,CD9,P2RX4,PDLIM1,P2RY2,FURIN,SCARB1,PAWR,CDK1,MIR640,DCLK1,PDE4B,SERPINF1,SINHCAF,SSH1,PLA2G1B,RHOF,PLXNA1,CNN2,DDIT4,RHOD,PODXL,PPBP,MIR101-1,CELSR1,MIR145,VCAN,MIR200C,PRKCZ,CTNNA1,CTNNB1,DOCK4,NLRP12,RIPOR2,…
GO: Biological Process	GO:0071495	cellular response to endogenous stimulus	6.375e-08	0.0005701	6.478e-06	6.268e-05	162	1510	ABL1,PARP1,BCAR3,LTBP4,CILP,VASN,SESN3,TRIM71,CASTOR2,APP,PLPP1,USO1,RASL11B,ATP6V0C,MIR339,MYO5A,ADAM9,RIPK2,FGFRL1,FGF16,BLM,BMP7,BMPR1A,ZFP36L1,CASTOR3,NOTCH2,RAB12,PIAS2,CCNA2,CCND3,USP8,P2RX4,P2RY2,FURIN,PDE4B,PDK2,SERPINF1,CHRM3,SERPINB9,SSH1,PIP4K2A,PLA2G1B,DDIT4,POU5F1,GNA14,MIR145,PRKAR1B,PRKCZ,CTNNA1,CTNNB1,IL17RD,PRL,OCSTAMP,SLC38A9,ESRP1,PTPN2,F11R,FGF19,PHIP,DYNC1LI2,DNMT3B,DRD3,DRD4…
GO: Biological Process	GO:0048585	negative regulation of response to stimulus	6.521e-08	0.0005831	6.552e-06	6.339e-05	199	1945	ABL1,TRIM59,AXIN2,FZD9,NLGN4X,SEMA6A,CD200,CILP,VASN,SESN3,RNF213,DGKD,CASTOR2,APP,MTNR1B,RASL11B,MUC4,ARHGAP42,PYDC2,FGFRL1,BMP7,NF1,CASTOR3,MTMR2,SERPING1,PIAS2,OPRL1,CD9,PEBP1,CBFA2T2,PAWR,CDK6,PDE4B,DHRS3,MFHAS1,SERPINF1,USP25,GPR37L1,CHRM3,SLC9A3R2,CACTIN,EPS15L1,SERPINB9,PIP4K2A,FBXO7,EPN1,TMEM64,DDIT4,LITAF,RMI2,SAMHD1,POU5F1,SOX13,PPM1B,MIR125B1,PPP2R5C,MIR145,MIR187,MIR200C,VGLL4,PRKCZ,C…
GO: Biological Process	GO:0007389	pattern specification process	6.678e-08	0.0005972	6.635e-06	6.42e-05	70	506	AXIN2,EOMES,MID1,TCAP,FEZF1,ASCL1,DCHS1,BMP7,BMPR1A,NOTCH2,PBX1,PBX3,POU5F1,CELSR1,CTNNB1,BHLHE41,TIFAB,CYP26A1,BCOR,DYNC2H1,RFX4,PALB2,CELSR2,ROBO2,SENP2,GDF11,SPRY1,NANOG,EXT1,CITED2,FGF1,FGF2,FGFR1,FGFR2,FOXJ1,SFRP1,SFRP2,CHSY1,STIL,SKI,GAS1,GBX2,STC1,GJA1,GPC3,GLI1,GLI2,GLI3,KDM2B,COBL,PDS5A,TDGF1,HEY2,SSBP3,NRARP,WNT7A,XRCC2,YY1,ZIC3,NKD1,RBPJ,CRB2,FZD5,ALX1,LMX1B,LRP2,LRP5,SMAD3,SMAD4,SMAD6
GO: Biological Process	GO:0045944	positive regulation of transcription by RNA polymerase II	6.787e-08	0.0006069	6.669e-06	6.453e-05	147	1339	ABL1,ZNF658B,EOMES,PARP1,UTF1,APP,ASCL1,FHOD1,ATOH1,MYBL2,RIPK2,BMP7,BMPR1A,BHLHA15,PIAS2,LDB2,CCNC,ZNF827,PBX1,PBX3,PLA2G1B,JPX,MED17,SERTAD1,LITAF,ZNF521,POU5F1,MIRLET7I,IER2,CRX,SS18L1,CTBP2,CTNNB1,PRL,ZNF658,DLGAP5,CASZ1,DHX9,ZNF770,CDC73,PHIP,DRD3,RARB,ARID3A,RBL1,REST,RFX4,ZNF750,GAL,ELF3,RORA,SENP2,NANOG,RPS6KA1,ETV1,ETV5,ETV6,MECOM,SOX8,TUNAR,F2RL1,GRHL2,RXRA,CITED2,SALL2,SALL1,CSRNP3,ATX…
GO: Biological Process	GO:0051960	regulation of nervous system development	7.668e-08	0.0006857	7.453e-06	7.211e-05	74	548	MAP2,SEMA6A,ULK1,FEZF1,ASCL1,RAB11A,BMP7,BMPR1A,NF1,MTMR2,PIAS2,CDH4,CTSC,SERPINF1,GPR37L1,PLXNA1,MIR125B1,TENM4,SS18L1,KDM4A,CTNNA1,CTNNB1,CUX1,BHLHE41,DAG1,PTPRZ1,DRD3,RARB,REST,LIN28A,EFNA5,ROBO2,ETV5,SOX8,RXRA,YAP1,LRRTM4,FGFR3,CXCL12,SEMA6B,SEMA4D,SKI,TRAK1,STAU2,SORL1,SOX2,SOX11,NKX6-2,SPP1,GBX2,STK11,GLI3,ADGRL2,ADGRL3,TPPP,GRID2,ADNP,TERT,HEY2,DUSP10,PARD3,TPBG,TRPC6,HMGB2,UBE2V2,WNT7A,ID…
GO: Biological Process	GO:0006468	protein phosphorylation	9.206e-08	0.0008232	8.851e-06	8.564e-05	184	1776	ABL1,LMTK3,ADAM8,AXIN2,ADORA2B,ADRA2B,ULK1,BCAR3,FGD2,MAP4K3,DGKD,APP,MST1,PLPP1,PLPP3,NEK10,ADAM9,RIPK2,FGF16,BLM,NEK2,BMP7,BMPR1A,NF1,CSNK1G1,BUB1,BUB1B,ROR1,DDR2,BRSK2,SPAG9,CCNA2,CCNB1,CCNC,CCND3,PEBP1,CCNB2,DGKI,CDK1,CDC25C,DCLK1,AURKB,CDK6,CDKN1B,PDK2,CKS1B,CACTIN,PIM1,CLK3,ETAA1,FBXO7,PLA2G1B,SERTAD1,DDIT4,MAP3K8,NEK7,MIR125B1,PPP2R5C,CSNK1E,CSNK1G3,PRKAR1B,PRKCG,PRKCZ,CTNND1,MAPK9,MAPK10,…
GO: Biological Process	GO:0022610	biological adhesion	9.77e-08	0.0008736	9.294e-06	8.993e-05	167	1578	ABL1,MBP,ACTN4,DYSF,ADAM8,FZD7,MFAP4,MFGE8,NLGN4X,MAD1L1,SEMA6A,PREX1,MOG,CD200,ANK3,PPFIA1,APP,PLPP3,DCHS1,ATP1B1,MUC4,MYBPC2,ACER2,ZDHHC21,MYH9,ADAM9,RIPK2,FGFRL1,BLM,BMP7,NF1,ZFP36L1,CNTN4,DDR2,OPCML,CLDN9,CD9,PDLIM1,SCARB1,PAWR,PCDH1,CDH4,CDK6,MAGI1,CYTH1,TJP2,PCDH18,PLXNA1,COL6A2,RHOD,PNN,PODXL,MAP3K8,CLDN7,NECTIN3,VSIG10,SOX13,SNED1,CELSR1,TENM4,VCAN,PRKCZ,CTNNA1,CTNNB1,CTNND1,BOC,RIPOR2,TM…
GO: Biological Process	GO:0150063	visual system development	1.036e-07	0.0009265	9.753e-06	9.437e-05	64	452	ACTL6A,TRPM1,BCAR3,SHROOM2,MTNR1B,BMP7,NF1,NOTCH2,PBX1,PBX3,CDKN1B,SERPINF1,NECTIN3,CRX,CRYBB3,CTNNB1,CASZ1,RARB,SPRED1,GDF11,RPL24,SPRY1,SPRY2,LPCAT1,SOX8,GRHL2,RXRA,CITED2,SALL2,FGF2,FGFR3,FGFR2,FLT1,SKI,STAU2,SOX2,SOX9,SOX11,NES,SP1,GAS1,SMOC1,GJA1,GLI3,KDM2B,PDS5A,STRA6,GPD2,GPM6A,TSPAN12,SLC7A11,P2RY12,WNT7A,YY1,BCL11B,NKD1,CRB2,FZD5,SLC17A7,RPGRIP1,LMX1B,LRP5,SMAD3,MAF
GO: Biological Process	GO:0009719	response to endogenous stimulus	1.079e-07	0.0009648	1.005e-05	9.724e-05	184	1780	ABCA1,ABL1,ADORA2B,PARP1,BCAR3,LTBP4,CILP,VASN,SESN3,TRIM71,CASTOR2,MSI1,APP,PLPP1,USO1,ASCL1,MYLIP,RASL11B,ATP6V0C,MIR339,MYO5A,ADAM9,RIPK2,FGFRL1,FGF16,BLM,BMP7,BMPR1A,ZFP36L1,CASTOR3,NOTCH2,RAB12,PIAS2,CCNA2,CCND3,USP8,CD9,P2RX4,P2RY2,FURIN,PDE4B,PDK2,SERPINF1,CHRM3,SERPINB9,SSH1,PIP4K2A,PLA2G1B,DDIT4,POU5F1,IER2,GNA14,MIR145,PRKAR1B,PRKCZ,CTNNA1,CTNNB1,IL17RD,PRL,OCSTAMP,SLC38A9,ESRP1,DAG1,PT…
GO: Biological Process	GO:0007155	cell adhesion	1.189e-07	0.001063	1.096e-05	0.000106	166	1571	ABL1,MBP,ACTN4,DYSF,ADAM8,FZD7,MFAP4,MFGE8,NLGN4X,MAD1L1,SEMA6A,PREX1,MOG,CD200,ANK3,PPFIA1,APP,PLPP3,DCHS1,ATP1B1,MUC4,MYBPC2,ACER2,ZDHHC21,MYH9,ADAM9,RIPK2,FGFRL1,BLM,BMP7,NF1,ZFP36L1,CNTN4,DDR2,OPCML,CLDN9,CD9,PDLIM1,PAWR,PCDH1,CDH4,CDK6,MAGI1,CYTH1,TJP2,PCDH18,PLXNA1,COL6A2,RHOD,PNN,PODXL,MAP3K8,CLDN7,NECTIN3,VSIG10,SOX13,SNED1,CELSR1,TENM4,VCAN,PRKCZ,CTNNA1,CTNNB1,CTNND1,BOC,RIPOR2,TM9SF4,DA…
GO: Biological Process	GO:0048762	mesenchymal cell differentiation	1.219e-07	0.00109	1.112e-05	0.0001076	43	256	AXIN2,EOMES,SEMA6A,VASN,BMP7,BMPR1A,PAWR,CTNNB1,IL17RD,CYP26A1,DAG1,FGF19,ZNF750,TRIM62,SPRED1,SPRY1,SPRY2,FAM172A,EXT1,SOX8,CITED2,FGFR1,FGFR2,MAD2L2,SEMA6B,SEMA4D,SFRP1,SFRP2,SOX9,SOX11,GBX2,CLASP2,GJA1,POFUT2,HEY2,RBPJ,IL6,CRB2,LAMA5,HMGA2,ALX1,SMAD3,SMAD4
GO: Biological Process	GO:0043549	regulation of kinase activity	1.264e-07	0.00113	1.141e-05	0.0001104	117	1014	ABL1,ADAM8,AXIN2,ADORA2B,ADRA2B,FGD2,MAP4K3,DGKD,APP,MST1,PLPP1,NEK10,ADAM9,RIPK2,FGF16,BLM,BMP7,NF1,ROR1,DDR2,SPAG9,LDB2,CCNA2,CCNB1,CCNC,CCND3,CCNB2,DGKI,CDK1,CDC25C,CDKN1B,CKS1B,PIM1,PIP4K2A,ETAA1,FBXO7,PLA2G1B,SERTAD1,MAP3K8,MIR125B1,PPP2R5C,PRKAR1B,PRKCZ,CTNND1,MAPK10,NLRP12,DAG1,NCAPG2,PTPN2,TESC,CCNJL,DOCK3,DRD4,SH2B3,RBL1,DUSP5,ECT2,LPAR1,HEXIM2,EEF1A1,EFNA5,LATS2,SPRED1,TRIB1,EPHB4,SPRY1…
GO: Biological Process	GO:0045667	regulation of osteoblast differentiation	1.366e-07	0.001222	1.222e-05	0.0001182	31	155	AXIN2,BMP7,BMPR1A,DDR2,PIAS2,CDK6,TMEM64,MIR200C,CTNNB1,GDPD2,REST,YAP1,FGF2,FGFR1,FGFR2,SEMA4D,SFRP1,SFRP2,SKI,SOX2,SOX9,SOX11,SMOC1,GLI1,GLI3,ID1,ID3,IL6,LRP5,SMAD3,SMAD6
GO: Biological Process	GO:0001701	in utero embryonic development	1.431e-07	0.001279	1.267e-05	0.0001226	71	526	ACTL6A,EOMES,TSHZ3,CCNB1IP1,ATP1B1,MYH9,MYO1E,NEK2,BMP7,BMPR1A,ZFP36L1,NOTCH2,CCNB1,CCNB2,FURIN,SMIM14,HS6ST1,EPN1,POU5F1,SYF2,CTNNB1,GATAD2A,BCOR,NCAPG2,GINS1,SETDB1,DNAJB6,PALB2,LATS2,VASH2,ELF3,SENP2,MECOM,SOX8,RRM2,GRHL2,RXRA,CITED2,YAP1,FGFR1,FGFR2,STIL,PRDM14,PLK4,GAB1,SOX5,SP1,KDM4C,GJA1,GLI2,GLI3,GNA12,PRRC2B,TDGF1,TEAD4,NXN,TFAP2C,BRD4,HEY2,DHX35,XRCC2,RBPJ,JAG2,FZD5,KRT8,SALL4,ZMIZ1,LLG…
GO: Biological Process	GO:0007420	brain development	1.532e-07	0.00137	1.343e-05	0.00013	102	853	ABL1,MBP,EOMES,NLGN4X,AK4,ULK1,APP,SHROOM2,FEZF1,ASCL1,RERE,ATOH1,BMP7,BMPR1A,NF1,CNTN4,C21orf91,PBX1,PBX3,DCLK1,CDK6,SLC25A46,GPR37L1,SECISBP2,PCDH18,DDIT4,CSNK1E,CTNNB1,CTNND1,HYDIN,PTPRG,TRAPPC9,RARB,DYNC2H1,RFX4,LPAR1,EFNA5,CELSR2,ROBO2,RORA,VCX,MECOM,EXT1,GRHL2,SALL1,ATXN2,FGF2,FGFR1,FGFR3,FGFR2,CXCL12,FOXJ1,FOXO3,SFRP1,SFRP2,ARX,STIL,SKI,IGF2BP1,CDK5RAP3,SMARCA1,SOX2,GABRB3,NES,GAK,ZNF423,S…
GO: Biological Process	GO:0030036	actin cytoskeleton organization	1.647e-07	0.001473	1.43e-05	0.0001384	94	768	ABL1,ACTN4,ADD3,PREX1,SORBS2,FGD2,PPFIA1,SHROOM2,TCAP,FHOD1,MYH9,MYO1E,MYO5A,NF1,CDC42EP5,NOTCH2,BRSK2,PDLIM1,PAWR,SSH1,PLA2G1B,LMOD1,RHOF,PLS3,CNN2,RHOD,CELSR1,MIR145,ARHGEF10,CSRP2,CTNNA1,PHACTR2,STARD8,GDPD2,PTK7,F11R,SSH3,IQSEC1,DNAJB6,ECT2,LPAR1,ARHGEF10L,EFNA5,MYH14,WASF2,F2RL1,FER,MAD2L2,SNX9,SDC4,BAIAP2L2,CXCL12,ARAP1,FOXJ1,FLNB,SFRP1,FHOD3,SORBS1,SH2B2,XIRP2,STAU2,FSCN1,GAB1,SWAP70,SRC,C…
GO: Biological Process	GO:0048880	sensory system development	1.687e-07	0.001508	1.45e-05	0.0001403	64	458	ACTL6A,TRPM1,BCAR3,SHROOM2,MTNR1B,BMP7,NF1,NOTCH2,PBX1,PBX3,CDKN1B,SERPINF1,NECTIN3,CRX,CRYBB3,CTNNB1,CASZ1,RARB,SPRED1,GDF11,RPL24,SPRY1,SPRY2,LPCAT1,SOX8,GRHL2,RXRA,CITED2,SALL2,FGF2,FGFR3,FGFR2,FLT1,SKI,STAU2,SOX2,SOX9,SOX11,NES,SP1,GAS1,SMOC1,GJA1,GLI3,KDM2B,PDS5A,STRA6,GPD2,GPM6A,TSPAN12,SLC7A11,P2RY12,WNT7A,YY1,BCL11B,NKD1,CRB2,FZD5,SLC17A7,RPGRIP1,LMX1B,LRP5,SMAD3,MAF
GO: Biological Process	GO:0001654	eye development	1.814e-07	0.001622	1.54e-05	0.000149	63	449	ACTL6A,TRPM1,BCAR3,SHROOM2,MTNR1B,BMP7,NF1,NOTCH2,PBX1,PBX3,CDKN1B,SERPINF1,NECTIN3,CRX,CRYBB3,CTNNB1,CASZ1,RARB,SPRED1,GDF11,RPL24,SPRY1,SPRY2,LPCAT1,SOX8,GRHL2,RXRA,CITED2,SALL2,FGF2,FGFR3,FGFR2,FLT1,SKI,STAU2,SOX2,SOX9,SOX11,NES,SP1,GAS1,SMOC1,GJA1,GLI3,KDM2B,PDS5A,STRA6,GPD2,GPM6A,TSPAN12,SLC7A11,WNT7A,YY1,BCL11B,NKD1,CRB2,FZD5,SLC17A7,RPGRIP1,LMX1B,LRP5,SMAD3,MAF
GO: Biological Process	GO:0060038	cardiac muscle cell proliferation	1.825e-07	0.001632	1.54e-05	0.000149	20	75	BMPR1A,CCNB1,CDK1,PIM1,TENM4,VGLL4,CTNNB1,RXRA,CITED2,YAP1,FGF1,FGF2,FGFR1,FGFR2,GJA1,GLI1,HEY2,SAV1,RBPJ,JARID2
GO: Biological Process	GO:0060284	regulation of cell development	2.086e-07	0.001865	1.743e-05	0.0001687	78	603	ABL1,MAP2,ACTN4,AXIN2,SEMA6A,ULK1,PREX1,FEZF1,ASCL1,ZDHHC21,RAB11A,BMP7,BMPR1A,NF1,NOTCH2,PIAS2,CDH4,SERPINF1,GPR37L1,TJP2,PLXNA1,MIR125B1,TENM4,SS18L1,KDM4A,CTNNA1,CTNNB1,MAPK9,CUX1,BHLHE41,DAG1,F11R,PTPRZ1,DRD3,REST,LIN28A,EFNA5,ROBO2,TRIB1,NET1,ETV5,SOX8,FBLN1,YAP1,FGFR3,CXCL12,SEMA6B,SEMA4D,SKI,TRAK1,STAU2,SORL1,SOX2,SOX11,NKX6-2,SPP1,RCC2,STK11,KANK1,GLI3,ADNP,TERT,HEY2,DUSP10,GRIP2,TRPC6,HM…
GO: Biological Process	GO:0007264	small GTPase mediated signal transduction	2.321e-07	0.002076	1.922e-05	0.000186	73	553	ABCA1,ABL1,ULK1,BCAR3,PREX1,FGD2,USP28,USO1,ARHGAP42,NF1,CDC42EP5,NOTCH2,RAB12,CCNA2,USP8,DGKI,CYTH1,CHM,CHN1,RHOF,RHOD,CELSR1,ARHGEF10,ARHGEF4,DOCK4,RIPOR2,STARD8,PRAG1,SETDB1,F11R,IQSEC1,DOCK3,SH2D3A,ECT2,LPAR1,ARHGEF10L,FAM13A,WASF2,SPRY1,SPRY2,ERBB2,NET1,F2RL1,FGF2,ARAP1,RRAS2,SH2B2,DENND3,PREX2,SRC,ARHGEF16,KANK1,RND1,FGD4,GNA12,MCF2L,GPR4,RAB35,GPR35,AKAP13,CGNL1,ARHGAP45,CDC42EP4,TRIO,SH3B…
GO: Biological Process	GO:0022402	cell cycle process	2.465e-07	0.002204	2.022e-05	0.0001956	173	1671	TMEM250,ABL1,MAP4,MCM3,SGO1,AXIN2,FZD9,MTA3,MAD1L1,STAG3L3,MN1,ANK3,HUS1B,NTMT1,PIWIL4,TRIM71,APP,CDC14A,PLPP2,ASCL1,CCNB1IP1,MYBL2,MYH9,NEK10,RAB11A,BARD1,BLM,NEK2,BMP7,ZFP36L1,BUB1,BUB1B,OSGIN2,NOTCH2,BRSK2,CCNA2,CCNB1,CCND3,USP8,PEBP1,CCNB2,CTDP1,CDK1,PBX1,CDC25C,AURKB,CDK6,CDKN1B,DCDC1,CENPC,CKS1B,FBXO7,RMI2,NEK7,SYF2,PTPA,ARHGEF10,CSNK1E,CTNNB1,RNF212B,RAB11FIP3,PABIR1,HAUS6,RIPOR2,SLC38A9,P…
GO: Biological Process	GO:0043010	camera-type eye development	2.495e-07	0.002231	2.028e-05	0.0001963	57	394	ACTL6A,TRPM1,BCAR3,SHROOM2,MTNR1B,BMP7,NF1,NOTCH2,CDKN1B,SERPINF1,NECTIN3,CRX,CRYBB3,CTNNB1,CASZ1,RARB,SPRED1,GDF11,RPL24,SPRY1,SPRY2,LPCAT1,SOX8,GRHL2,RXRA,CITED2,FGF2,FGFR3,FGFR2,FLT1,SKI,SOX2,SOX9,SOX11,NES,SP1,GAS1,GJA1,GLI3,KDM2B,PDS5A,STRA6,GPD2,GPM6A,TSPAN12,SLC7A11,WNT7A,YY1,BCL11B,CRB2,FZD5,SLC17A7,RPGRIP1,LMX1B,LRP5,SMAD3,MAF
GO: Biological Process	GO:0045597	positive regulation of cell differentiation	3.055e-07	0.002732	2.461e-05	0.0002381	116	1020	ABL1,ADAM8,AXIN2,PARP1,ADRA2B,PREX1,TSHZ3,APP,FEZF1,ASCL1,ATOH1,RAB11A,RIPK2,BMP7,BMPR1A,ZFP36L1,NOTCH2,DDR2,SPAG9,PIAS2,CDH4,SERPINF1,PIM1,PLA2G2A,PLXNA1,TMEM64,SOX13,MIR125B1,TENM4,MIR145,CSNK1E,SS18L1,MIR200C,KDM4A,PRKCZ,CTNNA1,CTNNB1,MAPK9,CUX1,OCSTAMP,BOC,RIPOR2,DAG1,GDPD2,F11R,PTPRZ1,TESC,DMD,DNMT3B,RARB,REST,ECT2,LIN28A,EFNA5,ROBO2,TRIB1,NET1,RPS6KA1,ETV5,MECOM,SOX8,SALL1,YAP1,FGF2,FGFR1,F…
GO: Biological Process	GO:0032989	cellular component morphogenesis	3.958e-07	0.003539	3.16e-05	0.0003057	106	914	ABL1,MAP2,MATN2,SEMA6A,ULK1,ANK3,APP,TCAP,FEZF1,RERE,ATOH1,RAB11A,BMP7,MTMR2,NOTCH2,CNTN4,BRSK2,SPAG9,SYT2,PIAS2,CD9,CDH4,DCLK1,SLC25A46,CHN1,LMOD1,PLXNA1,TENM4,SS18L1,CSRP2,PRKCZ,CTNNB1,RIMS2,CUX1,BOC,DAG1,PTPRZ1,NECTIN2,EFNA5,CELSR2,MYH14,WASF2,ROBO2,EPHB4,RPL24,ERBB2,ETV1,LGR4,EXT1,ATXN2,FGFR3,FGFR2,CXCL12,SEMA6B,SEMA4D,DCDC2,EMB,ARX,SIAH1,FHOD3,PREX2,TRAK1,IGF2BP1,STAU2,GAB1,NES,SPP1,SRC,GAS1…
GO: Biological Process	GO:0090287	regulation of cellular response to growth factor stimulus	4.559e-07	0.004077	3.608e-05	0.0003491	51	343	ABL1,SEMA6A,ULK1,LTBP4,VASN,RASL11B,FGFRL1,FGF16,NOTCH2,FURIN,MIR200C,CTNNB1,IL17RD,DMD,TMEM204,MYOF,LATS2,SPRED1,SPRY1,SPRY2,NANOG,CITED2,FGF1,FGF2,FGFR1,SFRP1,SFRP2,CTDSPL2,SKI,WFIKKN1,PRDM14,SORL1,SOX11,ZNF423,SMOC2,STK11,GPC3,TCF4,TDGF1,SIRT1,TSPAN12,SLC2A10,UBB,RBPJ,CRB2,RGMA,SMURF1,LRP2,SMAD3,SMAD4,SMAD6
GO: Biological Process	GO:0007167	enzyme linked receptor protein signaling pathway	5.611e-07	0.005017	4.401e-05	0.0004258	128	1168	ABL1,PARP1,AP2A2,SEMA6A,ULK1,BCAR3,LTBP4,CILP,VASN,SESN3,TRIM71,DGKD,MST1,RASL11B,ATP6V0C,MYO1E,ADAM9,FGFRL1,FGF16,BMP7,BMPR1A,NOTCH2,ROR1,DDR2,CCND3,FURIN,PDK2,CHN1,EPS15L1,PIP4K2A,EPN1,DDIT4,POU5F1,MIR200C,PRKCZ,CTNNB1,IL17RD,PRL,ESRP1,PTPN2,F11R,PTPRG,FGF19,PHIP,SH2B3,TMEM204,PTPRU,MYOF,EFNA5,LATS2,WASF2,SPRED1,GDF11,EPHB4,SPRY1,EPS15,SPRY2,ERBB2,NANOG,EXT1,CITED2,ESRP2,ATXN7,FER,FGF1,FGF2,FGF…
GO: Biological Process	GO:0060322	head development	5.74e-07	0.005132	4.463e-05	0.0004318	105	910	ABL1,MBP,EOMES,NLGN4X,AK4,ULK1,APP,SHROOM2,FEZF1,ASCL1,RERE,ATOH1,BMP7,BMPR1A,NF1,CNTN4,C21orf91,PBX1,PBX3,DCLK1,CDK6,SLC25A46,GPR37L1,SECISBP2,PCDH18,DDIT4,CSNK1E,CTNNB1,CTNND1,HYDIN,PTPRG,TRAPPC9,CRISPLD2,RARB,DYNC2H1,RFX4,LPAR1,EFNA5,CELSR2,ROBO2,RORA,VCX,MECOM,EXT1,GRHL2,SALL1,ATXN2,FGF2,FGFR1,FGFR3,FGFR2,CXCL12,FOXJ1,FOXO3,SFRP1,SFRP2,ARX,STIL,SKI,IGF2BP1,CDK5RAP3,SMARCA1,SOX2,GABRB3,SOX9,NE…
GO: Biological Process	GO:0090092	regulation of transmembrane receptor protein serine/threonine kinase signaling pathway	6.003e-07	0.005368	4.628e-05	0.0004478	44	280	ABL1,PARP1,LTBP4,CILP,VASN,RASL11B,BMP7,BMPR1A,NOTCH2,FURIN,POU5F1,IL17RD,LATS2,SPRED1,GDF11,SPRY1,SPRY2,NANOG,CITED2,SFRP1,SFRP2,CTDSPL2,SKI,WFIKKN1,SORL1,SOX11,ZNF423,ZC3H3,STK11,GPC3,RBPMS,TDGF1,SIRT1,LEFTY2,SLC2A10,UBB,RBPJ,CRB2,RGMA,SMURF1,LRP2,SMAD3,SMAD4,SMAD6
GO: Biological Process	GO:0055017	cardiac muscle tissue growth	6.203e-07	0.005547	4.741e-05	0.0004587	26	125	SORBS2,BMPR1A,CCNB1,CTDP1,CDK1,PIM1,TENM4,VGLL4,CTNNB1,RXRA,CITED2,YAP1,FGF1,FGF2,FGFR1,FGFR2,GJA1,GLI1,SIRT1,HEY2,AKAP13,SAV1,COL14A1,YY1,RBPJ,JARID2
GO: Biological Process	GO:0030177	positive regulation of Wnt signaling pathway	6.316e-07	0.005648	4.786e-05	0.0004631	34	191	ABL1,AXIN2,FZD9,ATP6V0C,CSNK1G1,USP8,POU5F1,PPM1B,MIR145,CSNK1E,CSNK1G3,PSMB2,PSMB7,PTK7,CDC73,LRRK1,LGR4,SALL1,YAP1,FGF2,FGFR3,FGFR2,SFRP1,SFRP2,ANKRD6,SKI,SRC,KANK1,GPC3,TERT,NRARP,NKD1,RBPJ,SMAD3
GO: Biological Process	GO:0048732	gland development	6.725e-07	0.006014	5.054e-05	0.000489	69	527	ABL1,MAD1L1,AK4,MST1,ASCL1,ZDHHC21,BMP7,BMPR1A,NF1,NOTCH2,CCNB2,PBX1,CDKN1B,SERPINF1,PLXNA1,FA2H,CTNNB1,CTNND1,PRL,ESRP1,DAG1,ATP2C2,ELF3,SLC29A1,RPS6KA1,ETV5,RXRA,CITED2,ESRP2,SALL1,FGF1,FGF2,FGFR1,FGFR2,PSAPL1,SFRP1,SRSF5,LSR,CDK5RAP3,SOX2,SOX9,SP1,GAK,SRC,STAT5A,STAT6,GJA1,STK11,GLI1,GLI2,GLI3,COBL,STRA6,TDGF1,TFAP2C,CBX7,HK2,TYR,ZIC3,BCL11B,RBPJ,IL6,JARID2,KRT18,LAMA5,HMGA2,LRP5,SMAD3,SMAD4
GO: Biological Process	GO:0035023	regulation of Rho protein signal transduction	7.35e-07	0.006572	5.477e-05	0.0005299	28	142	ABCA1,ABL1,PREX1,FGD2,ARHGAP42,ARHGEF10,ARHGEF4,RIPOR2,STARD8,PRAG1,F11R,ECT2,LPAR1,ARHGEF10L,NET1,F2RL1,PREX2,ARHGEF16,KANK1,FGD4,MCF2L,GPR4,GPR35,AKAP13,TRIO,VAV2,CDC42SE2,FGD3
GO: Biological Process	GO:0050767	regulation of neurogenesis	7.425e-07	0.006639	5.487e-05	0.0005309	61	447	MAP2,SEMA6A,ULK1,FEZF1,ASCL1,RAB11A,BMP7,BMPR1A,NF1,PIAS2,CDH4,SERPINF1,GPR37L1,PLXNA1,MIR125B1,TENM4,SS18L1,KDM4A,CTNNA1,CTNNB1,CUX1,BHLHE41,DAG1,PTPRZ1,DRD3,REST,LIN28A,EFNA5,ROBO2,ETV5,SOX8,YAP1,FGFR3,CXCL12,SEMA6B,SEMA4D,SKI,TRAK1,STAU2,SORL1,SOX2,SOX11,NKX6-2,SPP1,STK11,GLI3,ADNP,TERT,HEY2,DUSP10,TRPC6,HMGB2,WNT7A,ID1,XRCC2,IL6,RNF112,RGMA,LIMK1,HMGA2,LRP2
GO: Biological Process	GO:0010647	positive regulation of cell communication	7.648e-07	0.006839	5.56e-05	0.000538	194	1952	ABL1,MAOA,ACTN4,ADAM8,AXIN2,FZD7,FZD9,ADORA2B,PARP1,ADRA2B,MID1,BCAR3,MN1,TSHZ3,ANK3,FGD2,MAP4K3,DGKD,APP,ASCL1,MTNR1B,ATP6V0C,NEK10,RIPK2,FGF16,BMP7,BMPR1A,NF1,CSNK1G1,BUB1,NOTCH2,ROR1,SPAG9,USP8,P2RX4,PEBP1,FURIN,DGKI,PAWR,CDK1,VAPA,TRIML2,MFHAS1,CTSC,GPR37L1,SSH1,PLA2G1B,PLA2G2A,PMAIP1,SLC4A8,LITAF,POU5F1,PPM1B,MIR145,CSNK1E,CSNK1G3,PRKCG,CTBP2,PRKCZ,CTNNA1,CTNNB1,MAPK9,MAPK10,RIMS2,PRL,NLRP12…
GO: Biological Process	GO:0010941	regulation of cell death	7.648e-07	0.006839	5.56e-05	0.000538	194	1952	ABL1,KCNH8,ACTN4,ADAM8,AXIN2,FZD9,PARP1,ULK1,PREX1,CD200,ANK2,FGD2,APP,MST1,ASCL1,MTNR1B,ATOH1,MUC4,MYBL2,ACER2,ATP6V0C,RIPK2,BARD1,BLM,BMP7,BMPR1A,NF1,ZFP36L1,TAX1BP1,BUB1,RASSF3,NOTCH2,PAWR,CDK1,AURKB,CDKN1B,CTSC,SERPINF1,GPR37L1,CHM,SERPINB9,SSH1,PIM1,RETREG1,FBXO7,ZFAND6,PLA2G1B,PMAIP1,DDIT4,CLDN7,MIR101-1,MIR125B1,PPP2R2B,PTPA,MIR145,PRKCG,MIR200C,KDM4A,PRKCZ,CTNNA1,ARHGEF4,CTNNB1,MAPK9,PROD…
GO: Biological Process	GO:0031400	negative regulation of protein modification process	8.284e-07	0.007407	5.974e-05	0.000578	78	624	ABL1,PPP1R14A,DYSF,PLPP3,ACER2,BMP7,NF1,SPAG9,CCNB1,PEBP1,CDKN1B,MFHAS1,CACTIN,FBXO7,DDIT4,MIR101-1,PTPA,PPP1R16B,PRKAR1B,PRKCG,KDM4A,PRKCZ,CTNNB1,PABIR1,NLRP12,PHACTR2,BCOR,PTPN2,PTPN13,PPP1R37,TESC,DMD,DNMT3B,SH2B3,DUSP5,LRRK1,HEXIM2,LATS2,SPRED1,SENP2,VPS28,TRIB1,ENSA,SPRY1,SPRY2,KIRREL2,HMG20A,USP44,FBLN1,MAD2L2,SEMA4D,SET,SFRP1,SFRP2,SKI,CDK5RAP3,OCLN,KDM4B,SORL1,SWAP70,KDM4C,HDAC8,TPPP,NXN,…
GO: Biological Process	GO:0001932	regulation of protein phosphorylation	8.59e-07	0.007682	6.145e-05	0.0005946	144	1362	ABL1,ADAM8,AXIN2,ADORA2B,ADRA2B,BCAR3,FGD2,MAP4K3,DGKD,APP,MST1,PLPP1,PLPP3,NEK10,ADAM9,RIPK2,FGF16,BLM,BMP7,BMPR1A,NF1,DDR2,SPAG9,CCNA2,CCNB1,CCNC,CCND3,PEBP1,CCNB2,DGKI,CDK1,CDC25C,CDKN1B,CKS1B,CACTIN,PIM1,ETAA1,FBXO7,PLA2G1B,SERTAD1,DDIT4,MAP3K8,MIR125B1,PPP2R5C,PRKAR1B,PRKCZ,CTNND1,MAPK9,MAPK10,NLRP12,DAG1,NCAPG2,PTPN2,PTPN13,PTPRZ1,TESC,DMD,FGF19,PHIP,CCNJL,DOCK3,DRD4,SH2B3,DUSP5,SH2D3A,LRRK…
GO: Biological Process	GO:0023056	positive regulation of signaling	8.796e-07	0.007865	6.242e-05	0.000604	194	1956	ABL1,MAOA,ACTN4,ADAM8,AXIN2,FZD7,FZD9,ADORA2B,PARP1,ADRA2B,MID1,BCAR3,MN1,TSHZ3,FGD2,MAP4K3,DGKD,APP,ASCL1,MTNR1B,ATP6V0C,NEK10,RIPK2,FGF16,BMP7,BMPR1A,NF1,CSNK1G1,BUB1,NOTCH2,ROR1,SPAG9,USP8,P2RX4,PEBP1,FURIN,DGKI,PAWR,CDK1,VAPA,TRIML2,MFHAS1,CTSC,GPR37L1,SSH1,PLA2G1B,PLA2G2A,PMAIP1,SLC4A8,LITAF,POU5F1,PPM1B,MIR145,CSNK1E,CSNK1G3,PRKCG,CTBP2,PRKCZ,CTNNA1,CTNNB1,MAPK9,MAPK10,RIMS2,PRL,NLRP12,SLC3…
GO: Biological Process	GO:0032990	cell part morphogenesis	9.32e-07	0.008334	6.562e-05	0.000635	95	809	ABL1,MAP2,MATN2,SEMA6A,ULK1,ANK3,APP,FEZF1,RERE,ATOH1,RAB11A,BMP7,NOTCH2,CNTN4,BRSK2,SPAG9,SYT2,PIAS2,CDH4,DCLK1,SLC25A46,CHN1,PLXNA1,SS18L1,PRKCZ,CTNNB1,RIMS2,CUX1,BOC,DAG1,PTPRZ1,NECTIN2,EFNA5,CELSR2,MYH14,WASF2,ROBO2,EPHB4,RPL24,ERBB2,ETV1,LGR4,EXT1,ATXN2,FGFR3,FGFR2,CXCL12,SEMA6B,SEMA4D,DCDC2,EMB,ARX,SIAH1,PREX2,TRAK1,IGF2BP1,STAU2,GAB1,NES,SPP1,SRC,GAS1,GBX2,CLASP2,GJA1,STK11,DIP2A,KANK1,GLI…
GO: Biological Process	GO:0007498	mesoderm development	9.445e-07	0.008446	6.598e-05	0.0006384	42	266	MBP,EOMES,FZD7,PLPP3,BMP7,BMPR1A,ZFP36L1,POU5F1,SYF2,TENM4,MIR145,MIR200C,CTNNB1,DAG1,CDC73,DUSP5,PALB2,GDF11,NANOG,EXT1,CITED2,SALL1,YAP1,FGFR1,FGFR2,SFRP1,SFRP2,SOX2,CLASP2,GJA1,GPC3,POFUT2,NSD1,TDGF1,TEAD1,SSBP3,HSBP1,CRB2,HMGA2,LRP5,SMAD3,SMAD4
GO: Biological Process	GO:0002088	lens development in camera-type eye	9.605e-07	0.008588	6.658e-05	0.0006442	22	97	BCAR3,SHROOM2,CDKN1B,NECTIN3,CRYBB3,CTNNB1,SPRED1,SPRY1,SPRY2,CITED2,FGF2,FGFR3,FGFR2,SKI,SOX2,SOX11,GJA1,PDS5A,SLC7A11,WNT7A,SMAD3,MAF
GO: Biological Process	GO:0009952	anterior/posterior pattern specification	9.873e-07	0.008829	6.778e-05	0.0006558	39	239	AXIN2,TCAP,FEZF1,BMPR1A,PBX1,PBX3,CELSR1,CTNNB1,BHLHE41,TIFAB,CYP26A1,PALB2,CELSR2,GDF11,SFRP1,SFRP2,SKI,GBX2,GPC3,GLI2,GLI3,KDM2B,COBL,PDS5A,TDGF1,HEY2,SSBP3,NRARP,XRCC2,YY1,ZIC3,NKD1,RBPJ,CRB2,FZD5,ALX1,LRP5,SMAD3,SMAD4
GO: Biological Process	GO:0072175	epithelial tube formation	1.001e-06	0.008947	6.778e-05	0.0006558	31	169	ABL1,TRIM71,TCAP,MTHFD1,BMP7,PODXL,CELSR1,CTNNB1,GATAD2A,PTK7,SOX8,GRHL2,CITED2,SALL1,FGF2,FGFR2,SDC4,SFRP1,SFRP2,STIL,SKI,SOX9,SOX11,KDM2B,COBL,MAP3K7,CECR2,RGMA,SALL4,ALX1,LRP2
GO: Biological Process	GO:0001837	epithelial to mesenchymal transition	1.001e-06	0.008947	6.778e-05	0.0006558	31	169	AXIN2,EOMES,VASN,BMP7,BMPR1A,PAWR,CTNNB1,IL17RD,DAG1,ZNF750,TRIM62,SPRED1,SPRY1,SPRY2,FGFR1,FGFR2,MAD2L2,SFRP1,SFRP2,SOX9,CLASP2,GJA1,POFUT2,HEY2,RBPJ,IL6,CRB2,HMGA2,ALX1,SMAD3,SMAD4
GO: Biological Process	GO:0051336	regulation of hydrolase activity	1.034e-06	0.009247	6.953e-05	0.0006728	152	1460	AGAP5,SERPINE3,ABL1,MAP2,MBP,PPP1R14A,LMTK3,TBC1D14,BCAR3,PREX1,CD200,FGD2,APP,ATP1B1,MMUT,ACER2,ARHGAP42,MIR339,RIPK2,NF1,SERPING1,NMBR,BRSK2,SERPINH1,OPRL1,P2RY2,PEBP1,FURIN,DGKI,PAWR,SERPINF1,CHM,CHN1,SERPINB9,A2ML1,PLA2G1B,PLXNA1,TMEM64,RASAL2,PMAIP1,WFDC3,PPP2R2B,PTPA,PPP2R5C,GNA14,ARHGEF10,VCAN,PPP1R16B,PRKCZ,MAPK9,PABIR1,DOCK4,NLRP12,PHACTR2,RIPOR2,PRTN3,STARD8,TBC1D5,DHX9,F11R,PTPRN2,RABG…
GO: Biological Process	GO:0045859	regulation of protein kinase activity	1.072e-06	0.00959	7.157e-05	0.0006925	104	911	ABL1,ADAM8,AXIN2,ADORA2B,ADRA2B,FGD2,MAP4K3,DGKD,APP,MST1,PLPP1,NEK10,ADAM9,RIPK2,FGF16,BLM,BMP7,NF1,DDR2,SPAG9,CCNA2,CCNB1,CCNC,CCND3,CCNB2,DGKI,CDK1,CDC25C,CDKN1B,CKS1B,PIM1,ETAA1,FBXO7,PLA2G1B,SERTAD1,MAP3K8,MIR125B1,PPP2R5C,PRKAR1B,PRKCZ,CTNND1,MAPK10,NLRP12,DAG1,NCAPG2,PTPN2,TESC,CCNJL,DOCK3,DRD4,SH2B3,DUSP5,ECT2,LPAR1,HEXIM2,EFNA5,LATS2,SPRED1,TRIB1,SPRY1,SPRY2,ERBB2,FGF1,FGF2,FGFR1,SNX9,SD…
GO: Biological Process	GO:0048858	cell projection morphogenesis	1.091e-06	0.009758	7.228e-05	0.0006994	93	790	ABL1,MAP2,MATN2,SEMA6A,ULK1,ANK3,APP,FEZF1,RERE,ATOH1,RAB11A,BMP7,NOTCH2,CNTN4,BRSK2,SPAG9,SYT2,PIAS2,CDH4,DCLK1,SLC25A46,CHN1,PLXNA1,SS18L1,PRKCZ,CTNNB1,RIMS2,CUX1,BOC,DAG1,PTPRZ1,EFNA5,CELSR2,WASF2,ROBO2,EPHB4,RPL24,ERBB2,ETV1,LGR4,EXT1,ATXN2,FGFR3,FGFR2,CXCL12,SEMA6B,SEMA4D,DCDC2,EMB,ARX,SIAH1,PREX2,TRAK1,IGF2BP1,STAU2,GAB1,NES,SPP1,SRC,GAS1,GBX2,CLASP2,GJA1,STK11,DIP2A,KANK1,GLI2,GLI3,COBL,GP…
GO: Biological Process	GO:0007266	Rho protein signal transduction	1.168e-06	0.01045	7.681e-05	0.0007432	34	196	ABCA1,ABL1,PREX1,FGD2,ARHGAP42,CDC42EP5,RHOD,CELSR1,ARHGEF10,ARHGEF4,RIPOR2,STARD8,PRAG1,F11R,ECT2,LPAR1,ARHGEF10L,NET1,F2RL1,PREX2,ARHGEF16,KANK1,FGD4,GNA12,MCF2L,GPR4,GPR35,AKAP13,CDC42EP4,TRIO,VAV2,CDC42SE2,FGD3,LIMK1
GO: Biological Process	GO:2000027	regulation of animal organ morphogenesis	1.349e-06	0.01206	8.689e-05	0.0008407	35	206	ABL1,FZD7,AP2A2,BMP7,BMPR1A,ROR1,POU5F1,CELSR1,CTNNB1,PSMB2,PSMB7,PTK7,CELSR2,ROBO2,SPRY1,LGR4,ETV5,SOX8,CITED2,SALL1,ZNRF3,GPC4,FGF1,FGF2,FGFR1,SFRP1,SFRP2,ANKRD6,SOX9,GPC3,WNT7A,NKD1,RBPJ,FZD5,SMURF1
GO: Biological Process	GO:0017145	stem cell division	1.356e-06	0.01213	8.689e-05	0.0008407	25	122	FZD7,TRIM71,ZFP36L1,PIM1,MIR145,NANOG,ETV5,ETV6,MECOM,EXT1,FBLN1,ZNRF3,YAP1,FGF2,FGFR1,SFRP2,SOX11,NES,GJA1,TAF4B,TERT,HMGB2,WNT7A,HMGA2,EPCAM
GO: Biological Process	GO:0030155	regulation of cell adhesion	1.36e-06	0.01216	8.689e-05	0.0008407	96	827	ABL1,MBP,ACTN4,DYSF,ADAM8,FZD7,MAD1L1,SEMA6A,PREX1,ANK3,PLPP3,MUC4,ACER2,ZDHHC21,ADAM9,RIPK2,BLM,BMP7,NF1,CD9,PAWR,CDK6,MAGI1,CYTH1,PLXNA1,RHOD,PODXL,MAP3K8,CLDN7,SOX13,PRKCZ,RIPOR2,DAG1,PTPN2,F11R,PTPRG,PTPRZ1,TESC,DMD,SH2B3,KIF26B,PTPRU,EDIL3,EFNA5,CELSR2,EPHB4,ERBB2,NET1,CITED2,FBLN1,MAD2L2,CCL25,SDC4,CXCL12,FOXJ1,SEMA4D,SFRP1,SFRP2,ST6GAL1,FUT9,SOX2,SOX9,SWAP70,SPN,SPP1,LRRC32,SRC,CLASP2,SMOC…
GO: Biological Process	GO:0048568	embryonic organ development	1.37e-06	0.01225	8.689e-05	0.0008407	68	527	EOMES,MMP16,TCAP,MTHFD1,ATOH1,BMP7,BMPR1A,ZFP36L1,NOTCH2,PBX1,PBX3,HS6ST1,EPN1,SYF2,CELSR1,LRIG1,CTNNB1,RIPOR2,TIFAB,PTK7,RARB,SH2B3,DNAJB6,REST,PALB2,VASH2,INSIG2,SENP2,SPRY2,GRHL2,CITED2,SALL1,YAP1,FGFR1,FGFR2,STIL,PLK4,GAB1,SOX2,SOX9,SOX11,NES,SP1,GAS1,GBX2,GJA1,GLI1,GLI2,GLI3,KDM2B,COBL,STRA6,TEAD1,TEAD4,TEAD3,HEY2,HSPG2,NDST1,ID3,ZIC3,RBPJ,CRB2,RNF112,FZD5,KRT8,LLGL2,ALX1,SMAD3
GO: Biological Process	GO:0000278	mitotic cell cycle	1.389e-06	0.01242	8.689e-05	0.0008407	121	1108	ABL1,MAP4,MCM3,SGO1,MTA3,MAD1L1,ANK3,HUS1B,TRIM71,APP,CDC14A,ASCL1,MYBL2,RAB11A,BLM,NEK2,BMP7,ZFP36L1,BUB1,BUB1B,BRSK2,CCNA2,CCNB1,CCND3,USP8,PEBP1,CCNB2,CTDP1,CDK1,PBX1,CDC25C,AURKB,CDK6,CDKN1B,DCDC1,CENPC,CKS1B,FBXO7,NEK7,SYF2,PTPA,ARHGEF10,CSNK1E,CTNNB1,PABIR1,HAUS6,RIPOR2,PSMB2,DLGAP5,PSMB7,MELK,NCAPG2,GINS1,CABLES1,CDC73,PHIP,CCNJL,DRD3,ARID3A,RBL1,ECT2,GMNN,LATS2,HASPIN,SENP2,ENSA,RPL24,SPR…
GO: Biological Process	GO:0140014	mitotic nuclear division	1.389e-06	0.01242	8.689e-05	0.0008407	121	1108	ABL1,MAP4,MCM3,SGO1,MTA3,MAD1L1,ANK3,HUS1B,TRIM71,APP,CDC14A,ASCL1,MYBL2,RAB11A,BLM,NEK2,BMP7,ZFP36L1,BUB1,BUB1B,BRSK2,CCNA2,CCNB1,CCND3,USP8,PEBP1,CCNB2,CTDP1,CDK1,PBX1,CDC25C,AURKB,CDK6,CDKN1B,DCDC1,CENPC,CKS1B,FBXO7,NEK7,SYF2,PTPA,ARHGEF10,CSNK1E,CTNNB1,PABIR1,HAUS6,RIPOR2,PSMB2,DLGAP5,PSMB7,MELK,NCAPG2,GINS1,CABLES1,CDC73,PHIP,CCNJL,DRD3,ARID3A,RBL1,ECT2,GMNN,LATS2,HASPIN,SENP2,ENSA,RPL24,SPR…
GO: Biological Process	GO:1903047	mitotic cell cycle process	1.389e-06	0.01242	8.689e-05	0.0008407	121	1108	ABL1,MAP4,MCM3,SGO1,MTA3,MAD1L1,ANK3,HUS1B,TRIM71,APP,CDC14A,ASCL1,MYBL2,RAB11A,BLM,NEK2,BMP7,ZFP36L1,BUB1,BUB1B,BRSK2,CCNA2,CCNB1,CCND3,USP8,PEBP1,CCNB2,CTDP1,CDK1,PBX1,CDC25C,AURKB,CDK6,CDKN1B,DCDC1,CENPC,CKS1B,FBXO7,NEK7,SYF2,PTPA,ARHGEF10,CSNK1E,CTNNB1,PABIR1,HAUS6,RIPOR2,PSMB2,DLGAP5,PSMB7,MELK,NCAPG2,GINS1,CABLES1,CDC73,PHIP,CCNJL,DRD3,ARID3A,RBL1,ECT2,GMNN,LATS2,HASPIN,SENP2,ENSA,RPL24,SPR…
GO: Biological Process	GO:0051130	positive regulation of cellular component organization	1.403e-06	0.01255	8.715e-05	0.0008432	138	1304	ABCA1,ABL1,JDP2,ACTN4,PARP1,ULK1,DGKD,APP,FHOD1,ADAM9,RAB11A,NEK2,BMP7,NF1,CDC42EP5,ROR1,DDR2,SYT2,PIAS2,CCNB1,P2RY2,PEBP1,CBFA2T2,CDH4,AURKB,CDKN1B,SERPINF1,SSH1,PIP4K2A,FBXO7,LMOD1,EPN1,PLXNA1,PMAIP1,NEK7,FAM98A,MIRLET7I,ARHGEF10,SS18L1,MIR200C,CTNNB1,MAPK9,CUX1,OCSTAMP,RIPOR2,TBC1D5,DLGAP5,DAG1,DAZL,FNBP1L,DDB2,PTK7,SETDB1,PTPRZ1,IQSEC1,DMD,PHIP,DNMT3B,DRD3,COLGALT1,LPAR1,ARHGEF10L,EEF1A1,KATN…
GO: Biological Process	GO:0043067	regulation of programmed cell death	1.421e-06	0.0127	8.76e-05	0.0008476	178	1777	ABL1,KCNH8,ACTN4,ADAM8,FZD9,PARP1,PREX1,ANK2,FGD2,APP,MST1,ASCL1,MTNR1B,ATOH1,MUC4,MYBL2,ACER2,ATP6V0C,RIPK2,BARD1,BLM,BMP7,BMPR1A,NF1,ZFP36L1,TAX1BP1,BUB1,RASSF3,NOTCH2,PAWR,CDK1,AURKB,CDKN1B,CTSC,CHM,SERPINB9,PIM1,RETREG1,ZFAND6,PLA2G1B,PMAIP1,CLDN7,MIR101-1,MIR125B1,PPP2R2B,PTPA,MIR145,PRKCG,PRKCZ,CTNNA1,ARHGEF4,CTNNB1,MAPK9,BNC2,SERBP1,MELK,PTGIS,PTMA,PTPN2,TMEM161A,PTPRZ1,ANKRD2,NQO1,CDC73,P…
GO: Biological Process	GO:0014855	striated muscle cell proliferation	1.508e-06	0.01349	9.186e-05	0.0008888	21	92	BMPR1A,CCNB1,CDK1,PIM1,TENM4,VGLL4,CTNNB1,RXRA,CITED2,YAP1,FGF1,FGF2,FGFR1,FGFR2,GJA1,GLI1,SIRT1,HEY2,SAV1,RBPJ,JARID2
GO: Biological Process	GO:0120039	plasma membrane bounded cell projection morphogenesis	1.51e-06	0.0135	9.186e-05	0.0008888	92	785	ABL1,MAP2,MATN2,SEMA6A,ULK1,ANK3,APP,FEZF1,RERE,ATOH1,RAB11A,BMP7,NOTCH2,CNTN4,BRSK2,SPAG9,SYT2,PIAS2,CDH4,DCLK1,SLC25A46,CHN1,PLXNA1,SS18L1,PRKCZ,CTNNB1,RIMS2,CUX1,BOC,DAG1,PTPRZ1,EFNA5,CELSR2,WASF2,ROBO2,EPHB4,RPL24,ERBB2,ETV1,LGR4,EXT1,ATXN2,FGFR3,FGFR2,CXCL12,SEMA6B,SEMA4D,DCDC2,EMB,ARX,SIAH1,PREX2,TRAK1,IGF2BP1,STAU2,GAB1,SPP1,SRC,GAS1,GBX2,CLASP2,GJA1,STK11,DIP2A,KANK1,GLI2,GLI3,COBL,GPM6A,…
GO: Biological Process	GO:0000280	nuclear division	1.54e-06	0.01377	9.307e-05	0.0009005	136	1283	ABL1,MAP4,MCM3,SGO1,MTA3,MAD1L1,ANK3,HUS1B,PIWIL4,TRIM71,APP,CDC14A,ASCL1,CCNB1IP1,MYBL2,MYH9,RAB11A,BLM,NEK2,BMP7,ZFP36L1,BUB1,BUB1B,OSGIN2,BRSK2,CCNA2,CCNB1,CCND3,USP8,PEBP1,CCNB2,CTDP1,CDK1,PBX1,CDC25C,AURKB,CDK6,CDKN1B,DCDC1,CENPC,CKS1B,FBXO7,NEK7,SYF2,PTPA,ARHGEF10,CSNK1E,CTNNB1,RNF212B,PABIR1,HAUS6,RIPOR2,PSMB2,DLGAP5,PSMB7,DAZL,MELK,NCAPG2,GINS1,CABLES1,CDC73,PHIP,CCNJL,DRD3,ARID3A,RBL1,EC…
GO: Biological Process	GO:0060828	regulation of canonical Wnt signaling pathway	1.591e-06	0.01423	9.548e-05	0.0009239	46	309	AXIN2,FZD7,FZD9,APP,CSNK1G1,USP8,TMEM64,POU5F1,SOX13,PPM1B,MIR145,CSNK1E,CSNK1G3,CTNNB1,CTNND1,PSMB2,PSMB7,PTK7,LRRK1,PTPRU,LATS2,LGR4,JADE1,ZNRF3,YAP1,FGF2,FGFR3,FGFR2,MAD2L2,FOXO3,SFRP1,SFRP2,ANKRD6,SOX2,SOX9,SRC,STK11,KANK1,GPC3,RBMS3,GLI1,GLI3,NRARP,NKD1,RBPJ,SMAD3
GO: Biological Process	GO:0060441	epithelial tube branching involved in lung morphogenesis	1.636e-06	0.01463	9.756e-05	0.0009439	13	39	CELSR1,CTNNB1,ESRP1,DAG1,SPRY1,SPRY2,EXT1,ESRP2,YAP1,FGFR2,SOX2,SOX9,HMGA2
GO: Biological Process	GO:0060070	canonical Wnt signaling pathway	1.68e-06	0.01502	9.948e-05	0.0009625	51	358	AXIN2,FZD7,FZD9,APP,PLPP3,CSNK1G1,USP8,TMEM64,POU5F1,SOX13,PPM1B,MIR145,CSNK1E,CSNK1G3,CTNNB1,CTNND1,PSMB2,PSMB7,PTK7,LRRK1,PTPRU,LATS2,LGR4,EXT1,JADE1,ZNRF3,YAP1,FGF2,FGFR3,FGFR2,MAD2L2,FOXO3,SFRP1,SFRP2,ANKRD6,SOX2,SOX9,SRC,STK11,KANK1,GPC3,RBMS3,GLI1,GLI3,NRARP,WNT7A,NKD1,RBPJ,FZD5,LRP5,SMAD3
GO: Biological Process	GO:0010717	regulation of epithelial to mesenchymal transition	1.768e-06	0.01581	0.000104	0.001006	23	108	AXIN2,VASN,BMP7,BMPR1A,PAWR,CTNNB1,IL17RD,DAG1,ZNF750,TRIM62,SPRED1,SPRY1,SPRY2,MAD2L2,SFRP1,SFRP2,CLASP2,POFUT2,IL6,CRB2,ALX1,SMAD3,SMAD4
GO: Biological Process	GO:0071560	cellular response to transforming growth factor beta stimulus	1.821e-06	0.01628	0.0001064	0.00103	43	282	PARP1,LTBP4,CILP,VASN,RASL11B,ADAM9,BMPR1A,ZFP36L1,FURIN,PRKCZ,IL17RD,F11R,LATS2,SPRED1,SPRY1,SPRY2,CITED2,FGFR2,SFRP1,SKI,WFIKKN1,SOX5,SOX9,SOX11,LRRC32,SRC,STK11,MAP3K7,TDGF1,SIRT1,LEFTY2,PARD3,SLC2A10,UBB,WNT7A,ID1,YES1,DUSP22,SMURF1,ZMIZ1,SMAD3,SMAD4,SMAD6
GO: Biological Process	GO:0072089	stem cell proliferation	1.952e-06	0.01746	0.0001134	0.001097	20	86	TRIM71,ZFP36L1,PIM1,NANOG,ETV6,MECOM,FBLN1,ZNRF3,YAP1,FGF2,FGFR1,SFRP2,SOX11,NES,GJA1,TAF4B,TERT,HMGB2,HMGA2,EPCAM
GO: Biological Process	GO:0016331	morphogenesis of embryonic epithelium	1.996e-06	0.01785	0.0001151	0.001114	32	183	ABL1,TRIM71,MTHFD1,BMP7,CELSR1,CTNNB1,GATAD2A,PTK7,SOX8,GRHL2,CITED2,SALL1,FGFR2,SDC4,SFRP1,SFRP2,STIL,SKI,SOX9,SOX11,GLI2,KDM2B,COBL,MAP3K7,CECR2,JAG2,RGMA,LAMA5,SALL4,LLGL2,ALX1,LRP2
GO: Biological Process	GO:0048285	organelle fission	2.009e-06	0.01797	0.0001152	0.001114	140	1336	ABL1,MAP4,MCM3,SGO1,MTA3,MAD1L1,ANK3,HUS1B,PIWIL4,TRIM71,APP,CDC14A,ASCL1,CCNB1IP1,MYBL2,MYH9,RAB11A,BLM,NEK2,BMP7,ZFP36L1,BUB1,BUB1B,OSGIN2,BRSK2,CCNA2,CCNB1,CCND3,USP8,PEBP1,CCNB2,CTDP1,CDK1,PBX1,CDC25C,AURKB,CDK6,SLC25A46,CDKN1B,DCDC1,CENPC,CKS1B,FBXO7,NEK7,SYF2,PPP2R2B,PTPA,ARHGEF10,CSNK1E,CTNNB1,RNF212B,PABIR1,HAUS6,RIPOR2,PSMB2,DLGAP5,PSMB7,DAZL,MELK,NCAPG2,GINS1,CABLES1,CDC73,PHIP,CCNJL,DR…
GO: Biological Process	GO:0007398	ectoderm development	2.123e-06	0.01899	0.0001209	0.00117	37	228	MBP,EOMES,FZD7,PLPP3,BMP7,BMPR1A,POU5F1,SYF2,TENM4,MIR145,MIR200C,CTNNB1,DAG1,CDC73,DUSP5,NANOG,EXT1,SALL1,FGFR1,FGFR2,SFRP1,SFRP2,SOX2,CLASP2,GJA1,GPC3,POFUT2,NSD1,TDGF1,HSBP1,CRB2,ITGA6,SMURF1,HMGA2,LRP5,SMAD3,SMAD4
GO: Biological Process	GO:0040012	regulation of locomotion	2.168e-06	0.01939	0.0001227	0.001187	129	1210	ABL1,ACTN4,DYSF,ADAM8,MIR2355,ADORA2B,SEMA6A,PREX1,CD200,APP,MST1,PLPP3,MYO5A,ADAM9,RAB11A,FGF16,BMP7,BMPR1A,NF1,DDR2,SPAG9,LDB2,CD9,P2RX4,P2RY2,FURIN,SCARB1,PAWR,MIR640,CDK6,SERPINF1,SINHCAF,SSH1,FBXO7,PLXNA1,CNN2,RHOD,PODXL,CLDN7,MIR101-1,MIR145,MIR200C,CTNNA1,DOCK4,C1QTNF8,RIPOR2,DAG1,PRAG1,PTPN2,PTPRG,PTPRZ1,IQSEC1,FGF19,CD99L2,DRD3,DRD4,PTPRU,LPAR1,MCTP1,SPRED1,ROBO2,TRIB1,SPRY2,ERBB2,F2RL1,…
GO: Biological Process	GO:0048812	neuron projection morphogenesis	2.198e-06	0.01965	0.0001236	0.001196	90	770	ABL1,MAP2,MATN2,SEMA6A,ULK1,ANK3,APP,FEZF1,RERE,ATOH1,RAB11A,BMP7,NOTCH2,CNTN4,BRSK2,SPAG9,SYT2,PIAS2,CDH4,DCLK1,SLC25A46,CHN1,PLXNA1,SS18L1,PRKCZ,CTNNB1,RIMS2,CUX1,BOC,DAG1,PTPRZ1,EFNA5,CELSR2,ROBO2,EPHB4,RPL24,ERBB2,ETV1,LGR4,EXT1,ATXN2,FGFR3,FGFR2,CXCL12,SEMA6B,SEMA4D,DCDC2,EMB,ARX,SIAH1,PREX2,TRAK1,IGF2BP1,STAU2,GAB1,SPP1,SRC,GAS1,GBX2,CLASP2,GJA1,STK11,DIP2A,GLI2,GLI3,COBL,GPM6A,GRB7,ADNP,PA…
GO: Biological Process	GO:0021924	cell proliferation in external granule layer	2.225e-06	0.0199	0.0001236	0.001196	9	19	RERE,GPR37L1,RORA,FGF2,ZNF423,GBX2,GLI1,GLI2,LHX5
GO: Biological Process	GO:0021930	cerebellar granule cell precursor proliferation	2.225e-06	0.0199	0.0001236	0.001196	9	19	RERE,GPR37L1,RORA,FGF2,ZNF423,GBX2,GLI1,GLI2,LHX5
GO: Biological Process	GO:0048592	eye morphogenesis	2.318e-06	0.02073	0.000128	0.001238	33	193	TRPM1,BCAR3,SHROOM2,BMP7,NF1,NOTCH2,NECTIN3,CTNNB1,CASZ1,RARB,GDF11,SOX8,CITED2,FGF2,FGFR3,FLT1,SKI,STAU2,SOX2,SOX9,SOX11,SP1,GAS1,GLI3,KDM2B,STRA6,TSPAN12,YY1,NKD1,CRB2,FZD5,RPGRIP1,LRP5
GO: Biological Process	GO:0090596	sensory organ morphogenesis	2.35e-06	0.02102	0.0001289	0.001248	47	323	TRPM1,BCAR3,SHROOM2,TCAP,ATOH1,BMP7,NF1,NOTCH2,NECTIN3,CELSR1,LRIG1,CTNNB1,RIPOR2,TIFAB,CASZ1,PTK7,RARB,REST,INSIG2,GDF11,SPRY2,SOX8,CITED2,FGF2,FGFR1,FGFR3,FGFR2,FLT1,SKI,STAU2,SOX2,SOX9,SOX11,SP1,GAS1,GBX2,GLI2,GLI3,KDM2B,STRA6,TSPAN12,YY1,NKD1,CRB2,FZD5,RPGRIP1,LRP5
GO: Biological Process	GO:0042981	regulation of apoptotic process	2.79e-06	0.02495	0.0001521	0.001472	173	1736	ABL1,KCNH8,ACTN4,ADAM8,FZD9,PARP1,PREX1,ANK2,FGD2,APP,MST1,ASCL1,MTNR1B,ATOH1,MUC4,MYBL2,ACER2,RIPK2,BARD1,BLM,BMP7,BMPR1A,NF1,ZFP36L1,TAX1BP1,BUB1,RASSF3,NOTCH2,PAWR,CDK1,AURKB,CDKN1B,CTSC,CHM,SERPINB9,PIM1,RETREG1,ZFAND6,PLA2G1B,PMAIP1,CLDN7,MIR101-1,MIR125B1,PPP2R2B,PTPA,MIR145,PRKCG,PRKCZ,CTNNA1,ARHGEF4,CTNNB1,MAPK9,BNC2,SERBP1,MELK,PTGIS,PTMA,PTPN2,TMEM161A,PTPRZ1,ANKRD2,NQO1,CDC73,PHIP,DRD3…
GO: Biological Process	GO:0060419	heart growth	2.867e-06	0.02564	0.0001554	0.001503	26	135	SORBS2,BMPR1A,CCNB1,CTDP1,CDK1,PIM1,TENM4,VGLL4,CTNNB1,RXRA,CITED2,YAP1,FGF1,FGF2,FGFR1,FGFR2,GJA1,GLI1,SIRT1,HEY2,AKAP13,SAV1,COL14A1,YY1,RBPJ,JARID2
GO: Biological Process	GO:0060348	bone development	3.168e-06	0.02833	0.0001706	0.001651	38	241	AXIN2,MMP16,DCHS1,NOTCH2,SERPINH1,DHRS3,PIP4K2A,TJP2,PLS3,TIFAB,SETDB1,RABGAP1L,TESC,RARB,SH2B3,LRRK1,TMEM38B,WASF2,INSIG2,EXT1,RYR1,CITED2,FGFR3,FGFR2,SEMA4D,SFRP2,CHSY1,SKI,SOX9,SRC,STC1,GJA1,GLI3,MAP3K7,AKAP13,HSPG2,BBX,LRP5
GO: Biological Process	GO:0042063	gliogenesis	3.226e-06	0.02885	0.0001727	0.001671	51	366	ABL1,MATN2,APP,PLPP3,ASCL1,NF1,ROR1,CD9,P2RX4,CDK1,CDK6,SLC25A46,GPR37L1,FA2H,SOX13,MIR125B1,TENM4,ARHGEF10,VCAN,KDM4A,CTNNB1,DAG1,PTPRZ1,DMD,DRD3,LIN28A,LPAR1,ERBB2,ETV5,SOX8,FGF2,FGFR3,SKI,SOX2,SOX5,SOX9,SOX11,NKX6-2,GLI3,SUN1,TPPP,TERT,DUSP10,PARD3,HEXB,P2RY12,IL6,RNF112,ZMIZ1,HMGA2,LRP2
GO: Biological Process	GO:0051347	positive regulation of transferase activity	3.37e-06	0.03014	0.0001794	0.001736	89	767	ABL1,ADAM8,AXIN2,ADORA2B,ADRA2B,CD200,FGD2,MAP4K3,DGKD,APP,PLPP1,NEK10,ADAM9,RIPK2,NEK2,ROR1,DDR2,NVL,SPAG9,CCNB1,CCND3,DGKI,CDK1,AURKB,CDKN1B,CKS1B,PIM1,ETAA1,PLA2G1B,MAP3K8,NEK7,MIR125B1,PRKAR1B,PRKCZ,CTNNB1,CTNND1,MAPK10,DAG1,NCAPG2,DOCK3,DRD4,DUSP5,ECT2,LPAR1,EFNA5,TRIB1,EPHB4,SPRY2,ERBB2,GRHL2,FGF1,FGF2,FGFR1,FGFR3,FGFR2,SNX9,SDC4,FLT1,FLT4,STIL,ERN2,MAPRE3,MOB1B,INAVA,GAB1,SORL1,SRC,GPRC5C,…
GO: Biological Process	GO:0007178	transmembrane receptor protein serine/threonine kinase signaling pathway	3.477e-06	0.03109	0.0001837	0.001777	55	407	ABL1,PARP1,LTBP4,CILP,VASN,RASL11B,ADAM9,BMP7,BMPR1A,NOTCH2,FURIN,POU5F1,PRKCZ,IL17RD,F11R,LATS2,SPRED1,GDF11,SPRY1,SPRY2,NANOG,EXT1,CITED2,SFRP1,SFRP2,CTDSPL2,SKI,WFIKKN1,SORL1,SOX11,ZNF423,LRRC32,SRC,ZC3H3,STK11,GPC3,MAP3K7,RBPMS,TDGF1,SIRT1,LEFTY2,PARD3,SLC2A10,UBB,ID1,RBPJ,CRB2,DUSP22,RGMA,SMURF1,ZMIZ1,LRP2,SMAD3,SMAD4,SMAD6
GO: Biological Process	GO:0071559	response to transforming growth factor beta	3.492e-06	0.03123	0.0001837	0.001777	43	289	PARP1,LTBP4,CILP,VASN,RASL11B,ADAM9,BMPR1A,ZFP36L1,FURIN,PRKCZ,IL17RD,F11R,LATS2,SPRED1,SPRY1,SPRY2,CITED2,FGFR2,SFRP1,SKI,WFIKKN1,SOX5,SOX9,SOX11,LRRC32,SRC,STK11,MAP3K7,TDGF1,SIRT1,LEFTY2,PARD3,SLC2A10,UBB,WNT7A,ID1,YES1,DUSP22,SMURF1,ZMIZ1,SMAD3,SMAD4,SMAD6
GO: Biological Process	GO:0021534	cell proliferation in hindbrain	3.79e-06	0.03389	0.0001982	0.001917	9	20	RERE,GPR37L1,RORA,FGF2,ZNF423,GBX2,GLI1,GLI2,LHX5
GO: Biological Process	GO:0048863	stem cell differentiation	3.823e-06	0.03419	0.0001988	0.001923	43	290	ABL1,EOMES,AP2A2,SEMA6A,BMP7,BMPR1A,CDK6,POU5F1,CTNNB1,CYP26A1,PSMB2,PSMB7,FGF19,REST,LIN28A,FAM172A,NANOG,EXT1,SOX8,CITED2,YAP1,FGF2,FGFR2,SEMA6B,SEMA4D,SFRP1,SOX2,SOX5,SOX9,SOX11,KDM4C,GBX2,GPM6A,TCF12,WNT7A,RBPJ,JARID2,KRT18,LAMA5,HMGA2,ALX1,EPCAM,SMAD4
GO: Biological Process	GO:0044087	regulation of cellular component biogenesis	3.846e-06	0.03439	0.0001988	0.001924	117	1085	ABCA1,ABL1,MAP2,MAP4,ADD3,PARP1,TBC1D14,ULK1,PREX1,PPFIA1,APP,FHOD1,MYH9,PYDC2,BMP7,CDC42EP5,LDB2,P2RX4,CDKN1B,SSH1,PIP4K2A,LMOD1,EPN1,RHOD,PODXL,POU5F1,FAM98A,CLDN7,MIRLET7I,ARHGEF10,PPP1R16B,PRKCZ,MAPK9,RIPOR2,TBC1D5,DAG1,FNBP1L,DDB2,SETDB1,F11R,SSH3,DNAJB6,REST,ECT2,LPAR1,ARHGEF10L,EFNA5,WASF2,ROBO2,F2RL1,ATXN2,YAP1,LRRTM4,GPC4,FER,SNX9,SDC4,BAIAP2L2,ARAP1,SEMA4D,DCDC2,SFRP1,FHOD3,STIL,EML3,MA…
GO: Biological Process	GO:0048593	camera-type eye morphogenesis	3.93e-06	0.03514	0.0002009	0.001944	28	154	TRPM1,BCAR3,SHROOM2,BMP7,NF1,NOTCH2,NECTIN3,CTNNB1,CASZ1,GDF11,SOX8,CITED2,FGFR3,FLT1,SKI,SOX2,SOX9,SOX11,SP1,GLI3,KDM2B,STRA6,TSPAN12,YY1,CRB2,FZD5,RPGRIP1,LRP5
GO: Biological Process	GO:0007015	actin filament organization	3.931e-06	0.03516	0.0002009	0.001944	61	470	ABL1,ACTN4,ADD3,PREX1,SORBS2,PPFIA1,SHROOM2,TCAP,FHOD1,MYH9,MYO1E,MYO5A,CDC42EP5,PDLIM1,PAWR,SSH1,PLA2G1B,LMOD1,RHOF,PLS3,RHOD,ARHGEF10,CTNNA1,GDPD2,F11R,SSH3,LPAR1,ARHGEF10L,WASF2,F2RL1,FER,MAD2L2,SNX9,SDC4,BAIAP2L2,CXCL12,ARAP1,SFRP1,FHOD3,SORBS1,FSCN1,SWAP70,SRC,CLASP2,ARFIP1,KANK1,RND1,COBL,CGNL1,SYNPO2,HIP1,CDC42EP4,SH3BP1,ID1,FMN2,CAPZA3,ARHGAP18,DIAPH3,ESPNL,LIMK1,SMAD3
GO: Biological Process	GO:0046578	regulation of Ras protein signal transduction	3.994e-06	0.03571	0.0002018	0.001953	40	262	ABCA1,ABL1,PREX1,FGD2,ARHGAP42,NF1,NOTCH2,DGKI,CYTH1,ARHGEF10,ARHGEF4,RIPOR2,STARD8,PRAG1,F11R,IQSEC1,ECT2,LPAR1,ARHGEF10L,SPRY1,SPRY2,ERBB2,NET1,F2RL1,SH2B2,DENND3,PREX2,ARHGEF16,KANK1,FGD4,MCF2L,GPR4,GPR35,AKAP13,TRIO,SH3BP1,VAV2,CDC42SE2,FGD3,RASGEF1A
GO: Biological Process	GO:0007265	Ras protein signal transduction	3.994e-06	0.03572	0.0002018	0.001953	56	419	ABCA1,ABL1,ULK1,PREX1,FGD2,USP28,ARHGAP42,NF1,CDC42EP5,NOTCH2,RAB12,CCNA2,USP8,DGKI,CYTH1,RHOD,CELSR1,ARHGEF10,ARHGEF4,RIPOR2,STARD8,PRAG1,SETDB1,F11R,IQSEC1,ECT2,LPAR1,ARHGEF10L,WASF2,SPRY1,SPRY2,ERBB2,NET1,F2RL1,FGF2,RRAS2,SH2B2,DENND3,PREX2,ARHGEF16,KANK1,FGD4,GNA12,MCF2L,GPR4,RAB35,GPR35,AKAP13,CDC42EP4,TRIO,SH3BP1,VAV2,CDC42SE2,FGD3,RASGEF1A,LIMK1
GO: Biological Process	GO:0060560	developmental growth involved in morphogenesis	4.018e-06	0.03593	0.0002019	0.001953	42	281	ABL1,MAP2,SEMA6A,ULK1,APP,MST1,RAB11A,SPAG9,SYT2,CDH4,DCLK1,PLXNA1,PRKCZ,CTNNB1,RIMS2,PTK7,KIF26B,EFNA5,SPRY1,SPRY2,EXT1,SALL1,YAP1,FGF1,FGFR2,CXCL12,SEMA6B,SEMA4D,SFRP1,SFRP2,SOX9,SPP1,CLASP2,STK11,COBL,ADNP,TFAP2C,VCL,NKD1,RGMA,SMURF1,LIMK1
GO: Biological Process	GO:0098609	cell-cell adhesion	4.11e-06	0.03675	0.0002053	0.001987	106	961	ABL1,MBP,ADAM8,NLGN4X,MAD1L1,CD200,ANK3,PLPP3,DCHS1,MUC4,ZDHHC21,MYH9,ADAM9,RIPK2,FGFRL1,BLM,BMP7,ZFP36L1,CNTN4,CLDN9,CD9,PDLIM1,PAWR,PCDH1,CDH4,MAGI1,TJP2,PCDH18,PNN,PODXL,MAP3K8,CLDN7,NECTIN3,VSIG10,SOX13,CELSR1,TENM4,PRKCZ,CTNNA1,CTNNB1,CTNND1,BOC,RIPOR2,PTPN2,TMEM47,F11R,PTPRG,NECTIN2,DLG2,CD99L2,SH2B3,KIF26B,DNAJB6,PTPRU,EFNA5,CELSR2,CHST4,ROBO2,EPHB4,ERBB2,EXT1,ADGRV1,KIRREL2,CITED2,GPC4,FE…
GO: Biological Process	GO:0060173	limb development	4.6e-06	0.04114	0.0002273	0.002199	34	208	BMP7,BMPR1A,NOTCH2,PBX1,CTNNB1,RARB,DYNC2H1,MECOM,EXT1,GRHL2,SALL1,ZNRF3,FGFR1,FGFR2,FRAS1,SFRP2,SKI,SOX9,SOX11,GAS1,SMOC1,GJA1,GPC3,GLI2,GLI3,GNA12,SLC7A11,WNT7A,ITGA6,SALL4,ALX1,LMX1B,LRP5,SMAD4
GO: Biological Process	GO:0048736	appendage development	4.6e-06	0.04114	0.0002273	0.002199	34	208	BMP7,BMPR1A,NOTCH2,PBX1,CTNNB1,RARB,DYNC2H1,MECOM,EXT1,GRHL2,SALL1,ZNRF3,FGFR1,FGFR2,FRAS1,SFRP2,SKI,SOX9,SOX11,GAS1,SMOC1,GJA1,GPC3,GLI2,GLI3,GNA12,SLC7A11,WNT7A,ITGA6,SALL4,ALX1,LMX1B,LRP5,SMAD4
GO: Biological Process	GO:2000177	regulation of neural precursor cell proliferation	4.677e-06	0.04182	0.0002298	0.002223	23	114	FZD9,DISP3,TRIM71,ASCL1,NF1,GPR37L1,CTNNA1,CTNNB1,PTPRZ1,SALL1,FGF2,FOXO3,SMARCA1,SOX2,NES,GAK,ZNF423,GLI1,GLI2,GLI3,KDM2B,LHX5,LRP2
GO: Biological Process	GO:0060043	regulation of cardiac muscle cell proliferation	4.855e-06	0.04341	0.0002372	0.002295	16	62	BMPR1A,CCNB1,CDK1,PIM1,VGLL4,CITED2,YAP1,FGF2,FGFR1,FGFR2,GJA1,GLI1,HEY2,SAV1,RBPJ,JARID2
GO: Biological Process	GO:0050673	epithelial cell proliferation	4.915e-06	0.04395	0.0002388	0.002311	65	515	DYSF,MIR2355,FZD7,ADORA2B,MST1,FGF16,BMPR1A,NF1,ZFP36L1,NOTCH2,SCARB1,CDK6,CDKN1B,SERPINF1,MIR101-1,MIR125B1,MIR130A,PPP1R16B,MIR200C,CTNNB1,PRL,ESRP1,CDC73,VASH2,SERPINB1,ERBB2,RPS6KA1,LGR4,ESRP2,YAP1,FGF1,FGF2,FGFR1,FGFR3,FGFR2,CXCL12,FLT1,FLT4,SFRP1,SFRP2,SOX2,SOX9,SOX11,SP1,GAS1,STAT5A,STAT6,GJA1,STK11,GPC3,GLI1,TCF19,TFAP2C,SIRT1,DUSP10,SAV1,HMGB2,NRARP,WNT7A,ID1,ZFP36,BCL11B,IL6,HMGA2,SMAD3
GO: Biological Process	GO:0009798	axis specification	5.253e-06	0.04697	0.0002539	0.002457	21	99	AXIN2,BMPR1A,NOTCH2,CTNNB1,TIFAB,BCOR,SENP2,CITED2,SFRP1,STIL,SKI,STC1,GPC3,COBL,TDGF1,HEY2,NRARP,WNT7A,FZD5,SMAD4,SMAD6
GO: Biological Process	GO:1902459	positive regulation of stem cell population maintenance	5.311e-06	0.04749	0.0002553	0.00247	7	12	REST,YAP1,PRDM14,KDM2B,TEAD1,TEAD4,TEAD3
GO: Biological Process	GO:0001568	blood vessel development	5.604e-06	0.05011	0.0002679	0.002592	97	866	ABL1,DYSF,ADAM8,MIR2355,MFGE8,ADRA2B,SEMA6A,RNF213,PLPP3,MYH9,MYO1E,FGF16,BMP7,BMPR1A,NF1,ZFP36L1,NOTCH2,MIR640,SERPINF1,CHM,HS6ST1,EPN1,MIR101-1,MIR125B1,MIR130A,MIR145,PPP1R16B,MIR200C,CTNNB1,PRL,GATAD2A,DAG1,PTGIS,PTK7,DYNC2H1,WASF2,VASH2,SPRED1,ROBO2,RORA,ENPEP,EPHB4,SPRY2,ERBB2,RXRA,CITED2,SARS1,YAP1,FGF1,FGF2,FGFR1,FGFR2,CXCL12,FLT1,FLT4,SFRP1,SFRP2,GAB1,SP1,GBX2,SRPK2,SMOC2,GJA1,GPC3,GLI3,…
GO: Biological Process	GO:0010092	specification of animal organ identity	5.632e-06	0.05036	0.0002679	0.002592	13	43	AXIN2,POU5F1,CTNNB1,ROBO2,SPRY1,EXT1,FGF1,FGF2,FGFR1,FGFR2,GLI3,RBPJ,LRP2
GO: Biological Process	GO:0021915	neural tube development	5.738e-06	0.05131	0.0002702	0.002615	33	201	ABL1,TRIM71,MTHFD1,DCHS1,BMP7,NF1,ZFP36L1,CELSR1,GATAD2A,PTK7,GRHL2,CITED2,SALL2,SALL1,SDC4,SFRP1,SFRP2,STIL,SKI,SOX11,GAS1,GBX2,GLI2,GLI3,KDM2B,COBL,MAP3K7,CECR2,SSBP3,RGMA,SALL4,ALX1,LRP2
GO: Biological Process	GO:0000904	cell morphogenesis involved in differentiation	5.742e-06	0.05135	0.0002702	0.002615	99	889	ABL1,MAP2,MATN2,ACTN4,FZD7,SEMA6A,ULK1,PREX1,ANK3,APP,FEZF1,RERE,ATOH1,MYH9,RAB11A,BMP7,NOTCH2,CNTN4,BRSK2,PIAS2,CDH4,DCLK1,SLC25A46,CHN1,PLXNA1,SS18L1,CTNNB1,MAPK9,CUX1,BOC,RIPOR2,DAG1,PTPRZ1,REST,EFNA5,LATS2,CELSR2,ROBO2,EPHB4,RPL24,ERBB2,NET1,ETV1,LGR4,EXT1,GRHL2,FBLN1,FER,FGFR3,FGFR2,CXCL12,SEMA6B,SEMA4D,FLNB,DCDC2,SFRP1,EMB,ARX,SIAH1,ST6GAL1,PREX2,TRAK1,IGF2BP1,STAU2,GAB1,SPP1,SRC,GAS1,GBX2,…
GO: Biological Process	GO:0033043	regulation of organelle organization	6.088e-06	0.05444	0.000285	0.002758	136	1317	ABL1,MAP2,MAP4,JDP2,DYSF,ADD3,AXIN2,FZD9,PARP1,MID1,MAD1L1,TBC1D14,ULK1,PREX1,PPFIA1,APP,SHROOM2,FHOD1,MYH9,MYO5A,NEK2,BMP7,BUB1,BUB1B,CDC42EP5,NOTCH2,SYT2,CCNB1,PEBP1,CDC25C,AURKB,CDKN1B,SSH1,PIP4K2A,FBXO7,LMOD1,RHOF,PMAIP1,RHOD,RMI2,NEK7,POU5F1,CELSR1,ARHGEF10,CTNNB1,MAPK9,RIPOR2,TBC1D5,DLGAP5,DAZL,SETDB1,F11R,SSH3,PHIP,DNMT3B,DRD3,UPF1,ECT2,LPAR1,ARHGEF10L,KATNBL1,EFNA5,WASF2,ENO3,LAPTM4B,F2RL…
GO: Biological Process	GO:0030903	notochord development	6.212e-06	0.05555	0.0002892	0.002798	9	21	YAP1,STIL,SOX9,GLI1,GLI2,COBL,TEAD1,ID3,CRB2
GO: Biological Process	GO:0010721	negative regulation of cell development	6.242e-06	0.05582	0.0002892	0.002798	35	220	MAP2,ACTN4,SEMA6A,ULK1,BMP7,BMPR1A,NF1,GPR37L1,TJP2,KDM4A,CTNNA1,CTNNB1,DRD3,REST,LIN28A,EFNA5,FBLN1,FGFR3,SEMA6B,SEMA4D,SKI,SORL1,SOX11,NKX6-2,SPP1,RCC2,KANK1,TERT,DUSP10,TRPC6,WNT7A,ID1,IL6,RGMA,HMGA2
GO: Biological Process	GO:0001501	skeletal system development	6.451e-06	0.05768	0.0002973	0.002877	71	583	AXIN2,MMP16,MTHFD1,DCHS1,FGFRL1,BMP7,BMPR1A,NOTCH2,SERPINH1,PRDX1,PBX1,DHRS3,PIP4K2A,TJP2,PLS3,VCAN,CTNNB1,TIFAB,SETDB1,RABGAP1L,TESC,RARB,SH2B3,LRRK1,TMEM38B,WASF2,INSIG2,GDF11,EXT1,GRHL2,RYR1,MEX3C,CITED2,FGF2,FGFR1,FGFR3,FGFR2,TRAPPC2,SEMA4D,SFRP1,SFRP2,CHSY1,SKI,WFIKKN1,SOX5,SOX9,SOX11,SP1,SRC,GAS1,STC1,GJA1,GLI2,GLI3,MAP3K7,CHADL,TEAD4,TIMP1,AKAP13,HEXB,SLC2A10,HSPG2,NDST1,WNT7A,JAG2,BBX,HMG…
GO: Biological Process	GO:0001944	vasculature development	6.532e-06	0.05841	0.0002996	0.002898	100	903	ABL1,DYSF,ADAM8,MIR2355,MFGE8,ADRA2B,SEMA6A,RNF213,PLPP3,MYH9,MYO1E,FGF16,BMP7,BMPR1A,NF1,ZFP36L1,NOTCH2,MIR640,SERPINF1,CHM,HS6ST1,EPN1,MIR101-1,MIR125B1,MIR130A,MIR145,PPP1R16B,MIR200C,CTNNB1,PRL,GATAD2A,DAG1,PTGIS,PTK7,PTPN14,TMEM204,DYNC2H1,WASF2,VASH2,SPRED1,ROBO2,RORA,ENPEP,EPHB4,SPRY2,ERBB2,RXRA,CITED2,SARS1,YAP1,FGF1,FGF2,FGFR1,FGFR2,CXCL12,FLT1,FLT4,SFRP1,SFRP2,GAB1,SP1,GBX2,SRPK2,SMOC2,…
GO: Biological Process	GO:0045934	negative regulation of nucleobase-containing compound metabolic process	6.946e-06	0.06211	0.0003079	0.00298	165	1666	JDP2,AXIN2,EOMES,PARP1,MTA3,TSHZ3,LIN28B,BEND3,APP,FEZF1,ASCL1,RERE,BARD1,BLM,BMP7,NOTCH2,TENT5B,LDB2,CCND3,CBFA2T2,PAWR,LRRFIP1,AURKB,CDK6,CDKN1B,SECISBP2,DDIT4,RMI2,POU5F1,SOX13,CTBP2,KDM4A,VGLL4,CTNNB1,MAPK10,CUX1,BHLHE41,GATAD2A,ZNF658,GON4L,DAZL,BCOR,DHX9,PTPN2,SETDB1,ANKRD2,CDC73,PARPBP,DNMT3B,DRD3,RARB,RBL1,DUSP5,DNAJB6,REST,GMNN,PHC1,HEXIM2,ZNF750,YBX2,EHMT1,ELF2,ELF3,ZNF572,FAM172A,NANOG…
GO: Biological Process	GO:0035107	appendage morphogenesis	7.006e-06	0.06264	0.0003079	0.00298	30	176	BMP7,BMPR1A,NOTCH2,PBX1,CTNNB1,RARB,DYNC2H1,MECOM,EXT1,GRHL2,SALL1,FGFR1,FGFR2,FRAS1,SFRP2,SKI,SOX9,SOX11,GAS1,GJA1,GPC3,GLI2,GLI3,GNA12,WNT7A,SALL4,ALX1,LMX1B,LRP5,SMAD4
GO: Biological Process	GO:0035108	limb morphogenesis	7.006e-06	0.06264	0.0003079	0.00298	30	176	BMP7,BMPR1A,NOTCH2,PBX1,CTNNB1,RARB,DYNC2H1,MECOM,EXT1,GRHL2,SALL1,FGFR1,FGFR2,FRAS1,SFRP2,SKI,SOX9,SOX11,GAS1,GJA1,GPC3,GLI2,GLI3,GNA12,WNT7A,SALL4,ALX1,LMX1B,LRP5,SMAD4
GO: Biological Process	GO:0055021	regulation of cardiac muscle tissue growth	7.023e-06	0.0628	0.0003079	0.00298	20	93	BMPR1A,CCNB1,CTDP1,CDK1,PIM1,VGLL4,CITED2,YAP1,FGF2,FGFR1,FGFR2,GJA1,GLI1,SIRT1,HEY2,SAV1,COL14A1,YY1,RBPJ,JARID2
GO: Biological Process	GO:0001704	formation of primary germ layer	7.045e-06	0.063	0.0003079	0.00298	34	212	MBP,EOMES,FZD7,PLPP3,BMP7,BMPR1A,POU5F1,SYF2,TENM4,MIR145,MIR200C,CTNNB1,DAG1,CDC73,DUSP5,NANOG,EXT1,FGFR1,FGFR2,SFRP1,SFRP2,SOX2,CLASP2,GJA1,GPC3,POFUT2,NSD1,TDGF1,HSBP1,CRB2,HMGA2,LRP5,SMAD3,SMAD4
GO: Biological Process	GO:0001705	ectoderm formation	7.045e-06	0.063	0.0003079	0.00298	34	212	MBP,EOMES,FZD7,PLPP3,BMP7,BMPR1A,POU5F1,SYF2,TENM4,MIR145,MIR200C,CTNNB1,DAG1,CDC73,DUSP5,NANOG,EXT1,FGFR1,FGFR2,SFRP1,SFRP2,SOX2,CLASP2,GJA1,GPC3,POFUT2,NSD1,TDGF1,HSBP1,CRB2,HMGA2,LRP5,SMAD3,SMAD4
GO: Biological Process	GO:0001706	endoderm formation	7.045e-06	0.063	0.0003079	0.00298	34	212	MBP,EOMES,FZD7,PLPP3,BMP7,BMPR1A,POU5F1,SYF2,TENM4,MIR145,MIR200C,CTNNB1,DAG1,CDC73,DUSP5,NANOG,EXT1,FGFR1,FGFR2,SFRP1,SFRP2,SOX2,CLASP2,GJA1,GPC3,POFUT2,NSD1,TDGF1,HSBP1,CRB2,HMGA2,LRP5,SMAD3,SMAD4
GO: Biological Process	GO:0001707	mesoderm formation	7.045e-06	0.063	0.0003079	0.00298	34	212	MBP,EOMES,FZD7,PLPP3,BMP7,BMPR1A,POU5F1,SYF2,TENM4,MIR145,MIR200C,CTNNB1,DAG1,CDC73,DUSP5,NANOG,EXT1,FGFR1,FGFR2,SFRP1,SFRP2,SOX2,CLASP2,GJA1,GPC3,POFUT2,NSD1,TDGF1,HSBP1,CRB2,HMGA2,LRP5,SMAD3,SMAD4
GO: Biological Process	GO:0007369	gastrulation	7.045e-06	0.063	0.0003079	0.00298	34	212	MBP,EOMES,FZD7,PLPP3,BMP7,BMPR1A,POU5F1,SYF2,TENM4,MIR145,MIR200C,CTNNB1,DAG1,CDC73,DUSP5,NANOG,EXT1,FGFR1,FGFR2,SFRP1,SFRP2,SOX2,CLASP2,GJA1,GPC3,POFUT2,NSD1,TDGF1,HSBP1,CRB2,HMGA2,LRP5,SMAD3,SMAD4
GO: Biological Process	GO:0048645	animal organ formation	7.06e-06	0.06313	0.0003079	0.00298	18	78	AXIN2,BMP7,BMPR1A,PIM1,POU5F1,CTNNB1,ROBO2,SPRY1,EXT1,CITED2,FGF1,FGF2,FGFR1,FGFR2,GLI2,GLI3,RBPJ,LRP2
GO: Biological Process	GO:0035148	tube formation	7.114e-06	0.06361	0.0003088	0.002988	31	185	ABL1,TRIM71,TCAP,MTHFD1,BMP7,PODXL,CELSR1,CTNNB1,GATAD2A,PTK7,SOX8,GRHL2,CITED2,SALL1,FGF2,FGFR2,SDC4,SFRP1,SFRP2,STIL,SKI,SOX9,SOX11,KDM2B,COBL,MAP3K7,CECR2,RGMA,SALL4,ALX1,LRP2
GO: Biological Process	GO:0032269	negative regulation of cellular protein metabolic process	7.235e-06	0.06469	0.0003125	0.003024	121	1146	SERPINE3,ABL1,PPP1R14A,DYSF,TRIM71,APP,PLPP3,EIF4EBP3,ACER2,MIR339,BMP7,NF1,ZFP36L1,SERPING1,SPAG9,SERPINH1,CCNB1,PEBP1,FURIN,CDKN1B,MFHAS1,SERPINF1,USP25,CACTIN,SERPINB9,A2ML1,FBXO7,DDIT4,MIR101-1,MIRLET7I,MIR125B1,WFDC3,PTPA,MIR145,PPP1R16B,PRKAR1B,PRKCG,MIR200C,KDM4A,PRKCZ,CTNNB1,PABIR1,NLRP12,PHACTR2,BCOR,PTPN2,PTPN13,PPP1R37,TESC,DMD,DNMT3B,SH2B3,DUSP5,DNAJB6,LRRK1,UPF1,LIN28A,HEXIM2,YBX2,LA…
GO: Biological Process	GO:0050678	regulation of epithelial cell proliferation	7.287e-06	0.06516	0.0003133	0.003031	58	448	DYSF,MIR2355,FZD7,ADORA2B,MST1,FGF16,BMPR1A,NF1,ZFP36L1,NOTCH2,CDK6,CDKN1B,SERPINF1,MIR101-1,MIR125B1,MIR130A,PPP1R16B,MIR200C,CTNNB1,PRL,ESRP1,CDC73,VASH2,ERBB2,ESRP2,YAP1,FGF1,FGF2,FGFR1,FGFR3,FGFR2,CXCL12,FLT1,FLT4,SFRP1,SFRP2,SOX2,SOX9,SOX11,SP1,GAS1,STAT5A,GJA1,STK11,GPC3,GLI1,SIRT1,DUSP10,SAV1,HMGB2,NRARP,WNT7A,ID1,ZFP36,BCL11B,IL6,HMGA2,SMAD3
GO: Biological Process	GO:0021587	cerebellum morphogenesis	7.369e-06	0.06589	0.0003153	0.003051	15	57	ABL1,ULK1,SLC25A46,RFX4,RORA,ATXN2,GAS1,GLI1,GLI2,LHX5,GRID2,WNT7A,KNDC1,TRNP1,LMX1B
GO: Biological Process	GO:2000145	regulation of cell motility	7.658e-06	0.06848	0.0003261	0.003155	122	1159	ABL1,ACTN4,DYSF,ADAM8,MIR2355,ADORA2B,SEMA6A,PREX1,CD200,APP,MST1,PLPP3,MYO5A,ADAM9,RAB11A,FGF16,BMP7,BMPR1A,NF1,DDR2,SPAG9,LDB2,CD9,P2RX4,P2RY2,FURIN,SCARB1,PAWR,MIR640,CDK6,SERPINF1,SINHCAF,SSH1,PLXNA1,CNN2,RHOD,PODXL,CLDN7,MIR101-1,MIR145,MIR200C,CTNNA1,DOCK4,C1QTNF8,RIPOR2,DAG1,PRAG1,PTPRG,PTPRZ1,IQSEC1,FGF19,CD99L2,DRD4,PTPRU,LPAR1,MCTP1,SPRED1,TRIB1,SPRY2,ERBB2,F2RL1,CITED2,FBLN1,FER,FGF1,F…
GO: Biological Process	GO:0051248	negative regulation of protein metabolic process	7.878e-06	0.07044	0.0003339	0.00323	127	1218	SERPINE3,ABL1,PPP1R14A,DYSF,TRIM71,APP,PLPP3,EIF4EBP3,ACER2,MIR339,BMP7,NF1,ZFP36L1,SERPING1,SPAG9,SERPINH1,CCNB1,PEBP1,FURIN,CDKN1B,MFHAS1,SERPINF1,USP25,CACTIN,SERPINB9,A2ML1,FBXO7,DDIT4,MIR101-1,MIRLET7I,MIR125B1,WFDC3,PTPA,MIR145,PPP1R16B,PRKAR1B,PRKCG,MIR200C,KDM4A,PRKCZ,CTNNB1,PABIR1,NLRP12,PHACTR2,BCOR,PTPN2,PTPN13,PPP1R37,TESC,DMD,DNMT3B,SH2B3,DUSP5,DNAJB6,LRRK1,UPF1,LIN28A,HEXIM2,YBX2,LA…
GO: Biological Process	GO:0051253	negative regulation of RNA metabolic process	8.603e-06	0.07693	0.0003629	0.003511	155	1552	JDP2,AXIN2,EOMES,PARP1,MTA3,TSHZ3,LIN28B,BEND3,APP,FEZF1,ASCL1,RERE,BARD1,BMP7,NOTCH2,TENT5B,LDB2,CCND3,CBFA2T2,PAWR,LRRFIP1,AURKB,CDK6,CDKN1B,SECISBP2,POU5F1,SOX13,CTBP2,KDM4A,VGLL4,CTNNB1,MAPK10,CUX1,BHLHE41,GATAD2A,ZNF658,GON4L,DAZL,BCOR,DHX9,PTPN2,SETDB1,ANKRD2,CDC73,DNMT3B,DRD3,RARB,RBL1,DUSP5,DNAJB6,REST,GMNN,PHC1,HEXIM2,ZNF750,YBX2,EHMT1,ELF2,ELF3,ZNF572,FAM172A,NANOG,LGR4,ETV5,ETV6,MECOM,…
GO: Biological Process	GO:0048332	mesoderm morphogenesis	8.672e-06	0.07755	0.0003641	0.003523	34	214	MBP,EOMES,FZD7,PLPP3,BMP7,BMPR1A,POU5F1,SYF2,TENM4,MIR145,MIR200C,CTNNB1,DAG1,CDC73,DUSP5,NANOG,EXT1,FGFR1,FGFR2,SFRP1,SFRP2,SOX2,CLASP2,GJA1,GPC3,POFUT2,NSD1,TDGF1,HSBP1,CRB2,HMGA2,LRP5,SMAD3,SMAD4
GO: Biological Process	GO:0051961	negative regulation of nervous system development	8.83e-06	0.07896	0.000369	0.00357	30	178	MAP2,SEMA6A,ULK1,BMP7,BMPR1A,NF1,GPR37L1,KDM4A,CTNNA1,CTNNB1,DRD3,REST,LIN28A,ROBO2,FGFR3,SEMA6B,SEMA4D,SKI,SORL1,SOX11,NKX6-2,SPP1,TERT,DUSP10,TRPC6,WNT7A,ID1,IL6,RGMA,HMGA2
GO: Biological Process	GO:0031327	negative regulation of cellular biosynthetic process	9.032e-06	0.08077	0.0003757	0.003635	176	1807	JDP2,EOMES,PARP1,MTA3,TSHZ3,BEND3,TRIM71,APP,MST1,FEZF1,ASCL1,EIF4EBP3,RERE,ACER2,BLM,BMP7,ZFP36L1,NOTCH2,LDB2,CCND3,CBFA2T2,PAWR,LRRFIP1,AURKB,CDK6,CDKN1B,POU5F1,MIR101-1,SOX13,MIRLET7I,MIR125B1,MIR145,MIR200C,CTBP2,KDM4A,VGLL4,CTNNB1,MAPK10,CUX1,BHLHE41,GATAD2A,ZNF658,GON4L,BCOR,PTGIS,PTPN2,SETDB1,ANKRD2,CDC73,FGF19,DNMT3B,DRD3,RARB,RBL1,DUSP5,DNAJB6,UPF1,REST,GMNN,LIN28A,PHC1,HEXIM2,ZNF750,YBX…
GO: Biological Process	GO:0007179	transforming growth factor beta receptor signaling pathway	9.369e-06	0.08378	0.0003879	0.003753	35	224	PARP1,LTBP4,VASN,RASL11B,ADAM9,BMPR1A,FURIN,PRKCZ,IL17RD,F11R,LATS2,SPRED1,SPRY1,SPRY2,CITED2,SKI,WFIKKN1,SOX11,LRRC32,SRC,STK11,MAP3K7,TDGF1,SIRT1,LEFTY2,PARD3,SLC2A10,UBB,ID1,DUSP22,SMURF1,ZMIZ1,SMAD3,SMAD4,SMAD6
GO: Biological Process	GO:0031128	developmental induction	9.83e-06	0.0879	0.0004051	0.003919	13	45	POU5F1,CTNNB1,ROBO2,SPRY1,SOX8,SALL1,FGF1,FGF2,FGFR1,SOX2,SOX9,RBPJ,FZD5
GO: Biological Process	GO:0051017	actin filament bundle assembly	9.897e-06	0.0885	0.000406	0.003928	30	179	ABL1,ACTN4,PPFIA1,SHROOM2,FHOD1,PDLIM1,PAWR,PLS3,RHOD,ARHGEF10,F11R,LPAR1,ARHGEF10L,WASF2,SDC4,BAIAP2L2,ARAP1,SFRP1,SORBS1,FSCN1,SWAP70,SRC,CLASP2,CGNL1,SYNPO2,ID1,FMN2,ESPNL,LIMK1,SMAD3
GO: Biological Process	GO:0051056	regulation of small GTPase mediated signal transduction	1.034e-05	0.09243	0.000422	0.004084	49	361	ABCA1,ABL1,PREX1,FGD2,ARHGAP42,NF1,NOTCH2,DGKI,CYTH1,CHN1,RHOF,RHOD,ARHGEF10,ARHGEF4,RIPOR2,STARD8,PRAG1,F11R,IQSEC1,ECT2,LPAR1,ARHGEF10L,FAM13A,SPRY1,SPRY2,ERBB2,NET1,F2RL1,ARAP1,SH2B2,DENND3,PREX2,SRC,ARHGEF16,KANK1,FGD4,MCF2L,GPR4,GPR35,AKAP13,CGNL1,ARHGAP45,TRIO,SH3BP1,VAV2,ARHGAP18,CDC42SE2,FGD3,RASGEF1A
GO: Biological Process	GO:1902903	regulation of supramolecular fiber organization	1.046e-05	0.09352	0.0004251	0.004113	54	412	ABL1,MAP2,DYSF,ADD3,MID1,PREX1,PPFIA1,APP,SHROOM2,FHOD1,MYH9,CDC42EP5,CDKN1B,SSH1,LMOD1,ARHGEF10,F11R,SSH3,COLGALT1,LPAR1,ARHGEF10L,WASF2,F2RL1,ATXN7,FER,SNX9,SDC4,BAIAP2L2,CXCL12,ARAP1,SFRP1,FHOD3,MAPRE1,MAPRE3,OCLN,SWAP70,CLASP2,ARFIP1,KANK1,CHADL,AKAP13,CGNL1,SYNPO2,CDC42EP4,SH3BP1,HSPA1B,HSPG2,ID1,FMN2,CAPZA3,ARHGAP18,LIMK1,SMAD3,SMAD4
GO: Biological Process	GO:0007492	endoderm development	1.103e-05	0.09862	0.0004459	0.004314	36	235	MBP,EOMES,FZD7,PLPP3,BMP7,BMPR1A,ZFP36L1,POU5F1,SYF2,TENM4,MIR145,MIR200C,CTNNB1,DAG1,CDC73,DUSP5,NANOG,EXT1,FGFR1,FGFR2,SFRP1,SFRP2,SOX2,CLASP2,GJA1,GPC3,POFUT2,NSD1,TDGF1,SSBP3,HSBP1,CRB2,HMGA2,LRP5,SMAD3,SMAD4
GO: Biological Process	GO:0051247	positive regulation of protein metabolic process	1.108e-05	0.09909	0.0004459	0.004314	167	1704	ABL1,MBP,JDP2,ADAM8,AXIN2,ADORA2B,ADRA2B,BCAR3,FGD2,MAP4K3,DGKD,APP,PLPP1,PLPP3,MYLIP,ACER2,MYH9,NEK10,ADAM9,RIPK2,BARD1,FGF16,BMP7,BMPR1A,DDR2,OAZ2,SPAG9,CCNB1,CCND3,FURIN,DGKI,PAWR,CDK1,CDKN1B,CTSC,PACSIN3,CKS1B,PIM1,ETAA1,PLA2G1B,SECISBP2,ASPSCR1,PMAIP1,MAP3K8,MIR125B1,PTPA,CSNK1E,PPP1R16B,PRKAR1B,VGLL4,PRKCZ,CTNNB1,CTNND1,MAPK9,MAPK10,GGA1,PABIR1,NLRP12,DAG1,DAZL,NCAPG2,DHX9,PTPRZ1,RMND1,FGF1…
GO: Biological Process	GO:0009890	negative regulation of biosynthetic process	1.112e-05	0.09943	0.0004459	0.004314	179	1850	JDP2,EOMES,ADORA2B,PARP1,MTA3,TSHZ3,BEND3,TRIM71,APP,MST1,FEZF1,ASCL1,EIF4EBP3,RERE,ACER2,BLM,BMP7,ZFP36L1,NOTCH2,LDB2,CCND3,CBFA2T2,PAWR,LRRFIP1,AURKB,CDK6,CDKN1B,POU5F1,MIR101-1,SOX13,MIRLET7I,MIR125B1,MIR145,MIR200C,CTBP2,KDM4A,VGLL4,CTNNB1,MAPK10,CUX1,BHLHE41,GATAD2A,ZNF658,GON4L,BCOR,PTGIS,PTPN2,SETDB1,ANKRD2,CDC73,FGF19,DNMT3B,DRD3,RARB,RBL1,DUSP5,DNAJB6,UPF1,REST,GMNN,LIN28A,PHC1,HEXIM2,EE…
GO: Biological Process	GO:0050768	negative regulation of neurogenesis	1.229e-05	0.1099	0.0004905	0.004746	29	172	MAP2,SEMA6A,ULK1,BMP7,BMPR1A,NF1,GPR37L1,KDM4A,CTNNA1,CTNNB1,DRD3,REST,LIN28A,FGFR3,SEMA6B,SEMA4D,SKI,SORL1,SOX11,NKX6-2,SPP1,TERT,DUSP10,TRPC6,WNT7A,ID1,IL6,RGMA,HMGA2
GO: Biological Process	GO:0030326	embryonic limb morphogenesis	1.263e-05	0.1129	0.0004975	0.004814	26	146	BMP7,BMPR1A,NOTCH2,PBX1,CTNNB1,RARB,DYNC2H1,MECOM,GRHL2,SALL1,FGFR1,FRAS1,SFRP2,SKI,GAS1,GJA1,GPC3,GLI2,GLI3,GNA12,WNT7A,SALL4,ALX1,LMX1B,LRP5,SMAD4
GO: Biological Process	GO:0035113	embryonic appendage morphogenesis	1.263e-05	0.1129	0.0004975	0.004814	26	146	BMP7,BMPR1A,NOTCH2,PBX1,CTNNB1,RARB,DYNC2H1,MECOM,GRHL2,SALL1,FGFR1,FRAS1,SFRP2,SKI,GAS1,GJA1,GPC3,GLI2,GLI3,GNA12,WNT7A,SALL4,ALX1,LMX1B,LRP5,SMAD4
GO: Biological Process	GO:0048565	digestive tract development	1.263e-05	0.1129	0.0004975	0.004814	26	146	ASCL1,DCHS1,CCNB1,CBFA2T2,CTNNB1,RARB,CLMP,LGR4,EXT1,SALL1,YAP1,FGFR3,FGFR2,SFRP1,SFRP2,SOX11,SRC,GLI1,GLI2,GLI3,COBL,STRA6,SAV1,ZIC3,C1GALT1,SMAD3
GO: Biological Process	GO:0001667	ameboidal-type cell migration	1.307e-05	0.1168	0.0005124	0.004958	64	520	ABL1,ADAM8,MIR2355,ADORA2B,SEMA6A,PLPP3,MYH9,ADAM9,RAB11A,FGF16,BMP7,NF1,DDR2,P2RX4,PDLIM1,SCARB1,MIR640,SERPINF1,MIR101-1,MIR145,MIR200C,PTPRG,IQSEC1,FGF19,WASF2,SPRED1,EPHB4,SOX8,FER,FGF1,FGF2,FGFR1,SDC4,CXCL12,SEMA6B,SEMA4D,FLT4,SOX9,SP1,SRC,GBX2,CLASP2,SMOC2,RCC2,STAT5A,STC1,GJA1,KANK1,GPC3,GNA12,SASH1,TDGF1,SIRT1,TIMP1,DUSP10,TPBG,SH3BP1,P2RY12,WNT7A,ID1,CRB2,LAMA5,ALX1,LRP5
GO: Biological Process	GO:0042327	positive regulation of phosphorylation	1.319e-05	0.118	0.0005151	0.004984	110	1033	ABL1,ADAM8,AXIN2,FZD7,ADORA2B,ADRA2B,BCAR3,FGD2,MAP4K3,DGKD,APP,PLPP1,PLPP3,SLC4A4,NEK10,ADAM9,RIPK2,FGF16,BMP7,BMPR1A,ROR1,DDR2,SPAG9,CCNB1,CCND3,DGKI,CDK1,CDKN1B,CKS1B,PIM1,ETAA1,PLA2G1B,MAP3K8,MIR125B1,PRKAR1B,PRKCZ,CTNND1,MAPK9,MAPK10,DAG1,NCAPG2,PTPRZ1,FGF19,PHIP,DOCK3,DRD4,DUSP5,SH2D3A,LRRK1,ECT2,LPAR1,EFNA5,SENP2,GDF11,EPHB4,SPRY2,ERBB2,FGF1,FGF2,FGFR1,FGFR3,FGFR2,MAD2L2,SNX9,SDC4,SEMA4D,F…
GO: Biological Process	GO:0048839	inner ear development	1.388e-05	0.1241	0.0005377	0.005203	35	228	C1QTNF5,TCAP,DCHS1,ATOH1,ROR1,CCNA2,CDKN1B,CELSR1,LRIG1,CUX1,RIPOR2,TIFAB,ESRP1,PTK7,REST,INSIG2,MCOLN3,SPRY2,ADGRV1,FGFR1,FGFR3,FGFR2,SDC4,SOX2,GABRB3,SOX9,GBX2,GLI2,GLI3,TMC1,CECR2,HEY2,RBPJ,JAG2,MAF
GO: Biological Process	GO:2000113	negative regulation of cellular macromolecule biosynthetic process	1.389e-05	0.1242	0.0005377	0.005203	168	1723	JDP2,EOMES,PARP1,MTA3,TSHZ3,BEND3,TRIM71,APP,FEZF1,ASCL1,EIF4EBP3,RERE,ACER2,BLM,BMP7,ZFP36L1,NOTCH2,LDB2,CCND3,CBFA2T2,PAWR,LRRFIP1,AURKB,CDK6,CDKN1B,POU5F1,MIR101-1,SOX13,MIRLET7I,MIR125B1,MIR145,MIR200C,CTBP2,KDM4A,VGLL4,CTNNB1,MAPK10,CUX1,BHLHE41,GATAD2A,ZNF658,GON4L,BCOR,PTPN2,SETDB1,ANKRD2,CDC73,DNMT3B,DRD3,RARB,RBL1,DUSP5,DNAJB6,UPF1,REST,GMNN,LIN28A,PHC1,HEXIM2,ZNF750,YBX2,EHMT1,ELF2,ELF3…
GO: Biological Process	GO:0043583	ear development	1.461e-05	0.1307	0.0005633	0.00545	38	257	C1QTNF5,SHROOM2,TCAP,DCHS1,ATOH1,ROR1,CCNA2,CDKN1B,CELSR1,LRIG1,CUX1,RIPOR2,TIFAB,ESRP1,PTK7,REST,INSIG2,MCOLN3,SPRY2,ADGRV1,FGFR1,FGFR3,FGFR2,SDC4,SOX2,GABRB3,SOX9,GAS1,GBX2,GLI2,GLI3,STRA6,TMC1,CECR2,HEY2,RBPJ,JAG2,MAF
GO: Biological Process	GO:0001838	embryonic epithelial tube formation	1.487e-05	0.133	0.0005708	0.005523	27	156	ABL1,TRIM71,MTHFD1,BMP7,CELSR1,CTNNB1,GATAD2A,PTK7,SOX8,GRHL2,CITED2,SALL1,SDC4,SFRP1,SFRP2,STIL,SKI,SOX9,SOX11,KDM2B,COBL,MAP3K7,CECR2,RGMA,SALL4,ALX1,LRP2
GO: Biological Process	GO:0042659	regulation of cell fate specification	1.499e-05	0.134	0.0005728	0.005542	8	18	FZD7,BMPR1A,POU5F1,ESRP1,NANOG,FGF2,FGFR1,SFRP2
GO: Biological Process	GO:0061572	actin filament bundle organization	1.545e-05	0.1381	0.0005879	0.005688	30	183	ABL1,ACTN4,PPFIA1,SHROOM2,FHOD1,PDLIM1,PAWR,PLS3,RHOD,ARHGEF10,F11R,LPAR1,ARHGEF10L,WASF2,SDC4,BAIAP2L2,ARAP1,SFRP1,SORBS1,FSCN1,SWAP70,SRC,CLASP2,CGNL1,SYNPO2,ID1,FMN2,ESPNL,LIMK1,SMAD3
GO: Biological Process	GO:0007267	cell-cell signaling	1.553e-05	0.1389	0.0005883	0.005693	188	1971	ABCA1,ABL1,MBP,AXIN2,FZD7,FZD9,ADORA2B,ADRA2B,NLGN4X,AP2A2,LTBP4,TSHZ3,SORBS2,ANK2,ANK3,PPFIA1,RNF213,PIWIL4,APP,PLPP3,MTNR1B,ATP6V0C,MYO5A,RAB11A,FGF16,NF1,BHLHA15,CSNK1G1,MTMR2,CNTN4,ROR1,BRSK2,SYT2,USP8,P2RX4,P2RY2,DGKI,PAWR,PCDH1,DLGAP2,DLGAP1,CACNA2D2,CYTH1,CHRM3,CHRNA1,SSH1,PLCB3,TMEM64,SLC4A8,POU5F1,PNKD,SOX13,PPM1B,CELSR1,GNA14,MIR145,CSNK1E,CSNK1G3,PRKAR1B,PRKCG,CTBP2,VGLL4,PRKCZ,CTNNB1,…
GO: Biological Process	GO:0051270	regulation of cellular component movement	1.731e-05	0.1548	0.0006532	0.006321	128	1250	ABL1,MAP2,ACTN4,DYSF,ADAM8,MIR2355,ADORA2B,SEMA6A,PREX1,CD200,ANK2,APP,MST1,PLPP3,MYO5A,ADAM9,RAB11A,FGF16,BMP7,BMPR1A,NF1,DDR2,SPAG9,LDB2,CD9,P2RX4,P2RY2,FURIN,SCARB1,PAWR,MIR640,CDK6,CDKN1B,PDE4B,SERPINF1,SINHCAF,SSH1,PLXNA1,CNN2,RHOD,PODXL,CLDN7,MIR101-1,MIR145,MIR200C,CTNNA1,DOCK4,C1QTNF8,RIPOR2,DAG1,PRAG1,PTPRG,PTPRZ1,IQSEC1,FGF19,CD99L2,DRD4,PTPRU,LPAR1,MCTP1,SPRED1,TRIB1,SPRY2,ERBB2,F2RL1,…
GO: Biological Process	GO:0021575	hindbrain morphogenesis	1.798e-05	0.1608	0.0006745	0.006527	15	61	ABL1,ULK1,SLC25A46,RFX4,RORA,ATXN2,GAS1,GLI1,GLI2,LHX5,GRID2,WNT7A,KNDC1,TRNP1,LMX1B
GO: Biological Process	GO:0043087	regulation of GTPase activity	1.803e-05	0.1612	0.0006745	0.006527	62	504	AGAP5,TBC1D14,BCAR3,PREX1,FGD2,MMUT,ARHGAP42,NF1,DGKI,CHM,CHN1,PLXNA1,RASAL2,ARHGEF10,DOCK4,RIPOR2,PRTN3,STARD8,TBC1D5,F11R,PTPRN2,RABGAP1L,IQSEC1,ECT2,ARHGEF10L,RIC8B,EFNA5,GRTP1,FAM13A,MTSS2,SPRY1,SPRY2,ERBB2,NET1,F2RL1,CCL25,SNX9,ARAP1,RGPD5,FOXJ1,SEMA4D,SFRP1,PREX2,GNB5,ARHGEF16,RCC2,FGD4,ADAP1,ADPRHL1,ARHGAP45,SH3BP1,SH3BP4,VAV2,ARHGAP18,RGPD1,ITGA6,PGAM5,RGMA,FGD3,RGL3,LLGL2,LLGL1
GO: Biological Process	GO:0048638	regulation of developmental growth	1.814e-05	0.1622	0.0006758	0.006539	54	420	ABL1,MAP2,SEMA6A,ULK1,APP,RAB11A,BMPR1A,SPAG9,SYT2,CCNB1,CTDP1,CDK1,CDH4,CDKN1B,CACNA2D2,PIM1,VGLL4,RIMS2,PRL,DRD3,EFNA5,LATS2,CITED2,ATXN2,YAP1,FGF2,FGFR1,FGFR3,FGFR2,CXCL12,SEMA6B,SEMA4D,ARX,SIAH1,SPP1,CLASP2,STAT5A,GJD4,GJA1,GLI1,ADNP,SIRT1,HEY2,DUSP10,SAV1,COL14A1,YY1,NKD1,RBPJ,RGMA,JARID2,SMURF1,LIMK1,HMGA2
GO: Biological Process	GO:1903827	regulation of cellular protein localization	1.841e-05	0.1646	0.0006831	0.00661	75	645	MAP2,NUP54,FZD9,PARP1,SLC35D3,SORBS2,ANK3,PPFIA1,APP,MYO5A,RAB11A,BARD1,NF1,BRSK2,NVL,OAZ2,CDK1,DCLK1,MFHAS1,SSH1,PMAIP1,TOMM7,CSNK1E,PRKCZ,CTNNA1,CTNNB1,RIPOR2,TM9SF4,DAG1,PTPN14,IQSEC1,DRD3,DRD4,SAE1,ECT2,LATS2,RAB34,VPS28,ERBB2,YAP1,GPC4,LYPLA1,MCRS1,MIEF2,CTDSPL2,SORBS1,LARP7,CDK5RAP3,TMEM30A,SORL1,SRC,HDAC8,SREBF1,CLASP2,ARHGEF16,STK11,GPC3,GLI3,GNAI1,GPM6B,XPO4,TERF1,TERT,SIRT1,MRAP,GRIP2,Z…
GO: Biological Process	GO:0010971	positive regulation of G2/M transition of mitotic cell cycle	1.875e-05	0.1677	0.0006929	0.006704	10	29	MTA3,APP,RAB11A,CCNB1,CDK1,PBX1,CDC25C,RCC2,BRD4,LMNB1
GO: Biological Process	GO:0071774	response to fibroblast growth factor	1.887e-05	0.1687	0.0006943	0.006718	27	158	TRIM71,MIR339,FGFRL1,FGF16,ZFP36L1,IER2,CTNNB1,ESRP1,FGF19,SPRED1,SPRY1,SPRY2,EXT1,ESRP2,FGF1,FGF2,FGFR1,FGFR3,FGFR2,SFRP1,PRDM14,GALNT3,SMOC2,TDGF1,RBFOX2,NDST1,ZFP36
GO: Biological Process	GO:0000122	negative regulation of transcription by RNA polymerase II	1.945e-05	0.1739	0.0007127	0.006896	106	996	JDP2,EOMES,PARP1,MTA3,BEND3,APP,FEZF1,ASCL1,NOTCH2,LDB2,CCND3,CBFA2T2,PAWR,LRRFIP1,AURKB,CDK6,POU5F1,SOX13,CTBP2,CTNNB1,MAPK10,CUX1,BHLHE41,GATAD2A,BCOR,PTPN2,SETDB1,ANKRD2,CDC73,DNMT3B,DRD3,RARB,RBL1,REST,HEXIM2,ZNF750,EHMT1,ZNF572,NANOG,ETV5,ETV6,SOX8,RXRA,HMG20A,CITED2,SALL2,SALL1,SARS1,SATB1,YAP1,FGFR1,FGFR3,FGFR2,MAD2L2,FOXJ1,FOXO3,SEMA4D,ARX,SKI,LARP7,PIAS4,ATF7IP,PRDM14,LCOR,SOX2,SOX9,SOX1…
GO: Biological Process	GO:0003401	axis elongation	1.963e-05	0.1756	0.0007166	0.006933	11	35	PTK7,SPRY1,SPRY2,YAP1,FGF1,FGFR2,SFRP1,SFRP2,SOX9,TFAP2C,NKD1
GO: Biological Process	GO:0032970	regulation of actin filament-based process	2.091e-05	0.1869	0.0007599	0.007353	56	443	ABL1,ADD3,PREX1,ANK2,PPFIA1,SHROOM2,FHOD1,MYH9,CDC42EP5,NOTCH2,PDE4B,SSH1,LMOD1,RHOF,CNN2,RHOD,CELSR1,ARHGEF10,F11R,SSH3,ECT2,LPAR1,ARHGEF10L,EFNA5,WASF2,F2RL1,FER,SNX9,SDC4,BAIAP2L2,CXCL12,ARAP1,SFRP1,FHOD3,STAU2,FSCN1,SWAP70,CLASP2,ARFIP1,STC1,KANK1,RND1,GPM6B,AKAP13,CGNL1,PARD3,SYNPO2,CDC42EP4,SH3BP1,ID1,FMN2,CAPZA3,ARHGAP18,LIMK1,SMAD3,SMAD4
GO: Biological Process	GO:0045168	cell-cell signaling involved in cell fate commitment	2.124e-05	0.19	0.0007691	0.007441	13	48	POU5F1,CTNNB1,ROBO2,SPRY1,SOX8,SALL1,FGF1,FGF2,FGFR1,SOX2,SOX9,RBPJ,FZD5
GO: Biological Process	GO:0120035	regulation of plasma membrane bounded cell projection organization	2.197e-05	0.1965	0.0007922	0.007665	87	782	MAP2,MAP4,TBC1D14,SEMA6A,ULK1,PREX1,APP,MYLIP,RAB11A,BMP7,NF1,CDC42EP5,ROR1,BRSK2,PIAS2,P2RX4,P2RY2,CBFA2T2,CDH4,SERPINF1,CHN1,FBXO7,PLXNA1,PODXL,FAM98A,SS18L1,PPP1R16B,MIR200C,CUX1,RIPOR2,TBC1D5,FNBP1L,PRAG1,PTK7,PTPRG,PTPRZ1,NTM,DMD,LPAR1,EEF1A1,EFNA5,WASF2,ROBO2,F2RL1,YAP1,FER,FGFR1,CXCL12,ARAP1,SEMA6B,SEMA4D,DCDC2,SFRP1,SFRP2,TRAK1,STAU2,FUT9,TMEM30A,OCLN,FSCN1,GAK,SPP1,SEPTIN9,SRC,RCC2,STK11…
GO: Biological Process	GO:0010558	negative regulation of macromolecule biosynthetic process	2.249e-05	0.2011	0.0008074	0.007812	168	1738	JDP2,EOMES,PARP1,MTA3,TSHZ3,BEND3,TRIM71,APP,FEZF1,ASCL1,EIF4EBP3,RERE,ACER2,BLM,BMP7,ZFP36L1,NOTCH2,LDB2,CCND3,CBFA2T2,PAWR,LRRFIP1,AURKB,CDK6,CDKN1B,POU5F1,MIR101-1,SOX13,MIRLET7I,MIR125B1,MIR145,MIR200C,CTBP2,KDM4A,VGLL4,CTNNB1,MAPK10,CUX1,BHLHE41,GATAD2A,ZNF658,GON4L,BCOR,PTPN2,SETDB1,ANKRD2,CDC73,DNMT3B,DRD3,RARB,RBL1,DUSP5,DNAJB6,UPF1,REST,GMNN,LIN28A,PHC1,HEXIM2,ZNF750,YBX2,EHMT1,ELF2,ELF3…
GO: Biological Process	GO:0033674	positive regulation of kinase activity	2.257e-05	0.2018	0.0008074	0.007812	78	682	ABL1,ADAM8,AXIN2,ADORA2B,ADRA2B,FGD2,MAP4K3,DGKD,APP,PLPP1,NEK10,ADAM9,RIPK2,ROR1,DDR2,SPAG9,CCNB1,CCND3,DGKI,CDK1,CDKN1B,CKS1B,PIM1,ETAA1,PLA2G1B,MAP3K8,MIR125B1,PRKAR1B,PRKCZ,CTNND1,MAPK10,DAG1,NCAPG2,DOCK3,DRD4,DUSP5,ECT2,LPAR1,EFNA5,EPHB4,SPRY2,ERBB2,FGF1,FGF2,FGFR1,FGFR3,FGFR2,SNX9,SDC4,FLT1,FLT4,STIL,ERN2,MAPRE3,MOB1B,INAVA,GAB1,SRC,GPRC5C,STK11,FGD4,DBF4,MAP3K7,SASH1,TDGF1,TEAD1,ADNP,SIRT1…
GO: Biological Process	GO:0003279	cardiac septum development	2.283e-05	0.2041	0.0008132	0.007869	23	125	ANK2,FGFRL1,BMP7,BMPR1A,NOTCH2,DHRS3,PTK7,RARB,ROBO2,CITED2,SALL1,FGFR2,XIRP2,SOX11,STRA6,HEY2,SAV1,NDST1,RBPJ,SALL4,LRP2,SMAD4,SMAD6
GO: Biological Process	GO:0022612	gland morphogenesis	2.381e-05	0.2129	0.0008445	0.008171	27	160	MST1,BMP7,NOTCH2,PLXNA1,CTNND1,ESRP1,DAG1,ELF3,RPS6KA1,ETV5,RXRA,ESRP2,FGF1,FGFR1,FGFR2,SFRP1,SOX9,SRC,STAT5A,STAT6,GLI1,GLI2,GLI3,TFAP2C,IL6,LAMA5,LRP5
GO: Biological Process	GO:0032956	regulation of actin cytoskeleton organization	2.389e-05	0.2137	0.0008445	0.008171	51	393	ABL1,ADD3,PREX1,PPFIA1,SHROOM2,FHOD1,MYH9,CDC42EP5,NOTCH2,SSH1,LMOD1,RHOF,RHOD,CELSR1,ARHGEF10,F11R,SSH3,ECT2,LPAR1,ARHGEF10L,EFNA5,WASF2,F2RL1,FER,SNX9,SDC4,BAIAP2L2,CXCL12,ARAP1,SFRP1,FHOD3,STAU2,FSCN1,SWAP70,CLASP2,ARFIP1,KANK1,RND1,GPM6B,AKAP13,CGNL1,SYNPO2,CDC42EP4,SH3BP1,ID1,FMN2,CAPZA3,ARHGAP18,LIMK1,SMAD3,SMAD4
GO: Biological Process	GO:1901701	cellular response to oxygen-containing compound	2.402e-05	0.2148	0.0008458	0.008183	134	1330	ABCA1,ABL1,FZD7,PARP1,BCAR3,MN1,SORBS2,SESN3,PIWIL4,CASTOR2,APP,USO1,ATP6V0C,MYO5A,ADAM9,RIPK2,BLM,BMP7,ZFP36L1,DDX18,CASTOR3,RAB12,BRSK2,CCNA2,CCNB1,CCND3,USP8,P2RX4,P2RY2,SCARB1,PRDX1,PAWR,PDE4B,PDK2,SERPINF1,GPR37L1,CHRM3,CACTIN,SSH1,PIM1,PIP4K2A,FBXO7,PLA2G1B,DDIT4,LITAF,PPBP,MIR125B1,GNA14,MIR145,MIR187,PRKAR1B,PRKCZ,CTNNA1,CTNNB1,MAPK9,PRL,SLC38A9,CYP26A1,DAG1,PTK7,PTPN2,PTPRN2,NQO1,TESC,CD…
GO: Biological Process	GO:0001841	neural tube formation	2.435e-05	0.2178	0.000854	0.008263	24	134	ABL1,TRIM71,MTHFD1,BMP7,CELSR1,GATAD2A,PTK7,GRHL2,CITED2,SALL1,SDC4,SFRP1,SFRP2,STIL,SKI,SOX11,KDM2B,COBL,MAP3K7,CECR2,RGMA,SALL4,ALX1,LRP2
GO: Biological Process	GO:0051240	positive regulation of multicellular organismal process	2.453e-05	0.2194	0.000857	0.008292	164	1692	ABCA1,ABL1,MBP,ADAM8,ADD3,AXIN2,FZD9,ADORA2B,PARP1,ADRA2B,CD200,APP,MST1,ASCL1,MTNR1B,RAB11A,RIPK2,BMP7,BMPR1A,ZFP36L1,NOTCH2,PIAS2,OPRL1,CCNB1,MIR33B,P2RY2,FURIN,PAWR,CDK1,CDH4,LRRFIP1,PDE4B,CACNA2D2,SERPINF1,CHRM3,PIM1,PLA2G1B,PLXNA1,TMEM64,POU5F1,SOX13,MIR125B1,MIR130A,TENM4,MIR145,SS18L1,ZNF516,PRKCZ,CTNNB1,MAPK9,RIMS2,PRL,CUX1,OCSTAMP,NLRP12,DAG1,PTGIS,DHX9,RNF125,PTPRZ1,TESC,DRD3,DRD4,NLRX1…
GO: Biological Process	GO:0010001	glial cell differentiation	2.533e-05	0.2265	0.0008805	0.008519	39	273	ABL1,APP,PLPP3,ASCL1,NF1,ROR1,CDK1,CDK6,SLC25A46,GPR37L1,FA2H,SOX13,TENM4,ARHGEF10,KDM4A,CTNNB1,DAG1,PTPRZ1,DMD,DRD3,LIN28A,LPAR1,ERBB2,SOX8,FGF2,FGFR3,SKI,SOX2,SOX5,SOX9,SOX11,NKX6-2,GLI3,TPPP,DUSP10,PARD3,IL6,RNF112,HMGA2
GO: Biological Process	GO:0001656	metanephros development	2.551e-05	0.2282	0.0008805	0.008519	20	101	TSHZ3,BMP7,NF1,CTNNB1,KIF26B,ROBO2,GDF11,SPRY1,LGR4,SOX8,SALL1,YAP1,FOXJ1,FRAS1,SOX9,GPC3,GLI3,PDS5A,ID3,SMAD4
GO: Biological Process	GO:0060420	regulation of heart growth	2.551e-05	0.2282	0.0008805	0.008519	20	101	BMPR1A,CCNB1,CTDP1,CDK1,PIM1,VGLL4,CITED2,YAP1,FGF2,FGFR1,FGFR2,GJA1,GLI1,SIRT1,HEY2,SAV1,COL14A1,YY1,RBPJ,JARID2
GO: Biological Process	GO:0060425	lung morphogenesis	2.56e-05	0.2289	0.0008805	0.008519	16	70	CELSR1,CTNNB1,ESRP1,DAG1,SPRY1,SPRY2,EXT1,GRHL2,ESRP2,YAP1,FGFR2,SOX2,SOX9,SOX11,ID1,HMGA2
GO: Biological Process	GO:0044344	cellular response to fibroblast growth factor stimulus	2.627e-05	0.2349	0.0008999	0.008707	26	152	TRIM71,MIR339,FGFRL1,FGF16,ZFP36L1,CTNNB1,ESRP1,FGF19,SPRED1,SPRY1,SPRY2,EXT1,ESRP2,FGF1,FGF2,FGFR1,FGFR3,FGFR2,SFRP1,PRDM14,GALNT3,SMOC2,TDGF1,RBFOX2,NDST1,ZFP36
GO: Biological Process	GO:0060045	positive regulation of cardiac muscle cell proliferation	2.646e-05	0.2366	0.0009031	0.008738	11	36	BMPR1A,CCNB1,CDK1,PIM1,YAP1,FGF2,FGFR1,FGFR2,GLI1,HEY2,RBPJ
GO: Biological Process	GO:0010562	positive regulation of phosphorus metabolic process	2.761e-05	0.2469	0.0009353	0.00905	116	1121	ABL1,ADAM8,AXIN2,FZD7,ADORA2B,ADRA2B,BCAR3,FGD2,MAP4K3,DGKD,APP,PLPP1,PLPP3,SLC4A4,NEK10,ADAM9,RIPK2,FGF16,BMP7,BMPR1A,ROR1,DDR2,SPAG9,CCNB1,CCND3,DGKI,PAWR,CDK1,CDKN1B,CKS1B,PIM1,ETAA1,PLA2G1B,MAP3K8,MIR125B1,PTPA,PPP1R16B,PRKAR1B,PRKCZ,CTNND1,MAPK9,MAPK10,DAG1,NCAPG2,PTPRZ1,FGF19,PHIP,DOCK3,DRD4,DUSP5,SH2D3A,LRRK1,ECT2,LPAR1,EFNA5,SENP2,GDF11,EPHB4,SPRY2,ERBB2,FGF1,FGF2,FGFR1,FGFR3,FGFR2,MAD2L2…
GO: Biological Process	GO:0045937	positive regulation of phosphate metabolic process	2.761e-05	0.2469	0.0009353	0.00905	116	1121	ABL1,ADAM8,AXIN2,FZD7,ADORA2B,ADRA2B,BCAR3,FGD2,MAP4K3,DGKD,APP,PLPP1,PLPP3,SLC4A4,NEK10,ADAM9,RIPK2,FGF16,BMP7,BMPR1A,ROR1,DDR2,SPAG9,CCNB1,CCND3,DGKI,PAWR,CDK1,CDKN1B,CKS1B,PIM1,ETAA1,PLA2G1B,MAP3K8,MIR125B1,PTPA,PPP1R16B,PRKAR1B,PRKCZ,CTNND1,MAPK9,MAPK10,DAG1,NCAPG2,PTPRZ1,FGF19,PHIP,DOCK3,DRD4,DUSP5,SH2D3A,LRRK1,ECT2,LPAR1,EFNA5,SENP2,GDF11,EPHB4,SPRY2,ERBB2,FGF1,FGF2,FGFR1,FGFR3,FGFR2,MAD2L2…
GO: Biological Process	GO:0050679	positive regulation of epithelial cell proliferation	2.783e-05	0.2489	0.0009391	0.009087	36	245	DYSF,FZD7,ADORA2B,MST1,BMPR1A,NF1,NOTCH2,MIR101-1,MIR130A,PPP1R16B,CTNNB1,ESRP1,VASH2,ERBB2,ESRP2,YAP1,FGF1,FGF2,FGFR1,FGFR3,FGFR2,CXCL12,FLT4,SFRP1,SOX9,SOX11,SP1,GAS1,STAT5A,SIRT1,HMGB2,NRARP,WNT7A,ID1,IL6,HMGA2
GO: Biological Process	GO:0051726	regulation of cell cycle	2.857e-05	0.2554	0.0009603	0.009291	132	1311	ABL1,AXIN2,FZD9,MTA3,MAD1L1,MN1,HUS1B,USP28,APP,CDC14A,PLPP2,ASCL1,MYBL2,NEK10,RAB11A,BARD1,BLM,NEK2,BMP7,ZFP36L1,BUB1,BUB1B,NOTCH2,CCNA2,CCNB1,CCNC,CCND3,PEBP1,CCNB2,CDK1,PBX1,CDC25C,AURKB,CDK6,CDKN1B,DCDC1,CKS1B,PIM1,ETAA1,FBXO7,SERTAD1,RMI2,NEK7,SYF2,CSNK1E,CTNNB1,RAB11FIP3,PABIR1,HAUS6,RIPOR2,SLC38A9,PSMB2,DLGAP5,PSMB7,DAZL,CABLES1,CDC73,PHIP,RAD23A,CCNJL,DRD3,ARID3A,RBL1,ECT2,GMNN,PHC1,HEXIM…
GO: Biological Process	GO:0031344	regulation of cell projection organization	3.01e-05	0.2692	0.001008	0.009754	88	800	MAP2,MAP4,TBC1D14,SEMA6A,ULK1,PREX1,APP,MYLIP,RAB11A,BMP7,NF1,CDC42EP5,ROR1,BRSK2,PIAS2,P2RX4,P2RY2,CBFA2T2,CDH4,SERPINF1,CHN1,FBXO7,PLXNA1,PODXL,FAM98A,SS18L1,PPP1R16B,MIR200C,CUX1,RIPOR2,TBC1D5,FNBP1L,PRAG1,PTK7,PTPRG,PTPRZ1,NTM,DMD,LPAR1,EEF1A1,EFNA5,WASF2,ROBO2,SPRY2,F2RL1,YAP1,FER,FGFR1,CXCL12,ARAP1,SEMA6B,SEMA4D,DCDC2,SFRP1,SFRP2,TRAK1,STAU2,FUT9,TMEM30A,OCLN,FSCN1,GAK,SPP1,SEPTIN9,SRC,RCC2…
GO: Biological Process	GO:0030334	regulation of cell migration	3.123e-05	0.2792	0.001042	0.01008	113	1089	ABL1,ACTN4,DYSF,ADAM8,MIR2355,ADORA2B,SEMA6A,PREX1,CD200,APP,MST1,PLPP3,MYO5A,ADAM9,RAB11A,FGF16,BMP7,BMPR1A,NF1,DDR2,SPAG9,LDB2,CD9,P2RX4,P2RY2,FURIN,SCARB1,PAWR,MIR640,SERPINF1,SINHCAF,SSH1,PLXNA1,CNN2,RHOD,PODXL,MIR101-1,MIR145,MIR200C,DOCK4,RIPOR2,DAG1,PTPRG,PTPRZ1,IQSEC1,FGF19,CD99L2,DRD4,PTPRU,LPAR1,MCTP1,SPRED1,TRIB1,SPRY2,F2RL1,CITED2,FBLN1,FER,FGF1,FGF2,FGFR1,CCL25,SDC4,CXCL12,SEMA6B,FOX…
GO: Biological Process	GO:0014020	primary neural tube formation	3.161e-05	0.2827	0.001051	0.01017	22	119	ABL1,TRIM71,MTHFD1,BMP7,CELSR1,GATAD2A,PTK7,GRHL2,CITED2,SALL1,SDC4,SFRP1,SFRP2,STIL,SKI,KDM2B,COBL,CECR2,RGMA,SALL4,ALX1,LRP2
GO: Biological Process	GO:0048514	blood vessel morphogenesis	3.291e-05	0.2943	0.00109	0.01055	85	768	ABL1,DYSF,ADAM8,MIR2355,MFGE8,ADRA2B,SEMA6A,RNF213,MYH9,MYO1E,FGF16,BMPR1A,NF1,ZFP36L1,NOTCH2,MIR640,SERPINF1,HS6ST1,EPN1,MIR101-1,MIR125B1,MIR130A,MIR145,PPP1R16B,MIR200C,CTNNB1,PRL,DAG1,PTGIS,WASF2,VASH2,SPRED1,RORA,ENPEP,EPHB4,SPRY2,ERBB2,RXRA,CITED2,SARS1,YAP1,FGF1,FGF2,FGFR1,FGFR2,CXCL12,FLT1,FLT4,SFRP1,SFRP2,GAB1,SP1,GBX2,SRPK2,SMOC2,GJA1,STRA6,MAP3K7,GPR4,TCF4,SASH1,TDGF1,TERT,SIRT1,GTF2I,…
GO: Biological Process	GO:0002520	immune system development	3.364e-05	0.3008	0.00111	0.01074	121	1185	ABL1,ADAM8,EOMES,FZD7,FZD9,WDR38,PARP1,AP2A2,MAD1L1,PREX1,APP,MUC4,MYH9,MYO1E,RIPK2,BLM,NF1,ZFP36L1,NOTCH2,CCNB2,PBX1,CDK6,MFHAS1,PIM1,PIP4K2A,FBXO7,TJP2,RBM47,CNN2,TMEM64,SAMHD1,SOX13,MIR125B1,MIR145,PRKCZ,CTNNB1,OCSTAMP,PRTN3,PSMB2,PSMB7,GON4L,MELK,NCAPG2,PTPN2,PTPRZ1,RABGAP1L,TESC,CDC73,SH2B3,XKR8,LRRK1,REST,WASF2,RORA,CMTM7,TRIB1,ERBB2,MAEA,ETV6,MECOM,EXT1,F2RL1,CITED2,SATB1,YAP1,FGFR3,FGFR2,…
GO: Biological Process	GO:0051493	regulation of cytoskeleton organization	3.437e-05	0.3073	0.00113	0.01093	67	569	ABL1,MAP2,DYSF,ADD3,MID1,PREX1,PPFIA1,SHROOM2,FHOD1,MYH9,CDC42EP5,NOTCH2,CDKN1B,SSH1,LMOD1,RHOF,RHOD,CELSR1,ARHGEF10,RIPOR2,F11R,SSH3,ECT2,LPAR1,ARHGEF10L,KATNBL1,EFNA5,WASF2,F2RL1,ATXN7,FER,SNX9,SDC4,BAIAP2L2,CXCL12,ARAP1,SFRP1,FHOD3,EML3,MAPRE1,MAPRE3,STAU2,OCLN,FSCN1,PLK4,NES,SWAP70,CLASP2,ARFIP1,KANK1,RND1,GNAI1,GPM6B,TPPP,AKAP13,CGNL1,SYNPO2,CDC42EP4,SH3BP1,HSPA1B,ID1,FMN2,CAPZA3,ARHGAP18,LI…
GO: Biological Process	GO:0001843	neural tube closure	3.816e-05	0.3412	0.00125	0.01209	21	112	ABL1,TRIM71,MTHFD1,CELSR1,GATAD2A,PTK7,GRHL2,CITED2,SALL1,SDC4,SFRP1,SFRP2,STIL,SKI,KDM2B,COBL,CECR2,RGMA,SALL4,ALX1,LRP2
GO: Biological Process	GO:0048667	cell morphogenesis involved in neuron differentiation	3.843e-05	0.3437	0.001254	0.01214	80	715	ABL1,MAP2,MATN2,SEMA6A,ULK1,ANK3,APP,FEZF1,RERE,ATOH1,RAB11A,BMP7,NOTCH2,CNTN4,BRSK2,PIAS2,CDH4,DCLK1,SLC25A46,CHN1,PLXNA1,SS18L1,CUX1,BOC,RIPOR2,DAG1,PTPRZ1,REST,EFNA5,CELSR2,ROBO2,EPHB4,RPL24,ERBB2,ETV1,LGR4,EXT1,FGFR3,FGFR2,CXCL12,SEMA6B,SEMA4D,DCDC2,EMB,ARX,SIAH1,PREX2,TRAK1,IGF2BP1,STAU2,GAB1,SPP1,SRC,GAS1,GBX2,CLASP2,STK11,DIP2A,GLI2,GLI3,COBL,GRB7,ADNP,PARD3,RBFOX2,TPBG,TRIO,TRPC6,VCL,WNT7…
GO: Biological Process	GO:0001708	cell fate specification	3.972e-05	0.3552	0.001287	0.01245	20	104	EOMES,FZD7,ASCL1,ATOH1,BMPR1A,POU5F1,TENM4,CTNNB1,ESRP1,NANOG,FGF2,FGFR1,SFRP2,PRDM14,SOX2,SOX9,GLI2,GLI3,TEAD4,RBPJ
GO: Biological Process	GO:0000079	regulation of cyclin-dependent protein serine/threonine kinase activity	3.972e-05	0.3552	0.001287	0.01245	20	104	BLM,CCNA2,CCNB1,CCNC,CCND3,CCNB2,CDC25C,CDKN1B,CKS1B,PIM1,FBXO7,SERTAD1,CCNJL,HEXIM2,LATS2,STIL,MAPRE3,CDK5RAP3,SRC,TFAP4
GO: Biological Process	GO:0048534	hematopoietic or lymphoid organ development	4.178e-05	0.3736	0.001349	0.01305	115	1120	ABL1,ADAM8,EOMES,FZD7,FZD9,WDR38,PARP1,AP2A2,MAD1L1,PREX1,APP,MUC4,MYH9,MYO1E,RIPK2,BLM,NF1,ZFP36L1,NOTCH2,CCNB2,PBX1,CDK6,MFHAS1,PIM1,PIP4K2A,FBXO7,TJP2,RBM47,CNN2,TMEM64,SOX13,MIR125B1,MIR145,PRKCZ,CTNNB1,OCSTAMP,PRTN3,PSMB2,PSMB7,GON4L,MELK,NCAPG2,PTPN2,PTPRZ1,RABGAP1L,TESC,CDC73,SH2B3,LRRK1,REST,WASF2,RORA,CMTM7,TRIB1,ERBB2,MAEA,ETV6,MECOM,EXT1,F2RL1,CITED2,SATB1,YAP1,FGFR3,FGFR2,FOXJ1,FOXO3,…
GO: Biological Process	GO:0030850	prostate gland development	4.252e-05	0.3802	0.001368	0.01323	14	58	BMP7,CDKN1B,SERPINF1,CTNNB1,RXRA,FGFR2,PSAPL1,SFRP1,SOX9,STAT5A,STK11,GLI1,GLI2,GLI3
GO: Biological Process	GO:0051129	negative regulation of cellular component organization	4.292e-05	0.3838	0.001376	0.01331	91	842	MAP2,MAP4,DYSF,ADD3,FZD9,PARP1,MID1,MAD1L1,SEMA6A,ULK1,PPFIA1,APP,SHROOM2,MYLIP,MYH9,PYDC2,BMP7,BUB1,BUB1B,MTMR2,CCNB1,CBFA2T2,AURKB,PACSIN3,SSH1,LMOD1,CLDN7,KDM4A,PRKCZ,BCOR,PRAG1,F11R,PTPRG,PTPRZ1,NTM,SSH3,DNMT3B,DNAJB6,LPAR1,MCTP1,WASF2,ROBO2,SPRY2,USP44,ATXN2,ATXN7,YAP1,MCRS1,FGFR3,FGFR2,MAD2L2,PIF1,ARAP1,SEMA6B,SEMA4D,SET,FHOD3,SKI,MAPRE1,KDM4B,SORL1,SOX9,GAK,SWAP70,SPP1,KDM4C,SRC,CLASP2,RCC…
GO: Biological Process	GO:0060606	tube closure	4.377e-05	0.3914	0.001393	0.01347	21	113	ABL1,TRIM71,MTHFD1,CELSR1,GATAD2A,PTK7,GRHL2,CITED2,SALL1,SDC4,SFRP1,SFRP2,STIL,SKI,KDM2B,COBL,CECR2,RGMA,SALL4,ALX1,LRP2
GO: Biological Process	GO:0048733	sebaceous gland development	4.392e-05	0.3927	0.001393	0.01347	6	11	ZDHHC21,FA2H,TFAP2C,CBX7,RBPJ,SMAD4
GO: Biological Process	GO:0021940	positive regulation of cerebellar granule cell precursor proliferation	4.392e-05	0.3927	0.001393	0.01347	6	11	GPR37L1,FGF2,ZNF423,GLI1,GLI2,LHX5
GO: Biological Process	GO:0044770	cell cycle phase transition	4.808e-05	0.4299	0.001519	0.0147	77	686	MCM3,MTA3,MAD1L1,MN1,HUS1B,TRIM71,APP,CDC14A,PLPP2,NEK10,RAB11A,BLM,NEK2,ZFP36L1,BUB1,BUB1B,BRSK2,CCNA2,CCNB1,CCND3,CCNB2,CTDP1,CDK1,PBX1,CDC25C,AURKB,CDK6,CDKN1B,CKS1B,FBXO7,SYF2,CSNK1E,PABIR1,HAUS6,PSMB2,DLGAP5,PSMB7,MELK,CABLES1,CDC73,CCNJL,ARID3A,RBL1,UPF1,GMNN,LATS2,HASPIN,SENP2,ENSA,RPL24,JADE1,RRM2,USP44,MAD2L2,RBM38,PHLDA1,LARP7,MAPRE1,CDK5RAP3,PLK4,NES,GAS1,CLASP2,RCC2,DBF4,GLI1,TCF19,PI…
GO: Biological Process	GO:0045216	cell-cell junction organization	4.848e-05	0.4335	0.001526	0.01477	34	232	ACTN4,NLGN4X,SHROOM2,DCHS1,CLDN9,CD9,CDH4,TJP2,CLDN7,NECTIN3,CTNNA1,CTNNB1,CTNND1,PRTN3,F11R,NECTIN2,ECT2,EXT1,F2RL1,GRHL2,LSR,XIRP2,INAVA,OCLN,FSCN1,SRC,GJA1,STRN,PARD3,UGT8,CLDN34,VCL,FZD5,SMAD3
GO: Biological Process	GO:0001658	branching involved in ureteric bud morphogenesis	4.882e-05	0.4365	0.001532	0.01482	15	66	DCHS1,PBX1,CTNNB1,LGR4,SOX8,CITED2,SALL1,FGF1,FGF2,SOX9,GPC3,GLI3,ADAMTS16,LAMA5,SMAD4
GO: Biological Process	GO:1902751	positive regulation of cell cycle G2/M phase transition	4.958e-05	0.4434	0.00155	0.015	10	32	MTA3,APP,RAB11A,CCNB1,CDK1,PBX1,CDC25C,RCC2,BRD4,LMNB1
GO: Biological Process	GO:0044089	positive regulation of cellular component biogenesis	5.027e-05	0.4495	0.001566	0.01516	68	587	ABCA1,ABL1,PARP1,ULK1,FHOD1,BMP7,CDC42EP5,LDB2,CDKN1B,PIP4K2A,LMOD1,EPN1,FAM98A,MIRLET7I,ARHGEF10,MAPK9,RIPOR2,DAG1,FNBP1L,DDB2,SETDB1,LPAR1,ARHGEF10L,EFNA5,WASF2,F2RL1,LRRTM4,FER,SNX9,SDC4,BAIAP2L2,ARAP1,SEMA4D,SFRP1,MAPRE1,ATF7IP,STAU2,OCLN,FSCN1,PLK4,SOX9,SWAP70,SEPTIN9,SRC,CLASP2,ARFIP1,COBL,ADGRL2,ADGRL3,GPM6A,TPPP,GRID2,ADNP,TERF1,FAF1,HAS3,TPBG,SYNPO2,CDC42EP4,ZMYND8,UBE2V2,HSPA1B,P2RY12,W…
GO: Biological Process	GO:0061061	muscle structure development	5.149e-05	0.4604	0.001596	0.01544	83	755	ABL1,DYSF,EOMES,FZD7,TSHZ3,SORBS2,ANK2,TCAP,MYH9,FGFRL1,BMPR1A,NF1,ZFP36L1,BHLHA15,SPAG9,CCNB1,CD9,PDLIM1,CTDP1,CACNA2D2,CHRNA1,LMOD1,MYMX,TNPO2,MIR125B1,MIR145,CSRP2,CTNNA1,CTNNB1,BHLHE41,BOC,RIPOR2,TIFAB,DAG1,ANKRD2,DMD,RARB,TMEM204,REST,MYOF,MYH14,RORA,ETV1,SOX8,RXRA,RYR1,CITED2,FGFR2,CXCL12,RBM38,FLNB,FHOD3,SKI,XIRP2,WFIKKN1,SOX9,SOX11,FBXO40,NMRK2,GJA1,STRA6,SIN3B,TCF12,PLPP7,TDGF1,TEAD4,SIR…
GO: Biological Process	GO:0043408	regulation of MAPK cascade	5.185e-05	0.4636	0.001596	0.01544	88	812	ABL1,ADAM8,FZD7,ADORA2B,ADRA2B,MID1,SEMA6A,BCAR3,FGD2,MAP4K3,APP,ATP6V0C,NEK10,RIPK2,BMP7,NF1,NOTCH2,ROR1,SPAG9,PEBP1,PRDX1,CDK1,MFHAS1,GPR37L1,PLA2G1B,PLA2G2A,MIR145,MIR200C,PRKCZ,CTNNB1,MAPK9,MAPK10,NLRP12,DAG1,PTPN2,DMD,FGF19,DRD4,SH2B3,DUSP5,LPAR1,SPRED1,SPRY1,SPRY2,ERBB2,MECOM,F2RL1,FBLN1,FGF1,FGF2,FGFR1,FGFR3,FGFR2,CCL25,CXCL12,FLT1,FLT4,SFRP1,SFRP2,ANKRD6,ERN2,CDK5RAP3,INAVA,GAB1,SORL1,SOX…
GO: Biological Process	GO:0035567	non-canonical Wnt signaling pathway	5.205e-05	0.4654	0.001596	0.01544	26	158	ABL1,FZD7,FZD9,AP2A2,RNF213,ROR1,PLCB3,CELSR1,CSNK1E,CTNNB1,PSMB2,PSMB7,PTK7,CELSR2,ZNRF3,GPC4,SFRP1,SFRP2,ANKRD6,TNRC6B,GPC3,MAP3K7,WNT7A,NKD1,FZD5,SMURF1
GO: Biological Process	GO:0090263	positive regulation of canonical Wnt signaling pathway	5.205e-05	0.4654	0.001596	0.01544	26	158	AXIN2,FZD9,CSNK1G1,USP8,POU5F1,PPM1B,MIR145,CSNK1E,CSNK1G3,PSMB2,PSMB7,PTK7,LRRK1,LGR4,YAP1,FGF2,FGFR3,FGFR2,SFRP1,SFRP2,SRC,KANK1,GPC3,NRARP,RBPJ,SMAD3
GO: Biological Process	GO:1902893	regulation of pri-miRNA transcription by RNA polymerase II	5.212e-05	0.4661	0.001596	0.01544	14	59	APP,BMPR1A,POU5F1,PRL,FGF2,FOXO3,SOX9,SREBF1,TEAD1,TERT,YY1,SMAD3,SMAD4,SMAD6
GO: Biological Process	GO:0003007	heart morphogenesis	5.282e-05	0.4723	0.001611	0.01559	40	292	AXIN2,EOMES,TCAP,DCHS1,FGFRL1,BMP7,BMPR1A,NOTCH2,DHRS3,PIM1,POU5F1,CTNNB1,RARB,ROBO2,EPHB4,SPRY1,EXT1,GRHL2,RXRA,RYR1,CITED2,YAP1,FGFR2,SFRP2,STIL,XIRP2,SOX9,SOX11,GJA1,PDS5A,TEAD1,HEY2,SAV1,ZIC3,RBPJ,ZMIZ1,LRP2,SMAD3,SMAD4,SMAD6
GO: Biological Process	GO:0060675	ureteric bud morphogenesis	5.296e-05	0.4736	0.001611	0.01559	16	74	DCHS1,PBX1,CTNNB1,KIF26B,LGR4,SOX8,CITED2,SALL1,FGF1,FGF2,SOX9,GPC3,GLI3,ADAMTS16,LAMA5,SMAD4
GO: Biological Process	GO:0045892	negative regulation of transcription, DNA-templated	5.326e-05	0.4763	0.001614	0.01562	141	1437	JDP2,EOMES,PARP1,MTA3,TSHZ3,BEND3,APP,FEZF1,ASCL1,RERE,BMP7,NOTCH2,LDB2,CCND3,CBFA2T2,PAWR,LRRFIP1,AURKB,CDK6,CDKN1B,POU5F1,SOX13,CTBP2,KDM4A,VGLL4,CTNNB1,MAPK10,CUX1,BHLHE41,GATAD2A,ZNF658,GON4L,BCOR,PTPN2,SETDB1,ANKRD2,CDC73,DNMT3B,DRD3,RARB,RBL1,DUSP5,DNAJB6,REST,GMNN,PHC1,HEXIM2,ZNF750,EHMT1,ELF2,ELF3,ZNF572,FAM172A,NANOG,LGR4,ETV5,ETV6,MECOM,SOX8,RXRA,HMG20A,CITED2,SALL2,SALL1,SARS1,SATB1,YA…
GO: Biological Process	GO:0072009	nephron epithelium development	5.342e-05	0.4777	0.001614	0.01562	22	123	DCHS1,MYO1E,NOTCH2,PBX1,PODXL,CTNNB1,KIF26B,LGR4,EXT1,SOX8,CITED2,SALL1,YAP1,FGF1,FGF2,FOXJ1,SOX9,GPC3,GLI3,ADAMTS16,LAMA5,SMAD4
GO: Biological Process	GO:0008589	regulation of smoothened signaling pathway	5.467e-05	0.4889	0.001646	0.01593	19	98	GPR37L1,CTNNA1,DYNC2H1,RFX4,RAB34,RORA,SALL1,FGFR3,FGFR2,DCDC2,SFRP1,CHSY1,ARMC9,GAS1,GPC3,GLI1,GLI2,GLI3,NDST1
GO: Biological Process	GO:2000179	positive regulation of neural precursor cell proliferation	5.88e-05	0.5258	0.001758	0.01701	15	67	FZD9,DISP3,ASCL1,GPR37L1,CTNNB1,FGF2,SOX2,NES,GAK,ZNF423,GLI1,GLI2,GLI3,LHX5,LRP2
GO: Biological Process	GO:1903507	negative regulation of nucleic acid-templated transcription	5.88e-05	0.5258	0.001758	0.01701	141	1440	JDP2,EOMES,PARP1,MTA3,TSHZ3,BEND3,APP,FEZF1,ASCL1,RERE,BMP7,NOTCH2,LDB2,CCND3,CBFA2T2,PAWR,LRRFIP1,AURKB,CDK6,CDKN1B,POU5F1,SOX13,CTBP2,KDM4A,VGLL4,CTNNB1,MAPK10,CUX1,BHLHE41,GATAD2A,ZNF658,GON4L,BCOR,PTPN2,SETDB1,ANKRD2,CDC73,DNMT3B,DRD3,RARB,RBL1,DUSP5,DNAJB6,REST,GMNN,PHC1,HEXIM2,ZNF750,EHMT1,ELF2,ELF3,ZNF572,FAM172A,NANOG,LGR4,ETV5,ETV6,MECOM,SOX8,RXRA,HMG20A,CITED2,SALL2,SALL1,SARS1,SATB1,YA…
GO: Biological Process	GO:2000036	regulation of stem cell population maintenance	6.052e-05	0.5412	0.001804	0.01745	11	39	BMP7,MIR145,REST,YAP1,PRDM14,KDM2B,TEAD1,TEAD4,TEAD3,SAV1,HMGA2
GO: Biological Process	GO:1902679	negative regulation of RNA biosynthetic process	6.278e-05	0.5614	0.001863	0.01803	141	1442	JDP2,EOMES,PARP1,MTA3,TSHZ3,BEND3,APP,FEZF1,ASCL1,RERE,BMP7,NOTCH2,LDB2,CCND3,CBFA2T2,PAWR,LRRFIP1,AURKB,CDK6,CDKN1B,POU5F1,SOX13,CTBP2,KDM4A,VGLL4,CTNNB1,MAPK10,CUX1,BHLHE41,GATAD2A,ZNF658,GON4L,BCOR,PTPN2,SETDB1,ANKRD2,CDC73,DNMT3B,DRD3,RARB,RBL1,DUSP5,DNAJB6,REST,GMNN,PHC1,HEXIM2,ZNF750,EHMT1,ELF2,ELF3,ZNF572,FAM172A,NANOG,LGR4,ETV5,ETV6,MECOM,SOX8,RXRA,HMG20A,CITED2,SALL2,SALL1,SARS1,SATB1,YA…
GO: Biological Process	GO:0072171	mesonephric tubule morphogenesis	6.292e-05	0.5626	0.001863	0.01803	16	75	DCHS1,PBX1,CTNNB1,KIF26B,LGR4,SOX8,CITED2,SALL1,FGF1,FGF2,SOX9,GPC3,GLI3,ADAMTS16,LAMA5,SMAD4
GO: Biological Process	GO:0061614	pri-miRNA transcription by RNA polymerase II	6.357e-05	0.5684	0.00187	0.01809	14	60	APP,BMPR1A,POU5F1,PRL,FGF2,FOXO3,SOX9,SREBF1,TEAD1,TERT,YY1,SMAD3,SMAD4,SMAD6
GO: Biological Process	GO:0045668	negative regulation of osteoblast differentiation	6.357e-05	0.5684	0.00187	0.01809	14	60	AXIN2,CDK6,TMEM64,FGFR1,SEMA4D,SFRP1,SKI,SOX2,SOX9,ID1,ID3,LRP5,SMAD3,SMAD6
GO: Biological Process	GO:0071902	positive regulation of protein serine/threonine kinase activity	6.528e-05	0.5837	0.001914	0.01852	46	356	ADAM8,ADORA2B,ADRA2B,FGD2,MAP4K3,APP,NEK10,RIPK2,SPAG9,CCNB1,CCND3,CDK1,CDKN1B,CKS1B,PIM1,ETAA1,PLA2G1B,MAPK10,DRD4,DUSP5,LPAR1,SPRY2,ERBB2,FGF1,FGF2,FGFR1,FLT1,STIL,ERN2,MAPRE3,INAVA,GAB1,SRC,STK11,FGD4,DBF4,MAP3K7,SASH1,TDGF1,TEAD1,SIRT1,AKAP13,UBB,FZD5,SLC27A1,HMGA2
GO: Biological Process	GO:0021696	cerebellar cortex morphogenesis	6.574e-05	0.5879	0.001921	0.01859	12	46	ULK1,SLC25A46,RFX4,RORA,ATXN2,GLI1,GLI2,LHX5,GRID2,WNT7A,KNDC1,TRNP1
GO: Biological Process	GO:0014014	negative regulation of gliogenesis	6.63e-05	0.5928	0.001931	0.01868	13	53	NF1,GPR37L1,KDM4A,CTNNB1,DRD3,LIN28A,FGFR3,SKI,SOX11,NKX6-2,TERT,DUSP10,HMGA2
GO: Biological Process	GO:0030097	hemopoiesis	6.806e-05	0.6086	0.001976	0.01912	110	1074	ABL1,ADAM8,EOMES,FZD7,FZD9,WDR38,PARP1,AP2A2,PREX1,APP,MUC4,MYH9,MYO1E,RIPK2,BLM,NF1,ZFP36L1,NOTCH2,PBX1,CDK6,MFHAS1,PIM1,PIP4K2A,FBXO7,TJP2,RBM47,CNN2,TMEM64,SOX13,MIR125B1,MIR145,PRKCZ,CTNNB1,OCSTAMP,PRTN3,PSMB2,PSMB7,GON4L,MELK,NCAPG2,PTPN2,PTPRZ1,RABGAP1L,TESC,CDC73,SH2B3,LRRK1,REST,WASF2,RORA,CMTM7,TRIB1,ERBB2,MAEA,ETV6,MECOM,EXT1,F2RL1,CITED2,SATB1,YAP1,FGFR3,FGFR2,FOXJ1,FOXO3,FLT1,FLT4,SFR…
GO: Biological Process	GO:0032526	response to retinoic acid	6.872e-05	0.6145	0.001989	0.01924	22	125	ABCA1,FZD7,ASCL1,ACER2,TRIML2,SERPINF1,POU5F1,CYP26A1,PTK7,TMEM161A,TESC,PHC1,NANOG,RXRA,YAP1,FGFR2,SOX2,SOX9,SREBF1,GJA1,TEAD1,YES1
GO: Biological Process	GO:0060993	kidney morphogenesis	6.945e-05	0.621	0.001994	0.01929	20	108	TSHZ3,DCHS1,BMP7,PBX1,CTNNB1,KIF26B,LGR4,SOX8,CITED2,SALL1,FGF1,FGF2,FOXJ1,FRAS1,SOX9,GPC3,GLI3,ADAMTS16,LAMA5,SMAD4
GO: Biological Process	GO:1904029	regulation of cyclin-dependent protein kinase activity	6.945e-05	0.621	0.001994	0.01929	20	108	BLM,CCNA2,CCNB1,CCNC,CCND3,CCNB2,CDC25C,CDKN1B,CKS1B,PIM1,FBXO7,SERTAD1,CCNJL,HEXIM2,LATS2,STIL,MAPRE3,CDK5RAP3,SRC,TFAP4
GO: Biological Process	GO:0007346	regulation of mitotic cell cycle	6.957e-05	0.6221	0.001994	0.01929	74	660	ABL1,MTA3,MAD1L1,HUS1B,APP,CDC14A,ASCL1,RAB11A,BLM,NEK2,BMP7,ZFP36L1,BUB1,BUB1B,CCNB1,CCND3,PEBP1,CDK1,PBX1,CDC25C,AURKB,CDK6,CDKN1B,CKS1B,FBXO7,NEK7,SYF2,CSNK1E,CTNNB1,PABIR1,HAUS6,PSMB2,DLGAP5,PSMB7,CDC73,PHIP,DRD3,ARID3A,RBL1,HASPIN,SENP2,RPL24,NANOG,MAEA,JADE1,TUNAR,USP44,FGFR1,FGFR3,FGFR2,MAD2L2,RBM38,STIL,LARP7,MAPRE1,CDK5RAP3,PLK4,GAS1,SMOC2,RCC2,STAT5A,DBF4,PIM2,TERT,TFAP4,SIRT1,BRD4,PRMT…
GO: Biological Process	GO:0001934	positive regulation of protein phosphorylation	7.023e-05	0.628	0.002006	0.01941	99	946	ABL1,ADAM8,AXIN2,ADORA2B,ADRA2B,BCAR3,FGD2,MAP4K3,DGKD,APP,PLPP1,PLPP3,NEK10,ADAM9,RIPK2,FGF16,BMP7,BMPR1A,DDR2,SPAG9,CCNB1,CCND3,DGKI,CDK1,CDKN1B,CKS1B,PIM1,ETAA1,PLA2G1B,MAP3K8,MIR125B1,PRKAR1B,PRKCZ,CTNND1,MAPK9,MAPK10,DAG1,NCAPG2,PTPRZ1,FGF19,PHIP,DOCK3,DRD4,DUSP5,SH2D3A,LRRK1,ECT2,LPAR1,EFNA5,SENP2,GDF11,SPRY2,ERBB2,FGF1,FGF2,FGFR1,FGFR3,MAD2L2,SNX9,SDC4,SEMA4D,FLT1,FLT4,SFRP2,STIL,ERN2,MAPR…
GO: Biological Process	GO:0051345	positive regulation of hydrolase activity	7.149e-05	0.6392	0.002036	0.0197	95	900	AGAP5,MBP,TBC1D14,BCAR3,PREX1,CD200,APP,ATP1B1,MMUT,ACER2,ARHGAP42,RIPK2,NF1,NMBR,OPRL1,P2RY2,PAWR,CHM,CHN1,PLA2G1B,RASAL2,PMAIP1,PTPA,GNA14,ARHGEF10,PRKCZ,MAPK9,DOCK4,NLRP12,PRTN3,STARD8,TBC1D5,DHX9,F11R,RABGAP1L,IQSEC1,DRD3,DNAJB6,REST,ECT2,LPAR1,ARHGEF10L,RIC8B,GRTP1,FAM13A,MTSS2,ERBB2,NET1,F2RL1,FBLN1,FGF2,FGFR1,FGFR3,FGFR2,CCL25,SNX9,ARAP1,RGPD5,FOXJ1,SEMA4D,FLT1,SFRP1,SFRP2,PREX2,GPIHBP1,GN…
GO: Biological Process	GO:0055123	digestive system development	7.206e-05	0.6443	0.002045	0.01979	26	161	ASCL1,DCHS1,CCNB1,CBFA2T2,CTNNB1,RARB,CLMP,LGR4,EXT1,SALL1,YAP1,FGFR3,FGFR2,SFRP1,SFRP2,SOX11,SRC,GLI1,GLI2,GLI3,COBL,STRA6,SAV1,ZIC3,C1GALT1,SMAD3
GO: Biological Process	GO:0001824	blastocyst development	7.255e-05	0.6487	0.002053	0.01986	25	152	ACTL6A,EOMES,CCNB1IP1,ATP1B1,NEK2,FURIN,SMIM14,POU5F1,BCOR,NCAPG2,GINS1,SETDB1,PALB2,LATS2,ELF3,RRM2,CITED2,YAP1,PRDM14,SP1,KDM4C,TEAD4,TFAP2C,BRD4,SALL4
GO: Biological Process	GO:0008285	negative regulation of cell population proliferation	7.32e-05	0.6546	0.002065	0.01998	94	889	AXIN2,MIR2355,ADORA2B,MAD1L1,MN1,CD200,APP,PLPP1,FEZF1,MIR339,FGFRL1,BMP7,NF1,SKAP2,CD9,PAWR,CDK6,CDKN1B,SERPINF1,PMAIP1,MIR125B1,PPP2R5C,MIR145,CTBP2,VGLL4,CTNNA1,CTNNB1,PRL,RIPOR2,FBXO2,PTPN2,PTPN14,PTPRZ1,TESC,CDC73,DRD4,RARB,SH2B3,REST,PTPRU,GAL,GDF11,TRIB1,SPRY1,SPRY2,ERBB2,RXRA,CITED2,FBLN1,FGF2,FGFR3,FGFR2,SDC4,CXCL12,RBM38,FOXJ1,FLT1,SFRP1,SFRP2,PRDX4,SKI,TMEM127,SOX2,SOX9,SOX11,SPN,LRRC3…
GO: Biological Process	GO:0046620	regulation of organ growth	7.991e-05	0.7146	0.002246	0.02173	23	135	BMPR1A,CCNB1,CTDP1,CDK1,CACNA2D2,PIM1,VGLL4,LATS2,CITED2,YAP1,FGF2,FGFR1,FGFR2,ARX,GJA1,GLI1,SIRT1,HEY2,SAV1,COL14A1,YY1,RBPJ,JARID2
GO: Biological Process	GO:0042552	myelination	8.011e-05	0.7164	0.002246	0.02173	26	162	MBP,MYO5A,NF1,MTMR2,CD9,SLC25A46,CTSC,FA2H,TENM4,ARHGEF10,CTNNB1,DAG1,PTPRZ1,RARB,LPAR1,ERBB2,RXRA,FGFR3,SKI,NKX6-2,FAM126A,TPPP,SERINC5,PARD3,HEXB,UGT8
GO: Biological Process	GO:0000165	MAPK cascade	8.172e-05	0.7307	0.002283	0.02209	105	1020	ABL1,MBP,ADAM8,FZD7,ADORA2B,ADRA2B,MID1,SEMA6A,BCAR3,FGD2,MAP4K3,APP,ATP6V0C,NEK10,RIPK2,FGF16,BMP7,NF1,ZFP36L1,CDC42EP5,NOTCH2,ROR1,SPAG9,PEBP1,PRDX1,CDK1,MFHAS1,GPR37L1,PLA2G1B,PLA2G2A,RASAL2,MAP3K8,MIR145,MIR200C,PRKCZ,CTNNB1,MAPK9,MAPK10,IL17RD,NLRP12,PSMB2,PSMB7,DAG1,PTPN2,DLG2,DMD,FGF19,DRD4,SH2B3,DUSP5,SH2D3A,LPAR1,SPRED1,TRIB1,SPRY1,SPRY2,ERBB2,MECOM,F2RL1,FBLN1,FGF1,FGF2,FGFR1,FGFR3,FGFR…
GO: Biological Process	GO:0009896	positive regulation of catabolic process	8.282e-05	0.7406	0.002307	0.02232	58	487	ADAM8,ULK1,LIN28B,SESN3,TRIM71,APP,MYLIP,SLC4A4,ADAM9,RIPK2,BARD1,ZFP36L1,RAB12,OAZ2,FURIN,CDKN1B,TRIML2,CTSC,PACSIN3,PIP4K2A,FBXO7,CSNK1E,VGLL4,MAPK9,GGA1,PABIR1,HSPB8,RAD23A,UPF1,VPS28,TRIB1,LPCAT1,SNX9,FOXO3,CDK5RAP3,SORL1,SOX9,TNRC6B,MAGEF1,GJA1,STK11,GPC3,MAP3K7,PIM2,WWP1,LARP1,SIRT1,FAF1,SH3BP4,UBE2V2,HSPA1B,ZFP36,NKD1,IL6,RGMA,TRIM8,SMURF1,LRP2
GO: Biological Process	GO:0060021	roof of mouth development	8.385e-05	0.7498	0.002329	0.02253	19	101	BMPR1A,DHRS3,BNC2,BCOR,INSIG2,GDF11,FRAS1,SKI,WFIKKN1,GABRB3,SOX11,LRRC32,GAS1,GLI3,PDS5A,WNT7A,JAG2,ALX1,SMAD4
GO: Biological Process	GO:0009894	regulation of catabolic process	8.521e-05	0.7619	0.002355	0.02279	110	1080	ABL1,DYSF,ADAM8,AXIN2,NUP54,TBC1D14,ULK1,LIN28B,SESN3,TRIM71,APP,MYLIP,SLC4A4,ACER2,ATP6V0C,ADAM9,RIPK2,BARD1,ZFP36L1,MTMR2,RAB12,OAZ2,TENT5B,USP8,FURIN,SCARB1,CDKN1B,DLGAP1,TRIML2,CTSC,USP25,PACSIN3,PIP4K2A,FBXO7,SECISBP2,DDIT4,CSNK1E,PRKCG,KDM4A,VGLL4,MAPK9,GGA1,PABIR1,SERBP1,SLC38A9,PSMB2,PSMB7,DAZL,DHX9,HSPB8,RAD23A,FASTKD1,UPF1,EEF1A1,YBX2,SERPINB1,VPS28,TRIB1,LPCAT1,LAPTM4B,MAD2L2,SNX9,RBM3…
GO: Biological Process	GO:0072033	renal vesicle formation	8.534e-05	0.7631	0.002355	0.02279	5	8	CTNNB1,KIF26B,SOX8,SALL1,SOX9
GO: Biological Process	GO:0060977	coronary vasculature morphogenesis	8.838e-05	0.7903	0.002424	0.02346	10	34	CTNNB1,SPRED1,RXRA,FGF1,FGF2,FGFR1,FGFR2,HEY2,LRP2,SMAD6
GO: Biological Process	GO:0060795	cell fate commitment involved in formation of primary germ layer	8.838e-05	0.7903	0.002424	0.02346	10	34	EOMES,FZD7,BMPR1A,POU5F1,CTNNB1,CDC73,NANOG,FGFR1,SFRP2,SOX2
GO: Biological Process	GO:0060445	branching involved in salivary gland morphogenesis	9.248e-05	0.827	0.002521	0.02439	9	28	BMP7,PLXNA1,ESRP1,DAG1,ESRP2,FGFR1,FGFR2,IL6,LAMA5
GO: Biological Process	GO:0002089	lens morphogenesis in camera-type eye	9.248e-05	0.827	0.002521	0.02439	9	28	BCAR3,SHROOM2,NECTIN3,CTNNB1,CITED2,FGFR3,SKI,SOX2,SOX11
GO: Biological Process	GO:0051044	positive regulation of membrane protein ectodomain proteolysis	9.487e-05	0.8484	0.002579	0.02495	7	17	ADAM8,APP,ADAM9,FURIN,PACSIN3,SNX9,RGMA
GO: Biological Process	GO:0008366	axon ensheathment	9.87e-05	0.8825	0.002666	0.0258	26	164	MBP,MYO5A,NF1,MTMR2,CD9,SLC25A46,CTSC,FA2H,TENM4,ARHGEF10,CTNNB1,DAG1,PTPRZ1,RARB,LPAR1,ERBB2,RXRA,FGFR3,SKI,NKX6-2,FAM126A,TPPP,SERINC5,PARD3,HEXB,UGT8
GO: Biological Process	GO:0007272	ensheathment of neurons	9.87e-05	0.8825	0.002666	0.0258	26	164	MBP,MYO5A,NF1,MTMR2,CD9,SLC25A46,CTSC,FA2H,TENM4,ARHGEF10,CTNNB1,DAG1,PTPRZ1,RARB,LPAR1,ERBB2,RXRA,FGFR3,SKI,NKX6-2,FAM126A,TPPP,SERINC5,PARD3,HEXB,UGT8
GO: Biological Process	GO:0014013	regulation of gliogenesis	9.901e-05	0.8853	0.002667	0.0258	22	128	NF1,GPR37L1,MIR125B1,TENM4,KDM4A,CTNNB1,DAG1,PTPRZ1,DRD3,LIN28A,ETV5,SOX8,FGFR3,SKI,SOX11,NKX6-2,TERT,DUSP10,IL6,RNF112,HMGA2,LRP2
GO: Biological Process	GO:0070306	lens fiber cell differentiation	9.996e-05	0.8938	0.002678	0.02592	11	41	CDKN1B,SPRED1,SPRY1,SPRY2,FGF2,FGFR3,FGFR2,SLC7A11,WNT7A,SMAD3,MAF
GO: Biological Process	GO:0072091	regulation of stem cell proliferation	0.0001	0.8946	0.002678	0.02592	13	55	ZFP36L1,PIM1,NANOG,FBLN1,YAP1,FGFR1,SOX11,GJA1,TAF4B,TERT,HMGB2,HMGA2,EPCAM
GO: Biological Process	GO:0001525	angiogenesis	0.0001083	0.9686	0.002883	0.0279	73	658	ABL1,DYSF,ADAM8,MIR2355,MFGE8,ADRA2B,SEMA6A,RNF213,MYH9,FGF16,NF1,NOTCH2,MIR640,SERPINF1,HS6ST1,EPN1,MIR101-1,MIR125B1,MIR130A,MIR145,PPP1R16B,MIR200C,CTNNB1,PRL,DAG1,PTGIS,WASF2,VASH2,SPRED1,RORA,ENPEP,EPHB4,SPRY2,ERBB2,RXRA,SARS1,FGF1,FGF2,FGFR1,FGFR2,CXCL12,FLT1,FLT4,SFRP1,SFRP2,GAB1,SP1,GBX2,SRPK2,SMOC2,MAP3K7,GPR4,TCF4,SASH1,TDGF1,TERT,SIRT1,GTF2I,TNFAIP2,TSPAN12,HK2,CEMIP2,NRARP,VAV2,HSPG2,…
GO: Biological Process	GO:0002062	chondrocyte differentiation	0.0001083	0.9688	0.002883	0.0279	21	120	AXIN2,BMPR1A,SERPINH1,CTNNB1,RARB,EXT1,MEX3C,FGFR1,FGFR3,SFRP2,CHSY1,SOX5,SOX9,GLI2,GLI3,CHADL,HSPG2,WNT7A,HMGA2,SMAD3,MAF
GO: Biological Process	GO:0048562	embryonic organ morphogenesis	0.0001102	0.9857	0.002925	0.0283	44	343	EOMES,MMP16,TCAP,MTHFD1,ATOH1,BMP7,NOTCH2,CELSR1,LRIG1,CTNNB1,RIPOR2,TIFAB,PTK7,RARB,REST,INSIG2,SPRY2,GRHL2,CITED2,YAP1,FGFR1,FGFR2,STIL,SOX2,SOX9,SOX11,SP1,GAS1,GBX2,GJA1,GLI1,GLI2,GLI3,KDM2B,STRA6,TEAD1,HSPG2,NDST1,ZIC3,RBPJ,CRB2,FZD5,ALX1,SMAD3
GO: Biological Process	GO:0032270	positive regulation of cellular protein metabolic process	0.0001121	1	0.002964	0.02868	154	1619	ABL1,MBP,JDP2,ADAM8,AXIN2,ADORA2B,ADRA2B,BCAR3,FGD2,MAP4K3,DGKD,APP,PLPP1,PLPP3,ACER2,MYH9,NEK10,ADAM9,RIPK2,FGF16,BMP7,BMPR1A,DDR2,SPAG9,CCNB1,CCND3,FURIN,DGKI,PAWR,CDK1,CDKN1B,CTSC,PACSIN3,CKS1B,PIM1,ETAA1,PLA2G1B,SECISBP2,ASPSCR1,PMAIP1,MAP3K8,MIR125B1,PTPA,CSNK1E,PPP1R16B,PRKAR1B,VGLL4,PRKCZ,CTNNB1,CTNND1,MAPK9,MAPK10,PABIR1,NLRP12,DAG1,DAZL,NCAPG2,DHX9,PTPRZ1,RMND1,FGF19,PHIP,DNMT3B,RAD23A,D…
GO: Biological Process	GO:0003156	regulation of animal organ formation	0.0001159	1	0.003057	0.02958	10	35	BMP7,POU5F1,CTNNB1,ROBO2,SPRY1,CITED2,FGF1,FGF2,FGFR1,RBPJ
GO: Biological Process	GO:0060341	regulation of cellular localization	0.0001173	1	0.003084	0.02984	99	959	ABL1,MAP2,NUP54,FZD9,ADORA2B,PARP1,SLC35D3,MAD1L1,SORBS2,ANK2,ANK3,PPFIA1,PIWIL4,APP,MYO5A,RAB11A,BARD1,NF1,ZFP36L1,MTMR2,BRSK2,NVL,OAZ2,P2RX4,CDK1,DCLK1,AURKB,MFHAS1,SSH1,PLA2G1B,PMAIP1,TOMM7,CSNK1E,PRKCZ,CTNNA1,CTNNB1,RIPOR2,TM9SF4,DAG1,DHX9,PTPN14,IQSEC1,DMD,DRD3,DRD4,SAE1,ECT2,TMEM38B,EFNA5,LATS2,RAB34,VPS28,ERBB2,YAP1,GPC4,FER,LYPLA1,MCRS1,MIEF2,CTDSPL2,SORBS1,LARP7,CDK5RAP3,TMEM30A,SORL1,SR…
GO: Biological Process	GO:0072006	nephron development	0.000121	1	0.003174	0.03071	26	166	DCHS1,MYO1E,BMP7,NOTCH2,PBX1,PODXL,CTNNB1,CTNND1,KIF26B,ENPEP,LGR4,EXT1,SOX8,CITED2,SALL1,YAP1,FGF1,FGF2,FOXJ1,SOX9,GPC3,GLI3,ADAMTS16,GPR4,LAMA5,SMAD4
GO: Biological Process	GO:0043405	regulation of MAP kinase activity	0.0001225	1	0.003202	0.03098	45	355	ADAM8,ADORA2B,ADRA2B,FGD2,MAP4K3,APP,NEK10,RIPK2,FGF16,BMP7,NF1,SPAG9,CDK1,PLA2G1B,MAPK10,DRD4,SH2B3,DUSP5,LPAR1,SPRED1,TRIB1,SPRY1,SPRY2,ERBB2,FGF1,FGF2,FGFR1,FLT1,SFRP1,SFRP2,ERN2,CDK5RAP3,INAVA,GAB1,SORL1,SRC,FGD4,MAP3K7,SASH1,TDGF1,AKAP13,DUSP10,UBB,ZNF675,FZD5
GO: Biological Process	GO:0045732	positive regulation of protein catabolic process	0.0001232	1	0.003211	0.03107	34	243	ADAM8,APP,MYLIP,ADAM9,BARD1,OAZ2,FURIN,CDKN1B,CTSC,PACSIN3,CSNK1E,VGLL4,MAPK9,GGA1,PABIR1,RAD23A,VPS28,TRIB1,LPCAT1,SNX9,CDK5RAP3,SORL1,SOX9,MAGEF1,GJA1,GPC3,WWP1,FAF1,UBE2V2,HSPA1B,NKD1,RGMA,SMURF1,LRP2
GO: Biological Process	GO:0071396	cellular response to lipid	0.0001294	1	0.003353	0.03245	70	628	ABCA1,ABL1,FZD7,PARP1,MN1,APP,PLPP1,ADAM9,RIPK2,BMP7,ZFP36L1,DDX18,PIAS2,CCNA2,CCNB1,USP8,SCARB1,PDE4B,SERPINF1,CACTIN,PIM1,DDIT4,LITAF,PPBP,MIR125B1,MIR187,CYP26A1,DAG1,PTK7,TESC,CDC73,DNMT3B,UPF1,REST,LPAR1,PHC1,EFNA5,INSIG2,RORA,TRIB1,RXRA,YAP1,FDX1,SCNN1A,FGFR2,SFRP1,LCOR,SOX9,SPP1,SRC,SREBF1,SSTR3,STC1,GNAI1,SASH1,TEAD1,TFAP4,SIRT1,TFPI,AKAP13,RBFOX2,NR2C1,HMGB2,PRMT2,ID3,YES1,ZFP36,IL6,ZMIZ…
GO: Biological Process	GO:0071407	cellular response to organic cyclic compound	0.0001294	1	0.003353	0.03245	70	628	ABL1,PARP1,MN1,APP,PLPP1,BLM,BMP7,ZFP36L1,DDX18,PIAS2,CCNA2,CCNB1,USP8,P2RX4,P2RY2,CDKN1B,PDE4B,SERPINF1,CHRM3,SSH1,PIM1,DDIT4,MIR125B1,GNA14,CTNNA1,CTNNB1,DAG1,DHX9,DNMT3B,DRD3,DRD4,MTRNR2L5,REST,TMEM38B,EFNA5,INSIG2,RORA,RXRA,RYR1,YAP1,FDX1,SCNN1A,SFRP1,SLC16A1,GNB5,LCOR,GABRB3,SPP1,SRC,SSTR3,STAT5A,STC1,GLI2,GNAI1,LARP1,TFAP4,SIRT1,TFPI,AKAP13,RBFOX2,NR2C1,PRMT2,HTR2C,P2RY12,ID1,ID3,ZFP36,ITGA…
GO: Biological Process	GO:0030902	hindbrain development	0.0001301	1	0.003361	0.03252	29	195	ABL1,NLGN4X,ULK1,ASCL1,RERE,BMP7,SLC25A46,GPR37L1,CTNNB1,RFX4,LPAR1,RORA,ATXN2,FGF2,GABRB3,ZNF423,GAS1,GBX2,SSTR3,GLI1,GLI2,KDM2B,LHX5,GRID2,RBFOX2,WNT7A,KNDC1,TRNP1,LMX1B
GO: Biological Process	GO:0021953	central nervous system neuron differentiation	0.0001322	1	0.003407	0.03296	33	234	MAP2,EOMES,ULK1,ASCL1,C21orf91,DCLK1,SLC25A46,CSNK1E,CTNNB1,DYNC2H1,ROBO2,RORA,SALL1,ATXN2,FGFR1,FGFR2,SFRP1,SFRP2,ARX,SOX2,SOX5,GBX2,GLI2,GLI3,LHX5,GRID2,TFAP2C,UBB,WNT7A,BCL11B,KNDC1,ZMIZ1,LMX1B
GO: Biological Process	GO:0002064	epithelial cell development	0.0001335	1	0.003429	0.03318	37	274	ZDHHC21,MYO1E,NOTCH2,CDK6,TJP2,PODXL,PPP1R16B,CTNNB1,HYDIN,RIPOR2,F11R,DMD,RARB,REST,SOX8,F2RL1,GRHL2,YAP1,FGFR1,FGFR3,FGFR2,FOXJ1,FLNB,SOX9,SRC,STC1,GJA1,GPR4,TMC1,TFAP2C,PARD3,HSD17B4,VCL,WNT7A,ID1,BCL11B,C1GALT1
GO: Biological Process	GO:0008284	positive regulation of cell population proliferation	0.0001379	1	0.003532	0.03418	112	1117	TMEM250,ABL1,DYSF,FZD7,FZD9,ADORA2B,MTA3,DISP3,MST1,ASCL1,ACER2,RIPK2,FGF16,BLM,BMPR1A,NF1,NOTCH2,DDR2,CCNA2,CCNB1,CCND3,CDK1,PBX1,CDK6,CDKN1B,GPR37L1,SINHCAF,PIM1,PLA2G1B,SERTAD1,FAM98A,CLDN7,SYF2,MIR101-1,MIR125B1,MIR130A,PPP1R16B,PRKCZ,CTNNB1,PRL,OCSTAMP,PRTN3,ESRP1,DHX9,PTPRZ1,FGF19,PHIP,DRD3,RARB,LIN28A,VASH2,ERBB2,NANOG,RPS9,ETV5,SOX8,ESRP2,FBLN1,YAP1,FER,FGF1,FGF2,FGFR1,FGFR3,FGFR2,CXCL12,…
GO: Biological Process	GO:0072028	nephron morphogenesis	0.0001389	1	0.003548	0.03433	17	88	DCHS1,BMP7,PBX1,CTNNB1,KIF26B,LGR4,SOX8,CITED2,SALL1,FGF1,FGF2,SOX9,GPC3,GLI3,ADAMTS16,LAMA5,SMAD4
GO: Biological Process	GO:0007409	axonogenesis	0.0001434	1	0.003654	0.03536	63	552	ABL1,MAP2,MATN2,SEMA6A,ULK1,ANK3,APP,FEZF1,ATOH1,RAB11A,BMP7,NOTCH2,CNTN4,BRSK2,CDH4,DCLK1,SLC25A46,CHN1,PLXNA1,BOC,DAG1,PTPRZ1,EFNA5,ROBO2,EPHB4,RPL24,ERBB2,ETV1,LGR4,EXT1,FGFR3,FGFR2,CXCL12,SEMA6B,SEMA4D,EMB,ARX,SIAH1,TRAK1,GAB1,SPP1,SRC,GAS1,GBX2,CLASP2,STK11,GLI2,GLI3,COBL,GRB7,ADNP,PARD3,TRIO,VCL,WNT7A,BCL11B,RGMA,KIF5C,LAMA5,LIMK1,LLGL1,LRP2,SMAD4
GO: Biological Process	GO:0048608	reproductive structure development	0.0001443	1	0.003657	0.03539	61	530	EOMES,UTF1,BMP7,ZFP36L1,NOTCH2,CDKN1B,SERPINF1,HS6ST1,CTNNA1,CTNNB1,TIFAB,PTGIS,TESC,DNAJB6,VASH2,ROBO2,SENP2,NANOG,LGR4,SOX8,GRHL2,RXRA,CITED2,SALL1,FGFR2,PSAPL1,FOXO3,SFRP1,SFRP2,PRDX4,PLK4,GAB1,SOX2,SOX9,SP1,SPP1,SRC,STAT5A,STC1,GJA1,STK11,GLI1,GLI2,GLI3,STRA6,TFAP2C,SIRT1,HEY2,SPO11,HMGB2,TYRO3,UBB,HSD17B4,WNT7A,RBPJ,FZD5,KRT8,LLGL2,HMGA2,LRP2,SMAD4
GO: Biological Process	GO:0060548	negative regulation of cell death	0.0001444	1	0.003657	0.03539	120	1214	ABL1,KCNH8,ADAM8,FZD9,CD200,APP,MST1,ASCL1,MTNR1B,ATOH1,MUC4,ATP6V0C,RIPK2,BARD1,BLM,BMP7,TAX1BP1,NOTCH2,CDK1,AURKB,CDKN1B,SERPINF1,GPR37L1,SERPINB9,PIM1,RETREG1,FBXO7,ZFAND6,CLDN7,MIR101-1,MIR145,PRKCG,MIR200C,KDM4A,PRKCZ,CTNNA1,CTNNB1,PTMA,TMEM161A,PTPRZ1,NQO1,CDC73,PHIP,DRD3,RARB,DNAJB6,MTRNR2L5,REST,PALB2,SPRY2,CAAP1,ERBB2,RPS6KA1,MAEA,MECOM,BFAR,SOX8,CITED2,YAP1,FGF2,FGFR2,CXCL12,SEMA4D,SET,…
GO: Biological Process	GO:0007411	axon guidance	0.0001453	1	0.00367	0.03551	41	316	MATN2,SEMA6A,ANK3,APP,FEZF1,ATOH1,BMP7,NOTCH2,CNTN4,CDH4,CHN1,PLXNA1,BOC,DAG1,EFNA5,ROBO2,EPHB4,RPL24,ERBB2,ETV1,LGR4,EXT1,CXCL12,SEMA6B,SEMA4D,EMB,ARX,SIAH1,GAB1,SRC,GAS1,GBX2,GLI2,GLI3,GRB7,TRIO,BCL11B,KIF5C,LAMA5,LRP2,SMAD4
GO: Biological Process	GO:0048738	cardiac muscle tissue development	0.000155	1	0.003899	0.03773	37	276	FZD7,SORBS2,TCAP,BMP7,BMPR1A,CCNB1,CTDP1,CDK1,PIM1,TENM4,VGLL4,CTNNB1,RARB,RXRA,CITED2,YAP1,FGF1,FGF2,FGFR1,FGFR2,FHOD3,XIRP2,GJA1,GLI1,SIN3B,TDGF1,SIRT1,HEY2,AKAP13,SAV1,COL14A1,HSPG2,YY1,RBPJ,JARID2,LRP2,SMAD4
GO: Biological Process	GO:0008543	fibroblast growth factor receptor signaling pathway	0.0001556	1	0.003899	0.03773	21	123	TRIM71,FGFRL1,FGF16,CTNNB1,ESRP1,FGF19,SPRED1,SPRY1,SPRY2,EXT1,ESRP2,FGF1,FGF2,FGFR1,FGFR3,FGFR2,PRDM14,GALNT3,SMOC2,RBFOX2,NDST1
GO: Biological Process	GO:0097485	neuron projection guidance	0.0001557	1	0.003899	0.03773	41	317	MATN2,SEMA6A,ANK3,APP,FEZF1,ATOH1,BMP7,NOTCH2,CNTN4,CDH4,CHN1,PLXNA1,BOC,DAG1,EFNA5,ROBO2,EPHB4,RPL24,ERBB2,ETV1,LGR4,EXT1,CXCL12,SEMA6B,SEMA4D,EMB,ARX,SIAH1,GAB1,SRC,GAS1,GBX2,GLI2,GLI3,GRB7,TRIO,BCL11B,KIF5C,LAMA5,LRP2,SMAD4
GO: Biological Process	GO:0010810	regulation of cell-substrate adhesion	0.0001566	1	0.003911	0.03784	34	246	ABL1,ACTN4,FZD7,PREX1,MUC4,ACER2,NF1,CDK6,RHOD,PRKCZ,DAG1,PTPRZ1,DMD,EDIL3,EFNA5,NET1,FBLN1,CCL25,SDC4,SFRP1,ST6GAL1,SPP1,SRC,CLASP2,SMOC1,SMOC2,RCC2,KANK1,GPM6B,TDGF1,VCL,ITGA6,DUSP22,SMAD3
GO: Biological Process	GO:0045880	positive regulation of smoothened signaling pathway	0.0001595	1	0.003971	0.03842	11	43	CTNNA1,DYNC2H1,RAB34,DCDC2,SFRP1,CHSY1,ARMC9,GAS1,GPC3,GLI1,NDST1
GO: Biological Process	GO:0060537	muscle tissue development	0.0001599	1	0.003971	0.03842	57	488	DYSF,EOMES,FZD7,TSHZ3,SORBS2,TCAP,BMP7,BMPR1A,NF1,CCNB1,CTDP1,CDK1,CHRNA1,PIM1,TENM4,MIR145,CSRP2,VGLL4,CTNNB1,BOC,RIPOR2,ANKRD2,DMD,RARB,MYH14,SOX8,RXRA,RYR1,CITED2,YAP1,FGF1,FGF2,FGFR1,FGFR2,FLNB,FHOD3,SKI,XIRP2,SOX9,SOX11,GJA1,GLI1,STRA6,SIN3B,TDGF1,SIRT1,HEY2,AKAP13,SAV1,COL14A1,HSPG2,YY1,RBPJ,JARID2,LRP2,SMAD3,SMAD4
GO: Biological Process	GO:0060411	cardiac septum morphogenesis	0.0001648	1	0.004083	0.03951	16	81	FGFRL1,BMP7,BMPR1A,NOTCH2,DHRS3,RARB,ROBO2,CITED2,FGFR2,SOX11,HEY2,SAV1,RBPJ,LRP2,SMAD4,SMAD6
GO: Biological Process	GO:2000050	regulation of non-canonical Wnt signaling pathway	0.0001682	1	0.004155	0.04021	9	30	ABL1,RNF213,CSNK1E,ZNRF3,SFRP1,SFRP2,ANKRD6,GPC3,NKD1
GO: Biological Process	GO:0032880	regulation of protein localization	0.000172	1	0.004232	0.04095	105	1040	MAP2,ADAM8,NUP54,FZD9,PARP1,SLC35D3,CD200,SORBS2,ANK3,PPFIA1,PIWIL4,APP,MTNR1B,MYO5A,ADAM9,RAB11A,BARD1,NF1,BRSK2,NVL,OAZ2,USP8,CDK1,DCLK1,CACNA2D2,TRIML2,MFHAS1,SSH1,PLA2G1B,PMAIP1,TOMM7,CSNK1E,PRKCZ,CTNNA1,CTNNB1,RAB11FIP3,RIPOR2,TM9SF4,DAG1,PTPN14,RABGAP1L,IQSEC1,DRD3,DRD4,DNAJB6,SAE1,REST,ECT2,EFNA5,LATS2,RAB34,CELSR2,VPS28,ENSA,EPS15,ERBB2,F2RL1,YAP1,GPC4,LYPLA1,MCRS1,MIEF2,SFRP1,CTDSPL2,SOR…
GO: Biological Process	GO:1902532	negative regulation of intracellular signal transduction	0.0001723	1	0.004232	0.04095	73	668	ABL1,TRIM59,SEMA6A,SESN3,DGKD,CASTOR2,APP,MTNR1B,ARHGAP42,PYDC2,BMP7,NF1,CASTOR3,OPRL1,PEBP1,GPR37L1,CHRM3,SLC9A3R2,CACTIN,DDIT4,LITAF,POU5F1,PPM1B,PPP2R5C,MIR145,MIR200C,VGLL4,NLRP12,RIPOR2,DAG1,PTPN2,TMEM161A,RNF125,DMD,DRD3,DRD4,SH2B3,NLRX1,DUSP5,LPAR1,SPRED1,RORA,SENP2,SPRY1,SPRY2,MECOM,F2RL1,FBLN1,PSAPL1,CXCL12,SFRP1,SFRP2,TMEM127,CDK5RAP3,PHLPP2,SORL1,ITFG2,SRC,PDE10A,STK11,KANK1,GNAI1,SIRT…
GO: Biological Process	GO:0110053	regulation of actin filament organization	0.000174	1	0.004263	0.04125	39	298	ABL1,ADD3,PREX1,PPFIA1,SHROOM2,FHOD1,MYH9,CDC42EP5,SSH1,LMOD1,ARHGEF10,F11R,SSH3,LPAR1,ARHGEF10L,WASF2,F2RL1,FER,SNX9,SDC4,BAIAP2L2,CXCL12,ARAP1,SFRP1,FHOD3,SWAP70,CLASP2,ARFIP1,KANK1,CGNL1,SYNPO2,CDC42EP4,SH3BP1,ID1,FMN2,CAPZA3,ARHGAP18,LIMK1,SMAD3
GO: Biological Process	GO:0022604	regulation of cell morphogenesis	0.0001748	1	0.004271	0.04132	44	350	ABL1,ACTN4,PDZD8,PREX1,FGD2,MYH9,CDC42EP5,SPAG9,SYT2,PIAS2,ZMYM4,RHOF,PLXNA1,RHOD,SS18L1,MAPK9,RIMS2,CUX1,DAG1,PRAG1,F11R,PHIP,LPAR1,EFNA5,MYH14,NET1,FBLN1,ARAP1,SEMA4D,ST6GAL1,STAU2,SRC,RCC2,KANK1,RND1,FGD4,GNA12,HEXB,CDC42EP4,ARHGAP18,IL6,CDC42SE2,FGD3,SMURF1
GO: Biological Process	GO:1905770	regulation of mesodermal cell differentiation	0.0001807	1	0.004391	0.04249	5	9	BMPR1A,MIR200C,FGFR1,SFRP2,GJA1
GO: Biological Process	GO:0015803	branched-chain amino acid transport	0.0001807	1	0.004391	0.04249	5	9	SLC25A44,SLC38A9,SLC43A2,SLC3A2,SLC7A8
GO: Biological Process	GO:0045444	fat cell differentiation	0.0001815	1	0.004398	0.04255	36	268	JDP2,DYSF,ALDH6A1,BMP7,ZFP36L1,PIM1,TMEM64,SOX13,ZNF516,CTBP2,RORA,SENP2,MECOM,SOX8,MEX3C,YAP1,SFRP1,SFRP2,SH2B2,BBS12,SREBF1,BBS9,SIRT1,TFE3,MRAP,DUSP10,TRIO,SAV1,HTR2C,ZFP36,IL6,ITGA6,HMGA2,LRP5,SMAD3,SMAD6
GO: Biological Process	GO:0045860	positive regulation of protein kinase activity	0.0001848	1	0.004455	0.04311	68	613	ABL1,ADAM8,AXIN2,ADORA2B,ADRA2B,FGD2,MAP4K3,DGKD,APP,PLPP1,NEK10,ADAM9,RIPK2,DDR2,SPAG9,CCNB1,CCND3,DGKI,CDK1,CDKN1B,CKS1B,PIM1,ETAA1,PLA2G1B,MAP3K8,MIR125B1,PRKAR1B,PRKCZ,CTNND1,MAPK10,DAG1,NCAPG2,DOCK3,DRD4,DUSP5,ECT2,LPAR1,EFNA5,SPRY2,ERBB2,FGF1,FGF2,FGFR1,SNX9,SDC4,FLT1,STIL,ERN2,MAPRE3,INAVA,GAB1,SRC,GPRC5C,STK11,FGD4,DBF4,MAP3K7,SASH1,TDGF1,TEAD1,ADNP,SIRT1,AKAP13,PARD3,UBB,FZD5,SLC27A1,HMG…
GO: Biological Process	GO:0045665	negative regulation of neuron differentiation	0.0001848	1	0.004455	0.04311	17	90	DISP3,APP,ASCL1,BMP7,CNTN4,SPAG9,PBX1,GPR37L1,CASZ1,REST,GDF11,SOX8,HMG20A,FOXO3,SOX2,SOX9,GLI3
GO: Biological Process	GO:0051272	positive regulation of cellular component movement	0.0001855	1	0.004458	0.04314	74	681	ABL1,MAP2,ACTN4,DYSF,ADAM8,ADORA2B,SEMA6A,PREX1,APP,PLPP3,MYO5A,ADAM9,RAB11A,FGF16,BMP7,DDR2,SPAG9,P2RX4,P2RY2,FURIN,SCARB1,PAWR,SSH1,RHOD,PODXL,CLDN7,MIR101-1,MIR145,DOCK4,C1QTNF8,RIPOR2,PTPRZ1,IQSEC1,CD99L2,LPAR1,SPRY2,F2RL1,FBLN1,FER,FGF1,FGF2,FGFR1,CXCL12,SEMA6B,SEMA4D,RRAS2,FLT1,FLT4,MAPRE1,PRDM14,GAB1,SOX9,SP1,SWAP70,SPN,SRC,CLASP2,SMOC2,STAT5A,STK11,GLI1,SASH1,GRB7,TDGF1,TERT,SIRT1,SYNPO2,…
GO: Biological Process	GO:0061458	reproductive system development	0.0001866	1	0.004474	0.04329	61	535	EOMES,UTF1,BMP7,ZFP36L1,NOTCH2,CDKN1B,SERPINF1,HS6ST1,CTNNA1,CTNNB1,TIFAB,PTGIS,TESC,DNAJB6,VASH2,ROBO2,SENP2,NANOG,LGR4,SOX8,GRHL2,RXRA,CITED2,SALL1,FGFR2,PSAPL1,FOXO3,SFRP1,SFRP2,PRDX4,PLK4,GAB1,SOX2,SOX9,SP1,SPP1,SRC,STAT5A,STC1,GJA1,STK11,GLI1,GLI2,GLI3,STRA6,TFAP2C,SIRT1,HEY2,SPO11,HMGB2,TYRO3,UBB,HSD17B4,WNT7A,RBPJ,FZD5,KRT8,LLGL2,HMGA2,LRP2,SMAD4
GO: Biological Process	GO:0003281	ventricular septum development	0.0001914	1	0.004577	0.04429	16	82	FGFRL1,PTK7,ROBO2,CITED2,SALL1,FGFR2,XIRP2,SOX11,STRA6,HEY2,SAV1,RBPJ,SALL4,LRP2,SMAD4,SMAD6
GO: Biological Process	GO:0048333	mesodermal cell differentiation	0.0001929	1	0.00458	0.04432	10	37	BMPR1A,POU5F1,MIR145,MIR200C,NANOG,FGFR1,FGFR2,SFRP2,GJA1,HMGA2
GO: Biological Process	GO:0045686	negative regulation of glial cell differentiation	0.0001929	1	0.00458	0.04432	10	37	NF1,GPR37L1,KDM4A,CTNNB1,DRD3,LIN28A,FGFR3,NKX6-2,DUSP10,HMGA2
GO: Biological Process	GO:0034330	cell junction organization	0.0001935	1	0.00458	0.04432	86	820	ABL1,ACTN4,FZD9,NLGN4X,SORBS2,ANK3,PPFIA1,APP,SHROOM2,DCHS1,MYO5A,MTMR2,CLDN9,CD9,CDH4,SLC25A46,CACNA2D2,CHRNA1,SSH1,TJP2,RHOD,CLDN7,NECTIN3,CTBP2,CTNNA1,CTNNB1,CTNND1,PRTN3,DAG1,F11R,NECTIN2,IQSEC1,REST,ECT2,EFNA5,WASF2,ROBO2,ERBB2,ETV5,EXT1,F2RL1,GRHL2,LRRTM4,GPC4,FGFR2,SDC4,SEMA4D,SFRP1,SORBS1,LSR,XIRP2,STAU2,INAVA,OCLN,FSCN1,GABRB3,SRC,CLASP2,RCC2,GJA1,DIP2A,STRN,ADGRL2,ADGRL3,GPM6A,GPM6B,GRI…
GO: Biological Process	GO:1905330	regulation of morphogenesis of an epithelium	0.0001936	1	0.00458	0.04432	15	74	ABL1,BMP7,CTNNB1,LGR4,ETV5,SOX8,RXRA,SALL1,FGF1,FGF2,FGFR1,SFRP1,SOX9,GJA1,NKD1
GO: Biological Process	GO:0031644	regulation of nervous system process	0.0001971	1	0.004649	0.04499	28	190	NLGN4X,APP,MTNR1B,MTMR2,OPRL1,PAWR,DLGAP2,DLGAP1,CTSC,SSH1,TENM4,PRKCZ,RIMS2,DAG1,DRD4,FGFR1,SH3GL1,SRC,GPR35,TPPP,GRIN2D,GRIP2,PARD3,ATPSCKMT,ZMYND8,HTR2C,WNT7A,IL6
GO: Biological Process	GO:0044772	mitotic cell cycle phase transition	0.0001976	1	0.00465	0.04499	70	637	MCM3,MTA3,MAD1L1,HUS1B,TRIM71,APP,CDC14A,RAB11A,BLM,NEK2,ZFP36L1,BUB1,BUB1B,BRSK2,CCNA2,CCNB1,CCND3,CCNB2,CTDP1,CDK1,PBX1,CDC25C,AURKB,CDK6,CDKN1B,CKS1B,FBXO7,SYF2,CSNK1E,PABIR1,HAUS6,PSMB2,DLGAP5,PSMB7,MELK,CABLES1,CDC73,CCNJL,ARID3A,RBL1,GMNN,LATS2,HASPIN,SENP2,ENSA,RPL24,JADE1,RRM2,USP44,MAD2L2,RBM38,PHLDA1,LARP7,MAPRE1,CDK5RAP3,PLK4,NES,CLASP2,RCC2,DBF4,TCF19,PIM2,TERT,TFAP4,BRD4,PRMT2,WEE1,X…
GO: Biological Process	GO:0010719	negative regulation of epithelial to mesenchymal transition	0.0001991	1	0.004672	0.04521	11	44	VASN,PAWR,IL17RD,ZNF750,TRIM62,SPRED1,SPRY1,SPRY2,MAD2L2,SFRP1,SFRP2
GO: Biological Process	GO:0007224	smoothened signaling pathway	0.0002055	1	0.004811	0.04655	25	162	TMEM17,DISP3,GPR37L1,CTNNA1,BOC,DYNC2H1,RFX4,RAB34,RORA,EXT1,SALL1,FGFR3,FGFR2,DCDC2,SFRP1,CHSY1,ARMC9,STIL,ZNF423,GAS1,GPC3,GLI1,GLI2,GLI3,NDST1
GO: Biological Process	GO:0042692	muscle cell differentiation	0.0002072	1	0.004838	0.04682	54	460	ABL1,DYSF,FZD7,TSHZ3,SORBS2,ANK2,TCAP,MYH9,BMPR1A,BHLHA15,SPAG9,CCNB1,CD9,CTDP1,CACNA2D2,LMOD1,MYMX,TNPO2,MIR125B1,MIR145,CSRP2,CTNNA1,CTNNB1,BHLHE41,BOC,RIPOR2,ANKRD2,DMD,RARB,TMEM204,MYOF,RORA,RXRA,RYR1,FGFR2,CXCL12,RBM38,FHOD3,SKI,WFIKKN1,SOX9,FBXO40,PLPP7,TDGF1,SIRT1,HEY2,AKAP13,TNNT1,COL14A1,YY1,RBPJ,KRT8,SMAD4,SMAD6
GO: Biological Process	GO:0007254	JNK cascade	0.0002113	1	0.00492	0.04761	31	220	FZD7,ADORA2B,MAP4K3,APP,RIPK2,CDC42EP5,SPAG9,MFHAS1,MAPK9,MAPK10,FGF19,SH2D3A,TRIB1,MECOM,F2RL1,FLT4,SFRP1,SFRP2,ANKRD6,ERN2,GAB1,FGD4,MAP3K7,GRIK2,DUSP10,UBB,WNT7A,ZNF675,NKD1,DUSP22,LMNB1
GO: Biological Process	GO:0001825	blastocyst formation	0.0002137	1	0.00495	0.0479	13	59	ACTL6A,EOMES,CCNB1IP1,FURIN,POU5F1,LATS2,CITED2,YAP1,PRDM14,SP1,KDM4C,TEAD4,TFAP2C
GO: Biological Process	GO:0060711	labyrinthine layer development	0.0002137	1	0.00495	0.0479	13	59	BMP7,ZFP36L1,HS6ST1,DNAJB6,VASH2,SENP2,GRHL2,FGFR2,GAB1,HEY2,RBPJ,FZD5,LLGL2
GO: Biological Process	GO:2000095	regulation of Wnt signaling pathway, planar cell polarity pathway	0.0002165	1	0.005004	0.04841	7	19	ABL1,ZNRF3,SFRP1,SFRP2,ANKRD6,GPC3,NKD1
GO: Biological Process	GO:2000147	positive regulation of cell motility	0.0002195	1	0.00506	0.04896	72	662	ABL1,ACTN4,DYSF,ADAM8,ADORA2B,SEMA6A,PREX1,APP,PLPP3,MYO5A,ADAM9,RAB11A,FGF16,BMP7,DDR2,SPAG9,P2RX4,P2RY2,FURIN,SCARB1,PAWR,SSH1,RHOD,PODXL,CLDN7,MIR101-1,MIR145,DOCK4,C1QTNF8,RIPOR2,PTPRZ1,IQSEC1,CD99L2,LPAR1,SPRY2,F2RL1,FBLN1,FER,FGF1,FGF2,FGFR1,CXCL12,SEMA6B,SEMA4D,RRAS2,FLT1,FLT4,MAPRE1,PRDM14,GAB1,SOX9,SP1,SWAP70,SPN,SRC,CLASP2,SMOC2,STAT5A,GLI1,SASH1,GRB7,TDGF1,TERT,SIRT1,SYNPO2,TRIP6,P2RY1…
GO: Biological Process	GO:0060113	inner ear receptor cell differentiation	0.0002217	1	0.005083	0.04918	16	83	ATOH1,CUX1,RIPOR2,ESRP1,REST,MCOLN3,ADGRV1,FGFR1,FGFR3,SDC4,GABRB3,TMC1,CECR2,HEY2,RBPJ,JAG2
GO: Biological Process	GO:0072078	nephron tubule morphogenesis	0.0002217	1	0.005083	0.04918	16	83	DCHS1,PBX1,CTNNB1,KIF26B,LGR4,SOX8,CITED2,SALL1,FGF1,FGF2,SOX9,GPC3,GLI3,ADAMTS16,LAMA5,SMAD4
GO: Biological Process	GO:0006259	DNA metabolic process	0.0002236	1	0.005113	0.04948	110	1107	ABL1,MCM3,ACTL6A,AXIN2,PARP1,BCAR3,HUS1B,USP28,BEND3,PIWIL4,CCNB1IP1,BARD1,BLM,NEK2,NVL,CCNA2,CDK1,AURKB,ETAA1,PMS2P3,RMI2,NEK7,SAMHD1,POU5F1,CSNK1E,PRKCG,CTNNB1,RNF212B,GATAD2A,DDB2,INO80D,GINS1,DHX9,SETDB1,TMEM161A,PARPBP,DNASE1,PGBD5,DNMT3B,RAD23A,USP43,FANCL,UPF1,REV3L,GMNN,PALB2,EHMT1,VRTN,SENP2,RRM2,GRHL2,FGF2,MCRS1,FGFR1,MAD2L2,PIF1,SET,FAN1,PIAS4,ATF7IP,SMARCA1,GINS2,PRDM14,SWAP70,INO80C,…
GO: Biological Process	GO:0014033	neural crest cell differentiation	0.000228	1	0.005199	0.0503	18	100	SEMA6A,BMP7,BMPR1A,CYP26A1,FGF19,FAM172A,EXT1,SOX8,CITED2,SEMA6B,SEMA4D,SFRP1,SOX9,SOX11,GBX2,LAMA5,ALX1,SMAD4
GO: Biological Process	GO:0030855	epithelial cell differentiation	0.0002285	1	0.005199	0.0503	93	906	ABL1,FZD7,ASCL1,ATOH1,ZDHHC21,MYO1E,ADAM9,BMP7,BMPR1A,ZFP36L1,NOTCH2,CBFA2T2,FURIN,CDK1,CDK6,CDKN1B,TJP2,PODXL,FA2H,MIR125B1,PPP1R16B,MIR200C,CTNNB1,CTNND1,HYDIN,CUX1,RIPOR2,ESRP1,PTK7,F11R,DMD,RARB,REST,TMEM38B,LATS2,SPRED1,ELF3,MCOLN3,SPRY1,SPRY2,EXT1,SOX8,F2RL1,GRHL2,RXRA,SALL1,YAP1,FGF2,FGFR1,FGFR3,FGFR2,PSAPL1,FOXJ1,FLNB,ARX,PLK4,SOX2,SOX9,SOX11,GAK,SPRR2F,SRC,STAT5A,FN3K,STC1,GJA1,GLI1,GLI2…
GO: Biological Process	GO:0051403	stress-activated MAPK cascade	0.0002298	1	0.005208	0.05039	39	302	FZD7,ADORA2B,MID1,MAP4K3,APP,RIPK2,ZFP36L1,CDC42EP5,SPAG9,PRDX1,MFHAS1,MAP3K8,MAPK9,MAPK10,FGF19,SH2D3A,TRIB1,MECOM,F2RL1,FGFR3,FLT4,SFRP1,SFRP2,ANKRD6,ERN2,INAVA,GAB1,FGD4,MAP3K7,SASH1,GRIK2,DUSP10,UBB,WNT7A,ZFP36,ZNF675,NKD1,DUSP22,LMNB1
GO: Biological Process	GO:0030900	forebrain development	0.00023	1	0.005208	0.05039	53	451	EOMES,APP,FEZF1,ASCL1,ATOH1,BMPR1A,NF1,C21orf91,DCLK1,CDK6,SECISBP2,CTNNB1,TRAPPC9,RARB,DYNC2H1,RFX4,LPAR1,ROBO2,MECOM,EXT1,SALL1,FGF2,FGFR1,FGFR3,FGFR2,CXCL12,ARX,STIL,SKI,IGF2BP1,SOX2,GAK,SRC,GBX2,SSTR3,GLI1,GLI2,GLI3,KDM2B,LHX5,SUN1,TFAP2C,SLC7A11,TYRO3,UBB,NDST1,P2RY12,WNT7A,BCL11B,RBPJ,ZMIZ1,HMGA2,LRP2
GO: Biological Process	GO:0051043	regulation of membrane protein ectodomain proteolysis	0.0002361	1	0.00532	0.05148	8	25	ADAM8,APP,ADAM9,FURIN,PACSIN3,SNX9,TIMP1,RGMA
GO: Biological Process	GO:0021936	regulation of cerebellar granule cell precursor proliferation	0.0002368	1	0.00532	0.05148	6	14	GPR37L1,FGF2,ZNF423,GLI1,GLI2,LHX5
GO: Biological Process	GO:0009950	dorsal/ventral axis specification	0.0002368	1	0.00532	0.05148	6	14	AXIN2,BMPR1A,CTNNB1,SENP2,SFRP1,SMAD6
GO: Biological Process	GO:0043547	positive regulation of GTPase activity	0.0002374	1	0.00532	0.05148	50	419	AGAP5,TBC1D14,BCAR3,PREX1,MMUT,ARHGAP42,NF1,CHM,CHN1,RASAL2,ARHGEF10,DOCK4,PRTN3,STARD8,TBC1D5,F11R,RABGAP1L,IQSEC1,ECT2,ARHGEF10L,RIC8B,GRTP1,FAM13A,MTSS2,ERBB2,NET1,F2RL1,CCL25,SNX9,ARAP1,RGPD5,FOXJ1,SEMA4D,SFRP1,PREX2,GNB5,ARHGEF16,RCC2,ADAP1,ADPRHL1,ARHGAP45,SH3BP1,ARHGAP18,RGPD1,ITGA6,PGAM5,RGMA,RGL3,LLGL2,LLGL1
GO: Biological Process	GO:0090101	negative regulation of transmembrane receptor protein serine/threonine kinase signaling pathway	0.0002408	1	0.005379	0.05204	23	145	ABL1,CILP,VASN,RASL11B,IL17RD,SPRED1,SPRY1,SPRY2,NANOG,SFRP1,SFRP2,CTDSPL2,SKI,WFIKKN1,SORL1,TDGF1,SIRT1,SLC2A10,UBB,SMURF1,LRP2,SMAD3,SMAD6
GO: Biological Process	GO:0044092	negative regulation of molecular function	0.0002412	1	0.005379	0.05204	131	1363	SERPINE3,ABL1,MAP2,PPP1R14A,LMTK3,DYSF,EOMES,CD200,ANK3,APP,MTNR1B,MIR339,PYDC2,NEK2,BMP7,NF1,TAX1BP1,SERPING1,OAZ2,SERPINH1,PIAS2,OPRL1,PEBP1,FURIN,PBX1,AURKB,CDKN1B,SERPINF1,GPR37L1,CHRM3,CACTIN,SERPINB9,PIM1,PIP4K2A,A2ML1,FBXO7,MIR101-1,WFDC3,MIR130B,PTPA,CSNK1E,PRKAR1B,PRKCZ,PABIR1,NLRP12,PHACTR2,RIPOR2,PTGIS,PTPN2,F11R,PTPRN2,NQO1,PPP1R37,DLG2,TESC,DRD3,DRD4,SH2B3,DUSP5,DNAJB6,MTRNR2L5,REST,…
GO: Biological Process	GO:0030278	regulation of ossification	0.0002449	1	0.005447	0.05271	22	136	FZD9,BMP7,BMPR1A,DDR2,P2RY2,PBX1,DHRS3,BCOR,ADGRV1,FGFR3,SFRP1,BMP2K,CHSY1,TXLNG,SOX9,SOX11,GJA1,GPM6B,RBPJ,SMURF1,SMAD3,SMAD6
GO: Biological Process	GO:0042176	regulation of protein catabolic process	0.0002513	1	0.005576	0.05395	50	420	DYSF,ADAM8,APP,MYLIP,ADAM9,BARD1,OAZ2,USP8,FURIN,CDKN1B,DLGAP1,CTSC,USP25,PACSIN3,CSNK1E,PRKCG,VGLL4,MAPK9,GGA1,PABIR1,RAD23A,EEF1A1,SERPINB1,VPS28,TRIB1,LPCAT1,LAPTM4B,MAD2L2,SNX9,CDK5RAP3,SORL1,SOX9,MAGEF1,GJA1,GPC3,GNA12,WWP1,FAF1,TIMP1,UBB,UBE2V2,HSPA1B,XPO1,NKD1,FMN2,RGMA,SMURF1,LRP2,SMAD3,SMAD4
GO: Biological Process	GO:0016311	dephosphorylation	0.0002566	1	0.005679	0.05494	58	508	PPP1R14A,LMTK3,NT5DC1,ALPG,CILP,CDC14A,PLPP1,PLPP2,PLPP3,LRRC39,MTMR2,CTDP1,PAWR,CDC25C,MFHAS1,SSH1,PPM1B,PPP2R2B,PTPA,PPP2R5C,PDP1,VCAN,PPP1R16B,PABIR1,PHACTR2,PTPN2,PTPN13,PTPN14,PTPRG,PTPRN2,PTPRZ1,SSH3,PPP1R37,DLG2,DUSP5,LRRK1,PTPRU,SPRED1,ENSA,CSRNP3,SEMA4D,SET,CTDSPL2,NRON,CDK5RAP3,PHLPP2,SWAP70,SRC,STK11,PLPP7,DUSP10,IMPA2,INPP5D,DUSP22,PGAM5,SLC39A10,AKAP1,SMAD3
GO: Biological Process	GO:0040017	positive regulation of locomotion	0.0002691	1	0.005931	0.05739	73	678	ABL1,ACTN4,DYSF,ADAM8,ADORA2B,SEMA6A,PREX1,APP,PLPP3,MYO5A,ADAM9,RAB11A,FGF16,BMP7,DDR2,SPAG9,P2RX4,P2RY2,FURIN,SCARB1,PAWR,SSH1,RHOD,PODXL,CLDN7,MIR101-1,MIR145,DOCK4,C1QTNF8,RIPOR2,PTPRZ1,IQSEC1,CD99L2,LPAR1,SPRY2,F2RL1,FBLN1,FER,FGF1,FGF2,FGFR1,CXCL12,SEMA6B,SEMA4D,RRAS2,FLT1,FLT4,MAPRE1,PRDM14,GAB1,SOX9,SP1,SWAP70,SPN,SRC,CLASP2,SMOC2,STAT5A,GLI1,SASH1,GRB7,TDGF1,TERT,SIRT1,TPBG,SYNPO2,TRIP6,…
GO: Biological Process	GO:0060349	bone morphogenesis	0.0002693	1	0.005931	0.05739	19	110	AXIN2,MMP16,SERPINH1,DHRS3,TIFAB,RARB,INSIG2,EXT1,CITED2,FGFR3,FGFR2,SFRP2,CHSY1,SKI,SOX9,STC1,GLI3,HSPG2,LRP5
GO: Biological Process	GO:0030856	regulation of epithelial cell differentiation	0.0002725	1	0.005981	0.05787	27	184	ASCL1,ATOH1,ZDHHC21,BMPR1A,ZFP36L1,CDKN1B,MIR125B1,MIR200C,CTNNB1,ESRP1,F11R,SPRED1,SPRY1,SPRY2,GRHL2,SALL1,YAP1,FGF2,FOXJ1,SOX2,SOX9,STAT5A,HEY2,VCL,ID1,ZFP36,APOLD1
GO: Biological Process	GO:0010564	regulation of cell cycle process	0.0002729	1	0.005981	0.05787	88	852	AXIN2,FZD9,MTA3,MAD1L1,MN1,HUS1B,APP,CDC14A,PLPP2,NEK10,RAB11A,BLM,NEK2,BMP7,ZFP36L1,BUB1,BUB1B,CCNB1,CCND3,PEBP1,CDK1,PBX1,CDC25C,AURKB,CDK6,CDKN1B,DCDC1,FBXO7,RMI2,SYF2,CSNK1E,CTNNB1,RAB11FIP3,PABIR1,HAUS6,RIPOR2,PSMB2,DLGAP5,PSMB7,DAZL,CDC73,PHIP,DRD3,ARID3A,RBL1,ECT2,PHC1,HASPIN,EHMT1,SENP2,JADE1,RRM2,USP44,FGFR1,FGFR3,FGFR2,MAD2L2,RBM38,SFRP1,STIL,EML3,LARP7,MAPRE1,CDK5RAP3,TXLNG,PLK4,SOX9,G…
GO: Biological Process	GO:0060428	lung epithelium development	0.0002832	1	0.006192	0.05992	12	53	ASCL1,TMEM38B,GRHL2,YAP1,FGFR3,FGFR2,FOXJ1,SOX9,STRA6,SAV1,RBPJ,HMGA2
GO: Biological Process	GO:0045787	positive regulation of cell cycle	0.000285	1	0.006215	0.06013	52	444	ABL1,FZD9,MTA3,APP,CDC14A,ASCL1,RAB11A,CCNB1,CCND3,PEBP1,CDK1,PBX1,CDC25C,AURKB,CDKN1B,CKS1B,PIM1,RIPOR2,DLGAP5,DAZL,CDC73,PHIP,RAD23A,DRD3,ARID3A,ECT2,NANOG,TUNAR,CITED2,FGFR1,FGFR2,RBM38,STIL,LARP7,MAPRE3,PLK4,SRC,SRPK2,SMOC2,RCC2,STAT5A,DBF4,GLI1,TERT,TFAP4,BRD4,XRCC3,ZNF16,RNF112,HMGA2,LMNB1,LRP5
GO: Biological Process	GO:0007169	transmembrane receptor protein tyrosine kinase signaling pathway	0.0002878	1	0.006261	0.06058	83	795	ABL1,AP2A2,SEMA6A,ULK1,BCAR3,CILP,SESN3,TRIM71,DGKD,MST1,ATP6V0C,MYO1E,FGFRL1,FGF16,ROR1,DDR2,CCND3,PDK2,CHN1,EPS15L1,PIP4K2A,EPN1,DDIT4,MIR200C,PRKCZ,CTNNB1,PRL,ESRP1,PTPN2,PTPRG,FGF19,PHIP,SH2B3,TMEM204,MYOF,EFNA5,WASF2,SPRED1,EPHB4,SPRY1,EPS15,SPRY2,ERBB2,EXT1,ESRP2,ATXN7,FER,FGF1,FGF2,FGFR1,FGFR3,FGFR2,ARAP1,FLT1,FLT4,SORBS1,SH2B2,ATP6V1H,PRDM14,GAB1,SORL1,SOX9,GALNT3,SRC,SREBF1,CLASP2,SMOC2,…
GO: Biological Process	GO:0072088	nephron epithelium morphogenesis	0.0002948	1	0.006399	0.06191	16	85	DCHS1,PBX1,CTNNB1,KIF26B,LGR4,SOX8,CITED2,SALL1,FGF1,FGF2,SOX9,GPC3,GLI3,ADAMTS16,LAMA5,SMAD4
GO: Biological Process	GO:0016266	O-glycan processing	0.0003034	1	0.006556	0.06344	13	61	MUC3A,MUC4,MUC5AC,MUC6,GALNT8,CHST4,ST6GAL1,ST3GAL2,GALNT3,GALNT7,B3GNT7,GALNT6,C1GALT1
GO: Biological Process	GO:0035329	hippo signaling	0.0003035	1	0.006556	0.06344	11	46	DCHS1,TJP2,VGLL4,LATS2,YAP1,MOB1B,SOX11,TEAD1,TEAD4,TEAD3,SAV1
GO: Biological Process	GO:1903055	positive regulation of extracellular matrix organization	0.0003198	1	0.006877	0.06654	8	26	DDR2,DAG1,COLGALT1,FSCN1,SOX9,CLASP2,IL6,SMAD3
GO: Biological Process	GO:0031401	positive regulation of protein modification process	0.0003199	1	0.006877	0.06654	117	1202	ABL1,JDP2,ADAM8,AXIN2,ADORA2B,ADRA2B,BCAR3,FGD2,MAP4K3,DGKD,APP,PLPP1,PLPP3,NEK10,ADAM9,RIPK2,FGF16,BMP7,BMPR1A,DDR2,SPAG9,CCNB1,CCND3,DGKI,PAWR,CDK1,CDKN1B,CKS1B,PIM1,ETAA1,PLA2G1B,ASPSCR1,MAP3K8,MIR125B1,PTPA,PPP1R16B,PRKAR1B,PRKCZ,CTNNB1,CTNND1,MAPK9,MAPK10,DAG1,NCAPG2,PTPRZ1,FGF19,PHIP,DNMT3B,DOCK3,ATG10,DRD4,DUSP5,SH2D3A,SAE1,LRRK1,ECT2,LPAR1,EFNA5,SENP2,GDF11,TRIB1,SPRY2,ERBB2,FGF1,FGF2,FGF…
GO: Biological Process	GO:0072080	nephron tubule development	0.0003331	1	0.007144	0.06912	18	103	DCHS1,NOTCH2,PBX1,CTNNB1,KIF26B,LGR4,SOX8,CITED2,SALL1,YAP1,FGF1,FGF2,SOX9,GPC3,GLI3,ADAMTS16,LAMA5,SMAD4
GO: Biological Process	GO:0017015	regulation of transforming growth factor beta receptor signaling pathway	0.0003359	1	0.007186	0.06953	22	139	LTBP4,VASN,RASL11B,FURIN,IL17RD,LATS2,SPRED1,SPRY1,SPRY2,CITED2,SKI,WFIKKN1,SOX11,STK11,TDGF1,SIRT1,SLC2A10,UBB,SMURF1,SMAD3,SMAD4,SMAD6
GO: Biological Process	GO:0045936	negative regulation of phosphate metabolic process	0.0003371	1	0.007193	0.0696	65	592	ABL1,PPP1R14A,LMTK3,PARP1,PLPP3,BMP7,NF1,SPAG9,CCNB1,PEBP1,CDKN1B,MFHAS1,CACTIN,PIP4K2A,FBXO7,DDIT4,PTPA,PPP1R16B,PRKAR1B,PRKCZ,PABIR1,NLRP12,PHACTR2,PTPN2,PTPN13,PPP1R37,DLG2,TESC,DMD,SH2B3,DUSP5,LRRK1,HEXIM2,LATS2,SPRED1,TRIB1,ENSA,SPRY1,SPRY2,LPCAT1,KIRREL2,FBLN1,CSRNP3,ATXN7,SEMA4D,SET,SFRP1,SFRP2,NRON,CDK5RAP3,OCLN,SORL1,SWAP70,TFAP4,SIRT1,DUSP10,PARD3,DEPTOR,ZNF675,IL6,DUSP22,SLC27A1,LRP5,A…
GO: Biological Process	GO:1902746	regulation of lens fiber cell differentiation	0.0003402	1	0.007222	0.06988	5	10	CDKN1B,SPRED1,SPRY1,SPRY2,FGF2
GO: Biological Process	GO:0072497	mesenchymal stem cell differentiation	0.0003402	1	0.007222	0.06988	5	10	CTNNB1,REST,SOX5,SOX9,KRT18
GO: Biological Process	GO:0055023	positive regulation of cardiac muscle tissue growth	0.0003408	1	0.007222	0.06988	12	54	BMPR1A,CCNB1,CDK1,PIM1,YAP1,FGF2,FGFR1,FGFR2,GLI1,SIRT1,HEY2,RBPJ
GO: Biological Process	GO:0021549	cerebellum development	0.000342	1	0.007224	0.0699	21	130	ABL1,NLGN4X,ULK1,RERE,SLC25A46,RFX4,LPAR1,RORA,ATXN2,GABRB3,GAS1,GBX2,SSTR3,GLI1,GLI2,LHX5,GRID2,WNT7A,KNDC1,TRNP1,LMX1B
GO: Biological Process	GO:0060120	inner ear receptor cell fate commitment	0.0003434	1	0.007224	0.0699	4	6	ATOH1,ESRP1,RBPJ,JAG2
GO: Biological Process	GO:0009912	auditory receptor cell fate commitment	0.0003434	1	0.007224	0.0699	4	6	ATOH1,ESRP1,RBPJ,JAG2
GO: Biological Process	GO:0010563	negative regulation of phosphorus metabolic process	0.0003529	1	0.007408	0.07168	65	593	ABL1,PPP1R14A,LMTK3,PARP1,PLPP3,BMP7,NF1,SPAG9,CCNB1,PEBP1,CDKN1B,MFHAS1,CACTIN,PIP4K2A,FBXO7,DDIT4,PTPA,PPP1R16B,PRKAR1B,PRKCZ,PABIR1,NLRP12,PHACTR2,PTPN2,PTPN13,PPP1R37,DLG2,TESC,DMD,SH2B3,DUSP5,LRRK1,HEXIM2,LATS2,SPRED1,TRIB1,ENSA,SPRY1,SPRY2,LPCAT1,KIRREL2,FBLN1,CSRNP3,ATXN7,SEMA4D,SET,SFRP1,SFRP2,NRON,CDK5RAP3,OCLN,SORL1,SWAP70,TFAP4,SIRT1,DUSP10,PARD3,DEPTOR,ZNF675,IL6,DUSP22,SLC27A1,LRP5,A…
GO: Biological Process	GO:0060976	coronary vasculature development	0.0003544	1	0.007422	0.07181	15	78	MIR145,CTNNB1,PTK7,DYNC2H1,SPRED1,RXRA,FGF1,FGF2,FGFR1,FGFR2,GPC3,HEY2,NDST1,LRP2,SMAD6
GO: Biological Process	GO:0001711	endodermal cell fate commitment	0.0003709	1	0.00775	0.07498	6	15	EOMES,POU5F1,CTNNB1,CDC73,NANOG,SOX2
GO: Biological Process	GO:0060071	Wnt signaling pathway, planar cell polarity pathway	0.0003837	1	0.007998	0.07739	19	113	ABL1,FZD7,AP2A2,ROR1,CELSR1,PSMB2,PSMB7,PTK7,CELSR2,ZNRF3,GPC4,SFRP1,SFRP2,ANKRD6,GPC3,WNT7A,NKD1,FZD5,SMURF1
GO: Biological Process	GO:0043585	nose morphogenesis	0.0003916	1	0.008125	0.07862	3	3	SKI,GLI3,STRA6
GO: Biological Process	GO:0035622	intrahepatic bile duct development	0.0003916	1	0.008125	0.07862	3	3	NOTCH2,SOX9,GAK
GO: Biological Process	GO:0048864	stem cell development	0.000411	1	0.008506	0.08231	17	96	SEMA6A,BMP7,BMPR1A,CYP26A1,FGF19,FAM172A,SOX8,CITED2,FGF2,SEMA6B,SEMA4D,SOX9,SOX11,GBX2,WNT7A,LAMA5,ALX1
GO: Biological Process	GO:1900180	regulation of protein localization to nucleus	0.0004193	1	0.008658	0.08377	24	160	NUP54,PARP1,APP,NF1,NVL,CDK1,DCLK1,MFHAS1,CTNNA1,ECT2,LATS2,YAP1,MCRS1,LARP7,CDK5RAP3,SRC,STK11,GLI3,TERT,SIRT1,IL6,TRIM8,AKAP1,SMAD3
GO: Biological Process	GO:0046622	positive regulation of organ growth	0.0004223	1	0.0087	0.08418	14	71	BMPR1A,CCNB1,CDK1,CACNA2D2,PIM1,YAP1,FGF2,FGFR1,FGFR2,ARX,GLI1,SIRT1,HEY2,RBPJ
GO: Biological Process	GO:0048588	developmental cell growth	0.0004267	1	0.008771	0.08486	36	280	ABL1,MAP2,SEMA6A,ULK1,SORBS2,APP,RAB11A,SPAG9,SYT2,CTDP1,CDH4,DCLK1,PLXNA1,PRKCZ,CTNNB1,RIMS2,EFNA5,MEX3C,CXCL12,SEMA6B,SEMA4D,SOX9,SPP1,CLASP2,STK11,COBL,ADNP,SIRT1,AKAP13,PRMT2,COL14A1,VCL,YY1,RGMA,SMURF1,LIMK1
GO: Biological Process	GO:0048709	oligodendrocyte differentiation	0.0004291	1	0.008801	0.08516	20	123	ASCL1,NF1,FA2H,SOX13,TENM4,CTNNB1,DAG1,PTPRZ1,DRD3,LPAR1,ERBB2,SOX8,FGFR3,SOX5,SOX9,SOX11,NKX6-2,GLI3,TPPP,DUSP10
GO: Biological Process	GO:0031032	actomyosin structure organization	0.0004322	1	0.008844	0.08558	30	219	ABL1,PPFIA1,TCAP,FHOD1,MYH9,PDLIM1,LMOD1,CNN2,ARHGEF10,CSRP2,F11R,ECT2,LPAR1,ARHGEF10L,MYH14,WASF2,SDC4,ARAP1,SFRP1,FHOD3,SORBS1,SRC,CLASP2,AKAP13,CGNL1,TNNT1,KRT8,LIMK1,SMAD3,SMAD4
GO: Biological Process	GO:1903909	regulation of receptor clustering	0.0004404	1	0.00899	0.08699	7	21	FZD9,SORBS2,SSH1,SORBS1,GRIP2,SLC7A11,LRP5
GO: Biological Process	GO:0061333	renal tubule morphogenesis	0.0004433	1	0.009029	0.08736	16	88	DCHS1,PBX1,CTNNB1,KIF26B,LGR4,SOX8,CITED2,SALL1,FGF1,FGF2,SOX9,GPC3,GLI3,ADAMTS16,LAMA5,SMAD4
GO: Biological Process	GO:1903844	regulation of cellular response to transforming growth factor beta stimulus	0.0004553	1	0.009231	0.08932	22	142	LTBP4,VASN,RASL11B,FURIN,IL17RD,LATS2,SPRED1,SPRY1,SPRY2,CITED2,SKI,WFIKKN1,SOX11,STK11,TDGF1,SIRT1,SLC2A10,UBB,SMURF1,SMAD3,SMAD4,SMAD6
GO: Biological Process	GO:0022037	metencephalon development	0.0004553	1	0.009231	0.08932	22	142	ABL1,NLGN4X,ULK1,ASCL1,RERE,SLC25A46,RFX4,LPAR1,RORA,ATXN2,GABRB3,GAS1,GBX2,SSTR3,GLI1,GLI2,LHX5,GRID2,WNT7A,KNDC1,TRNP1,LMX1B
GO: Biological Process	GO:0030335	positive regulation of cell migration	0.0004582	1	0.00927	0.0897	68	633	ABL1,ACTN4,DYSF,ADAM8,ADORA2B,SEMA6A,PREX1,APP,PLPP3,MYO5A,ADAM9,RAB11A,FGF16,BMP7,DDR2,SPAG9,P2RX4,P2RY2,FURIN,SCARB1,PAWR,SSH1,RHOD,PODXL,MIR101-1,MIR145,DOCK4,RIPOR2,PTPRZ1,IQSEC1,CD99L2,LPAR1,SPRY2,F2RL1,FBLN1,FER,FGF1,FGF2,FGFR1,CXCL12,SEMA6B,SEMA4D,RRAS2,FLT1,FLT4,MAPRE1,GAB1,SOX9,SP1,SWAP70,SPN,SRC,CLASP2,SMOC2,STAT5A,GLI1,SASH1,GRB7,TDGF1,TERT,SIRT1,SYNPO2,TRIP6,P2RY12,WNT7A,IL6,ITGA6,SMA…
GO: Biological Process	GO:0009057	macromolecule catabolic process	0.0004624	1	0.009334	0.09032	141	1508	DYSF,ADAM8,AXIN2,AP2A2,FBXO33,LIN28B,USP28,RNF213,TRIM71,APP,MYLIP,RNF133,ADAM9,BARD1,ZNRF4,ZFP36L1,BUB1B,MTMR2,RAB12,BRSK2,OAZ2,TENT5B,CCNB1,USP8,FURIN,CDK1,AURKB,CDKN1B,DLGAP1,CTSC,USP25,PACSIN3,PGM1,FBXO7,SECISBP2,PMAIP1,KLK4,PPP2R5C,CSNK1E,TTC37,VCAN,UBAP1L,PRKCG,VGLL4,CTNNB1,MAPK9,GGA1,PABIR1,SERBP1,PSMB2,PSMB7,DAZL,FBXO2,DHX9,NUDT12,RNF125,PYGM,DNASE1,RAD23A,FASTKD1,USP43,UPF1,LIN28A,EEF1A1…
GO: Biological Process	GO:0030509	BMP signaling pathway	0.0004771	1	0.009562	0.09252	25	171	ABL1,BMP7,BMPR1A,NOTCH2,POU5F1,NANOG,EXT1,SFRP1,SFRP2,CTDSPL2,SKI,SORL1,SOX11,ZNF423,GPC3,LEFTY2,ID1,RBPJ,CRB2,RGMA,SMURF1,LRP2,SMAD3,SMAD4,SMAD6
GO: Biological Process	GO:0010453	regulation of cell fate commitment	0.000478	1	0.009562	0.09252	10	41	FZD7,BMPR1A,POU5F1,ESRP1,CASZ1,NANOG,FGF2,FGFR1,SFRP2,NKX6-2
GO: Biological Process	GO:0007435	salivary gland morphogenesis	0.000478	1	0.009562	0.09252	10	41	BMP7,PLXNA1,CTNND1,ESRP1,DAG1,ESRP2,FGFR1,FGFR2,IL6,LAMA5
GO: Biological Process	GO:0030510	regulation of BMP signaling pathway	0.000478	1	0.009562	0.09252	18	106	ABL1,NOTCH2,NANOG,SFRP1,SFRP2,CTDSPL2,SKI,SORL1,SOX11,ZNF423,GPC3,RBPJ,CRB2,RGMA,SMURF1,LRP2,SMAD4,SMAD6
GO: Biological Process	GO:0000226	microtubule cytoskeleton organization	0.0004895	1	0.00977	0.09453	91	903	TMEM250,ABL1,TMEM17,MAP2,MAP4,NCKAP5,SGO1,DYSF,MID1,TBC1D14,NTMT1,NCKAP5L,CDC14A,MYBL2,MYH9,RAB11A,NEK2,BRSK2,CCNB1,CCNB2,CDK1,AURKB,CDKN1B,HOOK2,NEK7,PTPA,ARHGEF10,CSNK1E,PRKCZ,CTNNB1,HYDIN,HAUS6,RIPOR2,TBC1D5,DLGAP5,DAG1,FNBP1L,CNTLN,DYNC1LI2,DYNC2H1,FIGN,RFX4,EFNA5,CELSR2,SPRY1,SPRY2,ATXN7,YAP1,FER,FOXJ1,IQCG,DCDC2,GOLGA6C,ARMC9,STIL,EML3,MAPRE1,MAPRE3,SLC16A1,OCLN,PLK4,STAG2,SEPTIN9,ZNF423,CL…
GO: Biological Process	GO:0040008	regulation of growth	0.0005108	1	0.01017	0.09844	82	798	ABL1,MAP2,ACTL6A,PARP1,SEMA6A,ULK1,LTBP4,APP,RAB11A,BMPR1A,OSGIN2,NOTCH2,SPAG9,SYT2,CCNB1,CCNB2,CTDP1,CDK1,CDH4,CDKN1B,CACNA2D2,PIM1,SERTAD1,VGLL4,RIMS2,PRL,PABIR1,KIF26A,CDC73,PHIP,DRD3,EFNA5,LATS2,ERBB2,NET1,RPS6KA1,JADE1,CITED2,ATXN2,YAP1,FGF2,FGFR1,FGFR3,FGFR2,MAD2L2,CXCL12,SEMA6B,SEMA4D,FLT4,SFRP1,SFRP2,ARX,SIAH1,UBAP2,SPP1,GAS1,CLASP2,STAT5A,GJD4,GJA1,STK11,GPC3,GLI1,KDM2B,ADNP,SIRT1,HEY2,D…
GO: Biological Process	GO:0043069	negative regulation of programmed cell death	0.000517	1	0.01027	0.0994	106	1084	ABL1,KCNH8,ADAM8,FZD9,MST1,ASCL1,MTNR1B,ATOH1,MUC4,ATP6V0C,RIPK2,BARD1,BLM,BMP7,TAX1BP1,NOTCH2,CDK1,AURKB,CDKN1B,SERPINB9,PIM1,RETREG1,ZFAND6,CLDN7,MIR101-1,MIR145,PRKCG,PRKCZ,CTNNA1,CTNNB1,PTMA,TMEM161A,PTPRZ1,NQO1,CDC73,PHIP,DRD3,RARB,DNAJB6,MTRNR2L5,PALB2,SPRY2,CAAP1,ERBB2,RPS6KA1,MAEA,MECOM,BFAR,SOX8,CITED2,YAP1,FGFR2,CXCL12,SEMA4D,SET,FLT4,SFRP1,SFRP2,ST6GAL1,STIL,GABRB3,SOX9,NES,SPP1,SRC,GA…
GO: Biological Process	GO:0061326	renal tubule development	0.0005371	1	0.01065	0.103	18	107	DCHS1,NOTCH2,PBX1,CTNNB1,KIF26B,LGR4,SOX8,CITED2,SALL1,YAP1,FGF1,FGF2,SOX9,GPC3,GLI3,ADAMTS16,LAMA5,SMAD4
GO: Biological Process	GO:0006509	membrane protein ectodomain proteolysis	0.0005442	1	0.01077	0.1042	11	49	ADAM8,APP,MYH9,ADAM9,FURIN,PACSIN3,PRTN3,DAG1,SNX9,TIMP1,RGMA
GO: Biological Process	GO:0061564	axon development	0.0005532	1	0.01092	0.1057	65	603	ABL1,MAP2,MATN2,SEMA6A,ULK1,ANK3,APP,FEZF1,ATOH1,RAB11A,BMP7,NOTCH2,CNTN4,BRSK2,CDH4,DCLK1,SLC25A46,CHN1,PLXNA1,CTNNA1,BOC,DAG1,PTPRZ1,EFNA5,VASH2,ROBO2,EPHB4,RPL24,ERBB2,ETV1,LGR4,EXT1,FGFR3,FGFR2,CXCL12,SEMA6B,SEMA4D,EMB,ARX,SIAH1,TRAK1,GAB1,SPP1,SRC,GAS1,GBX2,CLASP2,STK11,GLI2,GLI3,COBL,GRB7,ADNP,PARD3,TRIO,VCL,WNT7A,BCL11B,RGMA,KIF5C,LAMA5,LIMK1,LLGL1,LRP2,SMAD4
GO: Biological Process	GO:0003151	outflow tract morphogenesis	0.0005745	1	0.01132	0.1095	16	90	BMP7,BMPR1A,DHRS3,CTNNB1,RARB,ROBO2,RYR1,CITED2,FGFR2,SFRP2,SOX11,HEY2,RBPJ,LRP2,SMAD4,SMAD6
GO: Biological Process	GO:0060484	lung-associated mesenchyme development	0.000587	1	0.0115	0.1113	5	11	CTNNB1,PTK7,DPPA4,FGFR1,FGFR2
GO: Biological Process	GO:0110110	positive regulation of animal organ morphogenesis	0.0005877	1	0.0115	0.1113	10	42	POU5F1,CTNNB1,ROBO2,SPRY1,SOX8,FGF1,FGF2,FGFR1,SOX9,RBPJ
GO: Biological Process	GO:0003205	cardiac chamber development	0.0005878	1	0.0115	0.1113	27	193	ANK2,FGFRL1,BMP7,BMPR1A,NOTCH2,DHRS3,CTNNB1,PTK7,RARB,ROBO2,GRHL2,RXRA,CITED2,SALL1,FGFR2,SFRP2,XIRP2,SOX11,STRA6,HEY2,SAV1,NDST1,RBPJ,SALL4,LRP2,SMAD4,SMAD6
GO: Biological Process	GO:0090175	regulation of establishment of planar polarity	0.0006004	1	0.01167	0.113	19	117	ABL1,FZD7,AP2A2,ROR1,CELSR1,PSMB2,PSMB7,PTK7,CELSR2,ZNRF3,GPC4,SFRP1,SFRP2,ANKRD6,GPC3,WNT7A,NKD1,FZD5,SMURF1
GO: Biological Process	GO:0006023	aminoglycan biosynthetic process	0.0006004	1	0.01167	0.113	19	117	HS6ST2,B3GALT2,CCND3,HS6ST1,VCAN,HS3ST3A1,HS3ST2,EXT1,CHST15,GPC4,SDC4,CHSY1,ST3GAL2,GPC3,B3GNT7,HAS3,CHST7,HSPG2,NDST1
GO: Biological Process	GO:0060479	lung cell differentiation	0.0006005	1	0.01167	0.113	9	35	ASCL1,CTNNB1,TMEM38B,GRHL2,YAP1,FOXJ1,SOX9,SAV1,RBPJ
GO: Biological Process	GO:0001738	morphogenesis of a polarized epithelium	0.0006042	1	0.01172	0.1134	24	164	ABL1,FZD7,AP2A2,DCHS1,ROR1,BRSK2,CELSR1,CTNND1,PSMB2,PSMB7,PTK7,CELSR2,ZNRF3,GPC4,SFRP1,SFRP2,ANKRD6,GPC3,SH3BP1,WNT7A,NKD1,FZD5,SMURF1,LAMA5
GO: Biological Process	GO:0060602	branch elongation of an epithelium	0.0006064	1	0.01174	0.1136	7	22	SPRY1,SPRY2,YAP1,FGF1,FGFR2,SOX9,TFAP2C
GO: Biological Process	GO:0006935	chemotaxis	0.0006324	1	0.01221	0.1182	74	710	MATN2,DYSF,ADAM8,SEMA6A,PREX1,ANK3,APP,MST1,FEZF1,ATOH1,FGF16,BMP7,NOTCH2,CNTN4,P2RX4,CDH4,PDE4B,CHN1,PLA2G1B,PLXNA1,PPBP,BOC,DOCK4,RIPOR2,DAG1,PTPN2,LPAR1,EFNA5,ROBO2,CMTM7,EPHB4,RPL24,ERBB2,ETV1,LGR4,EXT1,F2RL1,FER,FGF1,FGF2,FGFR1,CCL25,CXCL12,SEMA6B,SEMA4D,FLT1,EMB,ARX,SIAH1,ST6GAL1,GAB1,SWAP70,SPN,SPP1,SRC,GAS1,GBX2,SMOC2,ARHGEF16,GLI2,GLI3,GPR35,GRB7,TPBG,TRIO,HMGB2,P2RY12,BCL11B,IL6,KIF5C,L…
GO: Biological Process	GO:0010942	positive regulation of cell death	0.0006352	1	0.01224	0.1184	81	792	ABL1,ADAM8,AXIN2,FZD9,PARP1,PREX1,FGD2,APP,ASCL1,MYBL2,ACER2,RIPK2,BARD1,BMP7,NF1,BUB1,NOTCH2,PAWR,CDKN1B,CTSC,SSH1,PLA2G1B,PMAIP1,DDIT4,MIR101-1,MIR125B1,PPP2R2B,PTPA,CTNNA1,ARHGEF4,CTNNB1,MAPK9,PRODH,MELK,PTGIS,PTPN2,PTPRZ1,NQO1,RARB,REST,ECT2,LPAR1,EEF1A1,GAL,LATS2,RNF122,NET1,F2RL1,RXRA,CSRNP3,FGFR3,FOXO3,SFRP1,SFRP2,PHLDA1,SIAH1,PIAS4,UBAP2,SRC,SRPK2,ARHGEF16,FGD4,MCF2L,GRIK2,TFAP4,SIRT1,FAF…
GO: Biological Process	GO:0007219	Notch signaling pathway	0.0006378	1	0.01226	0.1187	29	214	SORBS2,APP,ASCL1,ATOH1,BMP7,NOTCH2,CBFA2T2,PBX1,CDK6,CDKN1B,EPN1,DLGAP5,PRAG1,ROBO2,ELF3,YAP1,BMP2K,SOX2,SOX9,ZNF423,SRC,HEY2,GRIP2,NRARP,RBPJ,JAG2,ZMIZ1,LLGL2,LLGL1
GO: Biological Process	GO:0031098	stress-activated protein kinase signaling cascade	0.0006479	1	0.01243	0.1203	39	318	FZD7,ADORA2B,MID1,MAP4K3,APP,RIPK2,ZFP36L1,CDC42EP5,SPAG9,PRDX1,MFHAS1,MAP3K8,MAPK9,MAPK10,FGF19,SH2D3A,TRIB1,MECOM,F2RL1,FGFR3,FLT4,SFRP1,SFRP2,ANKRD6,ERN2,INAVA,GAB1,FGD4,MAP3K7,SASH1,GRIK2,DUSP10,UBB,WNT7A,ZFP36,ZNF675,NKD1,DUSP22,LMNB1
GO: Biological Process	GO:0042490	mechanoreceptor differentiation	0.0006518	1	0.01246	0.1205	16	91	ATOH1,CUX1,RIPOR2,ESRP1,REST,MCOLN3,ADGRV1,FGFR1,FGFR3,SDC4,GABRB3,TMC1,CECR2,HEY2,RBPJ,JAG2
GO: Biological Process	GO:0071897	DNA biosynthetic process	0.0006529	1	0.01246	0.1205	53	471	MCM3,BCAR3,BARD1,BLM,NEK2,NVL,CCNA2,CDK1,AURKB,ETAA1,RMI2,NEK7,SAMHD1,CTNNB1,GINS1,DHX9,SETDB1,USP43,UPF1,REV3L,GMNN,SENP2,RRM2,GRHL2,FGF2,MCRS1,FGFR1,MAD2L2,PIF1,SET,GINS2,SRC,SRPK2,SMOC2,CDAN1,GJA1,DBF4,GLI1,GLI2,PDS5A,TERF1,TERT,SIRT1,FAF1,POLI,TOP2A,HMGA1,UBB,DCP2,ID3,IL6,APOBEC3F,HMGA2
GO: Biological Process	GO:0001941	postsynaptic membrane organization	0.0006534	1	0.01246	0.1205	11	50	FZD9,NLGN4X,SORBS2,SSH1,ETV5,LRRTM4,SORBS1,GRIP2,ZMYND8,SLC7A11,LRP5
GO: Biological Process	GO:0031346	positive regulation of cell projection organization	0.0006614	1	0.01258	0.1217	51	449	RAB11A,BMP7,NF1,CDC42EP5,ROR1,PIAS2,P2RY2,CBFA2T2,CDH4,SERPINF1,PLXNA1,FAM98A,SS18L1,MIR200C,CUX1,RIPOR2,FNBP1L,PTK7,PTPRZ1,DMD,EEF1A1,EFNA5,WASF2,ROBO2,F2RL1,FGFR1,CXCL12,ARAP1,SEMA4D,TRAK1,STAU2,FUT9,TMEM30A,OCLN,FSCN1,SEPTIN9,SRC,STK11,COBL,GPM6A,ADNP,SIRT1,CDC42EP4,ZMYND8,UBE2V2,P2RY12,IL6,ITGA6,MOB2,RGMA,LIMK1
GO: Biological Process	GO:0001892	embryonic placenta development	0.0006743	1	0.0128	0.1239	18	109	EOMES,BMP7,ZFP36L1,HS6ST1,DNAJB6,VASH2,SENP2,GRHL2,CITED2,FGFR2,PLK4,GAB1,SP1,HEY2,RBPJ,FZD5,KRT8,LLGL2
GO: Biological Process	GO:0050873	brown fat cell differentiation	0.0006802	1	0.01286	0.1244	12	58	ALDH6A1,BMP7,PIM1,SOX13,ZNF516,MECOM,SH2B2,SIRT1,TFE3,MRAP,DUSP10,ITGA6
GO: Biological Process	GO:0060421	positive regulation of heart growth	0.0006802	1	0.01286	0.1244	12	58	BMPR1A,CCNB1,CDK1,PIM1,YAP1,FGF2,FGFR1,FGFR2,GLI1,SIRT1,HEY2,RBPJ
GO: Biological Process	GO:0071772	response to BMP	0.0006859	1	0.01291	0.1249	26	185	ABL1,BMP7,BMPR1A,NOTCH2,POU5F1,NANOG,EXT1,SFRP1,SFRP2,CTDSPL2,SKI,SORL1,SOX9,SOX11,ZNF423,GPC3,LEFTY2,ID1,RBPJ,CRB2,RGMA,SMURF1,LRP2,SMAD3,SMAD4,SMAD6
GO: Biological Process	GO:0071773	cellular response to BMP stimulus	0.0006859	1	0.01291	0.1249	26	185	ABL1,BMP7,BMPR1A,NOTCH2,POU5F1,NANOG,EXT1,SFRP1,SFRP2,CTDSPL2,SKI,SORL1,SOX9,SOX11,ZNF423,GPC3,LEFTY2,ID1,RBPJ,CRB2,RGMA,SMURF1,LRP2,SMAD3,SMAD4,SMAD6
GO: Biological Process	GO:0001736	establishment of planar polarity	0.0007003	1	0.0131	0.1268	21	137	ABL1,FZD7,AP2A2,DCHS1,ROR1,BRSK2,CELSR1,PSMB2,PSMB7,PTK7,CELSR2,ZNRF3,GPC4,SFRP1,SFRP2,ANKRD6,GPC3,WNT7A,NKD1,FZD5,SMURF1
GO: Biological Process	GO:0001952	regulation of cell-matrix adhesion	0.0007003	1	0.0131	0.1268	21	137	ABL1,MUC4,ACER2,NF1,CDK6,RHOD,PRKCZ,DAG1,DMD,EFNA5,CCL25,SDC4,SFRP1,SRC,CLASP2,RCC2,GPM6B,TDGF1,VCL,DUSP22,SMAD3
GO: Biological Process	GO:0045931	positive regulation of mitotic cell cycle	0.0007003	1	0.0131	0.1268	21	137	ABL1,MTA3,APP,RAB11A,CCNB1,CCND3,CDK1,PBX1,CDC25C,DLGAP5,NANOG,TUNAR,FGFR1,LARP7,SMOC2,RCC2,STAT5A,DBF4,TERT,BRD4,LMNB1
GO: Biological Process	GO:1901214	regulation of neuron death	0.0007029	1	0.01312	0.127	47	406	ABL1,ADAM8,FZD9,PARP1,CD200,APP,ASCL1,MTNR1B,MYBL2,NF1,PAWR,SERPINF1,SSH1,RETREG1,FBXO7,PMAIP1,DDIT4,MIR125B1,PPP2R2B,PRKCG,MIR200C,CTNNB1,PTPRZ1,NQO1,REST,FGFR3,FOXO3,RRAS2,SET,SORL1,GABRB3,NES,GBE1,SRPK2,TOX3,KDM2B,GRID2,GRIK2,ADNP,TERT,SIRT1,SLC7A11,TYRO3,UBB,UBE2V2,XRCC2,IL6
GO: Biological Process	GO:0051567	histone H3-K9 methylation	0.0007175	1	0.01337	0.1293	10	43	BEND3,KDM4A,SETDB1,DNMT3B,EHMT1,MECOM,KDM4B,KDM4C,SIRT1,JARID2
GO: Biological Process	GO:0035025	positive regulation of Rho protein signal transduction	0.0007506	1	0.01374	0.1329	9	36	PRAG1,F11R,LPAR1,NET1,F2RL1,MCF2L,GPR4,GPR35,AKAP13
GO: Biological Process	GO:0060914	heart formation	0.0007506	1	0.01374	0.1329	9	36	AXIN2,BMPR1A,PIM1,POU5F1,CTNNB1,ROBO2,EXT1,RBPJ,LRP2
GO: Biological Process	GO:0048663	neuron fate commitment	0.0007531	1	0.01374	0.1329	14	75	ASCL1,ATOH1,ZNF521,ESRP1,CASZ1,TUNAR,SOX2,GLI2,GLI3,TFAP2C,BCL11B,RBPJ,JAG2,SMAD4
GO: Biological Process	GO:0046847	filopodium assembly	0.0007531	1	0.01374	0.1329	14	75	FGD2,PPP1R16B,ARHGEF4,RIPOR2,FNBP1L,ARAP1,STAU2,FSCN1,FGD4,GPM6A,ZMYND8,SH3BP1,ITGA6,FGD3
GO: Biological Process	GO:0006024	glycosaminoglycan biosynthetic process	0.0007536	1	0.01374	0.1329	18	110	HS6ST2,CCND3,HS6ST1,VCAN,HS3ST3A1,HS3ST2,EXT1,CHST15,GPC4,SDC4,CHSY1,ST3GAL2,GPC3,B3GNT7,HAS3,CHST7,HSPG2,NDST1
GO: Biological Process	GO:2000138	positive regulation of cell proliferation involved in heart morphogenesis	0.0007558	1	0.01374	0.1329	4	7	PIM1,SOX9,RBPJ,SMAD4
GO: Biological Process	GO:1900113	negative regulation of histone H3-K9 trimethylation	0.0007558	1	0.01374	0.1329	4	7	KDM4A,KDM4B,KDM4C,SIRT1
GO: Biological Process	GO:0060449	bud elongation involved in lung branching	0.0007558	1	0.01374	0.1329	4	7	SPRY1,SPRY2,YAP1,FGFR2
GO: Biological Process	GO:0071503	response to heparin	0.0007558	1	0.01374	0.1329	4	7	EXT1,SFRP1,GPIHBP1,SOX9
GO: Biological Process	GO:0032415	regulation of sodium:proton antiporter activity	0.0007558	1	0.01374	0.1329	4	7	ACTN4,TESC,DRD3,DRD4
GO: Biological Process	GO:0021937	cerebellar Purkinje cell-granule cell precursor cell signaling involved in regulation of granule cell precursor cell proliferation	0.0007558	1	0.01374	0.1329	4	7	ZNF423,GLI1,GLI2,LHX5
GO: Biological Process	GO:0061156	pulmonary artery morphogenesis	0.0007558	1	0.01374	0.1329	4	7	CITED2,STRA6,HEY2,LRP2
GO: Biological Process	GO:0042330	taxis	0.0007704	1	0.01397	0.1352	74	715	MATN2,DYSF,ADAM8,SEMA6A,PREX1,ANK3,APP,MST1,FEZF1,ATOH1,FGF16,BMP7,NOTCH2,CNTN4,P2RX4,CDH4,PDE4B,CHN1,PLA2G1B,PLXNA1,PPBP,BOC,DOCK4,RIPOR2,DAG1,PTPN2,LPAR1,EFNA5,ROBO2,CMTM7,EPHB4,RPL24,ERBB2,ETV1,LGR4,EXT1,F2RL1,FER,FGF1,FGF2,FGFR1,CCL25,CXCL12,SEMA6B,SEMA4D,FLT1,EMB,ARX,SIAH1,ST6GAL1,GAB1,SWAP70,SPN,SPP1,SRC,GAS1,GBX2,SMOC2,ARHGEF16,GLI2,GLI3,GPR35,GRB7,TPBG,TRIO,HMGB2,P2RY12,BCL11B,IL6,KIF5C,L…
GO: Biological Process	GO:0007164	establishment of tissue polarity	0.0007717	1	0.01397	0.1352	21	138	ABL1,FZD7,AP2A2,DCHS1,ROR1,BRSK2,CELSR1,PSMB2,PSMB7,PTK7,CELSR2,ZNRF3,GPC4,SFRP1,SFRP2,ANKRD6,GPC3,WNT7A,NKD1,FZD5,SMURF1
GO: Biological Process	GO:0031589	cell-substrate adhesion	0.0007812	1	0.01411	0.1365	46	397	ABL1,ACTN4,ADAM8,FZD7,PREX1,PPFIA1,MUC4,ACER2,ADAM9,NF1,CDK6,RHOD,SNED1,PRKCZ,CTNNB1,DAG1,PTPRZ1,DMD,EDIL3,EFNA5,NET1,FBLN1,FER,CCL25,SDC4,SFRP1,ST6GAL1,SORBS1,SPP1,SRC,CLASP2,SMOC1,SMOC2,RCC2,KANK1,GPM6B,TDGF1,TRIP6,TYRO3,VCL,ID1,ITGA6,DUSP22,LAMA5,SMAD3,SMAD6
GO: Biological Process	GO:0021879	forebrain neuron differentiation	0.0007868	1	0.01419	0.1373	13	67	ASCL1,ROBO2,SALL1,FGFR1,FGFR2,ARX,SOX2,GBX2,LHX5,TFAP2C,UBB,BCL11B,ZMIZ1
GO: Biological Process	GO:0014706	striated muscle tissue development	0.0008015	1	0.01442	0.1395	52	464	DYSF,EOMES,FZD7,SORBS2,TCAP,BMP7,BMPR1A,NF1,CCNB1,CTDP1,CDK1,CHRNA1,PIM1,TENM4,VGLL4,CTNNB1,BOC,RIPOR2,ANKRD2,DMD,RARB,MYH14,SOX8,RXRA,RYR1,CITED2,YAP1,FGF1,FGF2,FGFR1,FGFR2,FLNB,FHOD3,SKI,XIRP2,SOX11,GJA1,GLI1,SIN3B,TDGF1,SIRT1,HEY2,AKAP13,SAV1,COL14A1,HSPG2,YY1,RBPJ,JARID2,LRP2,SMAD3,SMAD4
GO: Biological Process	GO:2000052	positive regulation of non-canonical Wnt signaling pathway	0.0008103	1	0.01452	0.1405	6	17	ABL1,CSNK1E,SFRP1,ANKRD6,GPC3,NKD1
GO: Biological Process	GO:1901386	negative regulation of voltage-gated calcium channel activity	0.0008103	1	0.01452	0.1405	6	17	DYSF,OPRL1,DRD3,DRD4,GNB5,GPR35
GO: Biological Process	GO:0030198	extracellular matrix organization	0.0008182	1	0.01461	0.1413	49	431	ABL1,ADAM8,MFAP4,MMP16,LTBP4,APP,MYO1E,NF1,DDR2,SERPINH1,FURIN,COL6A2,ADAMTS2,COL23A1,KLK4,VCAN,DAG1,F11R,CRISPLD2,DNAJB6,COLGALT1,TMEM38B,ELF3,EXT1,FBLN1,FGF2,SFRP2,PRDX4,FSCN1,SOX9,SPP1,CLASP2,SMOC1,SMOC2,ADAMTS16,GPM6B,ADAMTSL1,CHADL,TIMP1,HAS3,SLC2A10,COL14A1,HSPG2,IL6,ITGA6,PXDN,LAMA5,LMX1B,SMAD3
GO: Biological Process	GO:0150105	protein localization to cell-cell junction	0.0008184	1	0.01461	0.1413	7	23	ACTN4,TJP2,MAPK9,F11R,LSR,CGNL1,VCL
GO: Biological Process	GO:1901565	organonitrogen compound catabolic process	0.0008206	1	0.01462	0.1414	131	1405	MAOA,NUDT9,DYSF,ADAM8,AP2A2,FBXO33,ALDH6A1,AMT,USP28,RNF213,TRIM71,APP,MYLIP,RNF133,ACER2,ADAM9,BARD1,BCAT2,ZNRF4,BUB1B,RAB12,BRSK2,OAZ2,CCNB1,USP8,FURIN,SCARB1,CDK1,PCBD1,AURKB,CDKN1B,DLGAP1,PDE4B,PDE7A,CTSC,USP25,PACSIN3,FBXO7,PMAIP1,SAMHD1,NUDT13,KLK4,PPP2R5C,ABHD16B,CSNK1E,VCAN,UBAP1L,SLC25A44,PRKCG,VGLL4,CTNNB1,MAPK9,GGA1,PRODH,PABIR1,PSMB2,PSMB7,FBXO2,NUDT12,RNF125,SARDH,RAD23A,USP43,EEF1A1…
GO: Biological Process	GO:0043062	extracellular structure organization	0.0008607	1	0.0153	0.1481	49	432	ABL1,ADAM8,MFAP4,MMP16,LTBP4,APP,MYO1E,NF1,DDR2,SERPINH1,FURIN,COL6A2,ADAMTS2,COL23A1,KLK4,VCAN,DAG1,F11R,CRISPLD2,DNAJB6,COLGALT1,TMEM38B,ELF3,EXT1,FBLN1,FGF2,SFRP2,PRDX4,FSCN1,SOX9,SPP1,CLASP2,SMOC1,SMOC2,ADAMTS16,GPM6B,ADAMTSL1,CHADL,TIMP1,HAS3,SLC2A10,COL14A1,HSPG2,IL6,ITGA6,PXDN,LAMA5,LMX1B,SMAD3
GO: Biological Process	GO:0007431	salivary gland development	0.00087	1	0.01544	0.1494	10	44	BMP7,PLXNA1,CTNND1,ESRP1,DAG1,ESRP2,FGFR1,FGFR2,IL6,LAMA5
GO: Biological Process	GO:1901987	regulation of cell cycle phase transition	0.0008813	1	0.0156	0.151	56	511	MTA3,MAD1L1,MN1,HUS1B,APP,CDC14A,PLPP2,NEK10,RAB11A,BLM,NEK2,ZFP36L1,BUB1,BUB1B,CCNB1,CCND3,CDK1,PBX1,CDC25C,AURKB,CDK6,CDKN1B,FBXO7,SYF2,CSNK1E,PABIR1,HAUS6,PSMB2,DLGAP5,PSMB7,CDC73,ARID3A,RBL1,HASPIN,SENP2,JADE1,USP44,MAD2L2,RBM38,LARP7,MAPRE1,CDK5RAP3,PLK4,GAS1,RCC2,DBF4,GLI1,TERT,TFAP4,BRD4,PRMT2,WEE1,XRCC3,ZNF16,HMGA2,LMNB1
GO: Biological Process	GO:0002521	leukocyte differentiation	0.0009033	1	0.01596	0.1545	66	626	ABL1,ADAM8,EOMES,FZD7,FZD9,PARP1,PREX1,APP,MYH9,RIPK2,BLM,NF1,ZFP36L1,NOTCH2,CDK6,FBXO7,TJP2,TMEM64,SOX13,MIR125B1,MIR145,PRKCZ,CTNNB1,OCSTAMP,PRTN3,GON4L,PTPN2,TESC,LRRK1,RORA,CMTM7,TRIB1,ERBB2,F2RL1,CITED2,SATB1,FGFR3,FOXJ1,SFRP1,SPN,ITFG2,SRC,STAT5A,STAT6,STK11,GPC3,GLI2,GLI3,WWP1,NFKBIZ,SIRT1,TFE3,DUSP10,TPD52,HELLS,NRARP,TYRO3,YY1,ZNF675,BCL11B,RBPJ,IL6,INPP5D,JAG2,FZD5,ZMIZ1
GO: Biological Process	GO:0021695	cerebellar cortex development	0.0009104	1	0.01606	0.1554	13	68	ULK1,RERE,SLC25A46,RFX4,RORA,ATXN2,GLI1,GLI2,LHX5,GRID2,WNT7A,KNDC1,TRNP1
GO: Biological Process	GO:0021675	nerve development	0.000913	1	0.01607	0.1555	15	85	SLC25A46,LRIG1,PRKCG,CTNNB1,TIFAB,DAG1,DMD,LPAR1,RPL24,EXT1,CITED2,SALL1,FGFR3,GABRB3,GLI3
GO: Biological Process	GO:0042491	inner ear auditory receptor cell differentiation	0.0009266	1	0.01623	0.1571	11	52	ATOH1,CUX1,RIPOR2,ESRP1,REST,MCOLN3,FGFR1,TMC1,HEY2,RBPJ,JAG2
GO: Biological Process	GO:1903053	regulation of extracellular matrix organization	0.0009266	1	0.01623	0.1571	11	52	ABL1,DDR2,DAG1,COLGALT1,FSCN1,SOX9,CLASP2,CHADL,SLC2A10,IL6,SMAD3
GO: Biological Process	GO:0001759	organ induction	0.0009278	1	0.01623	0.1571	8	30	POU5F1,CTNNB1,ROBO2,SPRY1,FGF1,FGF2,FGFR1,RBPJ
GO: Biological Process	GO:0035633	maintenance of blood-brain barrier	0.0009299	1	0.01624	0.1571	9	37	MBP,TJP2,F11R,DMD,LSR,OCLN,GJA1,VCL,IL6
GO: Biological Process	GO:0061005	cell differentiation involved in kidney development	0.0009353	1	0.0163	0.1577	12	60	TSHZ3,MYO1E,NOTCH2,PODXL,CTNNB1,LGR4,EXT1,SALL1,YAP1,FOXJ1,GLI3,GPR4
GO: Biological Process	GO:0010975	regulation of neuron projection development	0.0009422	1	0.01632	0.1579	60	558	MAP2,SEMA6A,ULK1,PREX1,MYLIP,RAB11A,BMP7,NF1,ROR1,BRSK2,PIAS2,P2RY2,CBFA2T2,CDH4,SERPINF1,CHN1,FBXO7,PLXNA1,SS18L1,MIR200C,CUX1,PRAG1,PTK7,PTPRG,PTPRZ1,NTM,DMD,LPAR1,EEF1A1,EFNA5,ROBO2,FGFR1,CXCL12,SEMA6B,SEMA4D,SFRP1,SFRP2,TRAK1,STAU2,FUT9,TMEM30A,GAK,SPP1,STK11,KANK1,COBL,GRID2,ADNP,SIRT1,TRPC6,UBE2V2,WNT7A,ID1,RBPJ,KNDC1,IL6,ITGA6,MOB2,RGMA,LIMK1
GO: Biological Process	GO:0048382	mesendoderm development	0.0009474	1	0.01632	0.1579	5	12	EOMES,BMPR1A,ZFP36L1,SSBP3,SMAD4
GO: Biological Process	GO:0003056	regulation of vascular associated smooth muscle contraction	0.0009474	1	0.01632	0.1579	5	12	ADRA2B,ARHGAP42,ZDHHC21,CHRM3,DOCK4
GO: Biological Process	GO:0060767	epithelial cell proliferation involved in prostate gland development	0.0009474	1	0.01632	0.1579	5	12	CDKN1B,SERPINF1,CTNNB1,SOX9,STK11
GO: Biological Process	GO:0045654	positive regulation of megakaryocyte differentiation	0.0009474	1	0.01632	0.1579	5	12	TESC,FAXDC2,RCOR1,HMGB2,ZNF16
GO: Biological Process	GO:0070601	centromeric sister chromatid cohesion	0.0009474	1	0.01632	0.1579	5	12	SGO1,AXIN2,BUB1,BUB1B,CTNNB1
GO: Biological Process	GO:0045229	external encapsulating structure organization	0.0009518	1	0.01637	0.1584	49	434	ABL1,ADAM8,MFAP4,MMP16,LTBP4,APP,MYO1E,NF1,DDR2,SERPINH1,FURIN,COL6A2,ADAMTS2,COL23A1,KLK4,VCAN,DAG1,F11R,CRISPLD2,DNAJB6,COLGALT1,TMEM38B,ELF3,EXT1,FBLN1,FGF2,SFRP2,PRDX4,FSCN1,SOX9,SPP1,CLASP2,SMOC1,SMOC2,ADAMTS16,GPM6B,ADAMTSL1,CHADL,TIMP1,HAS3,SLC2A10,COL14A1,HSPG2,IL6,ITGA6,PXDN,LAMA5,LMX1B,SMAD3
GO: Biological Process	GO:0001756	somitogenesis	0.0009875	1	0.01692	0.1637	14	77	AXIN2,TCAP,BMPR1A,PALB2,SFRP1,SFRP2,COBL,NRARP,XRCC2,NKD1,RBPJ,CRB2,SMAD3,SMAD4
GO: Biological Process	GO:0021872	forebrain generation of neurons	0.0009875	1	0.01692	0.1637	14	77	ASCL1,ROBO2,SALL1,FGFR1,FGFR2,ARX,SOX2,GBX2,GLI3,LHX5,TFAP2C,UBB,BCL11B,ZMIZ1
GO: Biological Process	GO:0006470	protein dephosphorylation	0.000996	1	0.01701	0.1646	40	336	PPP1R14A,CDC14A,LRRC39,MTMR2,CTDP1,PAWR,CDC25C,MFHAS1,SSH1,PPM1B,PPP2R2B,PTPA,PPP2R5C,PDP1,VCAN,PPP1R16B,PABIR1,PHACTR2,PTPN2,PTPN13,PTPN14,PTPRG,PTPRN2,PTPRZ1,SSH3,PPP1R37,DUSP5,LRRK1,PTPRU,ENSA,SET,CTDSPL2,PHLPP2,SWAP70,STK11,DUSP10,DUSP22,PGAM5,SLC39A10,AKAP1
GO: Biological Process	GO:0045598	regulation of fat cell differentiation	0.0009967	1	0.01701	0.1646	23	160	JDP2,BMP7,ZFP36L1,PIM1,TMEM64,SOX13,RORA,MECOM,MEX3C,YAP1,SFRP1,SFRP2,BBS12,SIRT1,TFE3,DUSP10,TRIO,SAV1,HTR2C,ZFP36,IL6,LRP5,SMAD3
GO: Biological Process	GO:0042060	wound healing	0.001008	1	0.01716	0.1661	63	594	DYSF,FZD7,ADRA2B,DGKD,PLPP3,MYH2,MYH9,NF1,SERPING1,NOTCH2,CD9,P2RX4,SCARB1,DGKI,CNN2,CELSR1,GNA14,PRKAR1B,PRKCG,PRTN3,DAG1,PTK7,F11R,SH2B3,MYOF,ERBB2,EXT1,F2RL1,FBLN1,YAP1,FGF1,FGF2,FGFR2,SDC4,PROCR,SH2B2,MYL12A,OCLN,SRC,CLASP2,SMOC2,GJA1,RCOR1,KANK1,GLI3,GNA12,GPR4,TFPI,TIMP1,DUSP10,PARD3,HGFAC,TRPC6,SLC7A11,TYRO3,VAV2,VCL,P2RY12,WNT7A,IL6,AKAP1,SMAD3,SMAD4
GO: Biological Process	GO:0090100	positive regulation of transmembrane receptor protein serine/threonine kinase signaling pathway	0.001013	1	0.01722	0.1667	19	122	PARP1,BMP7,BMPR1A,NOTCH2,FURIN,POU5F1,GDF11,CITED2,SOX11,ZNF423,ZC3H3,STK11,GPC3,RBPMS,LEFTY2,SLC2A10,RBPJ,CRB2,SMAD4
GO: Biological Process	GO:0000578	embryonic axis specification	0.001048	1	0.01775	0.1717	10	45	CTNNB1,TIFAB,STIL,COBL,TDGF1,NRARP,WNT7A,FZD5,SMAD4,SMAD6
GO: Biological Process	GO:1902895	positive regulation of pri-miRNA transcription by RNA polymerase II	0.001048	1	0.01775	0.1717	10	45	BMPR1A,PRL,FGF2,FOXO3,SREBF1,TEAD1,TERT,SMAD3,SMAD4,SMAD6
GO: Biological Process	GO:0007162	negative regulation of cell adhesion	0.001054	1	0.01778	0.172	40	337	ABL1,MBP,ACTN4,ADAM8,FZD7,MAD1L1,SEMA6A,MUC4,ACER2,NF1,CD9,PAWR,PLXNA1,PODXL,CLDN7,RIPOR2,PTPN2,PTPRZ1,SH2B3,EFNA5,ERBB2,FBLN1,MAD2L2,CCL25,SDC4,CXCL12,FOXJ1,SEMA4D,SWAP70,SPN,LRRC32,SRC,CLASP2,RCC2,KANK1,RND1,GLI3,NRARP,DUSP22,EPCAM
GO: Biological Process	GO:0043066	negative regulation of apoptotic process	0.001055	1	0.01778	0.172	102	1058	ABL1,KCNH8,ADAM8,FZD9,MST1,ASCL1,MTNR1B,ATOH1,MUC4,RIPK2,BARD1,BLM,BMP7,TAX1BP1,NOTCH2,CDK1,AURKB,CDKN1B,SERPINB9,PIM1,RETREG1,ZFAND6,CLDN7,MIR145,PRKCG,PRKCZ,CTNNA1,CTNNB1,PTMA,TMEM161A,PTPRZ1,NQO1,CDC73,PHIP,DRD3,RARB,DNAJB6,MTRNR2L5,PALB2,SPRY2,CAAP1,ERBB2,RPS6KA1,MAEA,BFAR,SOX8,CITED2,YAP1,FGFR2,CXCL12,SEMA4D,SET,FLT4,SFRP1,SFRP2,ST6GAL1,STIL,GABRB3,SOX9,NES,SPP1,SRC,GAS1,GBE1,STAT5A,GLI2,GLI…
GO: Biological Process	GO:0014031	mesenchymal cell development	0.001056	1	0.01778	0.172	16	95	SEMA6A,BMP7,BMPR1A,CYP26A1,FGF19,FAM172A,SOX8,CITED2,SEMA6B,SEMA4D,SOX9,SOX11,GBX2,HEY2,LAMA5,ALX1
GO: Biological Process	GO:0035988	chondrocyte proliferation	0.001085	1	0.01822	0.1763	7	24	MMP16,DDR2,EXT1,FGFR3,SOX9,STC1,HMGA2
GO: Biological Process	GO:0030010	establishment of cell polarity	0.001086	1	0.01822	0.1763	23	161	MAP2,MAP4,MYH9,BRSK2,CYTH1,PRKCZ,RIPOR2,PTK7,KIF26B,SPRY1,SPRY2,FOXJ1,FSCN1,GJA1,STK11,KANK1,PARD3,SH3BP1,WEE1,WNT7A,CRB2,LLGL2,LLGL1
GO: Biological Process	GO:0034329	cell junction assembly	0.001107	1	0.01854	0.1794	53	482	ABL1,ACTN4,NLGN4X,APP,DCHS1,CLDN9,CD9,SLC25A46,RHOD,CLDN7,CTNNA1,CTNNB1,CTNND1,F11R,ECT2,EFNA5,ROBO2,GRHL2,LRRTM4,GPC4,SDC4,SEMA4D,SFRP1,SORBS1,LSR,STAU2,OCLN,FSCN1,GABRB3,SRC,CLASP2,RCC2,GJA1,STRN,ADGRL2,ADGRL3,GPM6A,GPM6B,GRID2,ADNP,PARD3,TPBG,TRIP6,SH3BP1,UBE2V2,UGT8,CLDN34,VCL,WNT7A,ITGA6,DUSP22,FZD5,SMAD3
GO: Biological Process	GO:0009880	embryonic pattern specification	0.001126	1	0.01882	0.1821	14	78	BMP7,CTNNB1,TIFAB,NANOG,FGFR2,STIL,COBL,TDGF1,NRARP,WNT7A,FZD5,SMAD3,SMAD4,SMAD6
GO: Biological Process	GO:0072148	epithelial cell fate commitment	0.001143	1	0.01903	0.1841	6	18	ATOH1,ESRP1,FGFR3,ARX,RBPJ,JAG2
GO: Biological Process	GO:0001833	inner cell mass cell proliferation	0.001143	1	0.01903	0.1841	6	18	NCAPG2,GINS1,SETDB1,PALB2,BRD4,SALL4
GO: Biological Process	GO:0030325	adrenal gland development	0.001173	1	0.01946	0.1883	8	31	ASCL1,NF1,PBX1,CITED2,SALL1,STRA6,HMGA2,SMAD3
GO: Biological Process	GO:0021533	cell differentiation in hindbrain	0.001173	1	0.01946	0.1883	8	31	ULK1,SLC25A46,RORA,ATXN2,LHX5,GRID2,WNT7A,KNDC1
GO: Biological Process	GO:1901216	positive regulation of neuron death	0.001183	1	0.01951	0.1888	20	133	ABL1,PARP1,APP,ASCL1,MYBL2,NF1,PAWR,SSH1,PMAIP1,DDIT4,MIR125B1,PPP2R2B,CTNNB1,PTPRZ1,NQO1,REST,FGFR3,FOXO3,SRPK2,GRIK2
GO: Biological Process	GO:0099565	chemical synaptic transmission, postsynaptic	0.001183	1	0.01951	0.1888	20	133	NLGN4X,APP,MTMR2,P2RX4,DGKI,CHRNA1,SSH1,PRKCZ,RIMS2,DRD4,SLC29A1,SH3GL1,GABRB3,GRID2,GRIK2,GRIN2D,GRIP2,ZMYND8,WNT7A,SLC17A7
GO: Biological Process	GO:0061053	somite development	0.001185	1	0.01951	0.1888	16	96	AXIN2,TCAP,MTHFD1,BMPR1A,PALB2,SFRP1,SFRP2,SOX11,COBL,NRARP,XRCC2,NKD1,RBPJ,CRB2,SMAD3,SMAD4
GO: Biological Process	GO:0045685	regulation of glial cell differentiation	0.001185	1	0.01951	0.1888	16	96	NF1,CDK1,GPR37L1,TENM4,KDM4A,CTNNB1,DAG1,PTPRZ1,DRD3,LIN28A,FGFR3,NKX6-2,DUSP10,IL6,RNF112,HMGA2
GO: Biological Process	GO:0001666	response to hypoxia	0.001193	1	0.01961	0.1897	44	383	ACTN4,ADAM8,AK4,VASN,ATP1B1,BMP7,NF1,ZFP36L1,CCNA2,CCNB1,PDLIM1,PLOD1,PMAIP1,DDIT4,TM9SF4,PSMB2,PSMB7,PTGIS,PYGM,DNMT3B,REST,RORA,SLC29A1,RYR1,CITED2,CXCL12,FLT1,SFRP1,SRC,STC1,SCFD1,TERT,SIRT1,HK2,TRPC6,UBB,PRMT2,RBPJ,FMN2,APOLD1,KCND2,AGTRAP,SMAD3,SMAD4
GO: Biological Process	GO:0051098	regulation of binding	0.001229	1	0.02016	0.1951	48	428	ABL1,MAP2,DYSF,PARP1,APP,RIPK2,BLM,NEK2,NVL,PCBD1,AURKB,CSNK1E,CTBP2,CTNNB1,RIPOR2,DHX9,REST,GMNN,YBX2,SENP2,TUNAR,SPON1,MAD2L2,SKI,LARP7,MAPRE1,MAPRE3,WFIKKN1,SORL1,SOX11,NES,SRC,PIM2,NSD1,ADNP,TERT,TFAP4,SIRT1,BRD4,HEY2,HMGB2,ID1,ZNF675,RGMA,C4orf3,HMGA2,SMAD3,SMAD4
GO: Biological Process	GO:0060079	excitatory postsynaptic potential	0.001236	1	0.02024	0.1959	19	124	NLGN4X,APP,MTMR2,P2RX4,DGKI,CHRNA1,SSH1,PRKCZ,RIMS2,DRD4,SLC29A1,SH3GL1,GRID2,GRIK2,GRIN2D,GRIP2,ZMYND8,WNT7A,SLC17A7
GO: Biological Process	GO:0060249	anatomical structure homeostasis	0.001242	1	0.0203	0.1964	57	530	MBP,ADAM8,PARP1,HUS1B,PIWIL4,MUC4,MUC5AC,MUC6,BARD1,BLM,NEK2,NF1,LDB2,P2RX4,P2RY2,PRDX1,AURKB,CHRNA1,TJP2,TMEM64,NEK7,CTNNB1,F11R,DMD,LRRK1,UPF1,FGGY,LPCAT1,EXT1,ADGRV1,YAP1,MCRS1,PIF1,LSR,INAVA,OCLN,BBS12,PRDM14,SOX9,SPP1,SRC,HDAC8,GJA1,STK11,TERF1,TERT,HAAO,TYRO3,COL14A1,VCL,DCP2,XRCC3,ZNF675,IL6,CRB2,INPP5D,SLC17A7
GO: Biological Process	GO:0019228	neuronal action potential	0.001255	1	0.02048	0.1981	10	46	ANK3,MTNR1B,P2RX4,PAWR,CHRNA1,MYH14,DCDC2,GPR35,GRIK2,KCND2
GO: Biological Process	GO:0035315	hair cell differentiation	0.001265	1	0.02061	0.1994	12	62	ATOH1,CTNNB1,CUX1,RIPOR2,ESRP1,REST,MCOLN3,FGFR1,TMC1,HEY2,RBPJ,JAG2
GO: Biological Process	GO:0110020	regulation of actomyosin structure organization	0.00128	1	0.02082	0.2014	18	115	ABL1,PPFIA1,FHOD1,ARHGEF10,F11R,ECT2,LPAR1,ARHGEF10L,WASF2,SDC4,ARAP1,SFRP1,CLASP2,AKAP13,CGNL1,LIMK1,SMAD3,SMAD4
GO: Biological Process	GO:0045839	negative regulation of mitotic nuclear division	0.001288	1	0.0209	0.2023	11	54	MAD1L1,BMP7,BUB1,BUB1B,CCNB1,AURKB,USP44,FGFR3,FGFR2,MAD2L2,XRCC3
GO: Biological Process	GO:0042246	tissue regeneration	0.001318	1	0.02131	0.2062	15	88	DYSF,FZD7,FZD9,CCNB1,CD9,CDKN1B,MYMX,DAG1,ENO3,YAP1,SOX2,GJD4,GJA1,DUSP10,WNT7A
GO: Biological Process	GO:0010232	vascular transport	0.001318	1	0.02131	0.2062	15	88	SLC4A4,SLC16A7,ABCG2,SLC4A8,SLC29A1,SLC1A5,SLC16A1,GJA1,SLC7A8,SLC44A1,SLC29A2,SLC2A10,SLCO3A1,SLC27A1,LRP2
GO: Biological Process	GO:0003231	cardiac ventricle development	0.001346	1	0.02169	0.2099	21	144	FGFRL1,BMPR1A,CTNNB1,PTK7,ROBO2,GRHL2,RXRA,CITED2,SALL1,FGFR2,SFRP2,XIRP2,SOX11,STRA6,HEY2,SAV1,RBPJ,SALL4,LRP2,SMAD4,SMAD6
GO: Biological Process	GO:0016569	covalent chromatin modification	0.001346	1	0.02169	0.2099	55	509	JDP2,ACTL6A,MTA3,NTMT1,BEND3,APP,MST1,CCNA2,CCNB1,CDK1,AURKB,POU5F1,ZZZ3,KANSL1,KDM4A,CTNNB1,BCOR,DDB2,SETDB1,CDC73,DNMT3B,REST,PHC1,HASPIN,EHMT1,MECOM,JADE1,SATB1,ATXN7,MCRS1,SET,SKI,ATF7IP,PRDM14,LCOR,KDM4B,SETD1B,KDM4C,HDAC8,SREBF1,RCOR1,KDM2B,MAP3K7,SIN3B,NSD1,TERT,SIRT1,BRD4,HELLS,PRMT2,MSL1,KANSL1L,JARID2,HMGA2,SMAD4
GO: Biological Process	GO:0050954	sensory perception of mechanical stimulus	0.001351	1	0.02173	0.2102	28	214	MBP,TSHZ3,CDC14A,ROR1,P2RX4,PAWR,CDKN1B,ASIC3,SLC9A3R2,LRIG1,RIPOR2,REST,MYH14,MCOLN3,SPRY2,ADGRV1,FGFR1,CXCL12,DCDC2,FBXO11,SOX2,GABRB3,TMC1,GRIN2D,HEXB,JAG2,ESPNL,LRP2
GO: Biological Process	GO:1904849	positive regulation of cell chemotaxis to fibroblast growth factor	0.001371	1	0.02198	0.2126	3	4	FGF16,FGF2,FGFR1
GO: Biological Process	GO:2000546	positive regulation of endothelial cell chemotaxis to fibroblast growth factor	0.001371	1	0.02198	0.2126	3	4	FGF16,FGF2,FGFR1
GO: Biological Process	GO:0090335	regulation of brown fat cell differentiation	0.001415	1	0.02264	0.219	7	25	BMP7,PIM1,SOX13,MECOM,SIRT1,TFE3,DUSP10
GO: Biological Process	GO:0001714	endodermal cell fate specification	0.001426	1	0.02269	0.2195	4	8	EOMES,POU5F1,NANOG,SOX2
GO: Biological Process	GO:2000051	negative regulation of non-canonical Wnt signaling pathway	0.001426	1	0.02269	0.2195	4	8	RNF213,ZNRF3,SFRP1,SFRP2
GO: Biological Process	GO:0015820	leucine transport	0.001426	1	0.02269	0.2195	4	8	SLC43A2,SLC3A2,SLC7A8,LLGL2
GO: Biological Process	GO:0120031	plasma membrane bounded cell projection assembly	0.001428	1	0.02269	0.2195	76	755	TMEM250,ABL1,TMEM17,MAP4,TBC1D14,FGD2,CDC14A,RAB11A,NEK2,CDC42EP5,P2RX4,CDK1,RHOD,PODXL,FAM98A,CSNK1E,PPP1R16B,ARHGEF4,HYDIN,HAUS6,RIPOR2,TBC1D5,FNBP1L,PTGIS,DYNC2H1,MTRNR2L5,XKR8,RFX4,LPAR1,CELSR2,WASF2,MTSS2,F2RL1,YAP1,FER,ARAP1,FOXJ1,IQCG,DCDC2,ARMC9,STIL,ERN2,MAPRE1,CDK5RAP3,STAU2,OCLN,FSCN1,PLK4,SEPTIN9,ZNF423,STK26,BBS9,RCC2,KANK1,FGD4,ADAMTS16,COBL,GPM6A,CECR2,TEKT5,TOP2A,CEP19,CDC42EP4,ZM…
GO: Biological Process	GO:0007163	establishment or maintenance of cell polarity	0.001432	1	0.02271	0.2197	31	246	MAP2,MAP4,MYH9,BRSK2,PDLIM1,CYTH1,RHOF,RHOD,PRKCZ,CTNNA1,RIPOR2,PTK7,DLG2,KIF26B,SPRY1,SPRY2,FOXJ1,FSCN1,SPN,CLASP2,GJA1,STK11,KANK1,RND1,PARD3,SH3BP1,WEE1,WNT7A,CRB2,LLGL2,LLGL1
GO: Biological Process	GO:0051573	negative regulation of histone H3-K9 methylation	0.00145	1	0.02294	0.222	5	13	KDM4A,DNMT3B,KDM4B,KDM4C,SIRT1
GO: Biological Process	GO:0070102	interleukin-6-mediated signaling pathway	0.001468	1	0.02319	0.2244	8	32	MIR125B1,PTPN2,YAP1,FER,GAB1,SRC,IL6,SMAD4
GO: Biological Process	GO:0033077	T cell differentiation in thymus	0.001483	1	0.02338	0.2263	16	98	ADAM8,FZD7,ZFP36L1,CDK6,CTNNB1,PTPN2,ERBB2,FOXJ1,SPN,STAT5A,STK11,GLI2,GLI3,BCL11B,JAG2,FZD5
GO: Biological Process	GO:0003006	developmental process involved in reproduction	0.00149	1	0.02345	0.2269	109	1155	EOMES,UTF1,PIWIL4,CCNB1IP1,BMP7,BMPR1A,ZFP36L1,NOTCH2,SLC2A14,ODF1,CCNB1,PEBP1,PBX1,CDC25C,CDKN1B,SERPINF1,WIPF3,HS6ST1,ADAMTS2,NECTIN3,TESMIN,RAI14,CTNNA1,CTNNB1,TIFAB,DAZL,PTGIS,NECTIN2,TESC,DNAJB6,LIN28A,YBX2,ADGRG2,VASH2,ROBO2,SENP2,VCX,TDRP,NANOG,LGR4,ETV5,SOX8,RPL39L,GRHL2,RXRA,CITED2,SALL1,WFDC2,FGFR2,PSAPL1,CXCL12,FOXJ1,IQCG,FOXO3,SFRP1,SFRP2,PRDX4,SIAH1,LARP7,PRDM14,PLK4,GAB1,SOX2,SOX9,S…
GO: Biological Process	GO:0032007	negative regulation of TOR signaling	0.001494	1	0.02348	0.2271	10	47	SESN3,CASTOR2,CASTOR3,DDIT4,TMEM127,ITFG2,STK11,SIRT1,SH3BP4,DEPTOR
GO: Biological Process	GO:0002262	myeloid cell homeostasis	0.0015	1	0.02353	0.2277	26	195	MTHFD1,ZFP36L1,PRDX1,CDK6,PDE4B,MFHAS1,NCAPG2,PTPN2,SH2B3,MAEA,MECOM,CITED2,FOXO3,CDK5RAP3,SP1,STAT5A,RCOR1,TCEA1,RBFOX2,HMGB2,SLC7A11,HSPA1B,ZFP36,ZNF16,IL6,INPP5D
GO: Biological Process	GO:0008360	regulation of cell shape	0.001516	1	0.02375	0.2298	23	165	FGD2,MYH9,CDC42EP5,RHOF,PLXNA1,RHOD,DAG1,PRAG1,F11R,PHIP,LPAR1,MYH14,ARAP1,SEMA4D,RND1,FGD4,GNA12,HEXB,CDC42EP4,ARHGAP18,IL6,CDC42SE2,FGD3
GO: Biological Process	GO:0043065	positive regulation of apoptotic process	0.001541	1	0.0241	0.2331	71	698	ABL1,ADAM8,FZD9,PREX1,FGD2,APP,ASCL1,MYBL2,RIPK2,BARD1,BMP7,NF1,BUB1,NOTCH2,PAWR,CTSC,PLA2G1B,PMAIP1,MIR101-1,MIR125B1,PPP2R2B,PTPA,CTNNA1,ARHGEF4,CTNNB1,MAPK9,MELK,PTGIS,PTPN2,NQO1,RARB,REST,ECT2,LPAR1,GAL,LATS2,RNF122,NET1,RXRA,CSRNP3,FGFR3,FOXO3,SFRP1,SFRP2,PHLDA1,SIAH1,PIAS4,UBAP2,SRC,SRPK2,ARHGEF16,FGD4,MCF2L,GRIK2,TFAP4,SIRT1,FAF1,AKAP13,TOP2A,TRIO,SAV1,UBB,PRMT2,VAV2,ID3,IL6,INPP5D,ITGA6,F…
GO: Biological Process	GO:0048640	negative regulation of developmental growth	0.001561	1	0.02429	0.235	20	136	MAP2,SEMA6A,ULK1,SPAG9,CTDP1,CDKN1B,VGLL4,CITED2,ATXN2,FGFR3,SEMA6B,SEMA4D,SPP1,GJA1,DUSP10,SAV1,YY1,NKD1,RGMA,JARID2
GO: Biological Process	GO:0032231	regulation of actin filament bundle assembly	0.001565	1	0.02429	0.235	18	117	ABL1,PPFIA1,FHOD1,ARHGEF10,F11R,LPAR1,ARHGEF10L,WASF2,SDC4,ARAP1,SFRP1,SWAP70,CLASP2,CGNL1,SYNPO2,ID1,LIMK1,SMAD3
GO: Biological Process	GO:0018193	peptidyl-amino acid modification	0.001569	1	0.02429	0.235	126	1367	ABL1,ACTL6A,NUP54,PARP1,ULK1,BCAR3,NTMT1,BEND3,APP,MST1,ZDHHC24,PLPP3,ZDHHC21,RIPK2,NDUFAB1,BMP7,CSNK1G1,ROR1,DDR2,BRSK2,PIAS2,CCNB1,CDK1,DCLK1,AURKB,PDK2,CLK3,PLOD1,DDIT4,PTPA,ZZZ3,KANSL1,CSNK1E,CSNK1G3,PRKCG,KDM4A,PRKCZ,CTNNB1,CTNND1,MAPK9,RNF212B,DOHH,BCOR,MELK,NCAPG2,PTPN2,SETDB1,TLK1,PTPRZ1,DMD,RAB3B,PHIP,DNMT3B,DOCK3,SH2B3,SH2D3A,SAE1,LRRK1,EFNA5,LATS2,HASPIN,EHMT1,SPRED1,SENP2,EPHB4,SPRY2,…
GO: Biological Process	GO:0003128	heart field specification	0.00157	1	0.02429	0.235	6	19	AXIN2,POU5F1,ROBO2,EXT1,RBPJ,LRP2
GO: Biological Process	GO:2000651	positive regulation of sodium ion transmembrane transporter activity	0.00157	1	0.02429	0.235	6	19	ACTN4,ANK3,ATP1B1,TESC,DMD,DRD4
GO: Biological Process	GO:0036124	histone H3-K9 trimethylation	0.00157	1	0.02429	0.235	6	19	BEND3,KDM4A,SETDB1,KDM4B,KDM4C,SIRT1
GO: Biological Process	GO:0048705	skeletal system morphogenesis	0.001574	1	0.02431	0.2352	32	258	AXIN2,MMP16,MTHFD1,BMP7,SERPINH1,DHRS3,CTNNB1,TIFAB,RARB,INSIG2,EXT1,GRHL2,CITED2,FGFR1,FGFR3,FGFR2,SFRP1,SFRP2,CHSY1,SKI,SOX5,SOX9,SOX11,GAS1,STC1,GLI3,HSPG2,NDST1,WNT7A,ALX1,LRP5,SMAD3
GO: Biological Process	GO:0042733	embryonic digit morphogenesis	0.001579	1	0.02434	0.2355	13	72	BMPR1A,CTNNB1,GRHL2,SALL1,SFRP2,GAS1,GJA1,GLI2,GLI3,GNA12,WNT7A,LRP5,SMAD4
GO: Biological Process	GO:0009611	response to wounding	0.001582	1	0.02435	0.2356	75	746	MATN2,DYSF,FZD7,ADRA2B,DGKD,PLPP3,MYH2,MYH9,NF1,ZFP36L1,SERPING1,NOTCH2,CD9,P2RX4,SCARB1,DGKI,CNN2,POU5F1,CELSR1,GNA14,PRKAR1B,PRKCG,CTNNA1,PRTN3,DAG1,PTK7,F11R,SH2B3,MYOF,ERBB2,EXT1,F2RL1,FBLN1,YAP1,FGF1,FGF2,FGFR3,FGFR2,SDC4,SRSF5,PROCR,SH2B2,MYL12A,OCLN,SOX2,SPP1,SRC,CLASP2,SMOC2,GJA1,RCOR1,KANK1,GLI1,GLI3,GNA12,GPR4,TFPI,TIMP1,DUSP10,PARD3,HGFAC,TRPC6,SLC7A11,TYRO3,VAV2,VCL,P2RY12,WNT7A,ID3,Z…
GO: Biological Process	GO:0051090	regulation of DNA-binding transcription factor activity	0.001602	1	0.02462	0.2382	78	782	ABL1,ACTN4,ADAM8,TRIM59,EOMES,CD200,APP,PLPP3,RIPK2,PYDC2,BMP7,TAX1BP1,ROR1,DDR2,PIAS2,PRDX1,PBX1,LRRFIP1,VAPA,TRIML2,CACTIN,PIM1,ZFAND6,PLA2G1B,LITAF,MIR101-1,PPM1B,MIR125B1,MIR130A,PRKCZ,CTNNB1,MAPK9,MAPK10,NLRP12,TIFAB,PSMB2,PSMB7,PTGIS,DHX9,TRAPPC9,NLRX1,ECT2,LPAR1,TRIM62,RORA,TRIB1,F2RL1,FER,MAD2L2,FOXJ1,PRDX4,PIAS4,CDK5RAP3,COMMD7,INAVA,TMEM106A,GJA1,MAP3K7,PIM2,SASH1,SIRT1,FAF1,BRD4,AKAP13…
GO: Biological Process	GO:0002573	myeloid leukocyte differentiation	0.001631	1	0.02499	0.2417	31	248	ADAM8,PARP1,APP,MYH9,NF1,ZFP36L1,NOTCH2,CDK6,TJP2,TMEM64,MIR125B1,MIR145,CTNNB1,OCSTAMP,PRTN3,PTPN2,TESC,LRRK1,TRIB1,F2RL1,CITED2,FGFR3,SFRP1,SRC,STAT5A,GPC3,SIRT1,TFE3,ZNF675,RBPJ,INPP5D
GO: Biological Process	GO:0071901	negative regulation of protein serine/threonine kinase activity	0.001632	1	0.02499	0.2417	22	156	ABL1,BMP7,NF1,CDKN1B,FBXO7,PRKAR1B,SH2B3,DUSP5,HEXIM2,LATS2,SPRED1,SPRY1,SPRY2,SFRP1,SFRP2,CDK5RAP3,SORL1,TFAP4,SIRT1,DUSP10,ZNF675,LRP5
GO: Biological Process	GO:0045930	negative regulation of mitotic cell cycle	0.00164	1	0.02507	0.2426	40	345	ABL1,MAD1L1,HUS1B,CDC14A,BLM,BMP7,ZFP36L1,BUB1,BUB1B,CCNB1,CDK1,CDC25C,AURKB,CDK6,CDKN1B,FBXO7,SYF2,CTNNB1,PABIR1,PSMB2,PSMB7,CDC73,ARID3A,RBL1,HASPIN,RPL24,JADE1,USP44,FGFR3,FGFR2,MAD2L2,RBM38,STIL,CDK5RAP3,GAS1,PRMT2,WEE1,XRCC3,HMGA2,SMAD3
GO: Biological Process	GO:1990823	response to leukemia inhibitory factor	0.001648	1	0.02515	0.2433	19	127	MRPL15,MYBL2,BCAT2,LRBA,POU5F1,CTBP2,RNF125,GFPT2,PHC1,SPRY2,RPS16,EXT1,NUP35,SPP1,GLDC,SIRT1,HELLS,HK2,JARID2
GO: Biological Process	GO:0030031	cell projection assembly	0.001654	1	0.02519	0.2437	77	771	TMEM250,ABL1,TMEM17,MAP4,TBC1D14,FGD2,CDC14A,RAB11A,NEK2,CDC42EP5,P2RX4,CDK1,RHOD,PODXL,FAM98A,CSNK1E,PPP1R16B,ARHGEF4,HYDIN,HAUS6,RIPOR2,TBC1D5,FNBP1L,PTGIS,DYNC2H1,MTRNR2L5,XKR8,RFX4,LPAR1,CELSR2,WASF2,MTSS2,F2RL1,YAP1,FER,ARAP1,FOXJ1,IQCG,DCDC2,ARMC9,STIL,ERN2,MAPRE1,CDK5RAP3,STAU2,OCLN,FSCN1,PLK4,SEPTIN9,ZNF423,STK26,SRC,BBS9,RCC2,KANK1,FGD4,ADAMTS16,COBL,GPM6A,CECR2,TEKT5,TOP2A,CEP19,CDC42EP…
GO: Biological Process	GO:0030512	negative regulation of transforming growth factor beta receptor signaling pathway	0.001665	1	0.02527	0.2445	15	90	VASN,RASL11B,IL17RD,SPRED1,SPRY1,SPRY2,SKI,WFIKKN1,TDGF1,SIRT1,SLC2A10,UBB,SMURF1,SMAD3,SMAD6
GO: Biological Process	GO:0014032	neural crest cell development	0.001665	1	0.02527	0.2445	15	90	SEMA6A,BMP7,BMPR1A,CYP26A1,FGF19,FAM172A,SOX8,CITED2,SEMA6B,SEMA4D,SOX9,SOX11,GBX2,LAMA5,ALX1
GO: Biological Process	GO:0022407	regulation of cell-cell adhesion	0.001667	1	0.02527	0.2445	53	491	ABL1,MBP,ADAM8,MAD1L1,ANK3,PLPP3,MUC4,ZDHHC21,RIPK2,BLM,BMP7,CD9,PAWR,MAGI1,PODXL,MAP3K8,SOX13,PRKCZ,RIPOR2,PTPN2,F11R,PTPRG,SH2B3,KIF26B,PTPRU,EFNA5,CELSR2,EPHB4,ERBB2,CITED2,MAD2L2,CCL25,SDC4,CXCL12,FOXJ1,FUT9,SOX2,SWAP70,SPN,LRRC32,SRC,STAT5A,GLI2,GLI3,NFKBIZ,DUSP10,NRARP,YES1,IL6,ITGA6,DUSP22,ZMIZ1,EPCAM
GO: Biological Process	GO:0098751	bone cell development	0.001685	1	0.02549	0.2466	9	40	NOTCH2,PIP4K2A,TJP2,RABGAP1L,TESC,SH2B3,LRRK1,WASF2,SRC
GO: Biological Process	GO:0001894	tissue homeostasis	0.00171	1	0.02582	0.2499	37	313	MBP,ADAM8,PIWIL4,MUC4,MUC5AC,MUC6,BARD1,NF1,LDB2,P2RX4,PRDX1,TJP2,TMEM64,CTNNB1,F11R,DMD,LRRK1,LPCAT1,EXT1,ADGRV1,YAP1,LSR,INAVA,OCLN,BBS12,PRDM14,SOX9,SPP1,SRC,GJA1,STK11,COL14A1,VCL,ZNF675,IL6,CRB2,INPP5D
GO: Biological Process	GO:0035051	cardiocyte differentiation	0.001737	1	0.02616	0.2531	26	197	EOMES,FZD7,SORBS2,TCAP,BMP7,CCNB1,CTDP1,POU5F1,TENM4,MIR145,CTNNB1,RARB,REST,SPRY1,RXRA,CITED2,FHOD3,TDGF1,SIRT1,HEY2,AKAP13,COL14A1,YY1,RBPJ,SMAD4,SMAD6
GO: Biological Process	GO:1901888	regulation of cell junction assembly	0.001738	1	0.02616	0.2531	29	228	ABL1,APP,RHOD,F11R,EFNA5,ROBO2,LRRTM4,GPC4,SDC4,SEMA4D,SFRP1,STAU2,OCLN,SRC,CLASP2,RCC2,GJA1,ADGRL2,ADGRL3,GPM6B,GRID2,ADNP,TPBG,UBE2V2,VCL,WNT7A,DUSP22,FZD5,SMAD3
GO: Biological Process	GO:0040013	negative regulation of locomotion	0.001743	1	0.0262	0.2535	47	424	MIR2355,SEMA6A,CD200,BMPR1A,NF1,MIR640,SERPINF1,SINHCAF,CNN2,MIR101-1,MIR145,MIR200C,CTNNA1,RIPOR2,DAG1,PTPN2,PTPRG,DRD4,PTPRU,MCTP1,SPRED1,ROBO2,TRIB1,CITED2,FBLN1,FGF2,CCL25,CXCL12,SEMA6B,FOXO3,SEMA4D,SFRP1,SFRP2,ST6GAL1,STK26,CLASP2,STC1,GJA1,KANK1,GNA12,TIMP1,DUSP10,ZMYND8,VCL,HTR2C,RBPJ,DUSP22
GO: Biological Process	GO:0043523	regulation of neuron apoptotic process	0.001747	1	0.02621	0.2536	34	281	ADAM8,FZD9,PARP1,APP,ASCL1,MTNR1B,MYBL2,NF1,PAWR,RETREG1,PMAIP1,MIR125B1,PPP2R2B,PRKCG,CTNNB1,PTPRZ1,NQO1,FGFR3,FOXO3,SET,GABRB3,NES,GBE1,SRPK2,TOX3,KDM2B,GRID2,GRIK2,ADNP,TERT,SIRT1,TYRO3,UBE2V2,XRCC2
GO: Biological Process	GO:0045646	regulation of erythrocyte differentiation	0.001758	1	0.02633	0.2548	11	56	ZFP36L1,CDK6,NCAPG2,FOXO3,STAT5A,RBFOX2,HMGB2,HSPA1B,ZFP36,ZNF16,INPP5D
GO: Biological Process	GO:0001890	placenta development	0.001762	1	0.02634	0.2549	25	187	EOMES,BMP7,ZFP36L1,NOTCH2,CDKN1B,HS6ST1,PTGIS,DNAJB6,VASH2,SENP2,GRHL2,RXRA,CITED2,FGFR2,PLK4,GAB1,SP1,SPP1,STC1,GJA1,HEY2,RBPJ,FZD5,KRT8,LLGL2
GO: Biological Process	GO:0010639	negative regulation of organelle organization	0.001795	1	0.02679	0.2592	44	391	MAP2,MAP4,DYSF,ADD3,FZD9,PARP1,MID1,MAD1L1,PPFIA1,SHROOM2,MYH9,BMP7,BUB1,BUB1B,CCNB1,AURKB,SSH1,LMOD1,F11R,SSH3,WASF2,USP44,ATXN7,YAP1,MCRS1,FGFR3,FGFR2,MAD2L2,PIF1,ARAP1,FHOD3,MAPRE1,SWAP70,SRC,CLASP2,KANK1,SCFD1,TERF1,CGNL1,TOP2A,DCP2,XRCC3,CAPZA3,SMAD4
GO: Biological Process	GO:0150116	regulation of cell-substrate junction organization	0.001798	1	0.02679	0.2593	13	73	ABL1,RHOD,IQSEC1,EFNA5,SDC4,SFRP1,SRC,CLASP2,RCC2,GPM6B,VCL,DUSP22,SMAD3
GO: Biological Process	GO:0044057	regulation of system process	0.001816	1	0.02687	0.26	74	738	ADD3,ADORA2B,PARP1,ADRA2B,NLGN4X,TSHZ3,ANK2,APP,MTNR1B,ATP1B1,ARHGAP42,ZDHHC21,MTMR2,OPRL1,P2RX4,PEBP1,CTDP1,PAWR,PBX3,DLGAP2,DLGAP1,PDE4B,CACNA2D2,CTSC,CHRM3,SSH1,ABCG2,TENM4,MIR145,PRKCZ,RIMS2,DOCK4,TIFAB,DAG1,DMD,DRD3,DRD4,DUSP5,TMEM38B,GAL,F2RL1,RYR1,FGFR1,FOXO3,SH3GL1,SRC,SREBF1,STC1,GJA1,GPR35,TPPP,GRIN2D,TEAD1,SIRT1,GTF2I,HEY2,GRIP2,PARD3,TNNT1,RBFOX2,ATPSCKMT,ZMYND8,HTR2C,WNT7A,YY1,IL6,JA…
GO: Biological Process	GO:0003338	metanephros morphogenesis	0.001818	1	0.02687	0.26	8	33	CTNNB1,KIF26B,LGR4,SOX8,SALL1,FOXJ1,FRAS1,SOX9
GO: Biological Process	GO:0003416	endochondral bone growth	0.001818	1	0.02687	0.26	8	33	DDR2,BNC2,RARB,EXT1,FGFR3,FGFR2,SOX9,STC1
GO: Biological Process	GO:0021697	cerebellar cortex formation	0.001818	1	0.02687	0.26	8	33	ULK1,SLC25A46,RORA,ATXN2,LHX5,GRID2,WNT7A,KNDC1
GO: Biological Process	GO:0001829	trophectodermal cell differentiation	0.001819	1	0.02687	0.26	7	26	EOMES,POU5F1,CITED2,YAP1,SP1,TEAD4,TFAP2C
GO: Biological Process	GO:0045785	positive regulation of cell adhesion	0.001821	1	0.02687	0.26	53	493	ABL1,DYSF,ADAM8,PREX1,ANK3,PLPP3,ADAM9,RIPK2,BLM,BMP7,PAWR,CDK6,MAGI1,RHOD,PODXL,MAP3K8,SOX13,PRKCZ,DAG1,F11R,DMD,KIF26B,PTPRU,EDIL3,EPHB4,ERBB2,NET1,CITED2,FBLN1,CCL25,SDC4,CXCL12,SFRP1,SFRP2,SOX2,SPN,SPP1,SRC,SMOC1,SMOC2,STAT5A,GLI2,GLI3,NFKBIZ,TDGF1,TFE3,DUSP10,P2RY12,YES1,IL6,ITGA6,ZMIZ1,SMAD3
GO: Biological Process	GO:0043068	positive regulation of programmed cell death	0.001864	1	0.02745	0.2656	72	715	ABL1,ADAM8,FZD9,PREX1,FGD2,APP,ASCL1,MYBL2,RIPK2,BARD1,BMP7,NF1,BUB1,NOTCH2,PAWR,CTSC,PLA2G1B,PMAIP1,MIR101-1,MIR125B1,PPP2R2B,PTPA,CTNNA1,ARHGEF4,CTNNB1,MAPK9,MELK,PTGIS,PTPN2,NQO1,RARB,REST,ECT2,LPAR1,GAL,LATS2,RNF122,NET1,F2RL1,RXRA,CSRNP3,FGFR3,FOXO3,SFRP1,SFRP2,PHLDA1,SIAH1,PIAS4,UBAP2,SRC,SRPK2,ARHGEF16,FGD4,MCF2L,GRIK2,TFAP4,SIRT1,FAF1,AKAP13,TOP2A,TRIO,SAV1,UBB,PRMT2,VAV2,ID3,IL6,INPP5D,I…
GO: Biological Process	GO:0032870	cellular response to hormone stimulus	0.001895	1	0.02783	0.2693	69	680	PARP1,BCAR3,SESN3,PLPP1,USO1,ATP6V0C,MYO5A,BMP7,ZFP36L1,RAB12,PIAS2,CCNA2,CCND3,USP8,PDK2,SERPINF1,SERPINB9,PIP4K2A,PLA2G1B,DDIT4,MIR145,PRKAR1B,PRKCZ,CTNNB1,PRL,OCSTAMP,PTPN2,PHIP,DNMT3B,RARB,REST,EFNA5,LATS2,INSIG2,ROBO2,LGR4,RXRA,YAP1,SCNN1A,FER,SFRP1,SRSF5,SORBS1,SH2B2,ATP6V1H,GAB1,SORL1,SP1,SRC,SREBF1,SSTR3,STAT5A,STAT6,STC1,GJA1,KANK1,GRB7,TFAP4,SIRT1,TFPI,AKAP13,RBFOX2,NR2C1,PRMT2,ZFP36,SL…
GO: Biological Process	GO:0030038	contractile actin filament bundle assembly	0.001902	1	0.02783	0.2693	18	119	ABL1,PPFIA1,FHOD1,PDLIM1,ARHGEF10,F11R,LPAR1,ARHGEF10L,WASF2,SDC4,ARAP1,SFRP1,SORBS1,SRC,CLASP2,CGNL1,LIMK1,SMAD3
GO: Biological Process	GO:1901989	positive regulation of cell cycle phase transition	0.001902	1	0.02783	0.2693	18	119	MTA3,APP,RAB11A,CCNB1,CCND3,CDK1,PBX1,CDC25C,DLGAP5,CDC73,LARP7,RCC2,DBF4,GLI1,TERT,BRD4,ZNF16,LMNB1
GO: Biological Process	GO:0043149	stress fiber assembly	0.001902	1	0.02783	0.2693	18	119	ABL1,PPFIA1,FHOD1,PDLIM1,ARHGEF10,F11R,LPAR1,ARHGEF10L,WASF2,SDC4,ARAP1,SFRP1,SORBS1,SRC,CLASP2,CGNL1,LIMK1,SMAD3
GO: Biological Process	GO:0060688	regulation of morphogenesis of a branching structure	0.001937	1	0.0283	0.2738	12	65	ABL1,BMP7,CTNNB1,LGR4,ETV5,SOX8,RXRA,SALL1,FGFR1,FGFR2,SFRP1,SOX9
GO: Biological Process	GO:0043086	negative regulation of catalytic activity	0.001976	1	0.02882	0.2789	93	969	SERPINE3,ABL1,MAP2,PPP1R14A,LMTK3,APP,MIR339,BMP7,NF1,SERPING1,OAZ2,SERPINH1,OPRL1,PEBP1,FURIN,CDKN1B,SERPINF1,GPR37L1,CHRM3,SERPINB9,PIP4K2A,A2ML1,FBXO7,WFDC3,MIR130B,PTPA,PRKAR1B,PRKCZ,PABIR1,NLRP12,PHACTR2,PTPN2,F11R,PTPRN2,NQO1,PPP1R37,DLG2,TESC,DRD3,DRD4,SH2B3,DUSP5,DNAJB6,LPAR1,HEXIM2,LATS2,SERPINB1,SPRED1,TRIB1,ENSA,SPRY1,SPRY2,CAAP1,RPS6KA1,ADGRV1,USP44,CSRNP3,WFDC2,MCRS1,MAD2L2,PSAPL1,PI…
GO: Biological Process	GO:0003018	vascular process in circulatory system	0.001991	1	0.029	0.2806	35	294	ADD3,ADORA2B,ADRA2B,SLC4A4,ARHGAP42,ZDHHC21,P2RX4,P2RY2,SLC16A7,CHRM3,TJP2,ABCG2,SLC4A8,DOCK4,DUSP5,SLC29A1,EXT1,F2RL1,SLC1A5,SLC16A1,OCLN,SRC,GJA1,GPR4,SLC7A8,SLC44A1,GRIP2,SLC29A2,SLC2A10,HTR2C,YES1,SLCO3A1,SLC27A1,LRP2,SMAD6
GO: Biological Process	GO:0048546	digestive tract morphogenesis	0.00204	1	0.02959	0.2863	11	57	CTNNB1,FGFR3,FGFR2,SFRP1,SFRP2,SOX11,GLI1,GLI2,GLI3,STRA6,SMAD3
GO: Biological Process	GO:0061647	histone H3-K9 modification	0.00204	1	0.02959	0.2863	11	57	BEND3,KDM4A,SETDB1,DNMT3B,EHMT1,MECOM,KDM4B,KDM4C,SIRT1,JARID2,SMAD4
GO: Biological Process	GO:0010812	negative regulation of cell-substrate adhesion	0.002042	1	0.02959	0.2863	13	74	ACTN4,FZD7,MUC4,ACER2,NF1,PTPRZ1,EFNA5,FBLN1,SRC,CLASP2,RCC2,KANK1,DUSP22
GO: Biological Process	GO:0051988	regulation of attachment of spindle microtubules to kinetochore	0.002123	1	0.03072	0.2973	5	14	NEK2,CCNB1,AURKB,ECT2,RCC2
GO: Biological Process	GO:0043410	positive regulation of MAPK cascade	0.00214	1	0.03091	0.2991	62	601	ABL1,ADAM8,FZD7,ADORA2B,ADRA2B,MID1,BCAR3,FGD2,MAP4K3,APP,ATP6V0C,NEK10,RIPK2,NOTCH2,ROR1,SPAG9,CDK1,MFHAS1,GPR37L1,PLA2G1B,PLA2G2A,PRKCZ,CTNNB1,MAPK10,FGF19,DRD4,DUSP5,LPAR1,SPRY2,ERBB2,F2RL1,FGF1,FGF2,FGFR1,FGFR3,FGFR2,CCL25,CXCL12,FLT1,FLT4,ANKRD6,ERN2,INAVA,GAB1,SOX2,SRC,TMEM106A,FGD4,MAP3K7,SASH1,TDGF1,AKAP13,TPBG,NTSR2,UBB,NDST1,HTR2C,WNT7A,IL6,DUSP22,FZD5,LMNB1
GO: Biological Process	GO:0006479	protein methylation	0.002154	1	0.03101	0.3001	26	200	NTMT1,BEND3,FAM98A,KDM4A,CTNNB1,BCOR,SETDB1,RAB3B,DNMT3B,EHMT1,PCMTD2,MECOM,SATB1,FBXO11,PRDM14,LCOR,KDM4B,SETD1B,KDM4C,NSD1,SIRT1,BRD4,ATPSCKMT,PRMT2,JARID2,SMAD4
GO: Biological Process	GO:0008213	protein alkylation	0.002154	1	0.03101	0.3001	26	200	NTMT1,BEND3,FAM98A,KDM4A,CTNNB1,BCOR,SETDB1,RAB3B,DNMT3B,EHMT1,PCMTD2,MECOM,SATB1,FBXO11,PRDM14,LCOR,KDM4B,SETD1B,KDM4C,NSD1,SIRT1,BRD4,ATPSCKMT,PRMT2,JARID2,SMAD4
GO: Biological Process	GO:0035282	segmentation	0.00219	1	0.03148	0.3046	17	111	AXIN2,TCAP,BMPR1A,TIFAB,PALB2,SFRP1,SFRP2,COBL,TDGF1,NRARP,XRCC2,NKD1,RBPJ,CRB2,FZD5,SMAD3,SMAD4
GO: Biological Process	GO:0048668	collateral sprouting	0.002231	1	0.03192	0.3088	8	34	ABL1,ULK1,APP,EFNA5,SEMA4D,SPP1,COBL,RGMA
GO: Biological Process	GO:0060487	lung epithelial cell differentiation	0.002231	1	0.03192	0.3088	8	34	ASCL1,TMEM38B,GRHL2,YAP1,FOXJ1,SOX9,SAV1,RBPJ
GO: Biological Process	GO:0045737	positive regulation of cyclin-dependent protein serine/threonine kinase activity	0.002231	1	0.03192	0.3088	8	34	CCNB1,CCND3,CDKN1B,CKS1B,PIM1,STIL,MAPRE3,SRC
GO: Biological Process	GO:0007017	microtubule-based process	0.002274	1	0.03249	0.3143	106	1133	TMEM250,ABL1,TMEM17,MAP2,MAP4,NCKAP5,SGO1,DYSF,MID1,TBC1D14,NTMT1,APP,NCKAP5L,CDC14A,MYBL2,MYH9,MYO5A,NEK10,RAB11A,NEK2,BRSK2,CCNB1,CCNB2,CDK1,AURKB,CDKN1B,HOOK2,NEK7,PTPA,ARHGEF10,CSNK1E,PRKCZ,CTNNB1,HYDIN,HAUS6,RIPOR2,KIF26A,TBC1D5,DLGAP5,DAG1,FNBP1L,CNTLN,DLG2,DYNC1LI2,DYNC2H1,KIF26B,FIGN,RFX4,EFNA5,CELSR2,SPRY1,SPRY2,ERBB2,ATXN7,YAP1,FER,FOXJ1,IQCG,DCDC2,GOLGA6C,ARMC9,STIL,EML3,TRAK1,MAPRE1,M…
GO: Biological Process	GO:0036293	response to decreased oxygen levels	0.002293	1	0.03267	0.3162	44	396	ACTN4,ADAM8,AK4,VASN,ATP1B1,BMP7,NF1,ZFP36L1,CCNA2,CCNB1,PDLIM1,PLOD1,PMAIP1,DDIT4,TM9SF4,PSMB2,PSMB7,PTGIS,PYGM,DNMT3B,REST,RORA,SLC29A1,RYR1,CITED2,CXCL12,FLT1,SFRP1,SRC,STC1,SCFD1,TERT,SIRT1,HK2,TRPC6,UBB,PRMT2,RBPJ,FMN2,APOLD1,KCND2,AGTRAP,SMAD3,SMAD4
GO: Biological Process	GO:0031329	regulation of cellular catabolic process	0.002295	1	0.03267	0.3162	87	901	ABL1,ADAM8,AXIN2,TBC1D14,ULK1,LIN28B,SESN3,TRIM71,APP,MYLIP,SLC4A4,ACER2,ATP6V0C,ADAM9,RIPK2,ZFP36L1,MTMR2,RAB12,TENT5B,FURIN,SCARB1,DLGAP1,TRIML2,CTSC,USP25,PACSIN3,PIP4K2A,FBXO7,SECISBP2,CSNK1E,PRKCG,KDM4A,VGLL4,MAPK9,PABIR1,SERBP1,SLC38A9,PSMB2,PSMB7,DAZL,DHX9,HSPB8,RAD23A,FASTKD1,UPF1,EEF1A1,YBX2,TRIB1,LAPTM4B,SNX9,RBM38,FOXO3,SET,IGF2BP1,IGF2BP3,IGF2BP2,ATP6V1H,CDK5RAP3,SORL1,SREBF1,TNRC6B,M…
GO: Biological Process	GO:0060713	labyrinthine layer morphogenesis	0.002306	1	0.03273	0.3167	7	27	BMP7,ZFP36L1,DNAJB6,GRHL2,FGFR2,FZD5,LLGL2
GO: Biological Process	GO:0031061	negative regulation of histone methylation	0.002306	1	0.03273	0.3167	7	27	KDM4A,BCOR,DNMT3B,KDM4B,KDM4C,SIRT1,JARID2
GO: Biological Process	GO:1901700	response to oxygen-containing compound	0.002318	1	0.03285	0.3179	165	1875	ABCA1,ABL1,FZD7,ADORA2B,PARP1,BCAR3,MN1,SORBS2,SESN3,PIWIL4,CASTOR2,APP,USO1,ASCL1,ACER2,ATP6V0C,MYO5A,ADAM9,RIPK2,BLM,BMP7,ZFP36L1,DDX18,CASTOR3,RAB12,BRSK2,CCNA2,CCNB1,CCND3,USP8,P2RX4,P2RY2,SCARB1,PRDX1,PAWR,CDK1,PDE4B,TRIML2,PDK2,SERPINF1,GPR37L1,CHRM3,CACTIN,SSH1,PIM1,PIP4K2A,FBXO7,PLA2G1B,COL6A2,DDIT4,LITAF,POU5F1,CLDN7,H6PD,PPBP,MIR125B1,GNA14,MIR145,MIR187,PRKAR1B,MIR200C,PRKCZ,CTNNA1,CTN…
GO: Biological Process	GO:0016049	cell growth	0.002347	1	0.0332	0.3213	60	580	ABL1,MAP2,SEMA6A,ULK1,LTBP4,SORBS2,APP,RAB11A,OSGIN2,SPAG9,SYT2,CTDP1,CDH4,DCLK1,CDKN1B,PLXNA1,SERTAD1,VGLL4,PRKCZ,CTNNB1,RIMS2,PABIR1,KIF26A,CDC73,EFNA5,ERBB2,NET1,RPS6KA1,JADE1,MEX3C,MAD2L2,CXCL12,SEMA6B,SEMA4D,FLT4,SFRP1,SFRP2,SOX9,SPP1,GAS1,CLASP2,GJA1,STK11,KDM2B,COBL,ADNP,SIRT1,LEFTY2,AKAP13,SH3BP4,PRMT2,COL14A1,HSPA1B,VCL,YY1,RGMA,SMURF1,LIMK1,SMAD3,SMAD4
GO: Biological Process	GO:0022411	cellular component disassembly	0.002358	1	0.03327	0.3219	69	686	MAP2,NCKAP5,DYSF,ADAM8,ADD3,AP2A2,MID1,ULK1,MMP16,SHROOM2,NCKAP5L,MRPL15,MYLIP,MYH9,DDR2,CCNB1,MIR33B,CCNB2,FURIN,SCARB1,CDK1,SLC25A46,RETREG1,FBXO7,LMOD1,DDIT4,TOMM7,KLK4,CTNNB1,IQSEC1,MRPL20,WIPI1,UPF1,MRPS18A,MRPL23,F2RL1,ATXN7,SET,SH3GL1,NPC2,ERN2,CDK5RAP3,GPIHBP1,MRPS23,FSCN1,NES,GAK,SWAP70,SREBF1,MRPS27,CLASP2,GLE1,CECR2,TIMP1,MRPS25,WDR45B,TOP2A,HK2,SH3BP1,HMGB2,HMGA1,MRPL36,CAPZA3,MRPL1,I…
GO: Biological Process	GO:0035272	exocrine system development	0.002359	1	0.03327	0.3219	11	58	BMP7,PLXNA1,CTNND1,ESRP1,DAG1,ESRP2,FGFR1,FGFR2,SOX9,IL6,LAMA5
GO: Biological Process	GO:0048145	regulation of fibroblast proliferation	0.002414	1	0.03394	0.3284	17	112	NF1,DDR2,CCNA2,CCNB1,PAWR,CDK6,PLA2G1B,PMAIP1,CTNNB1,DHX9,PTPRZ1,CDC73,FBLN1,SFRP1,SKI,TDGF1,ZMIZ1
GO: Biological Process	GO:0046849	bone remodeling	0.002414	1	0.03394	0.3284	17	112	ADAM8,NF1,NOTCH2,TMEM64,CTNNB1,LRRK1,LGR4,EXT1,FGFR3,SFRP1,SPP1,SRC,GJA1,ZNF675,IL6,INPP5D,LRP5
GO: Biological Process	GO:1904393	regulation of skeletal muscle acetylcholine-gated channel clustering	0.002423	1	0.03401	0.3291	4	9	FZD9,SORBS2,SORBS1,LRP5
GO: Biological Process	GO:1902905	positive regulation of supramolecular fiber organization	0.002496	1	0.03494	0.3381	28	223	ABL1,APP,FHOD1,CDC42EP5,CDKN1B,LMOD1,ARHGEF10,COLGALT1,LPAR1,ARHGEF10L,WASF2,F2RL1,FER,SNX9,SDC4,BAIAP2L2,SFRP1,MAPRE1,OCLN,SWAP70,ARFIP1,SYNPO2,CDC42EP4,HSPA1B,ID1,FMN2,LIMK1,SMAD3
GO: Biological Process	GO:0043491	protein kinase B signaling	0.002497	1	0.03494	0.3381	35	298	ADAM8,SESN3,FGF16,ZFP36L1,P2RX4,MFHAS1,POU5F1,PPP2R5C,MIR145,MIR200C,DAG1,FGF19,DRD3,SH2B3,LIN28A,SPRY2,ERBB2,FGF1,FGF2,FGFR1,FGFR3,FGFR2,CXCL12,GAB1,PHLPP2,SOX9,SRC,STK11,SIRT1,TPBG,HIP1,TYRO3,P2RY12,IL6,LRP2
GO: Biological Process	GO:0033044	regulation of chromosome organization	0.002508	1	0.03502	0.3389	36	309	JDP2,AXIN2,PARP1,MAD1L1,APP,NEK2,BUB1,BUB1B,CCNB1,AURKB,RMI2,NEK7,POU5F1,CTNNB1,DLGAP5,SETDB1,DNMT3B,UPF1,USP44,MCRS1,MAD2L2,PIF1,ATF7IP,LCOR,SRC,HDAC8,SREBF1,TERF1,SIRT1,BRD4,TOP2A,DCP2,XRCC3,JARID2,SHCBP1L,SMAD4
GO: Biological Process	GO:0051348	negative regulation of transferase activity	0.002511	1	0.03502	0.3389	38	331	ABL1,BMP7,NF1,CDKN1B,PIP4K2A,FBXO7,PRKAR1B,NLRP12,PTPN2,TESC,SH2B3,DUSP5,HEXIM2,LATS2,SPRED1,TRIB1,SPRY1,SPRY2,USP44,MCRS1,MAD2L2,PIF1,SFRP1,SFRP2,CDK5RAP3,SORL1,SRC,TERF1,TFAP4,SIRT1,DUSP10,DEPTOR,ZFP36,ZNF675,IL6,DUSP22,LIMK1,LRP5
GO: Biological Process	GO:0046777	protein autophosphorylation	0.002526	1	0.03518	0.3404	31	255	ABL1,ULK1,NEK10,NEK2,CSNK1G1,DDR2,AURKB,PIM1,CLK3,PPP2R5C,CSNK1G3,PRKCG,CTNND1,NLRP12,MELK,EPHB4,ERBB2,FER,FGFR1,FGFR3,FGFR2,FLT1,FLT4,MOB1B,STK26,SRC,STK11,PIM2,BRD4,TYRO3,YES1
GO: Biological Process	GO:0001933	negative regulation of protein phosphorylation	0.00261	1	0.03625	0.3507	45	410	ABL1,PLPP3,BMP7,NF1,SPAG9,CCNB1,PEBP1,CDKN1B,CACTIN,FBXO7,DDIT4,PRKAR1B,PRKCZ,NLRP12,PTPN2,PTPN13,TESC,DMD,SH2B3,DUSP5,LRRK1,HEXIM2,LATS2,SPRED1,TRIB1,SPRY1,SPRY2,KIRREL2,FBLN1,SEMA4D,SFRP1,SFRP2,CDK5RAP3,OCLN,SORL1,TFAP4,SIRT1,DUSP10,PARD3,DEPTOR,ZNF675,IL6,DUSP22,LRP5,SMAD6
GO: Biological Process	GO:0045600	positive regulation of fat cell differentiation	0.00261	1	0.03625	0.3507	13	76	BMP7,ZFP36L1,PIM1,TMEM64,SOX13,MECOM,SFRP1,SFRP2,TFE3,SAV1,HTR2C,ZFP36,LRP5
GO: Biological Process	GO:0043414	macromolecule methylation	0.002621	1	0.03629	0.3512	40	354	PARP1,NTMT1,BEND3,PIWIL4,THUMPD3,POU5F1,FAM98A,KDM4A,CTNNB1,PRORP,GATAD2A,BCOR,SETDB1,RAB3B,DNMT3B,TFB1M,EHMT1,PCMTD2,MECOM,GRHL2,TRMT2B,SATB1,FBXO11,LARP7,ATF7IP,PRDM14,LCOR,KDM4B,SETD1B,KDM4C,GTPBP3,NSD1,SIRT1,BRD4,HELLS,ATPSCKMT,PRMT2,METTL15,JARID2,SMAD4
GO: Biological Process	GO:0051276	chromosome organization	0.002622	1	0.03629	0.3512	120	1312	ABL1,JDP2,MCM3,ACTL6A,SGO1,AXIN2,PARP1,MTA3,MAD1L1,STAG3L3,HUS1B,NTMT1,BEND3,APP,MST1,RERE,CCNB1IP1,RAB11A,BLM,NEK2,BUB1,BUB1B,CCNA2,CCNB1,CDK1,AURKB,CENPC,SERTAD1,RMI2,NEK7,POU5F1,ZZZ3,KANSL1,SS18L1,KDM4A,CTNNB1,RNF212B,DLGAP5,BCOR,DDB2,NCAPG2,DHX9,PTMA,SETDB1,TLK1,CDC73,DNMT3B,RBL1,UPF1,REST,PHC1,HASPIN,EHMT1,VCX,FAM172A,MECOM,JADE1,HMG20A,USP44,SATB1,ATXN7,MCRS1,MAD2L2,PIF1,SET,SKI,ERN2,EML3,A…
GO: Biological Process	GO:0045926	negative regulation of growth	0.002639	1	0.03648	0.3529	35	299	MAP2,SEMA6A,ULK1,OSGIN2,NOTCH2,SPAG9,CTDP1,CDKN1B,SERTAD1,VGLL4,JADE1,CITED2,ATXN2,FGFR3,SEMA6B,SEMA4D,SFRP1,SFRP2,UBAP2,SPP1,GAS1,GJA1,STK11,GPC3,SIRT1,DUSP10,SAV1,SH3BP4,HSPA1B,YY1,NKD1,RGMA,JARID2,SMAD3,SMAD4
GO: Biological Process	GO:0019083	viral transcription	0.002653	1	0.0366	0.3542	26	203	NUP54,CTDP1,DHX9,SETDB1,REST,TRIM62,RPL7,RPL9,RPL17,RPL24,RPS9,RPS10,RPS16,IFITM3,LARP7,NUP35,SP1,NUP210,NUP42,TFAP4,TOP2A,ZFP36,APOBEC3F,TRIM8,NUP214,HMGA2
GO: Biological Process	GO:0003012	muscle system process	0.002663	1	0.03669	0.355	55	525	DYSF,ADORA2B,PARP1,ADRA2B,TSHZ3,SORBS2,ANK2,TCAP,ATP1B1,MYBPC2,ARHGAP42,ZDHHC21,MYH2,P2RX4,CTDP1,PAWR,PDE4B,CHRM3,CHRNA1,LMOD1,MIR145,KDM4A,DOCK4,TIFAB,DAG1,ANKRD2,DMD,DTNA,TMEM38B,MYOF,MYH14,RYR1,FOXO3,SORBS1,MYL12A,SNTB1,STC1,GJA1,TEAD1,SIRT1,GTF2I,HEY2,AKAP13,GRIP2,TNNT1,COL14A1,HSBP1,VCL,YY1,JARID2,KCNH2,KCNN2,AKAP1,SMAD3,SMAD4
GO: Biological Process	GO:0033280	response to vitamin D	0.002714	1	0.03708	0.3588	8	35	MN1,BMP7,PIM1,MIR125B1,SFRP1,SPP1,STC1,TYR
GO: Biological Process	GO:0072132	mesenchyme morphogenesis	0.002716	1	0.03708	0.3588	11	59	DCHS1,BMP7,BMPR1A,CTNNB1,ROBO2,FGFR1,SOX9,HEY2,RBPJ,SMAD3,SMAD4
GO: Biological Process	GO:0031641	regulation of myelination	0.002716	1	0.03708	0.3588	11	59	MTMR2,CTSC,TENM4,CTNNB1,DAG1,PTPRZ1,RARB,RXRA,NKX6-2,TPPP,PARD3
GO: Biological Process	GO:0098815	modulation of excitatory postsynaptic potential	0.002716	1	0.03708	0.3588	11	59	NLGN4X,APP,MTMR2,SSH1,PRKCZ,RIMS2,DRD4,SH3GL1,GRIP2,ZMYND8,WNT7A
GO: Biological Process	GO:0043392	negative regulation of DNA binding	0.002716	1	0.03708	0.3588	11	59	NEK2,REST,MAD2L2,WFIKKN1,SOX11,TFAP4,SIRT1,HEY2,ID1,ZNF675,HMGA2
GO: Biological Process	GO:0060443	mammary gland morphogenesis	0.002716	1	0.03708	0.3588	11	59	MST1,ELF3,ETV5,FGFR2,SRC,STAT5A,STAT6,GLI2,GLI3,TFAP2C,LRP5
GO: Biological Process	GO:0060491	regulation of cell projection assembly	0.002738	1	0.03732	0.3611	29	235	MAP4,TBC1D14,CDC42EP5,P2RX4,PODXL,FAM98A,PPP1R16B,RIPOR2,TBC1D5,FNBP1L,WASF2,F2RL1,YAP1,FER,ARAP1,DCDC2,STAU2,OCLN,FSCN1,SEPTIN9,SRC,RCC2,KANK1,ADAMTS16,COBL,GPM6A,CDC42EP4,ZMYND8,P2RY12
GO: Biological Process	GO:0007051	spindle organization	0.002754	1	0.03749	0.3627	27	214	MAP4,NTMT1,MYBL2,MYH9,RAB11A,NEK2,CCNB1,CCNB2,AURKB,NEK7,PTPA,ARHGEF10,HAUS6,RIPOR2,DLGAP5,GOLGA6C,STIL,EML3,MAPRE1,MAPRE3,STAG2,CLASP2,GNAI1,TPPP,HSPA1B,CENPH,KIF2A
GO: Biological Process	GO:0003177	pulmonary valve development	0.002776	1	0.03773	0.3651	6	21	NOTCH2,ROBO2,STRA6,HEY2,RBPJ,SMAD6
GO: Biological Process	GO:0043624	cellular protein complex disassembly	0.002799	1	0.03797	0.3674	30	246	MAP2,NCKAP5,DYSF,ADD3,MID1,SHROOM2,NCKAP5L,MRPL15,MYH9,LMOD1,MRPL20,UPF1,MRPS18A,MRPL23,F2RL1,ATXN7,SH3GL1,MRPS23,NES,GAK,SWAP70,MRPS27,CLASP2,GLE1,MRPS25,SH3BP1,MRPL36,CAPZA3,MRPL1,KIF2A
GO: Biological Process	GO:0030203	glycosaminoglycan metabolic process	0.002857	1	0.03859	0.3734	22	163	HS6ST2,CCND3,PIM1,HS6ST1,VCAN,HS3ST3A1,HS3ST2,EXT1,CHST15,GPC4,FGF2,SDC4,CHSY1,ST3GAL2,GPC3,B3GNT7,HAS3,HEXB,CEMIP2,CHST7,HSPG2,NDST1
GO: Biological Process	GO:0003206	cardiac chamber morphogenesis	0.002861	1	0.03859	0.3734	20	143	FGFRL1,BMP7,BMPR1A,NOTCH2,DHRS3,CTNNB1,RARB,ROBO2,GRHL2,RXRA,CITED2,FGFR2,SFRP2,SOX11,HEY2,SAV1,RBPJ,LRP2,SMAD4,SMAD6
GO: Biological Process	GO:1902533	positive regulation of intracellular signal transduction	0.002865	1	0.03859	0.3734	105	1129	ABL1,ACTN4,ADAM8,FZD7,ADORA2B,ADRA2B,MID1,BCAR3,FGD2,MAP4K3,APP,ATP6V0C,NEK10,RIPK2,FGF16,BUB1,NOTCH2,ROR1,SPAG9,P2RX4,PEBP1,DGKI,CDK1,VAPA,TRIML2,MFHAS1,GPR37L1,PLA2G1B,PLA2G2A,PMAIP1,LITAF,POU5F1,PRKCZ,CTNNB1,MAPK10,NLRP12,SLC38A9,PRAG1,PTPN2,F11R,FGF19,DRD4,DUSP5,LRRK1,ECT2,LIN28A,LPAR1,TRIM62,SPRED1,SPRY2,ERBB2,NET1,ADGRV1,F2RL1,FGF1,FGF2,FGFR1,FGFR3,FGFR2,CCL25,CXCL12,SEMA4D,FLT1,FLT4,SIAH1,…
GO: Biological Process	GO:0071174	mitotic spindle checkpoint signaling	0.002865	1	0.03859	0.3734	9	43	MAD1L1,BUB1,BUB1B,CCNB1,AURKB,USP44,MAD2L2,STIL,XRCC3
GO: Biological Process	GO:0051180	vitamin transport	0.002865	1	0.03859	0.3734	9	43	SLC2A14,SCARB1,ABCG2,GC,STRA6,SLC2A10,SLC27A1,AMN,LRP2
GO: Biological Process	GO:0051893	regulation of focal adhesion assembly	0.002875	1	0.0386	0.3735	12	68	ABL1,RHOD,EFNA5,SDC4,SFRP1,SRC,CLASP2,RCC2,GPM6B,VCL,DUSP22,SMAD3
GO: Biological Process	GO:0090109	regulation of cell-substrate junction assembly	0.002875	1	0.0386	0.3735	12	68	ABL1,RHOD,EFNA5,SDC4,SFRP1,SRC,CLASP2,RCC2,GPM6B,VCL,DUSP22,SMAD3
GO: Biological Process	GO:0060390	regulation of SMAD protein signal transduction	0.002888	1	0.03872	0.3746	7	28	PARP1,CILP,BMPR1A,POU5F1,RBPMS,SLC2A10,SMAD4
GO: Biological Process	GO:0022404	molting cycle process	0.00292	1	0.03903	0.3777	17	114	ZDHHC21,MYO5A,NF1,LDB2,CELSR1,LRIG1,CTNNB1,GAL,LGR4,FGFR2,SOX9,GLI2,TFAP2C,SAV1,RBPJ,LAMA5,SMAD4
GO: Biological Process	GO:0022405	hair cycle process	0.00292	1	0.03903	0.3777	17	114	ZDHHC21,MYO5A,NF1,LDB2,CELSR1,LRIG1,CTNNB1,GAL,LGR4,FGFR2,SOX9,GLI2,TFAP2C,SAV1,RBPJ,LAMA5,SMAD4
GO: Biological Process	GO:0043525	positive regulation of neuron apoptotic process	0.002934	1	0.03915	0.3789	14	86	APP,ASCL1,MYBL2,NF1,PAWR,PMAIP1,MIR125B1,PPP2R2B,CTNNB1,NQO1,FGFR3,FOXO3,SRPK2,GRIK2
GO: Biological Process	GO:1901990	regulation of mitotic cell cycle phase transition	0.002984	1	0.03962	0.3833	50	470	MTA3,MAD1L1,HUS1B,APP,CDC14A,RAB11A,BLM,NEK2,ZFP36L1,BUB1,BUB1B,CCNB1,CCND3,CDK1,PBX1,CDC25C,AURKB,CDK6,CDKN1B,FBXO7,SYF2,CSNK1E,PABIR1,HAUS6,PSMB2,DLGAP5,PSMB7,CDC73,ARID3A,RBL1,HASPIN,SENP2,JADE1,USP44,MAD2L2,RBM38,LARP7,MAPRE1,CDK5RAP3,PLK4,RCC2,DBF4,TERT,TFAP4,BRD4,PRMT2,WEE1,XRCC3,HMGA2,LMNB1
GO: Biological Process	GO:0034614	cellular response to reactive oxygen species	0.002986	1	0.03962	0.3833	24	184	ABL1,PARP1,BMP7,CCNA2,PRDX1,PAWR,PDK2,GPR37L1,FBXO7,MAPK9,NQO1,ECT2,NET1,FER,FOXO3,STK26,SRC,STAT6,SIRT1,ERCC6L2,HK3,TRPC6,IL6,RNF112
GO: Biological Process	GO:0031331	positive regulation of cellular catabolic process	0.002999	1	0.03962	0.3833	45	413	ADAM8,ULK1,LIN28B,SESN3,TRIM71,APP,SLC4A4,ADAM9,RIPK2,ZFP36L1,RAB12,FURIN,TRIML2,CTSC,PACSIN3,PIP4K2A,FBXO7,CSNK1E,VGLL4,MAPK9,PABIR1,HSPB8,RAD23A,UPF1,TRIB1,SNX9,FOXO3,CDK5RAP3,TNRC6B,MAGEF1,STK11,MAP3K7,PIM2,LARP1,SIRT1,FAF1,SH3BP4,UBE2V2,HSPA1B,ZFP36,IL6,RGMA,TRIM8,SMURF1,LRP2
GO: Biological Process	GO:0032897	negative regulation of viral transcription	0.002999	1	0.03962	0.3833	5	15	TRIM62,IFITM3,LARP7,ZFP36,TRIM8
GO: Biological Process	GO:1900025	negative regulation of substrate adhesion-dependent cell spreading	0.002999	1	0.03962	0.3833	5	15	ACTN4,EFNA5,FBLN1,RCC2,KANK1
GO: Biological Process	GO:0060742	epithelial cell differentiation involved in prostate gland development	0.002999	1	0.03962	0.3833	5	15	CTNNB1,RXRA,FGFR2,PSAPL1,STAT5A
GO: Biological Process	GO:0021554	optic nerve development	0.002999	1	0.03962	0.3833	5	15	SLC25A46,LPAR1,RPL24,EXT1,GLI3
GO: Biological Process	GO:0007088	regulation of mitotic nuclear division	0.003018	1	0.03981	0.3852	18	124	MAD1L1,NEK2,BMP7,BUB1,BUB1B,CCNB1,PEBP1,CDC25C,AURKB,DLGAP5,PHIP,DRD3,USP44,FGFR3,FGFR2,MAD2L2,XRCC3,LRP5
GO: Biological Process	GO:0009725	response to hormone	0.003025	1	0.03984	0.3855	92	971	ADORA2B,PARP1,BCAR3,SESN3,MSI1,PLPP1,USO1,ATP6V0C,MYO5A,ADAM9,BMP7,ZFP36L1,RAB12,PIAS2,CCNA2,CCND3,USP8,PDK2,SERPINF1,SERPINB9,PIP4K2A,PLA2G1B,DDIT4,MIR145,PRKAR1B,PRKCZ,CTNNA1,CTNNB1,PRL,OCSTAMP,DAG1,PTPN2,NQO1,PHIP,DNMT3B,RARB,REST,PTPRU,GAL,EFNA5,LATS2,INSIG2,ROBO2,LGR4,RXRA,CITED2,YAP1,SCNN1A,FER,CXCL12,SFRP1,SRSF5,SORBS1,SH2B2,ATP6V1H,TPH2,SNRPN,GAB1,SORL1,SP1,SPP1,SRC,SREBF1,SSTR3,STAT5A,ST…
GO: Biological Process	GO:0021782	glial cell development	0.003078	1	0.04048	0.3917	19	134	APP,ASCL1,NF1,ROR1,CDK6,SLC25A46,FA2H,TENM4,ARHGEF10,DAG1,DMD,LPAR1,FGFR3,SKI,SOX11,NKX6-2,TPPP,PARD3,IL6
GO: Biological Process	GO:0016051	carbohydrate biosynthetic process	0.003101	1	0.04063	0.3931	29	237	MDH1,MDH2,MST1,B3GALT2,GYG2,PDK2,PGM1,PTPN2,SLC25A13,ENO3,MAEA,EXT1,ST6GALNAC6,CHST15,ISYNA1,ST3GAL2,SORBS1,FUT9,GBE1,STK11,GPD2,B3GNT7,SIRT1,SLC35B4,HAS3,UGP2,NDST1,IL6,IMPA2
GO: Biological Process	GO:0002761	regulation of myeloid leukocyte differentiation	0.003106	1	0.04063	0.3931	20	144	ADAM8,NF1,ZFP36L1,NOTCH2,CDK6,TJP2,TMEM64,MIR125B1,MIR145,CTNNB1,OCSTAMP,PTPN2,TESC,TRIB1,FGFR3,SFRP1,STAT5A,TFE3,ZNF675,INPP5D
GO: Biological Process	GO:1902850	microtubule cytoskeleton organization involved in mitosis	0.003106	1	0.04063	0.3931	21	154	MAP4,MYBL2,RAB11A,NEK2,CCNB1,AURKB,PTPA,ARHGEF10,RIPOR2,DLGAP5,SPRY1,SPRY2,STIL,EML3,STAG2,CLASP2,GJA1,GNAI1,HSPA1B,CENPH,KIF2A
GO: Biological Process	GO:0070997	neuron death	0.003108	1	0.04063	0.3931	48	448	ABL1,ADAM8,FZD9,PARP1,CD200,APP,ASCL1,MTNR1B,MYBL2,NF1,PAWR,SERPINF1,SSH1,RETREG1,FBXO7,PMAIP1,DDIT4,MIR125B1,PPP2R2B,PRKCG,MIR200C,CTNNB1,PTPRZ1,NQO1,REST,FGFR3,FOXO3,RRAS2,SET,SIAH1,SORL1,GABRB3,NES,GBE1,SRPK2,TOX3,KDM2B,GRID2,GRIK2,ADNP,TERT,SIRT1,SLC7A11,TYRO3,UBB,UBE2V2,XRCC2,IL6
GO: Biological Process	GO:0032088	negative regulation of NF-kappaB transcription factor activity	0.003188	1	0.04135	0.4001	15	96	CD200,PYDC2,BMP7,TAX1BP1,CACTIN,NLRP12,PTGIS,FOXJ1,PIAS4,CDK5RAP3,COMMD7,SIRT1,FAF1,PRMT2,ZNF675
GO: Biological Process	GO:1903321	negative regulation of protein modification by small protein conjugation or removal	0.003188	1	0.04135	0.4001	15	96	ABL1,DYSF,MIR101-1,PRKCG,CTNNB1,SENP2,VPS28,SPRY2,HMG20A,USP44,MAD2L2,HDAC8,NXN,HSPA1B,LIMK1
GO: Biological Process	GO:1902904	negative regulation of supramolecular fiber organization	0.003205	1	0.04135	0.4001	24	185	MAP2,DYSF,ADD3,MID1,PPFIA1,SHROOM2,MYH9,SSH1,LMOD1,F11R,SSH3,WASF2,ATXN7,ARAP1,FHOD3,MAPRE1,SWAP70,CLASP2,KANK1,CHADL,CGNL1,HSPG2,CAPZA3,SMAD4
GO: Biological Process	GO:0048144	fibroblast proliferation	0.003205	1	0.04135	0.4001	17	115	NF1,DDR2,CCNA2,CCNB1,PAWR,CDK6,PLA2G1B,PMAIP1,CTNNB1,DHX9,PTPRZ1,CDC73,FBLN1,SFRP1,SKI,TDGF1,ZMIZ1
GO: Biological Process	GO:0016570	histone modification	0.003236	1	0.04135	0.4001	52	495	JDP2,ACTL6A,MTA3,NTMT1,BEND3,APP,MST1,CCNA2,CCNB1,CDK1,AURKB,ZZZ3,KANSL1,KDM4A,CTNNB1,BCOR,DDB2,SETDB1,CDC73,DNMT3B,REST,PHC1,HASPIN,EHMT1,MECOM,JADE1,SATB1,ATXN7,MCRS1,SET,SKI,PRDM14,LCOR,KDM4B,SETD1B,KDM4C,HDAC8,SREBF1,RCOR1,KDM2B,MAP3K7,SIN3B,NSD1,TERT,SIRT1,BRD4,PRMT2,MSL1,KANSL1L,JARID2,HMGA2,SMAD4
GO: Biological Process	GO:0051896	regulation of protein kinase B signaling	0.003239	1	0.04135	0.4001	32	270	ADAM8,SESN3,FGF16,P2RX4,MFHAS1,POU5F1,PPP2R5C,MIR145,MIR200C,DAG1,FGF19,DRD3,SH2B3,LIN28A,SPRY2,ERBB2,FGF1,FGF2,FGFR1,FGFR3,FGFR2,CXCL12,GAB1,PHLPP2,SRC,STK11,SIRT1,TPBG,HIP1,P2RY12,IL6,LRP2
GO: Biological Process	GO:0098713	leucine import across plasma membrane	0.003241	1	0.04135	0.4001	3	5	SLC43A2,SLC3A2,SLC7A8
GO: Biological Process	GO:1903801	L-leucine import across plasma membrane	0.003241	1	0.04135	0.4001	3	5	SLC43A2,SLC3A2,SLC7A8
GO: Biological Process	GO:0016103	diterpenoid catabolic process	0.003241	1	0.04135	0.4001	3	5	CRABP1,CYP26A1,CYP2W1
GO: Biological Process	GO:0030035	microspike assembly	0.003241	1	0.04135	0.4001	3	5	ABL1,FSCN1,FGD4
GO: Biological Process	GO:0034653	retinoic acid catabolic process	0.003241	1	0.04135	0.4001	3	5	CRABP1,CYP26A1,CYP2W1
GO: Biological Process	GO:0014034	neural crest cell fate commitment	0.003241	1	0.04135	0.4001	3	5	BMPR1A,SFRP1,SOX9
GO: Biological Process	GO:0035879	plasma membrane lactate transport	0.003241	1	0.04135	0.4001	3	5	SLC16A7,EMB,SLC16A1
GO: Biological Process	GO:0032417	positive regulation of sodium:proton antiporter activity	0.003241	1	0.04135	0.4001	3	5	ACTN4,TESC,DRD4
GO: Biological Process	GO:0021938	smoothened signaling pathway involved in regulation of cerebellar granule cell precursor cell proliferation	0.003241	1	0.04135	0.4001	3	5	ZNF423,GLI1,GLI2
GO: Biological Process	GO:0015864	pyrimidine nucleoside transport	0.003241	1	0.04135	0.4001	3	5	SLC28A1,SLC29A1,SLC29A2
GO: Biological Process	GO:0015862	uridine transport	0.003241	1	0.04135	0.4001	3	5	SLC28A1,SLC29A1,SLC29A2
GO: Biological Process	GO:0032233	positive regulation of actin filament bundle assembly	0.003259	1	0.04148	0.4013	12	69	ABL1,FHOD1,ARHGEF10,LPAR1,ARHGEF10L,SDC4,SFRP1,SWAP70,SYNPO2,ID1,LIMK1,SMAD3
GO: Biological Process	GO:0150104	transport across blood-brain barrier	0.003272	1	0.04148	0.4013	14	87	SLC4A4,SLC16A7,ABCG2,SLC4A8,SLC29A1,SLC1A5,SLC16A1,SLC7A8,SLC44A1,SLC29A2,SLC2A10,SLCO3A1,SLC27A1,LRP2
GO: Biological Process	GO:0007422	peripheral nervous system development	0.003272	1	0.04148	0.4013	14	87	NF1,CDK1,SLC25A46,FA2H,ARHGEF10,DAG1,DMD,ERBB2,ETV1,SOX8,CITED2,SKI,PARD3,UGT8
GO: Biological Process	GO:0021846	cell proliferation in forebrain	0.003275	1	0.04148	0.4013	8	36	FGFR1,FGFR2,ARX,IGF2BP1,GLI3,LHX5,WNT7A,HMGA2
GO: Biological Process	GO:0008608	attachment of spindle microtubules to kinetochore	0.003275	1	0.04148	0.4013	8	36	SGO1,MAD1L1,NEK2,CCNB1,AURKB,CENPC,ECT2,RCC2
GO: Biological Process	GO:0016032	viral process	0.003326	1	0.04207	0.407	91	962	TMEM250,MBL2,TRIM59,NUP54,AP2A2,PDZD8,MOG,ATP6V0C,BUB1,CLDN9,CCNA2,FURIN,SCARB1,CTDP1,CDK1,CDC25C,VAPA,TRIML2,SAMHD1,MIR130A,CTBP2,KDM4A,CTNNB1,PSMB2,PSMB7,DAG1,DHX9,SETDB1,F11R,NECTIN2,RAD23A,RBL1,NLRX1,UPF1,REST,WASF2,TRIM62,VPS28,RPL7,RPL9,RPL17,RPL24,EPS15,RPS9,RPS10,RPS16,RXRA,FBLN1,SATB1,IFITM3,MCRS1,CXCL12,RBM38,SET,SLC1A5,LARP7,NUP35,PIAS4,ATP6V1H,CDK5RAP3,ATF7IP,SP1,SRC,SRPK2,RCOR1,NUP21…
GO: Biological Process	GO:0051261	protein depolymerization	0.003349	1	0.0423	0.4093	19	135	MAP2,NCKAP5,DYSF,ADD3,MID1,SHROOM2,NCKAP5L,MYH9,LMOD1,F2RL1,ATXN7,SH3GL1,NES,GAK,SWAP70,CLASP2,SH3BP1,CAPZA3,KIF2A
GO: Biological Process	GO:0016571	histone methylation	0.003357	1	0.04234	0.4097	21	155	NTMT1,BEND3,KDM4A,CTNNB1,BCOR,SETDB1,DNMT3B,EHMT1,MECOM,SATB1,PRDM14,LCOR,KDM4B,SETD1B,KDM4C,NSD1,SIRT1,BRD4,PRMT2,JARID2,SMAD4
GO: Biological Process	GO:0030218	erythrocyte differentiation	0.003367	1	0.04241	0.4104	20	145	ZFP36L1,CDK6,MFHAS1,NCAPG2,PTPN2,SH2B3,MAEA,CITED2,FOXO3,CDK5RAP3,SP1,STAT5A,RCOR1,TCEA1,RBFOX2,HMGB2,HSPA1B,ZFP36,ZNF16,INPP5D
GO: Biological Process	GO:0000086	G2/M transition of mitotic cell cycle	0.003429	1	0.04312	0.4173	32	271	MTA3,HUS1B,APP,RAB11A,BLM,NEK2,BRSK2,CCNA2,CCNB1,CCNB2,CDK1,PBX1,CDC25C,AURKB,SYF2,CSNK1E,PABIR1,HAUS6,PSMB2,PSMB7,MELK,ENSA,PHLDA1,MAPRE1,CDK5RAP3,PLK4,NES,RCC2,BRD4,WEE1,HMGA2,LMNB1
GO: Biological Process	GO:0030178	negative regulation of Wnt signaling pathway	0.003434	1	0.04313	0.4173	28	228	AXIN2,RNF213,APP,TMEM64,SOX13,VGLL4,CTNND1,PSMB2,PSMB7,PTPRU,LATS2,JADE1,ZNRF3,MAD2L2,FOXO3,SFRP1,SFRP2,ANKRD6,SOX2,SOX9,STK11,GPC3,RBMS3,GLI1,GLI3,NXN,NKD1,HMGA2
GO: Biological Process	GO:0003272	endocardial cushion formation	0.003576	1	0.04485	0.4339	7	29	DCHS1,BMP7,BMPR1A,ROBO2,HEY2,RBPJ,SMAD4
GO: Biological Process	GO:1990830	cellular response to leukemia inhibitory factor	0.003597	1	0.04498	0.4352	18	126	MRPL15,MYBL2,BCAT2,LRBA,POU5F1,CTBP2,RNF125,GFPT2,PHC1,SPRY2,RPS16,NUP35,SPP1,GLDC,SIRT1,HELLS,HK2,JARID2
GO: Biological Process	GO:0007052	mitotic spindle organization	0.003597	1	0.04498	0.4352	18	126	MAP4,MYBL2,RAB11A,NEK2,CCNB1,AURKB,PTPA,ARHGEF10,RIPOR2,DLGAP5,STIL,EML3,STAG2,CLASP2,GNAI1,HSPA1B,CENPH,KIF2A
GO: Biological Process	GO:0009101	glycoprotein biosynthetic process	0.003701	1	0.04623	0.4473	40	361	HS6ST2,MUC3A,MUC4,MUC5AC,MUC6,ACER2,B3GALT2,PAWR,HS6ST1,PLOD1,MIR101-1,VCAN,CTNNB1,GALNT8,GFPT2,SRD5A3,COG7,CHST4,DHDDS,EXT1,ST6GALNAC6,CHST15,PHLDA1,CHSY1,ST6GAL1,ST3GAL2,TRAK1,FUT9,GALNT3,GAL3ST2,GALNT7,TMEM106A,POFUT2,B3GNT7,GALNT17,GALNT6,SLC2A10,CHST7,NDST1,C1GALT1
GO: Biological Process	GO:0071417	cellular response to organonitrogen compound	0.003718	1	0.04634	0.4484	70	711	ABL1,PARP1,BCAR3,SESN3,CASTOR2,APP,USO1,ATP6V0C,MYO5A,RIPK2,BLM,ZFP36L1,CASTOR3,RAB12,CCNA2,CCND3,P2RX4,P2RY2,PDE4B,PDK2,CHRM3,SSH1,PIP4K2A,PLA2G1B,GNA14,MIR145,PRKAR1B,PRKCZ,CTNNA1,CTNNB1,PRL,SLC38A9,PTPN2,PHIP,DNMT3B,DRD3,DRD4,MTRNR2L5,TMEM38B,INSIG2,RYR1,FDX1,FER,SFRP1,SRSF5,SORBS1,SH2B2,ATP6V1H,GNB5,GAB1,SORL1,GABRB3,SOX9,SP1,SRC,SREBF1,STAT5A,STAT6,STC1,GJA1,KANK1,GRB7,LARP1,SIRT1,SH3BP4,HTR…
GO: Biological Process	GO:0051495	positive regulation of cytoskeleton organization	0.003721	1	0.04634	0.4484	29	240	ABL1,FHOD1,CDC42EP5,CDKN1B,LMOD1,ARHGEF10,LPAR1,ARHGEF10L,KATNBL1,WASF2,F2RL1,FER,SNX9,SDC4,BAIAP2L2,SFRP1,MAPRE1,OCLN,PLK4,NES,SWAP70,ARFIP1,SYNPO2,CDC42EP4,HSPA1B,ID1,FMN2,LIMK1,SMAD3
GO: Biological Process	GO:0006022	aminoglycan metabolic process	0.003777	1	0.04671	0.452	23	177	HS6ST2,B3GALT2,CCND3,PIM1,HS6ST1,VCAN,HS3ST3A1,HS3ST2,EXT1,CHST15,GPC4,FGF2,SDC4,CHSY1,ST3GAL2,GPC3,B3GNT7,HAS3,HEXB,CEMIP2,CHST7,HSPG2,NDST1
GO: Biological Process	GO:1901203	positive regulation of extracellular matrix assembly	0.003811	1	0.04671	0.452	4	10	DAG1,SOX9,CLASP2,SMAD3
GO: Biological Process	GO:0090091	positive regulation of extracellular matrix disassembly	0.003811	1	0.04671	0.452	4	10	DDR2,FSCN1,CLASP2,IL6
GO: Biological Process	GO:2000096	positive regulation of Wnt signaling pathway, planar cell polarity pathway	0.003811	1	0.04671	0.452	4	10	ABL1,ANKRD6,GPC3,NKD1
GO: Biological Process	GO:0010668	ectodermal cell differentiation	0.003811	1	0.04671	0.452	4	10	FZD7,POU5F1,MIR145,ITGA6
GO: Biological Process	GO:0035768	endothelial cell chemotaxis to fibroblast growth factor	0.003811	1	0.04671	0.452	4	10	FGF16,FGF1,FGF2,FGFR1
GO: Biological Process	GO:2000544	regulation of endothelial cell chemotaxis to fibroblast growth factor	0.003811	1	0.04671	0.452	4	10	FGF16,FGF1,FGF2,FGFR1
GO: Biological Process	GO:1904526	regulation of microtubule binding	0.003811	1	0.04671	0.452	4	10	ABL1,MAP2,MAPRE1,MAPRE3
GO: Biological Process	GO:0070544	histone H3-K36 demethylation	0.003811	1	0.04671	0.452	4	10	KDM4A,KDM4B,KDM4C,KDM2B
GO: Biological Process	GO:0031646	positive regulation of nervous system process	0.003813	1	0.04671	0.452	10	53	MTNR1B,OPRL1,PAWR,TENM4,RIMS2,DAG1,TPPP,PARD3,ATPSCKMT,IL6
GO: Biological Process	GO:0051972	regulation of telomerase activity	0.003813	1	0.04671	0.452	10	53	NEK2,NVL,AURKB,NEK7,CTNNB1,GRHL2,MCRS1,PIF1,SRC,TERF1
GO: Biological Process	GO:0071354	cellular response to interleukin-6	0.003813	1	0.04671	0.452	10	53	MIR125B1,PTGIS,PTPN2,YAP1,FER,GAB1,SRC,TDGF1,IL6,SMAD4
GO: Biological Process	GO:0008593	regulation of Notch signaling pathway	0.003843	1	0.04701	0.4548	17	117	ASCL1,BMP7,CBFA2T2,PRAG1,ROBO2,ELF3,YAP1,BMP2K,SOX2,SRC,HEY2,NRARP,RBPJ,JAG2,ZMIZ1,LLGL2,LLGL1
GO: Biological Process	GO:0034101	erythrocyte homeostasis	0.003912	1	0.04774	0.4619	21	157	ZFP36L1,PRDX1,CDK6,MFHAS1,NCAPG2,PTPN2,SH2B3,MAEA,CITED2,FOXO3,CDK5RAP3,SP1,STAT5A,RCOR1,TCEA1,RBFOX2,HMGB2,HSPA1B,ZFP36,ZNF16,INPP5D
GO: Biological Process	GO:0098868	bone growth	0.003922	1	0.04774	0.4619	8	37	DDR2,BNC2,RARB,EXT1,FGFR3,FGFR2,SOX9,STC1
GO: Biological Process	GO:1900181	negative regulation of protein localization to nucleus	0.003922	1	0.04774	0.4619	8	37	APP,NF1,DCLK1,MFHAS1,CTNNA1,LATS2,SIRT1,AKAP1
GO: Biological Process	GO:0009628	response to abiotic stimulus	0.003924	1	0.04774	0.4619	125	1391	ACTN4,PKD1L2,DYSF,ADAM8,NUP54,PARP1,MFAP4,AK4,TRPM1,MAP4K3,USP28,VASN,APP,TCAP,ASCL1,ATP1B1,FGF16,BLM,BMP7,NF1,ZFP36L1,CCNA2,CCNB1,PDLIM1,PAWR,AURKB,PDE4B,SERPINF1,ASIC3,PLOD1,CNN2,PMAIP1,DDIT4,ZNF516,CTNNB1,MAPK9,MAPK10,RIPOR2,TIFAB,TM9SF4,PSMB2,PSMB7,DAG1,DDB2,PTGIS,DHX9,TMEM161A,F11R,ANKRD2,NQO1,PYGM,DMD,HSPB8,DNMT3B,DRD3,DNAJB6,REST,ECT2,LPAR1,MYOF,RORA,SLC29A1,NET1,ETV1,EXT1,ADGRV1,RYR1,CITE…
GO: Biological Process	GO:0051962	positive regulation of nervous system development	0.003929	1	0.04774	0.4619	39	351	ASCL1,RAB11A,PIAS2,CDH4,SERPINF1,PLXNA1,MIR125B1,TENM4,SS18L1,CTNNB1,CUX1,DAG1,PTPRZ1,EFNA5,ROBO2,ETV5,SOX8,LRRTM4,CXCL12,SEMA4D,TRAK1,STAU2,SOX2,SOX11,NKX6-2,STK11,GLI3,ADGRL2,ADGRL3,GRID2,ADNP,TPBG,UBE2V2,WNT7A,XRCC2,IL6,RNF112,LIMK1,LRP2
GO: Biological Process	GO:0060395	SMAD protein signal transduction	0.004045	1	0.04908	0.4749	14	89	PARP1,CILP,BMP7,BMPR1A,POU5F1,GDF11,SKI,RBPMS,LEFTY2,SLC2A10,ZMIZ1,SMAD3,SMAD4,SMAD6
GO: Biological Process	GO:0051784	negative regulation of nuclear division	0.004057	1	0.04916	0.4756	11	62	MAD1L1,BMP7,BUB1,BUB1B,CCNB1,AURKB,USP44,FGFR3,FGFR2,MAD2L2,XRCC3
GO: Biological Process	GO:0006493	protein O-linked glycosylation	0.00408	1	0.04932	0.4772	16	108	MUC3A,MUC4,MUC5AC,MUC6,PLOD1,GALNT8,CHST4,ST6GAL1,ST3GAL2,TRAK1,GALNT3,GALNT7,POFUT2,B3GNT7,GALNT6,C1GALT1
GO: Biological Process	GO:0071340	skeletal muscle acetylcholine-gated channel clustering	0.004109	1	0.04932	0.4772	5	16	FZD9,SORBS2,ETV5,SORBS1,LRP5
GO: Biological Process	GO:0060391	positive regulation of SMAD protein signal transduction	0.004109	1	0.04932	0.4772	5	16	PARP1,BMPR1A,POU5F1,RBPMS,SMAD4
GO: Biological Process	GO:0010771	negative regulation of cell morphogenesis involved in differentiation	0.004109	1	0.04932	0.4772	5	16	ACTN4,EFNA5,FBLN1,RCC2,KANK1
GO: Biological Process	GO:0010454	negative regulation of cell fate commitment	0.004109	1	0.04932	0.4772	5	16	FZD7,CASZ1,NANOG,SFRP2,NKX6-2
GO: Biological Process	GO:0035791	platelet-derived growth factor receptor-beta signaling pathway	0.004109	1	0.04932	0.4772	5	16	ABL1,PTPN2,SRC,CLASP2,HIP1
GO: Biological Process	GO:0021781	glial cell fate commitment	0.004109	1	0.04932	0.4772	5	16	ASCL1,CTNNB1,SOX8,SOX2,SOX9
GO: Cellular Component	GO:0070161	anchoring junction	1.083e-09	1.092e-06	1.092e-06	8.187e-06	112	880	ACTN4,ADD3,C1QTNF5,BCAR3,SORBS2,ANK2,ANK3,PPFIA1,APP,SHROOM2,PLPP3,FHOD1,DCHS1,ATP1B1,STX16,MYH2,ATP6V0C,MYH9,MYO1E,ADAM9,FGFRL1,DDR2,CLDN9,CD9,PDLIM1,PCDH1,VAPA,MAGI1,CYTH1,SLC9A3R2,TJP2,CNN2,PNN,PODXL,CLDN7,NECTIN3,VSIG10,CSRP2,PRKCG,PRKCZ,CTNNA1,CTNNB1,CTNND1,STARD8,DAG1,PRAG1,PTK7,TMEM47,F11R,MRC2,NECTIN2,DMD,CD99L2,TMEM204,PTPRU,ECT2,EFNA5,WASF2,CLMP,RPL7,RPL9,RPS9,RPS10,RPS16,KIRREL2,GRHL2,…
GO: Cellular Component	GO:0005911	cell-cell junction	4.764e-07	0.0004807	0.0002404	0.001801	71	543	ACTN4,ADD3,C1QTNF5,ANK2,ANK3,APP,SHROOM2,PLPP3,FHOD1,DCHS1,ATP1B1,MYH2,MYH9,MYO1E,FGFRL1,CLDN9,PDLIM1,PCDH1,VAPA,MAGI1,CYTH1,TJP2,CNN2,PNN,PODXL,CLDN7,NECTIN3,VSIG10,PRKCG,PRKCZ,CTNNA1,CTNNB1,CTNND1,DAG1,PTK7,TMEM47,F11R,NECTIN2,CD99L2,TMEM204,PTPRU,ECT2,EFNA5,WASF2,CLMP,KIRREL2,GRHL2,BAIAP2L2,SORBS1,LSR,OCLN,FSCN1,GAB1,GJD4,GJA1,STRN,RND1,ADGRL3,CGNL1,PARD3,CDC42EP4,TRPC6,SH3BP1,SAV1,CLDN34,VCL,…
GO: Cellular Component	GO:0015629	actin cytoskeleton	1.252e-06	0.001264	0.0004212	0.003157	97	837	ABL1,MAP2,ACTN4,ADAM8,ADD3,FZD9,SORBS2,APP,SHROOM2,CDC14A,FHOD1,MUC4,MYBPC2,MYH2,MYH9,MYO1E,MYO5A,ROR1,DDR2,PDLIM1,SCARB1,SLC28A1,PAWR,WIPF3,SLC9A3R2,LMOD1,ABCG2,PLS3,CNN2,PODXL,PRKCZ,CTNNA1,CTNNB1,DOCK4,RIPOR2,DAG1,GDPD2,DHX9,PTPRZ1,DMD,MYOZ3,EEF1A1,MYH14,WASF2,ENPEP,MTSS2,SPRY2,ERBB2,MAEA,ADGRV1,SCNN1A,FER,SNX9,FLNB,FLT1,DCDC2,SH3GL1,FHOD3,SORBS1,SH2B2,MYL12A,IGF2BP1,XIRP2,FSCN1,SWAP70,SPN,SEPT…
GO: Cellular Component	GO:0005938	cell cortex	2.895e-06	0.002921	0.0007302	0.005472	50	355	TMEM250,ACTN4,ADD3,SHROOM2,MYH2,MYH9,MYO1E,RHOF,RHOD,RAI14,CTBP2,PRKCZ,CTNNB1,CTNND1,RIMS2,FNBP1L,MELK,DRD4,ECT2,EEF1A1,RIC8B,MTSS2,MAEA,RYR1,SCNN1A,FER,FGF1,FGFR2,SNX9,FLNB,DCDC2,TRAK1,MAPRE1,FSCN1,SEPTIN9,CLASP2,RND1,COBL,GNAI1,AKAP13,TNFAIP2,PARD3,SH3BP1,FMN2,CAPZA3,INPP5D,KCNC3,AGTRAP,LLGL2,LLGL1
GO: Cellular Component	GO:0043296	apical junction complex	5.373e-06	0.005422	0.001084	0.008127	27	148	C1QTNF5,ANK3,SHROOM2,CLDN9,VAPA,MAGI1,CYTH1,TJP2,CLDN7,NECTIN3,PRKCZ,CTNNA1,CTNNB1,CTNND1,F11R,NECTIN2,ECT2,CLMP,SORBS1,OCLN,STRN,CGNL1,PARD3,SH3BP1,CLDN34,FZD5,EPCAM
GO: Cellular Component	GO:0070160	tight junction	7.866e-06	0.007937	0.001323	0.009913	25	134	C1QTNF5,ANK3,SHROOM2,CLDN9,VAPA,MAGI1,CYTH1,TJP2,CLDN7,PRKCZ,CTNNB1,CTNND1,F11R,ECT2,CLMP,LSR,OCLN,GJA1,STRN,CGNL1,PARD3,SH3BP1,CLDN34,FZD5,EPCAM
GO: Cellular Component	GO:0005884	actin filament	1.181e-05	0.01192	0.001703	0.01276	66	540	MAP2,ACTN4,ADD3,FZD9,APP,CDC14A,FHOD1,MUC4,MYH9,MYO1E,MYO5A,ROR1,PDLIM1,SCARB1,SLC28A1,PAWR,WIPF3,SLC9A3R2,LMOD1,ABCG2,PLS3,CNN2,PODXL,PRKCZ,CTNNB1,DOCK4,RIPOR2,DAG1,GDPD2,PTPRZ1,DMD,MYH14,ENPEP,ERBB2,ADGRV1,FLNB,DCDC2,SORBS1,SH2B2,IGF2BP1,XIRP2,FSCN1,SPN,SEPTIN9,SRC,FGD4,COBL,GNA12,GPM6A,TMC1,SLC7A8,TREH,AKAP13,SYNPO2,TRIP6,SLC7A11,VCL,CORO2A,YES1,FMN2,INPP5D,ITGA6,DUSP22,AMN,ESPNL,LRP2
GO: Cellular Component	GO:0005923	bicellular tight junction	2.259e-05	0.02279	0.002432	0.01823	23	125	C1QTNF5,ANK3,SHROOM2,CLDN9,VAPA,MAGI1,CYTH1,TJP2,CLDN7,PRKCZ,CTNNB1,CTNND1,F11R,ECT2,CLMP,OCLN,STRN,CGNL1,PARD3,SH3BP1,CLDN34,FZD5,EPCAM
GO: Cellular Component	GO:0005925	focal adhesion	2.326e-05	0.02347	0.002432	0.01823	54	424	ACTN4,BCAR3,SORBS2,PPFIA1,STX16,ATP6V0C,MYH9,ADAM9,DDR2,CD9,PDLIM1,SLC9A3R2,CNN2,CSRP2,CTNNA1,CTNNB1,STARD8,DAG1,PRAG1,PTK7,MRC2,NECTIN2,CD99L2,RPL7,RPL9,RPS9,RPS10,RPS16,FGFR3,SDC4,FLNB,RRAS2,FLT1,PROCR,SORBS1,MAPRE1,XIRP2,SNTB1,GAK,SRC,CLASP2,GJA1,GNA12,GRB7,SYNPO2,TRIP6,HMGA1,HSPA1B,VCL,TNS3,HSPG2,YES1,ITGA6,LIMK1
GO: Cellular Component	GO:0030055	cell-substrate junction	2.41e-05	0.02432	0.002432	0.01823	55	435	ACTN4,BCAR3,SORBS2,PPFIA1,STX16,ATP6V0C,MYH9,ADAM9,DDR2,CD9,PDLIM1,SLC9A3R2,CNN2,CSRP2,CTNNA1,CTNNB1,STARD8,DAG1,PRAG1,PTK7,MRC2,NECTIN2,DMD,CD99L2,RPL7,RPL9,RPS9,RPS10,RPS16,FGFR3,SDC4,FLNB,RRAS2,FLT1,PROCR,SORBS1,MAPRE1,XIRP2,SNTB1,GAK,SRC,CLASP2,GJA1,GNA12,GRB7,SYNPO2,TRIP6,HMGA1,HSPA1B,VCL,TNS3,HSPG2,YES1,ITGA6,LIMK1
GO: Cellular Component	GO:0099080	supramolecular complex	2.943e-05	0.02969	0.002699	0.02023	180	1895	MAP2,MAP4,ACTN4,NCKAP5,SGO1,DYSF,ADD3,FZD9,MFAP4,MID1,MAD1L1,LTBP4,SORBS2,ANK2,ANK3,PIWIL4,TRIM71,APP,SHROOM2,NCKAP5L,CDC14A,TCAP,FHOD1,GRAMD2B,ATP1B1,MUC4,MYBPC2,LRRC39,MYH2,MYH9,MYO1E,MYO5A,RAB11A,BARD1,NEK2,ZFP36L1,BUB1,BUB1B,RASSF3,LMNTD1,ROR1,ODF1,CCNB1,PDLIM1,SCARB1,SLC28A1,PAWR,CDK1,AURKB,DLGAP2,PDE4B,DCDC1,CENPC,WIPF3,PGM1,SLC9A3R2,LMOD1,ABCG2,HOOK2,PLS3,CNN2,PNN,PODXL,NEK7,PABPC4L,KANSL1…
GO: Cellular Component	GO:0001725	stress fiber	0.0001377	0.139	0.01069	0.08012	17	88	ACTN4,FHOD1,MYH9,ROR1,PDLIM1,CNN2,PRKCZ,MYH14,FLNB,SORBS1,SH2B2,XIRP2,FSCN1,SEPTIN9,SYNPO2,TRIP6,VCL
GO: Cellular Component	GO:0097517	contractile actin filament bundle	0.0001377	0.139	0.01069	0.08012	17	88	ACTN4,FHOD1,MYH9,ROR1,PDLIM1,CNN2,PRKCZ,MYH14,FLNB,SORBS1,SH2B2,XIRP2,FSCN1,SEPTIN9,SYNPO2,TRIP6,VCL
GO: Cellular Component	GO:0030018	Z disc	0.0001933	0.1951	0.01335	0.1	23	143	ACTN4,SORBS2,ANK2,ANK3,TCAP,PDLIM1,PDE4B,PGM1,CSRP2,CTNNB1,PYGM,DMD,DNAJB6,MYOZ3,RYR1,FLNB,FHOD3,XIRP2,STK11,SYNPO2,VCL,KCNN2,KRT8
GO: Cellular Component	GO:0042641	actomyosin	0.0001984	0.2002	0.01335	0.1	18	99	ACTN4,FHOD1,MYH9,MYO5A,ROR1,PDLIM1,CNN2,PRKCZ,MYH14,FLNB,SORBS1,SH2B2,XIRP2,FSCN1,SEPTIN9,SYNPO2,TRIP6,VCL
GO: Cellular Component	GO:0005912	adherens junction	0.0002251	0.2271	0.01419	0.1064	27	182	SHROOM2,PLPP3,DCHS1,MYH9,MYO1E,PDLIM1,MAGI1,CYTH1,TJP2,NECTIN3,CTNNA1,CTNNB1,CTNND1,DAG1,TMEM47,NECTIN2,CD99L2,TMEM204,EFNA5,SORBS1,RND1,PARD3,CDC42EP4,SH3BP1,VCL,ITGA6,KRT18
GO: Cellular Component	GO:0005794	Golgi apparatus	0.0002507	0.253	0.01488	0.1115	159	1710	ABCA1,HS6ST2,LMTK3,DYSF,FZD9,SLC35D3,TBC1D14,MMP16,ANK3,FGD2,JAKMIP3,APP,ZDHHC24,YIF1B,PLPP3,USO1,STX16,MUC3A,MUC4,MUC5AC,MUC6,RNF133,ACER2,B3GALT2,ZDHHC21,MYH2,ATP6V0C,MYO5A,RAB11A,FGFRL1,NOTCH2,RAB12,PEBP1,FURIN,LRBA,VAPA,CTSC,CYTH1,PACSIN3,SERPINB9,HS6ST1,RETREG1,MYMX,MOB4,LITAF,LYSMD3,SLC30A7,PPP2R5C,VCAN,CLINT1,IL17RD,GGA1,CUX1,DOCK4,TM9SF4,TBC1D5,DAG1,JAKMIP2,RNF125,GALNT8,RABGAP1L,ATP2C2,H…
GO: Cellular Component	GO:0031674	I band	0.0002831	0.2857	0.01587	0.1189	24	156	ACTN4,SORBS2,ANK2,ANK3,TCAP,PDLIM1,PDE4B,PGM1,CSRP2,CTNNB1,ANKRD2,PYGM,DMD,DNAJB6,MYOZ3,RYR1,FLNB,FHOD3,XIRP2,STK11,SYNPO2,VCL,KCNN2,KRT8
GO: Cellular Component	GO:0099512	supramolecular fiber	0.000338	0.341	0.01795	0.1345	147	1572	MAP2,MAP4,ACTN4,NCKAP5,DYSF,ADD3,FZD9,MFAP4,MID1,LTBP4,SORBS2,ANK2,ANK3,APP,SHROOM2,NCKAP5L,CDC14A,TCAP,FHOD1,GRAMD2B,ATP1B1,MUC4,MYBPC2,LRRC39,MYH2,MYH9,MYO1E,MYO5A,RAB11A,NEK2,RASSF3,LMNTD1,ROR1,ODF1,PDLIM1,SCARB1,SLC28A1,PAWR,CDK1,AURKB,DLGAP2,PDE4B,DCDC1,WIPF3,PGM1,SLC9A3R2,LMOD1,ABCG2,HOOK2,PLS3,CNN2,PNN,PODXL,NEK7,CSRP2,PRKCZ,CTNNB1,HYDIN,DOCK4,HAUS6,RIPOR2,KIF26A,DAG1,GDPD2,PTPRZ1,ANKRD2,P…
GO: Cellular Component	GO:0099081	supramolecular polymer	0.0004219	0.4256	0.02128	0.1595	147	1580	MAP2,MAP4,ACTN4,NCKAP5,DYSF,ADD3,FZD9,MFAP4,MID1,LTBP4,SORBS2,ANK2,ANK3,APP,SHROOM2,NCKAP5L,CDC14A,TCAP,FHOD1,GRAMD2B,ATP1B1,MUC4,MYBPC2,LRRC39,MYH2,MYH9,MYO1E,MYO5A,RAB11A,NEK2,RASSF3,LMNTD1,ROR1,ODF1,PDLIM1,SCARB1,SLC28A1,PAWR,CDK1,AURKB,DLGAP2,PDE4B,DCDC1,WIPF3,PGM1,SLC9A3R2,LMOD1,ABCG2,HOOK2,PLS3,CNN2,PNN,PODXL,NEK7,CSRP2,PRKCZ,CTNNB1,HYDIN,DOCK4,HAUS6,RIPOR2,KIF26A,DAG1,GDPD2,PTPRZ1,ANKRD2,P…
GO: Cellular Component	GO:0005901	caveola	0.0004742	0.4784	0.02256	0.1691	18	106	PLPP1,PLPP2,ATP1B1,BMPR1A,SCARB1,CTNNA1,CTNNB1,CTNND1,PTGIS,MYOF,EFNA5,SPRED1,SORBS1,SRC,TFPI,P2RY12,KCND2,SLC27A1
GO: Cellular Component	GO:0048471	perinuclear region of cytoplasm	0.0005184	0.5231	0.02256	0.1691	86	846	ABCA1,ABL1,NMRAL1,MCM3,ACTN4,FZD9,PREX1,SORBS2,ANK2,APP,USO1,STX16,RAB11A,BUB1B,MTMR2,BRSK2,SPAG9,P2RX4,DGKI,CDC25C,VAPA,PDE4B,SERPINF1,ASIC3,PLA2G2A,ASPSCR1,MOB4,SLC30A7,PPP1R16B,PRKCG,CLINT1,PRKCZ,CTNNB1,SERBP1,NTM,ATP2C2,RAB3B,DNAJB6,RAB34,ERBB2,ATP9B,ADGRV1,ATXN2,IFITM3,FGFR1,FGFR3,TRAPPC2,SET,PROCR,TRAK1,MAPRE3,IGF2BP1,SORL1,GAK,GALNT3,SPP1,SEPTIN9,STK26,SRC,GC,KLHL7,COBL,TPPP,TDGF1,MOSPD1,F…
GO: Cellular Component	GO:0030863	cortical cytoskeleton	0.0005272	0.5319	0.02256	0.1691	20	125	ACTN4,SHROOM2,MYH2,MYH9,MYO1E,RIMS2,EEF1A1,MTSS2,MAEA,SCNN1A,SNX9,DCDC2,MAPRE1,CLASP2,COBL,AKAP13,CAPZA3,INPP5D,LLGL2,LLGL1
GO: Cellular Component	GO:0017053	transcription repressor complex	0.0005366	0.5414	0.02256	0.1691	15	81	MTA3,POU5F1,CTBP2,BHLHE41,GATAD2A,REST,SALL1,SKI,SP1,RCOR1,GLI3,TFAP4,HEY2,CORO2A,RBPJ
GO: Cellular Component	GO:0043034	costamere	0.0006039	0.6093	0.02437	0.1827	7	22	ANK2,ANK3,DAG1,DMD,SDC4,VCL,KRT8
Pathway	M39546	Mesodermal Commitment Pathway	3.715e-09	1.26e-05	1.26e-05	0.0001097	35	155	AXIN2,EOMES,TRIM71,BMP7,BMPR1A,PBX1,PBX3,POU5F1,MIR125B1,CSRP2,CTBP2,NCAPG2,DNMT3B,RARB,NANOG,EXT1,GRHL2,YAP1,FGFR1,SOX2,DIP2A,TOX3,ASCC3,TCF4,TEAD1,LEFTY2,ZIC3,EMSY,JARID2,FZD5,CCDC6,HMGA2,SMAD3,SMAD4,SMAD6
Pathway	M39591	Endoderm Differentiation	8.406e-09	2.851e-05	1.426e-05	0.0001241	33	145	EOMES,TRIM71,APP,BMP7,BMPR1A,PBX1,PBX3,POU5F1,CTBP2,KDM4A,CTNNB1,NCAPG2,CDC73,DNMT3B,DUSP5,NANOG,EXT1,GRHL2,MAD2L2,SFRP1,PRDM14,SOX2,DIP2A,GLI2,TOX3,TAF4B,ASCC3,TCF4,ZIC3,EMSY,JARID2,SMAD3,SMAD4
Pathway	1270347	POU5F1 (OCT4), SOX2, NANOG activate genes related to proliferation	4.439e-08	0.0001506	5.019e-05	0.000437	9	13	POU5F1,DPPA4,NANOG,SALL1,FGF2,SOX2,TDGF1,ZIC3,SALL4
Pathway	749777	Hippo signaling pathway	1.378e-07	0.0004674	0.0001168	0.001017	32	154	AXIN2,FZD7,FZD9,BMP7,BMPR1A,CCND3,PPP2R2B,CSNK1E,PRKCZ,CTNNA1,CTNNB1,DLG2,LATS2,YAP1,FGF1,MOB1B,SOX2,GLI2,TEAD1,TEAD4,TEAD3,PARD3,SAV1,WNT7A,ID1,NKD1,CRB2,FZD5,LLGL2,LLGL1,SMAD3,SMAD4
Pathway	1270346	Transcriptional regulation of pluripotent stem cells	1.166e-06	0.003954	0.0007908	0.006885	13	36	PBX1,POU5F1,LIN28A,DPPA4,NANOG,SALL1,FGF2,PRDM14,SOX2,TDGF1,ZIC3,SALL4,SMAD4
Pathway	M39387	Wnt Signaling Pathway and Pluripotency	3.597e-06	0.0122	0.002033	0.0177	23	106	AXIN2,FZD7,FZD9,CCND3,POU5F1,PPP2R2B,PTPA,PPP2R5C,CSNK1E,PRKCG,CTBP2,PRKCZ,CTNNB1,CTNND1,MAPK9,MAPK10,NANOG,SOX2,MAP3K7,WNT7A,NKD1,FZD5,LRP5
Pathway	83070	Adherens junction	5.01e-06	0.01699	0.002428	0.02114	18	72	ACTN4,NECTIN3,CTNNA1,CTNNB1,CTNND1,NECTIN2,WASF2,ERBB2,FER,FGFR1,SORBS1,SRC,MAP3K7,PARD3,VCL,YES1,SMAD3,SMAD4
Pathway	M638	Adherens junction	6.183e-06	0.02097	0.002622	0.02282	18	73	ACTN4,NECTIN3,CTNNA1,CTNNB1,CTNND1,NECTIN2,WASF2,ERBB2,FER,FGFR1,SORBS1,SRC,MAP3K7,PARD3,VCL,YES1,SMAD3,SMAD4
Pathway	M39852	Osteoblast differentiation	8.51e-06	0.02887	0.003069	0.02672	24	119	FZD7,FZD9,BMPR1A,NOTCH2,PRKCG,PRKCZ,CTNNB1,MAPK9,MAPK10,FGF1,FGF2,FGFR1,FGFR3,FGFR2,SOX9,GLI2,GLI3,HEY2,WNT7A,RBPJ,JAG2,FZD5,LRP5,SMAD4
Pathway	1269982	HS-GAG biosynthesis	9.53e-06	0.03233	0.003069	0.02672	11	31	HS6ST2,HS6ST1,HS3ST4,HS3ST3A1,HS3ST2,EXT1,GPC4,SDC4,GPC3,HSPG2,NDST1
Pathway	M39575	Ectoderm Differentiation	9.953e-06	0.03376	0.003069	0.02672	27	144	STX16,BMPR1A,LDB2,PDE7A,PGM1,PIM1,PODXL,CTNNB1,BOC,BCOR,PTPN13,DMD,CELSR2,SPRY2,FGFR2,ARX,SOX2,STC1,GLI3,TOX3,TFAP2C,HMGB2,C1GALT1,RGMA,FZD5,SMURF1,SMAD4
Pathway	M11355	Tight junction	1.755e-05	0.05953	0.004961	0.04319	25	132	ACTN4,MYH2,MYH9,CLDN9,VAPA,MAGI1,TJP2,CLDN7,PPP2R2B,PRKCG,PRKCZ,CTNNA1,CTNNB1,F11R,RAB3B,MYH14,RRAS2,MYL12A,OCLN,SRC,GNAI1,PARD3,YES1,LLGL2,LLGL1
Pathway	M39448	Neural Crest Differentiation	2.21e-05	0.07498	0.005767	0.05021	21	102	MBP,AXIN2,ASCL1,BMP7,NOTCH2,CTBP2,CTNNB1,FGF19,FGF2,FGFR1,FGFR3,FGFR2,SOX5,SOX9,HDAC8,GBX2,LHX5,TCF4,HEY2,ID1,RBPJ
Pathway	1393107	Hippo signaling pathway -multiple species	3.249e-05	0.1102	0.007872	0.06854	10	29	DCHS1,CSNK1E,LATS2,RASSF4,YAP1,MOB1B,TEAD1,TEAD4,TEAD3,SAV1
Pathway	M276	FGF signaling pathway	4.487e-05	0.1522	0.009776	0.08512	14	55	SSH1,CTNND1,IL17RD,FGF19,SPRY2,RPS6KA1,FGF1,FGF2,FGFR1,FGFR3,FGFR2,GAB1,SPP1,SRC
Pathway	1269448	NRAGE signals death through JNK	4.612e-05	0.1564	0.009776	0.08512	15	62	PREX1,FGD2,ARHGEF10,ARHGEF4,ECT2,ARHGEF10L,NET1,ARHGEF16,FGD4,MCF2L,ARHGEF35,AKAP13,TRIO,VAV2,FGD3
Pathway	M39381	Imatinib and Chronic Myeloid Leukemia	9.028e-05	0.3062	0.01726	0.1502	8	21	ABL1,CDKN1B,PIM1,ABCG2,MIR1204,FOXO3,FLT1,PIM2
Pathway	M39678	Retinoblastoma Gene in Cancer	9.157e-05	0.3106	0.01726	0.1502	18	88	ABL1,MCM3,BARD1,CCNA2,CCNB1,CCND3,CCNB2,CDK1,CDK6,CDKN1B,RRM2,PLK4,FAF1,TOP2A,HMGB2,PRMT2,WEE1,CCDC6
Pathway	M39465	Hair Follicle Development: Cytodifferentiation - Part 3 of 3	0.0001068	0.3621	0.01906	0.1659	18	89	CD200,BMPR1A,NOTCH2,KLK4,LRIG1,CTNNB1,CUX1,SFRP1,PHLDA1,SOX2,SOX9,GAS1,GLI2,SPINK6,TCF4,BCL11B,RBPJ,SMAD4
Pathway	1268736	O-linked glycosylation of mucins	0.0001197	0.4059	0.01934	0.1684	15	67	MUC3A,MUC4,MUC5AC,MUC6,GALNT8,CHST4,ST6GAL1,ST3GAL2,GALNT3,GALNT7,B3GNT7,GALNT17,GALNT6,B3GNTL1,C1GALT1
Pathway	1026136	Signaling pathways regulating pluripotency of stem cells	0.0001197	0.4061	0.01934	0.1684	24	139	AXIN2,FZD7,FZD9,BMPR1A,POU5F1,CTNNB1,SETDB1,REST,NANOG,FGF2,FGFR1,FGFR3,FGFR2,SOX2,LHX5,LEFTY2,WNT7A,ID1,ID3,ZIC3,JARID2,FZD5,SMAD3,SMAD4
Pathway	M40048	Development of ureteric collection system	0.0001509	0.5119	0.02064	0.1797	12	47	CELSR1,CTNNB1,RARB,ROBO2,GDF11,SPRY1,SALL1,FGFR2,FRAS1,GLI1,GLI2,GLI3
Pathway	137989	FGF signaling pathway	0.0001509	0.5119	0.02064	0.1797	12	47	SSH1,CTNND1,IL17RD,FGF19,SPRY2,RPS6KA1,FGF1,FGFR1,FGFR2,GAB1,SPP1,SRC
Pathway	1269756	G2/M DNA replication checkpoint	0.0001563	0.5303	0.02064	0.1797	4	5	CCNB1,CCNB2,CDK1,WEE1
Pathway	1268734	O-linked glycosylation	0.0001578	0.5352	0.02064	0.1797	21	116	MUC3A,MUC4,MUC5AC,MUC6,ADAMTS2,DAG1,GALNT8,CHST4,SPON1,ST6GAL1,ST3GAL2,GALNT3,GALNT7,ADAMTS16,POFUT2,ADAMTSL1,B3GNT7,GALNT17,GALNT6,B3GNTL1,C1GALT1
Pathway	1268854	Disease	0.0001582	0.5367	0.02064	0.1797	95	867	NUP54,AP2A2,APP,MUC3A,MUC4,MUC5AC,MUC6,MMUT,FGF16,NF1,GYG2,NOTCH2,SYT2,CCNC,CD9,PEBP1,FURIN,PRDX1,CTDP1,CDC25C,PCCB,LRRFIP1,CDKN1B,RASAL2,ADAMTS2,PPP2R5C,VCAN,CTBP2,CTNNB1,CTNND1,CUX1,PSMB2,ESRP1,PSMB7,DAG1,FGF19,VPS28,RPL3L,RPL7,RPL9,RPL17,RPL24,EPS15,ERBB2,RPS9,RPS10,RPS16,RPL39L,SPON1,FDX1,GPC4,FGF1,FGF2,FGFR1,FGFR3,FGFR2,SDC4,FOXO3,SH3GL1,NUP35,TRAK1,ATP6V1H,AGK,GAB1,SRC,HDAC8,STAT5A,GPC3,NUP…
Pathway	138036	FoxO family signaling	0.0001875	0.6359	0.02277	0.1982	12	48	MST1,CSNK1G1,CCNB1,CDKN1B,CSNK1E,CSNK1G3,CTNNB1,MAPK9,MAPK10,FOXO3,SIRT1,XPO1
Pathway	83061	Wnt signaling pathway	0.000188	0.6375	0.02277	0.1982	24	143	AXIN2,FZD7,FZD9,CCND3,SERPINF1,PLCB3,CSNK1E,PRKCG,CTBP2,CTNNB1,MAPK9,MAPK10,SENP2,GPC4,SFRP1,SFRP2,SIAH1,MAP3K7,WNT7A,NKD1,FZD5,LRP5,SMAD3,SMAD4
Pathway	1269447	Cell death signalling via NRAGE, NRIF and NADE	0.0002139	0.7255	0.02502	0.2178	16	78	PREX1,FGD2,ARHGEF10,ARHGEF4,ECT2,ARHGEF10L,NET1,ARHGEF16,FGD4,MCF2L,ARHGEF35,AKAP13,TRIO,UBB,VAV2,FGD3
Pathway	M136	FoxO family signaling	0.0002313	0.7847	0.02539	0.221	12	49	MST1,CSNK1G1,CCNB1,CDKN1B,CSNK1E,CSNK1G3,CTNNB1,MAPK9,MAPK10,FOXO3,SIRT1,XPO1
Pathway	1269508	Rho GTPase cycle	0.0002335	0.7922	0.02539	0.221	24	145	PREX1,FGD2,ARHGAP42,CHN1,RHOF,RHOD,ARHGEF10,ARHGEF4,STARD8,ECT2,ARHGEF10L,FAM13A,NET1,ARAP1,ARHGEF16,FGD4,MCF2L,ARHGEF35,AKAP13,ARHGAP45,TRIO,VAV2,ARHGAP18,FGD3
Pathway	1269820	Mitotic Prometaphase	0.0002395	0.8123	0.02539	0.221	20	111	SGO1,MAD1L1,BUB1,BUB1B,CCNB1,CCNB2,CDK1,AURKB,CENPC,PPP2R5C,MAPRE1,STAG2,HDAC8,CLASP2,RCC2,PDS5A,NCAPH,XPO1,CENPH,KIF2A
Pathway	1269821	Resolution of Sister Chromatid Cohesion	0.0002482	0.842	0.02551	0.2221	19	103	SGO1,MAD1L1,BUB1,BUB1B,CCNB1,CCNB2,CDK1,AURKB,CENPC,PPP2R5C,MAPRE1,STAG2,HDAC8,CLASP2,RCC2,PDS5A,XPO1,CENPH,KIF2A
Pathway	1496831	Mitophagy - animal	0.0003076	1	0.03069	0.2672	14	65	ULK1,TAX1BP1,USP8,TOMM7,MAPK9,MAPK10,CITED2,FOXO3,RRAS2,SP1,SRC,TFE3,UBB,PGAM5
Pathway	545274	heparan sulfate biosynthesis (late stages)	0.0003213	1	0.03114	0.2711	7	19	HS6ST2,HS6ST1,HS3ST4,HS3ST3A1,HS3ST2,EXT1,NDST1
Pathway	1269386	Signaling by FGFR	0.0003376	1	0.03181	0.2769	17	89	FGFRL1,FGF16,ESRP1,FGF19,SPRED1,SPRY2,ESRP2,FGF1,FGF2,FGFR1,FGFR3,FGFR2,GAB1,GALNT3,SRC,RBFOX2,UBB
Pathway	M255	HIF-1-alpha transcription factor network	0.0003636	1	0.03333	0.2902	14	66	PLIN2,FURIN,PGM1,ABCG2,CP,BHLHE41,RORA,CITED2,CXCL12,SP1,TERT,HK2,SMAD3,SMAD4
Pathway	1269579	G alpha (12/13) signalling events	0.0003873	1	0.03457	0.301	17	90	PREX1,FGD2,ARHGEF10,ARHGEF4,ECT2,ARHGEF10L,NET1,GNB5,ARHGEF16,FGD4,GNA12,MCF2L,ARHGEF35,AKAP13,TRIO,VAV2,FGD3
Pathway	83054	Cell cycle	0.0004084	1	0.03552	0.3093	21	124	ABL1,MCM3,MAD1L1,CDC14A,BUB1,BUB1B,CCNA2,CCNB1,CCND3,CCNB2,CDK1,CDC25C,CDK6,CDKN1B,RBL1,MAD2L2,STAG2,DBF4,WEE1,SMAD3,SMAD4
Pathway	M7963	Cell cycle	0.0004565	1	0.037	0.3222	21	125	ABL1,MCM3,MAD1L1,CDC14A,BUB1,BUB1B,CCNA2,CCNB1,CCND3,CCNB2,CDK1,CDC25C,CDK6,CDKN1B,RBL1,MAD2L2,STAG2,DBF4,WEE1,SMAD3,SMAD4
Pathway	1269643	GLI proteins bind promoters of Hh responsive genes to promote transcription	0.0004775	1	0.037	0.3222	3	3	GLI1,GLI2,GLI3
Pathway	1269733	Insulin-like Growth Factor-2 mRNA Binding Proteins (IGF2BPs/IMPs/VICKZs) bind RNA	0.0004775	1	0.037	0.3222	3	3	IGF2BP1,IGF2BP3,IGF2BP2
Pathway	1270348	POU5F1 (OCT4), SOX2, NANOG repress genes related to differentiation	0.0004775	1	0.037	0.3222	3	3	POU5F1,NANOG,SOX2
Pathway	M39669	Wnt Signaling	0.0004906	1	0.037	0.3222	20	117	FZD7,FZD9,ROR1,CCND3,SERPINF1,PLCB3,CSNK1E,PRKCG,CTBP2,CTNNB1,MAPK9,SENP2,GPC4,SFRP1,SFRP2,MAP3K7,WNT7A,NKD1,FZD5,LRP5
Pathway	138010	Glypican 1 network	0.0004922	1	0.037	0.3222	8	26	APP,PLA2G2A,FGF2,FGFR1,FLT1,SRC,TDGF1,YES1
Pathway	M39721	Wnt Signaling Pathway (Netpath)	0.0005043	1	0.037	0.3222	12	53	AXIN2,CSNK1G1,ROR1,CDK6,CSNK1E,PRKCG,CTNNB1,MAPK9,GJA1,MAP3K7,TCF4,LRP5
Pathway	1309113	DNA Damage Recognition in GG-NER	0.0005127	1	0.037	0.3222	10	39	ACTL6A,PARP1,MIR6764,DDB2,INO80D,RAD23A,MCRS1,INO80C,UBB,YY1
Pathway	1269507	Signaling by Rho GTPases	0.0005584	1	0.03946	0.3436	52	430	ABL1,PPP1R14A,SGO1,MAD1L1,PREX1,FGD2,ARHGAP42,MYH9,BUB1,BUB1B,CDC25C,AURKB,CDKN1B,CENPC,WIPF3,CHN1,RHOF,RHOD,PPP2R5C,ARHGEF10,CTNNA1,ARHGEF4,CTNNB1,STARD8,ECT2,ARHGEF10L,FAM13A,MYH14,WASF2,NET1,ARAP1,MAPRE1,KDM4C,SRC,CLASP2,ARHGEF16,RCC2,FGD4,MCF2L,ARHGEF35,AKAP13,ARHGAP45,TRIO,VAV2,XPO1,RHPN2,CENPH,ARHGAP18,KIF2A,DIAPH3,FGD3,LIMK1
Pathway	1269980	Heparan sulfate/heparin (HS-GAG) metabolism	0.0006043	1	0.04183	0.3642	12	54	HS6ST2,HS6ST1,VCAN,HS3ST4,HS3ST3A1,HS3ST2,EXT1,GPC4,SDC4,GPC3,HSPG2,NDST1
Pathway	M176	FOXM1 transcription factor network	0.0006377	1	0.04241	0.3692	10	40	NEK2,CCNA2,CCNB1,CCNB2,CDK1,AURKB,CKS1B,ETV5,SP1,GAS1
Pathway	M39595	Glycogen Synthesis and Degradation	0.0006377	1	0.04241	0.3692	10	40	GYG2,PGM1,PPP2R2B,PTPA,PPP2R5C,PYGM,GBE1,HK2,HK3,UGP2
Pathway	M33	Glypican 1 network	0.0006532	1	0.04261	0.371	8	27	APP,PLA2G2A,FGF2,FGFR1,FLT1,SRC,TDGF1,YES1
Pathway	M39731	LncRNA involvement in canonical Wnt signaling and colorectal cancer	0.0007035	1	0.04502	0.392	18	103	AXIN2,FZD7,FZD9,ROR1,CCND3,CDK6,SERPINF1,CSNK1E,CTBP2,CTNNB1,SENP2,SFRP1,SFRP2,MAP3K7,WNT7A,NKD1,FZD5,LRP5
Pathway	M39829	Mechanoregulation and pathology of YAP/TAZ via Hippo and non-Hippo mechanisms	0.0007684	1	0.04827	0.4202	11	48	MAP4K3,MST1,CTNNA1,CTNNB1,MAPK9,MAPK10,SRC,TEAD1,TEAD4,TEAD3,SAV1

## Sheet: B-D35 CHD2+|- Up DBR Only
Category	ID	Name	p-value	q-value Bonferroni	q-value FDR B&H	q-value FDR B&Y	Hit Count in Query List	Hit Count in Genome	Hit in Query List
GO: Molecular Function	GO:0008092	cytoskeletal protein binding	1.108e-10	1.168e-07	1.168e-07	8.802e-07	71	1053	MAP1B,MAP2,MAP6,MAPT,MARK1,APC2,REEP2,CORO2B,MTUS1,MICAL3,FGF13,MRTFA,TRIM46,EVL,BIN1,MYO18A,APBB1,BLOC1S2,TRAK1,KIFAP3,BICDL1,MYLIP,MAST1,SNAP25,DAAM1,SNCB,ABLIM2,SAMD14,KIF1A,MYO5A,SPTBN1,SPTBN2,HSPH1,CDK5R1,SYNE2,ARC,GNAS,MYO18B,CAPN2,STMN2,GRIA2,TMSB10,FRMD5,KLHL2,AGBL5,SUN2,PKD2,MAP4K4,VBP1,MAPK8IP1,CORO2A,MICAL2,DNM3,CTNNA2,SNPH,REEP1,DPYSL5,STMN4,PTPRN,KCNMA1,KCNQ2,KIF5A,RAB3A,DPYSL2,RARA,…
GO: Molecular Function	GO:0015079	potassium ion transmembrane transporter activity	2.529e-07	0.0002666	0.0001333	0.001005	21	189	KCNH7,SLC24A3,SLC12A5,HCN3,SLC12A2,KCNIP4,SNAP25,ATP1A3,GRIA2,GRIK5,KCNB2,PKD2,KCNA6,KCNB1,KCNC3,KCNJ3,KCNMA1,KCNQ2,WNK2,DPP6,TMEM38B
GO: Molecular Function	GO:0015631	tubulin binding	1.122e-06	0.001183	0.0003944	0.002973	31	395	MAP1B,MAP2,MAP6,MAPT,APC2,REEP2,MTUS1,FGF13,TRIM46,BLOC1S2,MAST1,SNCB,KIF1A,HSPH1,CDK5R1,GNAS,STMN2,AGBL5,SUN2,MAP4K4,VBP1,DNM3,SNPH,REEP1,DPYSL5,STMN4,KIF5A,DPYSL2,TTLL7,CLIP4,MACO1
GO: Molecular Function	GO:0098918	structural constituent of synapse	2.631e-06	0.002773	0.0006933	0.005226	8	31	PPFIA2,RIMS1,SPTBN2,BSN,INA,DNM3,RIMS2,DLG3
GO: Molecular Function	GO:0005267	potassium channel activity	3.485e-06	0.003674	0.0007347	0.005538	17	153	KCNH7,HCN3,KCNIP4,SNAP25,GRIA2,GRIK5,KCNB2,PKD2,KCNA6,KCNB1,KCNC3,KCNJ3,KCNMA1,KCNQ2,WNK2,DPP6,TMEM38B
GO: Molecular Function	GO:0017075	syntaxin-1 binding	1.093e-05	0.01152	0.001882	0.01419	7	27	SNAP25,MYO5A,CPLX2,STXBP1,SYP,VAMP3,SNPH
GO: Molecular Function	GO:0005543	phospholipid binding	1.25e-05	0.01317	0.001882	0.01419	33	488	MAP1B,MAPT,MARK1,AMER2,SNX7,SYT13,BIN1,PSD2,ANXA1,AMER3,PLA2G4C,SDCBP2,GAP43,SPTBN1,SPTBN2,BDH1,SYT5,ZFYVE19,ARHGAP33,PIK3C2B,SNX10,GLTPD2,VDAC1,SEPTIN5,TTPAL,RAPGEF2,WIPI2,ARHGAP32,PSD,SNAP91,CLVS2,DPEP1,BSCL2
GO: Molecular Function	GO:0000149	SNARE binding	2.507e-05	0.02643	0.002826	0.0213	14	126	STX1B,SYT13,SNAP25,MYO5A,CPLX2,STXBP1,SYP,SYT5,GRIA2,VAMP3,SEPTIN5,SNPH,KCNB1,SNAP91
GO: Molecular Function	GO:0015267	channel activity	2.587e-05	0.02726	0.002826	0.0213	37	597	KCNH7,AQP11,SLC24A3,GJD3,FGF13,HPCAL4,HCN3,KCNIP4,SNAP25,ATP2B4,SCN3B,GABRG3,FXYD6,BCL2,GEM,CACNB1,GRIA2,GRIK5,GRIN1,KCNB2,NRXN3,NRXN2,PKD2,CNGA3,CNR1,VDAC1,ANKRD36C,KCNA6,KCNB1,KCNC3,KCNJ3,KCNMA1,KCNQ2,WNK2,DPP6,TMEM63C,TMEM38B
GO: Molecular Function	GO:0022803	passive transmembrane transporter activity	2.681e-05	0.02826	0.002826	0.0213	37	598	KCNH7,AQP11,SLC24A3,GJD3,FGF13,HPCAL4,HCN3,KCNIP4,SNAP25,ATP2B4,SCN3B,GABRG3,FXYD6,BCL2,GEM,CACNB1,GRIA2,GRIK5,GRIN1,KCNB2,NRXN3,NRXN2,PKD2,CNGA3,CNR1,VDAC1,ANKRD36C,KCNA6,KCNB1,KCNC3,KCNJ3,KCNMA1,KCNQ2,WNK2,DPP6,TMEM63C,TMEM38B
GO: Molecular Function	GO:0005249	voltage-gated potassium channel activity	6.921e-05	0.07295	0.006631	0.04999	11	89	KCNH7,HCN3,SNAP25,KCNB2,PKD2,KCNA6,KCNB1,KCNC3,KCNJ3,KCNMA1,KCNQ2
GO: Molecular Function	GO:0022843	voltage-gated cation channel activity	0.000118	0.1244	0.009614	0.07247	14	145	KCNH7,HCN3,SNAP25,CACNB1,GRIN1,KCNB2,PKD2,CNR1,KCNA6,KCNB1,KCNC3,KCNJ3,KCNMA1,KCNQ2
GO: Molecular Function	GO:0005261	cation channel activity	0.0001186	0.125	0.009614	0.07247	27	410	KCNH7,SLC24A3,FGF13,HCN3,KCNIP4,SNAP25,ATP2B4,SCN3B,FXYD6,CACNB1,GRIA2,GRIK5,GRIN1,KCNB2,PKD2,CNGA3,CNR1,KCNA6,KCNB1,KCNC3,KCNJ3,KCNMA1,KCNQ2,WNK2,DPP6,TMEM63C,TMEM38B
GO: Molecular Function	GO:0008017	microtubule binding	0.0001324	0.1395	0.009968	0.07514	21	283	MAP1B,MAP2,MAP6,MAPT,APC2,REEP2,MTUS1,FGF13,TRIM46,MAST1,KIF1A,SUN2,MAP4K4,DNM3,SNPH,REEP1,DPYSL5,KIF5A,DPYSL2,CLIP4,MACO1
GO: Molecular Function	GO:0005244	voltage-gated ion channel activity	0.0001442	0.152	0.01008	0.07597	17	204	KCNH7,HCN3,KCNIP4,SNAP25,SCN3B,CACNB1,GRIN1,KCNB2,PKD2,CNR1,VDAC1,KCNA6,KCNB1,KCNC3,KCNJ3,KCNMA1,KCNQ2
GO: Molecular Function	GO:0022832	voltage-gated channel activity	0.000153	0.1612	0.01008	0.07597	17	205	KCNH7,HCN3,KCNIP4,SNAP25,SCN3B,CACNB1,GRIN1,KCNB2,PKD2,CNR1,VDAC1,KCNA6,KCNB1,KCNC3,KCNJ3,KCNMA1,KCNQ2
GO: Molecular Function	GO:0035254	glutamate receptor binding	0.0001849	0.1949	0.01147	0.08642	9	68	CDK5R1,GNAS,CAMK2A,GRIA2,GRIN1,PTPN5,DNM3,DLG3,SHANK1
GO: Molecular Function	GO:0003779	actin binding	0.0002852	0.3006	0.01615	0.1218	28	456	MAP1B,MAP2,MAPT,CORO2B,MICAL3,MRTFA,EVL,BIN1,MYO18A,DAAM1,ABLIM2,SAMD14,MYO5A,SPTBN1,SPTBN2,CDK5R1,SYNE2,ARC,MYO18B,TMSB10,KLHL2,CORO2A,MICAL2,CTNNA2,KCNMA1,MACO1,EPB41L1,DMTN
GO: Molecular Function	GO:0016247	channel regulator activity	0.0002912	0.3069	0.01615	0.1218	14	158	FGF13,HPCAL4,CNIH2,KCNIP4,ATP2B4,SCN3B,FXYD6,BCL2,GEM,NRXN3,NRXN2,ANKRD36C,WNK2,DPP6
GO: Molecular Function	GO:0004725	protein tyrosine phosphatase activity	0.0003621	0.3816	0.01881	0.1418	11	107	PTPN5,MTMR7,DNAJC6,PTPRF,PTPRH,PTPRN,DUSP1,DUSP4,DUSP8,DUSP15,PTPN18
GO: Molecular Function	GO:0046873	metal ion transmembrane transporter activity	0.0003747	0.395	0.01881	0.1418	30	511	KCNH7,SLC24A3,SLC12A5,FGF13,HCN3,SLC12A2,KCNIP4,SNAP25,ATP1A3,ATP2B4,SCN3B,FXYD6,CACNB1,GRIA2,GRIK5,GRIN1,KCNB2,PKD2,HRH1,CNR1,SLC4A8,KCNA6,KCNB1,KCNC3,KCNJ3,KCNMA1,KCNQ2,WNK2,DPP6,TMEM38B
GO: Molecular Function	GO:0005216	ion channel activity	0.0004403	0.4641	0.02109	0.159	30	516	KCNH7,SLC24A3,GJD3,FGF13,HCN3,KCNIP4,SNAP25,ATP2B4,SCN3B,GABRG3,FXYD6,CACNB1,GRIA2,GRIK5,GRIN1,KCNB2,PKD2,CNGA3,CNR1,VDAC1,KCNA6,KCNB1,KCNC3,KCNJ3,KCNMA1,KCNQ2,WNK2,DPP6,TMEM63C,TMEM38B
GO: Molecular Function	GO:0008324	cation transmembrane transporter activity	0.000541	0.5703	0.02479	0.1869	38	720	KCNH7,SLC24A3,SLC12A5,FGF13,HCN3,SLC7A1,SLC12A2,SLC22A4,KCNIP4,SNAP25,ATP1A3,ATP2B4,SCN3B,FXYD6,CACNB1,GRIA2,GRIK5,GRIN1,KCNB2,PKD2,HRH1,CNGA3,CNR1,SLC4A8,ATP6V1G1,SLC32A1,KCNA6,KCNB1,KCNC3,KCNJ3,KCNMA1,KCNQ2,WNK2,DPP6,TMEM63C,TMEM38B,SFXN1,COX8C
GO: Molecular Function	GO:0035091	phosphatidylinositol binding	0.0006591	0.6947	0.02895	0.2182	19	275	MAPT,MARK1,AMER2,SNX7,AMER3,SDCBP2,GAP43,SYT5,ZFYVE19,ARHGAP33,PIK3C2B,SNX10,SEPTIN5,TTPAL,WIPI2,ARHGAP32,SNAP91,CLVS2,DPEP1
GO: Molecular Function	GO:0022857	transmembrane transporter activity	0.0008523	0.8984	0.03354	0.2528	55	1187	KCNH7,AQP11,SLC24A3,SLC22A17,SLC12A5,GJD3,FGF13,HPCAL4,HCN3,SLC7A1,SLC12A2,SLC22A4,KCNIP4,SNAP25,ATP1A3,ATP2B4,SLC2A11,SCN3B,GABRG3,FXYD6,BCL2,GEM,CACNB1,GRIA2,GRIK5,GRIN1,SLC16A7,XPR1,KCNB2,NRXN3,NRXN2,PKD2,HRH1,CNGA3,CNR1,VDAC1,SLC4A8,ATP6V1G1,SLC32A1,ANKRD36C,KCNA6,KCNB1,KCNC3,SV2A,KCNJ3,KCNMA1,KCNQ2,WNK2,DPP6,TMEM63C,TMEM38B,SFXN1,SLCO5A1,SLC16A14,COX8C
GO: Molecular Function	GO:0098882	structural constituent of presynaptic active zone	0.0008528	0.8989	0.03354	0.2528	3	7	RIMS1,BSN,RIMS2
GO: Molecular Function	GO:1990890	netrin receptor binding	0.0009224	0.9722	0.03354	0.2528	2	2	TUBB3,DSCAM
GO: Molecular Function	GO:0036384	cytidine-diphosphatase activity	0.0009224	0.9722	0.03354	0.2528	2	2	ENTPD6,ENTPD4
GO: Molecular Function	GO:0015318	inorganic molecular entity transmembrane transporter activity	0.0009411	0.9919	0.03354	0.2528	45	924	KCNH7,AQP11,SLC24A3,SLC12A5,GJD3,FGF13,HCN3,SLC7A1,SLC12A2,SLC22A4,KCNIP4,SNAP25,ATP1A3,ATP2B4,SCN3B,GABRG3,FXYD6,CACNB1,GRIA2,GRIK5,GRIN1,SLC16A7,XPR1,KCNB2,PKD2,HRH1,CNGA3,CNR1,VDAC1,SLC4A8,ATP6V1G1,SLC32A1,KCNA6,KCNB1,KCNC3,KCNJ3,KCNMA1,KCNQ2,WNK2,DPP6,TMEM63C,TMEM38B,SFXN1,SLC16A14,COX8C
GO: Molecular Function	GO:0022836	gated channel activity	0.0009858	1	0.03354	0.2528	22	352	KCNH7,HCN3,KCNIP4,SNAP25,SCN3B,GABRG3,CACNB1,GRIA2,GRIK5,GRIN1,KCNB2,PKD2,CNGA3,CNR1,VDAC1,KCNA6,KCNB1,KCNC3,KCNJ3,KCNMA1,KCNQ2,TMEM63C
GO: Molecular Function	GO:0019905	syntaxin binding	0.0009865	1	0.03354	0.2528	9	85	SNAP25,MYO5A,CPLX2,STXBP1,SYP,SYT5,VAMP3,SEPTIN5,SNPH
GO: Molecular Function	GO:0030276	clathrin binding	0.001029	1	0.0339	0.2556	8	69	SYT13,BIN1,NSG2,NSG1,DNER,SYT5,DNAJC6,SNAP91
GO: Molecular Function	GO:0022890	inorganic cation transmembrane transporter activity	0.001144	1	0.03653	0.2754	35	673	KCNH7,SLC24A3,SLC12A5,FGF13,HCN3,SLC12A2,KCNIP4,SNAP25,ATP1A3,ATP2B4,SCN3B,FXYD6,CACNB1,GRIA2,GRIK5,GRIN1,KCNB2,PKD2,HRH1,CNGA3,CNR1,SLC4A8,ATP6V1G1,SLC32A1,KCNA6,KCNB1,KCNC3,KCNJ3,KCNMA1,KCNQ2,WNK2,DPP6,TMEM63C,TMEM38B,COX8C
GO: Molecular Function	GO:0003924	GTPase activity	0.001488	1	0.04527	0.3413	39	787	RAB9B,GNG8,TUBB3,BCAR3,PSD2,GNB5,RIMS1,MYCBP2,GEM,SEPTIN3,ARHGEF7,GNAO1,GNAS,GNG3,TUBA1C,TBC1D25,SRGAP2,ARHGAP39,ARHGAP33,TRIO,CYTH1,TUBB2A,RAB33A,SMAP2,RAB6D,SEPTIN5,DNM3,RAPGEF2,ARHGAP32,PSD,ARHGAP40,TUBB2B,RABGAP1L,SERGEF,IQSEC1,RAB3A,IQSEC3,ATL1,ARFGEF3
GO: Molecular Function	GO:0005215	transporter activity	0.00153	1	0.04527	0.3413	58	1301	KCNH7,AQP11,SLC24A3,SLC22A17,SLC12A5,GJD3,FGF13,HPCAL4,HCN3,SLC7A1,SLC12A2,SLC22A4,KCNIP4,SNAP25,ATP1A3,ATP2B4,SLC2A11,SCN3B,GABRG3,ATP8A2,FXYD6,BCL2,GEM,CACNB1,GRIA2,GRIK5,GRIN1,SLC16A7,XPR1,KCNB2,NRXN3,NRXN2,PKD2,HRH1,OSBP2,GLTPD2,CNGA3,CNR1,VDAC1,SLC4A8,ATP6V1G1,SLC32A1,ANKRD36C,KCNA6,KCNB1,KCNC3,SV2A,KCNJ3,KCNMA1,KCNQ2,WNK2,DPP6,TMEM63C,TMEM38B,SFXN1,SLCO5A1,SLC16A14,COX8C
GO: Molecular Function	GO:0005516	calmodulin binding	0.001546	1	0.04527	0.3413	15	208	MAP2,MAP6,SPA17,ADCY3,ATP2B4,INVS,MYO5A,GAP43,SPTBN1,GEM,CAMK4,CAMK2A,GRIN1,AKAP12,KCNQ2
GO: Molecular Function	GO:0008289	lipid binding	0.001718	1	0.04893	0.3688	41	846	MAP1B,MAPT,MARK1,AMER2,SNX7,SYT13,BIN1,PSD2,ANXA1,SH3GL3,AMER3,PLA2G4C,ATP1A3,SDCBP2,GAP43,SPTBN1,SPTBN2,BDH1,SYP,SYT5,ZFYVE19,ARHGAP33,CYTH1,PIK3C2B,SNX10,OSBP2,GLTPD2,VDAC1,SEPTIN5,TTPAL,RAPGEF2,WIPI2,ARHGAP32,PSD,SNAP91,CLVS2,IQSEC1,MVB12B,DPEP1,RARA,BSCL2
GO: Biological Process	GO:0031175	neuron projection development	8.055e-19	4.43e-15	4.43e-15	4.071e-14	94	1197	MAP1B,MAP2,MAP6,MAPT,MARK1,ADARB1,STX1B,SLC12A5,TUBB3,SEMA6D,FGF13,MRTFA,TRIM46,PLXNA3,EVL,ISLR2,FOXO6,PPFIA2,CPEB3,APBB1,ZSWIM6,BLOC1S2,CYFIP2,TRAK1,BICDL1,TRIM67,MYLIP,RIMS1,SNAP25,SAMD14,KIF1A,GAP43,MYCBP2,SPOCK1,ATP8A2,SPTBN1,SPTBN2,SRC,ARMCX5-GPRASP2,NFASC,BCL2,TNFRSF21,BMPR1B,CDK5R1,STXBP1,ARC,GNAO1,B4GAT1,CAMK2A,STMN2,GRB10,RTN4IP1,SRCIN1,SRGAP2,GRIN1,RNF165,PTPN5,NKX2-1,PAK3,PALM,DCLK1,AR…
GO: Biological Process	GO:0022008	neurogenesis	7.483e-18	4.116e-14	2.058e-14	1.891e-13	125	1940	MAP1B,MAP2,MAP6,MAPT,MARK1,ADARB1,STX1B,SLC12A5,TUBB3,SEMA6D,FGF13,MRTFA,TRIM46,PLXNA3,EVL,ISLR2,BIN1,FOXO6,ANXA1,PPFIA2,SH3GL3,CPEB3,APBB1,TACC2,ZSWIM6,SIX3,BLOC1S2,CYFIP2,TRAK1,BICDL1,TRIM67,MYLIP,DCHS1,RIMS1,SNAP25,SAMD14,FAIM2,MIAT,MYT1L,SOX4,KIF1A,GAP43,MYCBP2,SPOCK1,NEXMIF,ATP8A2,SPTBN1,SPTBN2,SRC,DNER,ARMCX5-GPRASP2,NFASC,BCL2,TNFRSF21,MMP24,BMPR1B,CDK5R1,STXBP1,ARHGEF7,SYNE2,ARC,GNAO1,B4G…
GO: Biological Process	GO:0048666	neuron development	1.367e-17	7.519e-14	2.506e-14	2.303e-13	99	1358	MAP1B,MAP2,MAP6,MAPT,MARK1,ADARB1,STX1B,SLC12A5,TUBB3,SEMA6D,FGF13,MRTFA,TRIM46,PLXNA3,EVL,ISLR2,FOXO6,PPFIA2,CPEB3,APBB1,ZSWIM6,BLOC1S2,CYFIP2,TRAK1,BICDL1,TRIM67,MYLIP,RIMS1,SNAP25,SAMD14,MIAT,MYT1L,KIF1A,GAP43,MYCBP2,SPOCK1,ATP8A2,SPTBN1,SPTBN2,SRC,ARMCX5-GPRASP2,NFASC,BCL2,TNFRSF21,BMPR1B,CDK5R1,STXBP1,ARC,GNAO1,B4GAT1,NRL,CAMK2A,STMN2,GRB10,RTN4IP1,SRCIN1,SRGAP2,GRIN1,RNF165,PTPN5,NKX2-1,PAK…
GO: Biological Process	GO:0030182	neuron differentiation	2.334e-17	1.284e-13	3.209e-14	2.949e-13	111	1639	MAP1B,MAP2,MAP6,MAPT,MARK1,ADARB1,STX1B,SLC12A5,TUBB3,SEMA6D,FGF13,MRTFA,TRIM46,PLXNA3,EVL,ISLR2,BIN1,FOXO6,PPFIA2,SH3GL3,CPEB3,APBB1,ZSWIM6,SIX3,BLOC1S2,CYFIP2,TRAK1,BICDL1,TRIM67,MYLIP,RIMS1,SNAP25,SAMD14,FAIM2,MIAT,MYT1L,SOX4,KIF1A,GAP43,MYCBP2,SPOCK1,ATP8A2,SPTBN1,SPTBN2,SRC,ARMCX5-GPRASP2,NFASC,BCL2,TNFRSF21,BMPR1B,CDK5R1,STXBP1,ARC,GNAO1,B4GAT1,NRL,CAMK2A,STMN2,GRB10,RTN4IP1,SRCIN1,SRGAP2,G…
GO: Biological Process	GO:0048699	generation of neurons	6.324e-17	3.478e-13	6.956e-14	6.393e-13	117	1802	MAP1B,MAP2,MAP6,MAPT,MARK1,ADARB1,STX1B,SLC12A5,TUBB3,SEMA6D,FGF13,MRTFA,TRIM46,PLXNA3,EVL,ISLR2,BIN1,FOXO6,PPFIA2,SH3GL3,CPEB3,APBB1,ZSWIM6,SIX3,BLOC1S2,CYFIP2,TRAK1,BICDL1,TRIM67,MYLIP,RIMS1,SNAP25,SAMD14,FAIM2,MIAT,MYT1L,SOX4,KIF1A,GAP43,MYCBP2,SPOCK1,NEXMIF,ATP8A2,SPTBN1,SPTBN2,SRC,DNER,ARMCX5-GPRASP2,NFASC,BCL2,TNFRSF21,BMPR1B,CDK5R1,STXBP1,ARC,GNAO1,B4GAT1,NRL,CAMK2A,STMN2,GRB10,RTN4IP1,SRC…
GO: Biological Process	GO:0098916	anterograde trans-synaptic signaling	1.651e-16	9.082e-13	1.297e-13	1.192e-12	75	899	MAP1B,MAPT,ADARB1,ADCY5,STX1B,SLC12A5,PPFIA2,CNIH2,CPEB3,SLC12A2,NSG2,NSG1,GNB5,RIMS1,SNAP25,SNCB,GABRG3,JPH4,MYO5A,SPTBN2,SRC,CPLX2,NFASC,LRRC4,STXBP1,PLCL2,ARC,SYN2,SYP,SYT5,GNAO1,GNAS,BSN,CACNB1,CAMK4,CAMK2A,GRIA2,GRIK5,GRIN1,PTPN5,PALM,CYTH1,NRXN3,NRXN2,HRH1,CNR1,VDAC1,PNOC,CELF6,SLC4A8,SEPTIN5,EGLN1,MINK1,AKAP12,SLC32A1,RAPGEF2,RIMS2,SNPH,RIMS3,TUBB2B,LRRTM1,KCNB1,KCNC3,SNAP91,SV2A,KCNMA1,KC…
GO: Biological Process	GO:0007268	chemical synaptic transmission	1.651e-16	9.082e-13	1.297e-13	1.192e-12	75	899	MAP1B,MAPT,ADARB1,ADCY5,STX1B,SLC12A5,PPFIA2,CNIH2,CPEB3,SLC12A2,NSG2,NSG1,GNB5,RIMS1,SNAP25,SNCB,GABRG3,JPH4,MYO5A,SPTBN2,SRC,CPLX2,NFASC,LRRC4,STXBP1,PLCL2,ARC,SYN2,SYP,SYT5,GNAO1,GNAS,BSN,CACNB1,CAMK4,CAMK2A,GRIA2,GRIK5,GRIN1,PTPN5,PALM,CYTH1,NRXN3,NRXN2,HRH1,CNR1,VDAC1,PNOC,CELF6,SLC4A8,SEPTIN5,EGLN1,MINK1,AKAP12,SLC32A1,RAPGEF2,RIMS2,SNPH,RIMS3,TUBB2B,LRRTM1,KCNB1,KCNC3,SNAP91,SV2A,KCNMA1,KC…
GO: Biological Process	GO:0120039	plasma membrane bounded cell projection morphogenesis	2.159e-16	1.187e-12	1.37e-13	1.259e-12	69	785	MAP1B,MAP2,MAP6,MAPT,ADARB1,TUBB3,SEMA6D,FGF13,TRIM46,PLXNA3,EVL,ISLR2,PPFIA2,APBB1,ZSWIM6,CYFIP2,TRAK1,RIMS1,KIF1A,GAP43,MYCBP2,ATP8A2,SPTBN1,SPTBN2,SRC,ARMCX5-GPRASP2,NFASC,BCL2,BMPR1B,CDK5R1,STXBP1,ARHGEF7,ARC,B4GAT1,CAMK2A,GRB10,SRCIN1,SRGAP2,GRIN1,RNF165,NKX2-1,PAK3,DCLK1,ARHGAP33,TRIO,NRXN3,METRN,MAP4K4,MINK1,DNM3,CTNNA2,RAPGEF2,RIMS2,DPYSL5,TUBB2B,PTPRF,PLPPR4,SNAP91,KIF5A,RAB3A,SHANK1,DPY…
GO: Biological Process	GO:0099536	synaptic signaling	2.802e-16	1.541e-12	1.37e-13	1.259e-12	76	928	MAP1B,MAPT,ADARB1,ADCY5,STX1B,SLC12A5,PPFIA2,CNIH2,CPEB3,SLC12A2,NSG2,NSG1,GNB5,RIMS1,SNAP25,SNCB,GABRG3,JPH4,MYO5A,SPTBN2,SRC,CPLX2,NFASC,LRRC4,CDK5R1,STXBP1,PLCL2,ARC,SYN2,SYP,SYT5,GNAO1,GNAS,BSN,CACNB1,CAMK4,CAMK2A,GRIA2,GRIK5,GRIN1,PTPN5,PALM,CYTH1,NRXN3,NRXN2,HRH1,CNR1,VDAC1,PNOC,CELF6,SLC4A8,SEPTIN5,EGLN1,MINK1,AKAP12,SLC32A1,RAPGEF2,RIMS2,SNPH,RIMS3,TUBB2B,LRRTM1,KCNB1,KCNC3,SNAP91,SV2A,KC…
GO: Biological Process	GO:0099537	trans-synaptic signaling	2.838e-16	1.561e-12	1.37e-13	1.259e-12	75	908	MAP1B,MAPT,ADARB1,ADCY5,STX1B,SLC12A5,PPFIA2,CNIH2,CPEB3,SLC12A2,NSG2,NSG1,GNB5,RIMS1,SNAP25,SNCB,GABRG3,JPH4,MYO5A,SPTBN2,SRC,CPLX2,NFASC,LRRC4,STXBP1,PLCL2,ARC,SYN2,SYP,SYT5,GNAO1,GNAS,BSN,CACNB1,CAMK4,CAMK2A,GRIA2,GRIK5,GRIN1,PTPN5,PALM,CYTH1,NRXN3,NRXN2,HRH1,CNR1,VDAC1,PNOC,CELF6,SLC4A8,SEPTIN5,EGLN1,MINK1,AKAP12,SLC32A1,RAPGEF2,RIMS2,SNPH,RIMS3,TUBB2B,LRRTM1,KCNB1,KCNC3,SNAP91,SV2A,KCNMA1,KC…
GO: Biological Process	GO:0048812	neuron projection morphogenesis	2.869e-16	1.578e-12	1.37e-13	1.259e-12	68	770	MAP1B,MAP2,MAP6,MAPT,ADARB1,TUBB3,SEMA6D,FGF13,TRIM46,PLXNA3,EVL,ISLR2,PPFIA2,APBB1,ZSWIM6,CYFIP2,TRAK1,RIMS1,KIF1A,GAP43,MYCBP2,ATP8A2,SPTBN1,SPTBN2,SRC,ARMCX5-GPRASP2,NFASC,BCL2,BMPR1B,CDK5R1,STXBP1,ARC,B4GAT1,CAMK2A,GRB10,SRCIN1,SRGAP2,GRIN1,RNF165,NKX2-1,PAK3,DCLK1,ARHGAP33,TRIO,NRXN3,METRN,MAP4K4,MINK1,DNM3,CTNNA2,RAPGEF2,RIMS2,DPYSL5,TUBB2B,PTPRF,PLPPR4,SNAP91,KIF5A,RAB3A,SHANK1,DPYSL2,DSCA…
GO: Biological Process	GO:0048858	cell projection morphogenesis	2.988e-16	1.644e-12	1.37e-13	1.259e-12	69	790	MAP1B,MAP2,MAP6,MAPT,ADARB1,TUBB3,SEMA6D,FGF13,TRIM46,PLXNA3,EVL,ISLR2,PPFIA2,APBB1,ZSWIM6,CYFIP2,TRAK1,RIMS1,KIF1A,GAP43,MYCBP2,ATP8A2,SPTBN1,SPTBN2,SRC,ARMCX5-GPRASP2,NFASC,BCL2,BMPR1B,CDK5R1,STXBP1,ARHGEF7,ARC,B4GAT1,CAMK2A,GRB10,SRCIN1,SRGAP2,GRIN1,RNF165,NKX2-1,PAK3,DCLK1,ARHGAP33,TRIO,NRXN3,METRN,MAP4K4,MINK1,DNM3,CTNNA2,RAPGEF2,RIMS2,DPYSL5,TUBB2B,PTPRF,PLPPR4,SNAP91,KIF5A,RAB3A,SHANK1,DPY…
GO: Biological Process	GO:0032990	cell part morphogenesis	1.001e-15	5.505e-12	4.234e-13	3.891e-12	69	809	MAP1B,MAP2,MAP6,MAPT,ADARB1,TUBB3,SEMA6D,FGF13,TRIM46,PLXNA3,EVL,ISLR2,PPFIA2,APBB1,ZSWIM6,CYFIP2,TRAK1,RIMS1,KIF1A,GAP43,MYCBP2,ATP8A2,SPTBN1,SPTBN2,SRC,ARMCX5-GPRASP2,NFASC,BCL2,BMPR1B,CDK5R1,STXBP1,ARHGEF7,ARC,B4GAT1,CAMK2A,GRB10,SRCIN1,SRGAP2,GRIN1,RNF165,NKX2-1,PAK3,DCLK1,ARHGAP33,TRIO,NRXN3,METRN,MAP4K4,MINK1,DNM3,CTNNA2,RAPGEF2,RIMS2,DPYSL5,TUBB2B,PTPRF,PLPPR4,SNAP91,KIF5A,RAB3A,SHANK1,DPY…
GO: Biological Process	GO:0048667	cell morphogenesis involved in neuron differentiation	4.365e-15	2.401e-11	1.715e-12	1.576e-11	63	715	MAP1B,MAP2,MAP6,MAPT,ADARB1,TUBB3,SEMA6D,FGF13,TRIM46,PLXNA3,EVL,ISLR2,PPFIA2,APBB1,ZSWIM6,TRAK1,KIF1A,GAP43,MYCBP2,ATP8A2,SPTBN1,SPTBN2,SRC,ARMCX5-GPRASP2,NFASC,BCL2,BMPR1B,CDK5R1,STXBP1,ARC,B4GAT1,CAMK2A,GRB10,SRCIN1,GRIN1,RNF165,NKX2-1,PAK3,DCLK1,ARHGAP33,TRIO,NRXN3,METRN,MINK1,DNM3,CTNNA2,RAPGEF2,DPYSL5,TUBB2B,PTPRF,PLPPR4,SNAP91,KIF5A,RAB3A,SHANK1,DPYSL2,DSCAM,L1CAM,LRRC4B,ATL1,EFNA3,EFNB1,E…
GO: Biological Process	GO:0032989	cellular component morphogenesis	1.304e-13	7.17e-10	4.78e-11	4.393e-10	70	914	MAP1B,MAP2,MAP6,MAPT,ADARB1,TUBB3,SEMA6D,FGF13,TRIM46,PLXNA3,EVL,ISLR2,PPFIA2,APBB1,ZSWIM6,CYFIP2,TRAK1,RIMS1,KIF1A,GAP43,MYCBP2,ATP8A2,SPTBN1,SPTBN2,SRC,ARMCX5-GPRASP2,NFASC,BCL2,BMPR1B,PHLDB1,CDK5R1,STXBP1,ARHGEF7,ARC,B4GAT1,CAMK2A,GRB10,SRCIN1,SRGAP2,GRIN1,RNF165,NKX2-1,PAK3,DCLK1,ARHGAP33,TRIO,NRXN3,METRN,MAP4K4,MINK1,DNM3,CTNNA2,RAPGEF2,RIMS2,DPYSL5,TUBB2B,PTPRF,PLPPR4,SNAP91,KIF5A,RAB3A,SHA…
GO: Biological Process	GO:0099003	vesicle-mediated transport in synapse	1.528e-13	8.403e-10	5.252e-11	4.827e-10	35	271	STX1B,SCAMP5,BIN1,PPFIA2,SH3GL3,NSG1,RIMS1,SNAP25,SNCB,SPTBN2,CPLX2,CDK5R1,STXBP1,ARC,SYN2,SYP,SYT5,BSN,CAMK2A,GRIK5,CYTH1,NRXN3,CNR1,SLC4A8,SEPTIN5,SLC32A1,DNM3,RIMS2,SNPH,RIMS3,DNAJC6,SNAP91,SV2A,IQSEC1,RAB3A
GO: Biological Process	GO:0061564	axon development	2.364e-13	1.3e-09	7.65e-11	7.03e-10	54	603	MAP1B,MAP2,MAP6,MAPT,ADARB1,TUBB3,SEMA6D,FGF13,TRIM46,PLXNA3,EVL,ISLR2,APBB1,ZSWIM6,TRAK1,GAP43,MYCBP2,ATP8A2,SPTBN1,SPTBN2,SRC,NFASC,BCL2,TNFRSF21,BMPR1B,CDK5R1,STXBP1,B4GAT1,GRB10,GRIN1,RNF165,NKX2-1,PAK3,DCLK1,TRIO,NRXN3,METRN,CNR1,CTNNA2,DPYSL5,TUBB2B,PTPRF,PLPPR4,SNAP91,KIF5A,RAB3A,DPYSL2,DSCAM,L1CAM,LRRC4B,ATL1,EFNA3,EFNB1,EFNB3
GO: Biological Process	GO:0000904	cell morphogenesis involved in differentiation	3.206e-13	1.763e-09	9.796e-11	9.002e-10	68	889	MAP1B,MAP2,MAP6,MAPT,ADARB1,TUBB3,SEMA6D,FGF13,TRIM46,PLXNA3,EVL,ISLR2,PPFIA2,APBB1,ZSWIM6,TRAK1,KIF1A,GAP43,MYCBP2,ATP8A2,SPTBN1,SPTBN2,SRC,ARMCX5-GPRASP2,NFASC,BCL2,BMPR1B,CDK5R1,STXBP1,ARHGEF7,ARC,B4GAT1,CAMK2A,GRB10,SRCIN1,SRGAP2,GRIN1,TESK1,RNF165,NKX2-1,PAK3,DCLK1,ARHGAP33,TRIO,VAMP3,NRXN3,METRN,MINK1,DNM3,CTNNA2,RAPGEF2,DPYSL5,TUBB2B,PTPRF,PLPPR4,SNAP91,KIF5A,RAB3A,SHANK1,DPYSL2,DSCAM,L1CA…
GO: Biological Process	GO:0007409	axonogenesis	3.443e-13	1.894e-09	9.967e-11	9.159e-10	51	552	MAP1B,MAP2,MAP6,MAPT,ADARB1,TUBB3,SEMA6D,FGF13,TRIM46,PLXNA3,EVL,ISLR2,APBB1,ZSWIM6,TRAK1,GAP43,MYCBP2,ATP8A2,SPTBN1,SPTBN2,SRC,NFASC,BCL2,BMPR1B,CDK5R1,STXBP1,B4GAT1,GRB10,GRIN1,RNF165,NKX2-1,PAK3,DCLK1,TRIO,NRXN3,METRN,CTNNA2,DPYSL5,TUBB2B,PLPPR4,SNAP91,KIF5A,RAB3A,DPYSL2,DSCAM,L1CAM,LRRC4B,ATL1,EFNA3,EFNB1,EFNB3
GO: Biological Process	GO:0120036	plasma membrane bounded cell projection organization	4.092e-13	2.251e-09	1.125e-10	1.034e-09	110	1863	MAP1B,MAP2,MAP6,MAPT,MARK1,XKR4,ADARB1,STX1B,SLC12A5,TUBB3,SEMA6D,FGF13,MRTFA,TRIM46,PLXNA3,EVL,ISLR2,FOXO6,PPFIA2,CPEB3,APBB1,ZSWIM6,BLOC1S2,CYFIP2,TRAK1,KIFAP3,BICDL1,TRIM67,CFAP20,MYLIP,RIMS1,SNAP25,ATP1A3,ABLIM2,SAMD14,BBC3,KIF1A,GAP43,MYCBP2,SPOCK1,ATP8A2,SPTBN1,SPTBN2,SRC,ARMCX5-GPRASP2,NFASC,BCL2,TNFRSF21,BMPR1B,CDK5R1,STXBP1,ARHGEF7,SYNE2,ARC,GNAO1,B4GAT1,CAMK2A,STMN2,GRB10,RTN4IP1,SRCIN1…
GO: Biological Process	GO:0099504	synaptic vesicle cycle	8.972e-13	4.935e-09	2.35e-10	2.16e-09	32	242	STX1B,SCAMP5,BIN1,PPFIA2,SH3GL3,RIMS1,SNAP25,SNCB,SPTBN2,CPLX2,CDK5R1,STXBP1,SYN2,SYP,SYT5,BSN,CAMK2A,GRIK5,CYTH1,NRXN3,CNR1,SLC4A8,SEPTIN5,SLC32A1,DNM3,RIMS2,SNPH,RIMS3,DNAJC6,SNAP91,SV2A,RAB3A
GO: Biological Process	GO:0007267	cell-cell signaling	1.259e-12	6.922e-09	3.146e-10	2.891e-09	113	1971	MAP1B,MAPT,MARK1,APC2,ADARB1,ADCY5,STX1B,SLC12A5,AMER2,GJD3,FGF13,SYT13,ANXA1,PPFIA2,CNIH2,CPEB3,AMER3,TNRC6C,SIX3,SLC12A2,NSG2,NSG1,GNB5,RIMS1,SNAP25,DAAM1,SNCB,SCN3B,INVS,SOX4,GABRG3,BCL9L,JPH4,MYO5A,SPTBN2,SRC,CPLX2,NFASC,GCK,LRRC4,CDK5R1,STXBP1,ARHGEF7,PLCL2,ARC,SYN2,SYP,SYT5,GNAO1,GNAS,BSN,CACNB1,CAMK4,CAMK2A,GRB10,GRIA2,GRIK5,GRIN1,PTPN5,NKX2-1,TLE3,PALM,PCDH1,PDE6B,CYTH1,CHGA,EIPR1,VAMP3,N…
GO: Biological Process	GO:0030030	cell projection organization	1.659e-12	9.123e-09	3.967e-10	3.645e-09	110	1904	MAP1B,MAP2,MAP6,MAPT,MARK1,XKR4,ADARB1,STX1B,SLC12A5,TUBB3,SEMA6D,FGF13,MRTFA,TRIM46,PLXNA3,EVL,ISLR2,FOXO6,PPFIA2,CPEB3,APBB1,ZSWIM6,BLOC1S2,CYFIP2,TRAK1,KIFAP3,BICDL1,TRIM67,CFAP20,MYLIP,RIMS1,SNAP25,ATP1A3,ABLIM2,SAMD14,BBC3,KIF1A,GAP43,MYCBP2,SPOCK1,ATP8A2,SPTBN1,SPTBN2,SRC,ARMCX5-GPRASP2,NFASC,BCL2,TNFRSF21,BMPR1B,CDK5R1,STXBP1,ARHGEF7,SYNE2,ARC,GNAO1,B4GAT1,CAMK2A,STMN2,GRB10,RTN4IP1,SRCIN1…
GO: Biological Process	GO:0000902	cell morphogenesis	1.798e-11	9.887e-08	4.12e-09	3.786e-08	78	1197	MAP1B,MAP2,MAP6,MAPT,ADARB1,TUBB3,SEMA6D,FGF13,TRIM46,PLXNA3,EVL,ISLR2,ANXA1,PPFIA2,APBB1,ZSWIM6,CYFIP2,TRAK1,DCHS1,RIMS1,BCL9L,KIF1A,GAP43,MYCBP2,ATP8A2,SPTBN1,SPTBN2,SRC,ARMCX5-GPRASP2,NFASC,BCL2,BMPR1B,CDK5R1,STXBP1,ARHGEF7,ARC,B4GAT1,CAMK2A,GRB10,SRCIN1,SRGAP2,GRIN1,TESK1,RNF165,NKX2-1,PAK3,PALM,DCLK1,ARHGAP33,TRIO,VAMP3,NRXN3,METRN,MAP4K4,MINK1,DNM3,CTNNA2,RAPGEF2,RIMS2,IL7R,DPYSL5,TUBB2B,PT…
GO: Biological Process	GO:0050808	synapse organization	2.657e-11	1.462e-07	5.846e-09	5.373e-08	46	522	MAP1B,MAPT,FGF13,PPFIA2,APBB1,SNCB,KIF1A,MYO5A,GAP43,SPTBN2,DNER,ARMCX5-GPRASP2,NFASC,LRRC4,CDK5R1,ARHGEF7,ARC,BSN,CACNB1,SRCIN1,GRIN1,ARHGAP39,INA,PAK3,PALM,ARHGAP33,NRXN3,NRXN2,EGLN1,NRG2,ELFN1,DNM3,CTNNA2,RIMS3,MDGA2,LRRTM1,PTPRF,SNAP91,RAB3A,SHANK1,IQSEC3,DSCAM,L1CAM,LRRC4B,KY,EFNB1
GO: Biological Process	GO:0099643	signal release from synapse	5.458e-11	3.002e-07	1.112e-08	1.022e-07	28	219	STX1B,PPFIA2,SLC12A2,NSG1,RIMS1,SNAP25,SPTBN2,CPLX2,STXBP1,SYN2,SYP,SYT5,CAMK2A,GRIK5,CYTH1,NRXN3,NRXN2,CNR1,SLC4A8,SEPTIN5,SLC32A1,RIMS2,SNPH,RIMS3,KCNC3,SNAP91,SV2A,RAB3A
GO: Biological Process	GO:0007269	neurotransmitter secretion	5.458e-11	3.002e-07	1.112e-08	1.022e-07	28	219	STX1B,PPFIA2,SLC12A2,NSG1,RIMS1,SNAP25,SPTBN2,CPLX2,STXBP1,SYN2,SYP,SYT5,CAMK2A,GRIK5,CYTH1,NRXN3,NRXN2,CNR1,SLC4A8,SEPTIN5,SLC32A1,RIMS2,SNPH,RIMS3,KCNC3,SNAP91,SV2A,RAB3A
GO: Biological Process	GO:0001764	neuron migration	1.648e-10	9.066e-07	3.238e-08	2.975e-07	26	199	MAP1B,MAPT,MARK1,FGF13,MRTFA,TRIM46,APBB1,ZSWIM6,SPOCK1,NEXMIF,DNER,CDK5R1,CAMK2A,SRGAP2,NKX2-1,DCLK1,GPR173,TUBB2A,LRP12,CTNNA2,RAPGEF2,SCRT1,MDGA2,TUBB2B,NAV1,ZMIZ1
GO: Biological Process	GO:0034330	cell junction organization	1.171e-09	6.439e-06	2.22e-07	2.04e-06	57	820	MAP1B,MAPT,CORO2B,GJD3,FGF13,PPFIA2,APBB1,DCHS1,SNCB,CADM3,KIF1A,MYO5A,GAP43,SPTBN2,SRC,DNER,ARMCX5-GPRASP2,NFASC,BCL2,LRRC4,CDK5R1,ARHGEF7,ARC,BSN,CACNB1,SRCIN1,GRIN1,ARHGAP39,INA,PAK3,PALM,ARHGAP33,NRXN3,NRXN2,MAP4K4,EGLN1,NRG2,ELFN1,DNM3,CTNNA2,RAPGEF2,RIMS3,MDGA2,LRRTM1,PTPRF,SNAP91,IQSEC1,RAB3A,SHANK1,IQSEC3,DSCAM,L1CAM,LRRC4B,KY,EFNB1,DMTN,SMAD7
GO: Biological Process	GO:0050804	modulation of chemical synaptic transmission	2.348e-09	1.292e-05	4.269e-07	3.923e-06	43	537	MAP1B,MAPT,STX1B,PPFIA2,CNIH2,CPEB3,SLC12A2,NSG1,RIMS1,SNAP25,JPH4,SRC,CPLX2,LRRC4,STXBP1,PLCL2,ARC,SYP,CAMK2A,GRIA2,GRIK5,GRIN1,PTPN5,CYTH1,NRXN3,HRH1,CNR1,SLC4A8,SEPTIN5,EGLN1,AKAP12,RAPGEF2,RIMS2,RIMS3,TUBB2B,LRRTM1,KCNB1,KCNC3,RAB3A,SHANK1,RARA,L1CAM,BSCL2
GO: Biological Process	GO:0010975	regulation of neuron projection development	2.437e-09	1.341e-05	4.269e-07	3.923e-06	44	558	MAP1B,MAP2,MAP6,MAPT,MARK1,STX1B,SEMA6D,FGF13,TRIM46,PLXNA3,ISLR2,PPFIA2,APBB1,TRAK1,TRIM67,MYLIP,SNAP25,KIF1A,SPOCK1,ATP8A2,ARMCX5-GPRASP2,CDK5R1,ARC,STMN2,RTN4IP1,SRCIN1,GRIN1,PTPN5,PAK3,ARHGAP33,METRN,MAP4K4,CNR1,DNM3,CTNNA2,RAPGEF2,NDRG4,PTPRF,SNAP91,DPYSL2,DSCAM,L1CAM,LRRC4B,EFNB3
GO: Biological Process	GO:0099177	regulation of trans-synaptic signaling	2.484e-09	1.366e-05	4.269e-07	3.923e-06	43	538	MAP1B,MAPT,STX1B,PPFIA2,CNIH2,CPEB3,SLC12A2,NSG1,RIMS1,SNAP25,JPH4,SRC,CPLX2,LRRC4,STXBP1,PLCL2,ARC,SYP,CAMK2A,GRIA2,GRIK5,GRIN1,PTPN5,CYTH1,NRXN3,HRH1,CNR1,SLC4A8,SEPTIN5,EGLN1,AKAP12,RAPGEF2,RIMS2,RIMS3,TUBB2B,LRRTM1,KCNB1,KCNC3,RAB3A,SHANK1,RARA,L1CAM,BSCL2
GO: Biological Process	GO:0006904	vesicle docking involved in exocytosis	2.766e-09	1.521e-05	4.609e-07	4.236e-06	13	53	STX1B,RIMS1,SNAP25,CPLX2,STXBP1,CAMK2A,VAMP3,EXOC6,SEPTIN5,RIMS2,SNPH,KCNB1,RAB3A
GO: Biological Process	GO:0016079	synaptic vesicle exocytosis	3.046e-09	1.676e-05	4.928e-07	4.529e-06	21	151	STX1B,PPFIA2,RIMS1,SNAP25,SPTBN2,CPLX2,STXBP1,SYP,SYT5,CAMK2A,GRIK5,CYTH1,NRXN3,CNR1,SLC4A8,SEPTIN5,RIMS2,SNPH,RIMS3,SV2A,RAB3A
GO: Biological Process	GO:0016358	dendrite development	9.884e-09	5.436e-05	1.553e-06	1.427e-05	30	310	MAP1B,MAP2,MAP6,MARK1,SLC12A5,FOXO6,PPFIA2,CPEB3,TRAK1,KIF1A,ARMCX5-GPRASP2,CDK5R1,ARC,CAMK2A,RTN4IP1,SRCIN1,SRGAP2,GRIN1,PAK3,PALM,DCLK1,ARHGAP33,MINK1,DNM3,CTNNA2,RAPGEF2,PTPRF,IQSEC1,SHANK1,DSCAM
GO: Biological Process	GO:0006836	neurotransmitter transport	1.02e-08	5.61e-05	1.558e-06	1.432e-05	28	275	STX1B,PPFIA2,SLC12A2,NSG1,RIMS1,SNAP25,SPTBN2,CPLX2,STXBP1,SYN2,SYP,SYT5,CAMK2A,GRIK5,CYTH1,NRXN3,NRXN2,CNR1,SLC4A8,SEPTIN5,SLC32A1,RIMS2,SNPH,RIMS3,KCNC3,SNAP91,SV2A,RAB3A
GO: Biological Process	GO:0023061	signal release	1.103e-08	6.066e-05	1.639e-06	1.507e-05	46	629	ADCY5,STX1B,SYT13,ANXA1,PPFIA2,SLC12A2,NSG1,RIMS1,SNAP25,SOX4,MYO5A,SPTBN2,CPLX2,GCK,STXBP1,ARHGEF7,SYN2,SYP,SYT5,GNAS,CAMK2A,GRIK5,CYTH1,CHGA,EIPR1,VAMP3,NRXN3,NRXN2,MAP4K4,CNR1,SLC4A8,SEPTIN5,CPE,SLC32A1,RIMS2,RAB11FIP3,SNPH,RIMS3,KCNB1,KCNC3,SNAP91,PTPRN,SV2A,RAB3A,GPR68,SMAD2
GO: Biological Process	GO:0001505	regulation of neurotransmitter levels	2.224e-08	0.0001223	3.219e-06	2.958e-05	28	285	STX1B,PPFIA2,SLC12A2,NSG1,RIMS1,SNAP25,SPTBN2,CPLX2,STXBP1,SYN2,SYP,SYT5,CAMK2A,GRIK5,CYTH1,NRXN3,NRXN2,CNR1,SLC4A8,SEPTIN5,SLC32A1,RIMS2,SNPH,RIMS3,KCNC3,SNAP91,SV2A,RAB3A
GO: Biological Process	GO:0048278	vesicle docking	2.49e-08	0.0001369	3.511e-06	3.227e-05	14	74	STX1B,RIMS1,SNAP25,CPLX2,STXBP1,CAMK2A,VAMP3,EXOC6,SEPTIN5,RIMS2,NDRG4,SNPH,KCNB1,RAB3A
GO: Biological Process	GO:0120035	regulation of plasma membrane bounded cell projection organization	2.841e-08	0.0001563	3.907e-06	3.59e-05	52	782	MAP1B,MAP2,MAP6,MAPT,MARK1,STX1B,SEMA6D,FGF13,TRIM46,PLXNA3,EVL,ISLR2,PPFIA2,APBB1,TRAK1,TRIM67,MYLIP,SNAP25,KIF1A,GAP43,SPOCK1,ATP8A2,SRC,ARMCX5-GPRASP2,CDK5R1,ARHGEF7,SYNE2,ARC,STMN2,RTN4IP1,SRCIN1,GRIN1,TESK1,PTPN5,PAK3,PALM,ARHGAP33,METRN,MAP4K4,CNR1,DNM3,CTNNA2,RAPGEF2,NDRG4,PTPRF,SNAP91,DPYSL2,DSCAM,L1CAM,LRRC4B,EFNB3,DMTN
GO: Biological Process	GO:0007411	axon guidance	5.616e-08	0.0003089	7.534e-06	6.923e-05	29	316	TUBB3,SEMA6D,PLXNA3,EVL,APBB1,ZSWIM6,GAP43,MYCBP2,SPTBN1,SPTBN2,SRC,NFASC,BMPR1B,CDK5R1,B4GAT1,GRB10,RNF165,NKX2-1,TRIO,NRXN3,DPYSL5,TUBB2B,KIF5A,DPYSL2,DSCAM,L1CAM,EFNA3,EFNB1,EFNB3
GO: Biological Process	GO:0031344	regulation of cell projection organization	5.922e-08	0.0003257	7.694e-06	7.071e-05	52	800	MAP1B,MAP2,MAP6,MAPT,MARK1,STX1B,SEMA6D,FGF13,TRIM46,PLXNA3,EVL,ISLR2,PPFIA2,APBB1,TRAK1,TRIM67,MYLIP,SNAP25,KIF1A,GAP43,SPOCK1,ATP8A2,SRC,ARMCX5-GPRASP2,CDK5R1,ARHGEF7,SYNE2,ARC,STMN2,RTN4IP1,SRCIN1,GRIN1,TESK1,PTPN5,PAK3,PALM,ARHGAP33,METRN,MAP4K4,CNR1,DNM3,CTNNA2,RAPGEF2,NDRG4,PTPRF,SNAP91,DPYSL2,DSCAM,L1CAM,LRRC4B,EFNB3,DMTN
GO: Biological Process	GO:0097485	neuron projection guidance	6.015e-08	0.0003309	7.694e-06	7.071e-05	29	317	TUBB3,SEMA6D,PLXNA3,EVL,APBB1,ZSWIM6,GAP43,MYCBP2,SPTBN1,SPTBN2,SRC,NFASC,BMPR1B,CDK5R1,B4GAT1,GRB10,RNF165,NKX2-1,TRIO,NRXN3,DPYSL5,TUBB2B,KIF5A,DPYSL2,DSCAM,L1CAM,EFNA3,EFNB1,EFNB3
GO: Biological Process	GO:0017156	calcium-ion regulated exocytosis	1.181e-07	0.0006497	1.476e-05	0.0001357	13	71	STX1B,SCAMP5,SYT13,RIMS1,SNAP25,STXBP1,SYN2,SYT5,VAMP3,RIMS2,RIMS3,KCNB1,RAB3A
GO: Biological Process	GO:0048813	dendrite morphogenesis	1.249e-07	0.000687	1.527e-05	0.0001403	21	186	MAP2,MAP6,PPFIA2,TRAK1,KIF1A,ARMCX5-GPRASP2,CDK5R1,ARC,CAMK2A,SRCIN1,GRIN1,PAK3,DCLK1,ARHGAP33,MINK1,DNM3,CTNNA2,RAPGEF2,PTPRF,SHANK1,DSCAM
GO: Biological Process	GO:0060996	dendritic spine development	1.92e-07	0.001056	2.295e-05	0.0002109	17	128	SLC12A5,FOXO6,PPFIA2,CPEB3,KIF1A,ARMCX5-GPRASP2,CDK5R1,ARC,CAMK2A,SRCIN1,SRGAP2,PAK3,PALM,ARHGAP33,DNM3,IQSEC1,SHANK1
GO: Biological Process	GO:0099173	postsynapse organization	3.564e-07	0.00196	4.17e-05	0.0003832	22	215	PPFIA2,KIF1A,GAP43,SPTBN2,ARMCX5-GPRASP2,LRRC4,CDK5R1,ARHGEF7,ARC,SRCIN1,GRIN1,ARHGAP39,INA,PAK3,ARHGAP33,NRXN2,EGLN1,DNM3,LRRTM1,PTPRF,SHANK1,LRRC4B
GO: Biological Process	GO:0072384	organelle transport along microtubule	3.7e-07	0.002035	4.24e-05	0.0003897	14	91	MAP1B,MAP2,MAP6,MAPT,TRIM46,CNIH2,BLOC1S2,TRAK1,KIFAP3,BICDL1,KIF1A,SYNE2,SUN2,KIF5A
GO: Biological Process	GO:0016081	synaptic vesicle docking	4.143e-07	0.002279	4.651e-05	0.0004274	7	18	STX1B,RIMS1,SNAP25,CAMK2A,SEPTIN5,RIMS2,SNPH
GO: Biological Process	GO:0048167	regulation of synaptic plasticity	4.999e-07	0.002749	5.499e-05	0.0005053	23	237	MAP1B,MAPT,CPEB3,NSG1,RIMS1,SNAP25,JPH4,CPLX2,STXBP1,ARC,SYP,CAMK2A,GRIN1,PTPN5,HRH1,RAPGEF2,RIMS2,RIMS3,LRRTM1,KCNB1,RAB3A,SHANK1,RARA
GO: Biological Process	GO:0032012	regulation of ARF protein signal transduction	9.592e-07	0.005276	0.0001015	0.0009324	7	20	PSD2,CYTH1,MAP4K4,PSD,IQSEC1,IQSEC3,ARFGEF3
GO: Biological Process	GO:0032252	secretory granule localization	9.592e-07	0.005276	0.0001015	0.0009324	7	20	MAP2,TRIM46,PPFIA2,KIF1A,MYO5A,EIPR1,KIF5A
GO: Biological Process	GO:0032011	ARF protein signal transduction	1.403e-06	0.007715	0.0001429	0.001313	7	21	PSD2,CYTH1,MAP4K4,PSD,IQSEC1,IQSEC3,ARFGEF3
GO: Biological Process	GO:0048791	calcium ion-regulated exocytosis of neurotransmitter	1.403e-06	0.007715	0.0001429	0.001313	7	21	STX1B,RIMS1,SNAP25,STXBP1,SYT5,RIMS2,RIMS3
GO: Biological Process	GO:1901950	dense core granule transport	1.468e-06	0.008076	0.0001442	0.001325	6	14	MAP2,TRIM46,PPFIA2,KIF1A,EIPR1,KIF5A
GO: Biological Process	GO:0032253	dense core granule localization	1.468e-06	0.008076	0.0001442	0.001325	6	14	MAP2,TRIM46,PPFIA2,KIF1A,EIPR1,KIF5A
GO: Biological Process	GO:0046928	regulation of neurotransmitter secretion	2.063e-06	0.01134	0.000199	0.001829	16	135	STX1B,PPFIA2,RIMS1,CPLX2,STXBP1,SYP,CAMK2A,CYTH1,NRXN3,CNR1,SLC4A8,SEPTIN5,RIMS2,RIMS3,KCNC3,RAB3A
GO: Biological Process	GO:0060627	regulation of vesicle-mediated transport	3.072e-06	0.0169	0.0002913	0.002677	40	625	WDR54,STX1B,SCAMP5,MEX3B,SYT13,BIN1,ANXA1,PPFIA2,SH3GL3,MYO18A,SMPD1,RIMS1,MYO5A,SRC,CPLX2,CDK5R1,STXBP1,ARC,SYP,SYT5,BSN,GRIK5,PTPN5,CYTH1,EIPR1,TUB,NRXN3,CNR1,SLC4A8,SEPTIN5,RIMS2,NDRG4,SNPH,RIMS3,LRRTM1,DNAJC6,KCNB1,SNAP91,IQSEC1,RAB3A
GO: Biological Process	GO:0050770	regulation of axonogenesis	3.948e-06	0.02171	0.000368	0.003382	19	193	MAP1B,MAP2,MAP6,MAPT,SEMA6D,FGF13,TRIM46,PLXNA3,ISLR2,TRAK1,CDK5R1,GRIN1,PAK3,METRN,SNAP91,DSCAM,L1CAM,LRRC4B,EFNB3
GO: Biological Process	GO:0099175	regulation of postsynapse organization	4.751e-06	0.02613	0.0004355	0.004002	14	112	PPFIA2,KIF1A,ARMCX5-GPRASP2,CDK5R1,ARC,SRCIN1,GRIN1,PAK3,ARHGAP33,EGLN1,DNM3,LRRTM1,PTPRF,LRRC4B
GO: Biological Process	GO:0007416	synapse assembly	4.904e-06	0.02697	0.0004422	0.004064	20	214	MAP1B,MAPT,FGF13,GAP43,SPTBN2,DNER,ARMCX5-GPRASP2,LRRC4,BSN,GRIN1,NRXN3,NRXN2,NRG2,DNM3,MDGA2,LRRTM1,SHANK1,DSCAM,LRRC4B,EFNB1
GO: Biological Process	GO:0016082	synaptic vesicle priming	6.99e-06	0.03845	0.0006201	0.005699	7	26	STX1B,RIMS1,SNAP25,STXBP1,RIMS2,SV2A,RAB3A
GO: Biological Process	GO:0071805	potassium ion transmembrane transport	9.107e-06	0.05009	0.000795	0.007306	20	223	KCNH7,SLC24A3,SLC12A5,BIN1,HCN3,SLC12A2,KCNIP4,SNAP25,ATP1A3,KCNB2,PKD2,KCNA6,KCNB1,KCNC3,KCNJ3,KCNMA1,KCNQ2,WNK2,DPP6,TMEM38B
GO: Biological Process	GO:0043269	regulation of ion transport	9.471e-06	0.05209	0.0008139	0.00748	75	1550	KCNH7,ADCY5,FGF13,SYT13,BIN1,ANXA1,CNIH2,HCN3,MYO18A,APBB1,COA8,SLC12A2,GNB5,KCNIP4,SNAP25,BBC3,ATP2B4,SCN3B,SOX4,JPH4,MYO5A,ATP8A2,SRC,FXYD6,BCL2,GCK,GEM,CDK5R1,STXBP1,ARHGEF7,ARC,SYT5,GNAO1,GNAS,CACNB1,CAMK4,CAMK2A,GRB10,GRIA2,SRCIN1,GRIN1,OPRL1,PTPN5,PAM,CHGA,EIPR1,KCNB2,VAMP3,PKD2,MAP4K4,CNR1,VDAC1,MINK1,RAB11FIP3,KCNA6,KCNB1,KCNC3,SNAP91,SV2A,KCNJ3,SERGEF,IQSEC1,KCNMA1,KCNQ2,DLG3,NKAIN1,TESC…
GO: Biological Process	GO:0051588	regulation of neurotransmitter transport	1.055e-05	0.05805	0.0008931	0.008207	16	153	STX1B,PPFIA2,RIMS1,CPLX2,STXBP1,SYP,CAMK2A,CYTH1,NRXN3,CNR1,SLC4A8,SEPTIN5,RIMS2,RIMS3,KCNC3,RAB3A
GO: Biological Process	GO:0099519	dense core granule cytoskeletal transport	1.38e-05	0.07592	0.001139	0.01046	5	12	MAP2,TRIM46,PPFIA2,KIF1A,KIF5A
GO: Biological Process	GO:0007612	learning	1.387e-05	0.07628	0.001139	0.01046	18	192	ADCY3,SLC12A5,FGF13,FOS,APBB1,SNAP25,ATP1A3,JPH4,ARC,GRIN1,OPRL1,NRXN3,NRXN2,HRH1,VDAC1,NDRG4,SHANK1,PAK5
GO: Biological Process	GO:0035418	protein localization to synapse	1.413e-05	0.07773	0.001143	0.0105	13	107	MAPT,STX1B,CNIH2,NSG1,SNAP25,BSN,CAMK2A,GRIN1,NRXN2,LRRTM1,DLG3,KIF5A,SHANK1
GO: Biological Process	GO:0047496	vesicle transport along microtubule	1.713e-05	0.09424	0.001366	0.01255	9	52	MAP2,TRIM46,CNIH2,BLOC1S2,TRAK1,KIFAP3,BICDL1,KIF1A,KIF5A
GO: Biological Process	GO:0099518	vesicle cytoskeletal trafficking	1.758e-05	0.09671	0.001382	0.0127	11	79	MAP2,TRIM46,PPFIA2,CNIH2,BLOC1S2,TRAK1,KIFAP3,BICDL1,KIF1A,MYO5A,KIF5A
GO: Biological Process	GO:0048489	synaptic vesicle transport	2.011e-05	0.1106	0.001558	0.01432	9	53	MAP2,TRIM46,CNIH2,BLOC1S2,DNM3,SNAP91,KIF5A,RAB3A,DPYSL2
GO: Biological Process	GO:1990778	protein localization to cell periphery	2.284e-05	0.1256	0.001745	0.01604	27	382	RAMP1,STX1B,FGF13,MEX3B,NSG1,DCHS1,KCNIP4,SNAP25,ATP2B4,SCN3B,MYO5A,SPTBN1,NFASC,STXBP1,CAMK2A,GRIN1,ZDHHC22,PALM,KCNB2,TUB,VAMP3,RAPGEF2,KCNB1,TESC,RAB3A,DPP6,OPTN
GO: Biological Process	GO:0061001	regulation of dendritic spine morphogenesis	2.352e-05	0.1293	0.001772	0.01628	9	54	PPFIA2,KIF1A,ARMCX5-GPRASP2,CDK5R1,ARC,SRCIN1,PAK3,ARHGAP33,DNM3
GO: Biological Process	GO:0006813	potassium ion transport	2.402e-05	0.1321	0.001785	0.01641	21	258	KCNH7,SLC24A3,SLC12A5,BIN1,HCN3,SLC12A2,KCNIP4,SNAP25,ATP1A3,GCK,KCNB2,PKD2,KCNA6,KCNB1,KCNC3,KCNJ3,KCNMA1,KCNQ2,WNK2,DPP6,TMEM38B
GO: Biological Process	GO:0097479	synaptic vesicle localization	2.599e-05	0.1429	0.001881	0.01728	10	68	MAP2,TRIM46,CNIH2,BLOC1S2,SYN2,DNM3,SNAP91,KIF5A,RAB3A,DPYSL2
GO: Biological Process	GO:0098930	axonal transport	2.599e-05	0.1429	0.001881	0.01728	10	68	MAP2,MAP6,MAPT,TRIM46,CNIH2,BLOC1S2,TRAK1,KIF1A,BSN,KIF5A
GO: Biological Process	GO:0007610	behavior	2.951e-05	0.1623	0.002108	0.01937	43	762	GNG8,MAPT,ADARB1,ADCY3,ADCY5,SLC12A5,FGF13,FOXO6,FOS,CPEB3,APBB1,SIX3,CFAP20,SNAP25,ATP1A3,JPH4,MYO5A,ATP8A2,SPTBN2,ARMCX5-GPRASP2,BCL2,ARC,GNAO1,CAMK4,CAPN2,GRIN1,OPRL1,PTPN5,NKX2-1,NRXN3,NRXN2,HRH1,CNR1,VDAC1,CELF6,SEPTIN5,NDRG4,LRRTM1,KCNMA1,SHANK1,DSCAM,PAK5,EFNB3
GO: Biological Process	GO:1903530	regulation of secretion by cell	3.576e-05	0.1967	0.002522	0.02317	41	719	ADCY5,STX1B,SCAMP5,SYT13,ANXA1,PPFIA2,MYO18A,APBB1,SLC12A2,RIMS1,SNAP25,SOX4,MYO5A,CPLX2,GCK,STXBP1,ARHGEF7,SYP,SYT5,GNAS,CAMK2A,SRCIN1,PAM,CYTH1,CHGA,EIPR1,VAMP3,NRXN3,MAP4K4,CNR1,SLC4A8,SEPTIN5,RIMS2,RAB11FIP3,RIMS3,KCNB1,KCNC3,SERGEF,RAB3A,DPYSL2,GPR68
GO: Biological Process	GO:0034329	cell junction assembly	3.627e-05	0.1995	0.002525	0.0232	31	482	MAP1B,MAPT,CORO2B,GJD3,FGF13,DCHS1,GAP43,SPTBN2,SRC,DNER,ARMCX5-GPRASP2,NFASC,BCL2,LRRC4,ARHGEF7,BSN,GRIN1,NRXN3,NRXN2,MAP4K4,NRG2,DNM3,RAPGEF2,MDGA2,LRRTM1,SHANK1,DSCAM,LRRC4B,EFNB1,DMTN,SMAD7
GO: Biological Process	GO:0008088	axo-dendritic transport	3.961e-05	0.2179	0.002723	0.02503	11	86	MAP2,MAP6,MAPT,TRIM46,CNIH2,BLOC1S2,TRAK1,KIF1A,MYO5A,BSN,KIF5A
GO: Biological Process	GO:0051261	protein depolymerization	4.086e-05	0.2247	0.002774	0.0255	14	135	MAP1B,MAP2,APC2,MICAL3,FGF13,EVL,SH3GL3,SPTBN1,SPTBN2,STMN2,MICAL2,DNAJC6,STMN4,DMTN
GO: Biological Process	GO:0036465	synaptic vesicle recycling	4.417e-05	0.2429	0.002949	0.0271	11	87	STX1B,SCAMP5,BIN1,SH3GL3,SNCB,SYP,SYT5,DNM3,DNAJC6,SNAP91,RAB3A
GO: Biological Process	GO:0006812	cation transport	4.45e-05	0.2447	0.002949	0.0271	66	1376	KCNH7,RAMP1,SLC24A3,SLC22A17,SLC12A5,FGF13,SYT13,BIN1,CNIH2,HCN3,COA8,SLC7A1,SLC12A2,SLC22A4,GNB5,KCNIP4,SNAP25,ATP1A3,BBC3,ATP2B4,SCN3B,JPH4,MYO5A,FXYD6,BCL2,GCK,GEM,ARC,SYT5,GNAO1,GNAS,CACNB1,CAMK2A,GRIA2,GRIN1,OPRL1,KCNB2,VAMP3,PKD2,HRH1,CNGA3,CNR1,VDAC1,SLC4A8,MINK1,ATP6V1G1,SLC32A1,MICU3,KCNA6,KCNB1,KCNC3,KCNJ3,KCNMA1,KCNQ2,DLG3,NKAIN1,TESC,RAB3A,WNK2,SHANK1,DPP6,TMEM63C,TMEM38B,SFXN1,COX8C,…
GO: Biological Process	GO:0007611	learning or memory	4.512e-05	0.2481	0.002954	0.02715	24	332	MAPT,ADCY3,SLC12A5,FGF13,FOXO6,FOS,CPEB3,APBB1,SNAP25,ATP1A3,JPH4,ARMCX5-GPRASP2,ARC,CAMK4,GRIN1,OPRL1,NRXN3,NRXN2,HRH1,CNR1,VDAC1,NDRG4,SHANK1,PAK5
GO: Biological Process	GO:0060997	dendritic spine morphogenesis	4.875e-05	0.2681	0.003154	0.02899	10	73	PPFIA2,KIF1A,ARMCX5-GPRASP2,CDK5R1,ARC,SRCIN1,PAK3,ARHGAP33,DNM3,SHANK1
GO: Biological Process	GO:0031629	synaptic vesicle fusion to presynaptic active zone membrane	5.132e-05	0.2822	0.003282	0.03016	6	24	STX1B,SNAP25,CPLX2,STXBP1,GRIK5,RAB3A
GO: Biological Process	GO:0051046	regulation of secretion	5.7e-05	0.3135	0.003603	0.03311	43	784	ADCY5,STX1B,SCAMP5,SYT13,ANXA1,PPFIA2,MYO18A,APBB1,SLC12A2,RIMS1,SNAP25,SOX4,MYO5A,CPLX2,GCK,STXBP1,ARHGEF7,SYP,SYT5,GNAS,CAMK2A,SRCIN1,OPRL1,PAM,CYTH1,CHGA,EIPR1,VAMP3,NRXN3,MAP4K4,CNR1,SLC4A8,SEPTIN5,RIMS2,RAB11FIP3,RIMS3,KCNB1,KCNC3,SV2A,SERGEF,RAB3A,DPYSL2,GPR68
GO: Biological Process	GO:0006935	chemotaxis	5.802e-05	0.3191	0.003626	0.03332	40	710	TUBB3,SEMA6D,MTUS1,PLXNA3,EVL,ANXA1,APBB1,ZSWIM6,SLC12A2,GAP43,MYCBP2,SPTBN1,SPTBN2,SRC,NFASC,BMPR1B,CDK5R1,B4GAT1,GRB10,RNF165,NKX2-1,TRIO,CHGA,NRXN3,HRH1,PPIB,MIR149,DPYSL5,TUBB2B,SCG2,KIF5A,DPEP1,DPYSL2,DSCAM,DUSP1,L1CAM,EFNA3,EFNB1,EFNB3,MACO1
GO: Biological Process	GO:0072657	protein localization to membrane	6.21e-05	0.3415	0.003837	0.03526	41	737	RAMP1,RPLP1,AQP11,REEP2,STX1B,FGF13,NSG1,DCHS1,KCNIP4,ZDHHC19,SNAP25,BBC3,ATP2B4,SCN3B,MYO5A,SPTBN1,NFASC,BCL2,LRRC4,CDK5R1,STXBP1,CACNB1,CAMK2A,GRIK5,GRIN1,ZDHHC22,PALM,KCNB2,TUB,VAMP3,NRXN2,CPE,RAPGEF2,REEP1,KCNB1,DLG3,TESC,RAB3A,DPP6,OPTN,DMTN
GO: Biological Process	GO:0017157	regulation of exocytosis	6.636e-05	0.365	0.004056	0.03727	20	256	STX1B,SCAMP5,SYT13,ANXA1,PPFIA2,RIMS1,MYO5A,CPLX2,STXBP1,SYP,SYT5,CYTH1,NRXN3,CNR1,SLC4A8,SEPTIN5,RIMS2,RIMS3,KCNB1,RAB3A
GO: Biological Process	GO:0042330	taxis	6.757e-05	0.3716	0.004084	0.03753	40	715	TUBB3,SEMA6D,MTUS1,PLXNA3,EVL,ANXA1,APBB1,ZSWIM6,SLC12A2,GAP43,MYCBP2,SPTBN1,SPTBN2,SRC,NFASC,BMPR1B,CDK5R1,B4GAT1,GRB10,RNF165,NKX2-1,TRIO,CHGA,NRXN3,HRH1,PPIB,MIR149,DPYSL5,TUBB2B,SCG2,KIF5A,DPEP1,DPYSL2,DSCAM,DUSP1,L1CAM,EFNA3,EFNB1,EFNB3,MACO1
GO: Biological Process	GO:0098814	spontaneous synaptic transmission	6.91e-05	0.38	0.004086	0.03755	5	16	STX1B,SLC12A2,NSG1,RIMS1,RIMS2
GO: Biological Process	GO:0061669	spontaneous neurotransmitter secretion	6.91e-05	0.38	0.004086	0.03755	5	16	STX1B,SLC12A2,NSG1,RIMS1,RIMS2
GO: Biological Process	GO:2000300	regulation of synaptic vesicle exocytosis	7.437e-05	0.409	0.004351	0.03999	11	92	PPFIA2,RIMS1,SYP,CYTH1,NRXN3,CNR1,SLC4A8,SEPTIN5,RIMS2,RIMS3,RAB3A
GO: Biological Process	GO:0106027	neuron projection organization	8.019e-05	0.441	0.004642	0.04266	12	109	PPFIA2,ATP1A3,KIF1A,ARMCX5-GPRASP2,CDK5R1,ARC,SRCIN1,GRIN1,PAK3,ARHGAP33,DNM3,SHANK1
GO: Biological Process	GO:0032535	regulation of cellular component size	9.499e-05	0.5224	0.005408	0.0497	28	438	MAP1B,MAP2,MAPT,AQP11,SLC12A5,SEMA6D,FGF13,TRIM46,PLXNA3,EVL,ISLR2,BIN1,CYFIP2,SLC12A2,SPTBN1,SPTBN2,CDK5R1,PAK3,TMSB10,MAGEL2,CTNNA2,IL7R,ARHGAP40,KCNMA1,DPYSL2,DSCAM,L1CAM,DMTN
GO: Biological Process	GO:0033366	protein localization to secretory granule	9.636e-05	0.53	0.005408	0.0497	3	4	SCG3,CHGA,CPE
GO: Biological Process	GO:1904811	positive regulation of dense core granule transport	9.636e-05	0.53	0.005408	0.0497	3	4	MAP2,TRIM46,EIPR1
GO: Biological Process	GO:0034762	regulation of transmembrane transport	0.0001038	0.5711	0.005769	0.05302	37	655	KCNH7,FGF13,BIN1,CNIH2,HCN3,COA8,GNB5,KCNIP4,ATP2B4,SCN3B,JPH4,MYO5A,FXYD6,BCL2,GEM,ARC,CACNB1,GRB10,GRIA2,GRIN1,OPRL1,KCNB2,PKD2,VDAC1,MINK1,KCNA6,KCNB1,KCNC3,KCNJ3,KCNMA1,KCNQ2,DLG3,TESC,WNK2,SHANK1,DPP6,TMEM38B
GO: Biological Process	GO:0072659	protein localization to plasma membrane	0.0001156	0.6356	0.006319	0.05807	22	309	RAMP1,FGF13,NSG1,DCHS1,KCNIP4,ATP2B4,SCN3B,MYO5A,SPTBN1,NFASC,STXBP1,CAMK2A,ZDHHC22,PALM,KCNB2,VAMP3,RAPGEF2,KCNB1,TESC,RAB3A,DPP6,OPTN
GO: Biological Process	GO:0050890	cognition	0.000116	0.6382	0.006319	0.05807	25	375	MAPT,ADCY3,SLC12A5,FGF13,FOXO6,FOS,CPEB3,APBB1,SNAP25,ATP1A3,JPH4,ARMCX5-GPRASP2,ARC,GNAS,CAMK4,GRIN1,OPRL1,NRXN3,NRXN2,HRH1,CNR1,VDAC1,NDRG4,SHANK1,PAK5
GO: Biological Process	GO:1903305	regulation of regulated secretory pathway	0.0001306	0.7182	0.007042	0.06471	16	188	SCAMP5,SYT13,PPFIA2,RIMS1,STXBP1,SYP,SYT5,CYTH1,NRXN3,CNR1,SLC4A8,SEPTIN5,RIMS2,RIMS3,KCNB1,RAB3A
GO: Biological Process	GO:1901216	positive regulation of neuron death	0.0001399	0.7696	0.007401	0.06801	13	133	MAPT,FOS,BBC3,CDK5R1,CAPN2,GRIK5,PTPN5,PAK3,EGLN1,PPP2R2B,PTPRF,KCNMA1,OPTN
GO: Biological Process	GO:0098655	cation transmembrane transport	0.0001399	0.7697	0.007401	0.06801	52	1051	KCNH7,SLC24A3,SLC12A5,FGF13,BIN1,CNIH2,HCN3,COA8,SLC7A1,SLC12A2,SLC22A4,GNB5,KCNIP4,SNAP25,ATP1A3,BBC3,ATP2B4,SCN3B,JPH4,MYO5A,FXYD6,GEM,ARC,CACNB1,GRIA2,GRIN1,OPRL1,KCNB2,PKD2,HRH1,CNGA3,VDAC1,SLC4A8,MINK1,ATP6V1G1,MICU3,KCNA6,KCNB1,KCNC3,KCNJ3,KCNMA1,KCNQ2,DLG3,TESC,WNK2,SHANK1,DPP6,TMEM63C,TMEM38B,SFXN1,COX8C,MICU2
GO: Biological Process	GO:0007010	cytoskeleton organization	0.000157	0.8637	0.008226	0.07559	77	1745	CCDC8,MAP1B,MAP2,MAP6,MAPT,MARK1,APC2,TUBB3,CORO2B,MICAL3,FGF13,MRTFA,TRIM46,PLXNA3,EVL,BIN1,ANXA1,MYO18A,TACC2,CYFIP2,KIFAP3,CFAP20,MAST1,DAAM1,ABLIM2,SAMD14,MYO5A,MYCBP2,ATP8A2,SPTBN1,SPTBN2,HSPH1,SRC,BCL2,PHLDB1,CDK5R1,ARHGEF7,SYNE2,ARC,TUBA1C,CAPN2,STMN2,SRGAP2,TESK1,INA,PAK3,ZNRF1,PALM,PAM,TMSB10,FRMD5,CHD3,TUBB2A,SUN2,PKD2,SNX10,MAGEL2,CCDC28B,MINK1,MIR149,MICAL2,CTNNA2,ARHGAP40,TUBB2B,STMN…
GO: Biological Process	GO:1904062	regulation of cation transmembrane transport	0.0001691	0.93	0.008773	0.08063	26	407	FGF13,BIN1,CNIH2,COA8,GNB5,KCNIP4,ATP2B4,SCN3B,JPH4,MYO5A,FXYD6,GEM,ARC,CACNB1,GRIA2,GRIN1,OPRL1,PKD2,VDAC1,MINK1,DLG3,TESC,WNK2,SHANK1,DPP6,TMEM38B
GO: Biological Process	GO:0097061	dendritic spine organization	0.0001737	0.9556	0.008931	0.08207	11	101	PPFIA2,KIF1A,ARMCX5-GPRASP2,CDK5R1,ARC,SRCIN1,GRIN1,PAK3,ARHGAP33,DNM3,SHANK1
GO: Biological Process	GO:0034765	regulation of ion transmembrane transport	0.0001944	1	0.009845	0.09048	36	651	KCNH7,FGF13,BIN1,CNIH2,HCN3,COA8,GNB5,KCNIP4,ATP2B4,SCN3B,JPH4,MYO5A,FXYD6,GEM,ARC,CACNB1,GRB10,GRIA2,GRIN1,OPRL1,KCNB2,PKD2,VDAC1,MINK1,KCNA6,KCNB1,KCNC3,KCNJ3,KCNMA1,KCNQ2,DLG3,TESC,WNK2,SHANK1,DPP6,TMEM38B
GO: Biological Process	GO:0035235	ionotropic glutamate receptor signaling pathway	0.0001951	1	0.009845	0.09048	6	30	ATP1A3,CDK5R1,CAMK2A,GRIA2,GRIK5,GRIN1
GO: Biological Process	GO:0010807	regulation of synaptic vesicle priming	0.0002	1	0.01	0.09192	4	11	STX1B,RIMS1,STXBP1,RAB3A
GO: Biological Process	GO:2001222	regulation of neuron migration	0.0002053	1	0.01017	0.09348	8	56	ZSWIM6,NEXMIF,CAMK2A,SRGAP2,GPR173,CTNNA2,RAPGEF2,SCRT1
GO: Biological Process	GO:0050806	positive regulation of synaptic transmission	0.0002112	1	0.01036	0.09524	16	196	STX1B,CPEB3,NSG1,RIMS1,SNAP25,STXBP1,ARC,GRIA2,PTPN5,CNR1,SLC4A8,RIMS2,RIMS3,LRRTM1,RAB3A,SHANK1
GO: Biological Process	GO:0050803	regulation of synapse structure or activity	0.0002129	1	0.01036	0.09524	20	279	STX1B,PPFIA2,KIF1A,ARMCX5-GPRASP2,CDK5R1,ARC,SRCIN1,GRIN1,PAK3,ARHGAP33,EGLN1,NRG2,DNM3,CTNNA2,RIMS3,MDGA2,LRRTM1,PTPRF,SNAP91,LRRC4B
GO: Biological Process	GO:1902414	protein localization to cell junction	0.0002177	1	0.0105	0.09653	13	139	MAPT,STX1B,CNIH2,NSG1,SNAP25,BSN,CAMK2A,GRIN1,NRXN2,LRRTM1,DLG3,KIF5A,SHANK1
GO: Biological Process	GO:0106020	regulation of vesicle docking	0.0002356	1	0.01108	0.1018	3	5	STXBP1,CAMK2A,SEPTIN5
GO: Biological Process	GO:1904809	regulation of dense core granule transport	0.0002356	1	0.01108	0.1018	3	5	MAP2,TRIM46,EIPR1
GO: Biological Process	GO:0021815	modulation of microtubule cytoskeleton involved in cerebral cortex radial glia guided migration	0.0002356	1	0.01108	0.1018	3	5	SYNE2,SRGAP2,SUN2
GO: Biological Process	GO:0035335	peptidyl-tyrosine dephosphorylation	0.0002453	1	0.01143	0.1051	11	105	PTPN5,MTMR7,DNAJC6,PTPRF,PTPRH,PTPRN,DUSP1,DUSP4,DUSP8,DUSP15,PTPN18
GO: Biological Process	GO:0008361	regulation of cell size	0.0002751	1	0.01272	0.1169	17	221	MAP1B,MAP2,MAPT,AQP11,SLC12A5,SEMA6D,FGF13,TRIM46,PLXNA3,ISLR2,SLC12A2,CDK5R1,IL7R,KCNMA1,DPYSL2,DSCAM,L1CAM
GO: Biological Process	GO:0048488	synaptic vesicle endocytosis	0.0002917	1	0.01322	0.1215	9	74	SCAMP5,BIN1,SH3GL3,SNCB,SYP,SYT5,DNM3,DNAJC6,SNAP91
GO: Biological Process	GO:0140238	presynaptic endocytosis	0.0002917	1	0.01322	0.1215	9	74	SCAMP5,BIN1,SH3GL3,SNCB,SYP,SYT5,DNM3,DNAJC6,SNAP91
GO: Biological Process	GO:0031630	regulation of synaptic vesicle fusion to presynaptic active zone membrane	0.0002932	1	0.01322	0.1215	4	12	CPLX2,STXBP1,GRIK5,RAB3A
GO: Biological Process	GO:0016477	cell migration	0.000306	1	0.01368	0.1257	78	1812	MAP1B,MAPT,MARK1,APC2,ADARB1,SEMA6D,MTUS1,FGF13,MRTFA,TRIM46,PLXNA3,EVL,ANXA1,MYO18A,APBB1,ZSWIM6,SIX3,SLC12A2,DCHS1,ATP2B4,MIR135B,MYO5A,SPOCK1,ADAM15,NEXMIF,SRC,DNER,BCL2,STAT5B,CDK5R1,ARHGEF7,SYNE2,ARC,GP2,CAMK2A,GRB10,SRCIN1,SRGAP2,GRIN1,TESK1,NKX2-1,PAK3,TMSB10,DCLK1,FRMD5,GPR173,CHGA,TUBB2A,PIK3C2B,SUN2,HRH1,MAP4K4,LRP12,MINK1,PPIB,AKAP12,MIR129-1,MIR149,SDC3,CTNNA2,RAPGEF2,NDRG4,SCRT1,MDGA…
GO: Biological Process	GO:0050807	regulation of synapse organization	0.0003178	1	0.01409	0.1295	19	266	PPFIA2,KIF1A,ARMCX5-GPRASP2,CDK5R1,ARC,SRCIN1,GRIN1,PAK3,ARHGAP33,EGLN1,NRG2,DNM3,CTNNA2,RIMS3,MDGA2,LRRTM1,PTPRF,SNAP91,LRRC4B
GO: Biological Process	GO:0070997	neuron death	0.0003245	1	0.01428	0.1312	27	448	SIGMAR1,MAPT,ADARB1,FOS,BTBD10,SNCB,BBC3,FAIM2,HSPH1,ARMCX5-GPRASP2,BCL2,TNFRSF21,CDK5R1,STXBP1,CAPN2,GRIK5,GRIN1,PTPN5,PAK3,CHGA,EGLN1,PPP2R2B,INPP5A,PTPRF,KCNB1,KCNMA1,OPTN
GO: Biological Process	GO:0007212	dopamine receptor signaling pathway	0.0003434	1	0.01499	0.1377	7	46	ADCY5,NSG2,NSG1,GNB5,GNAO1,GNAS,PALM
GO: Biological Process	GO:0022898	regulation of transmembrane transporter activity	0.0003513	1	0.01521	0.1398	21	312	FGF13,CNIH2,COA8,GNB5,SCN3B,JPH4,MYO5A,FXYD6,BCL2,GEM,ARC,CACNB1,GRIA2,GRIN1,OPRL1,PKD2,MINK1,DLG3,TESC,WNK2,SHANK1
GO: Biological Process	GO:1902904	negative regulation of supramolecular fiber organization	0.0003546	1	0.01524	0.14	15	185	MAP1B,MAP2,APC2,CORO2B,FGF13,EVL,SPTBN1,SPTBN2,STMN2,TMSB10,VBP1,MIR149,CTNNA2,SHANK1,DMTN
GO: Biological Process	GO:0031345	negative regulation of cell projection organization	0.0003759	1	0.01603	0.1473	17	227	MAP2,STX1B,SEMA6D,FGF13,TRIM46,PLXNA3,EVL,MYLIP,SPOCK1,CDK5R1,STMN2,TESK1,MAP4K4,DNM3,RAPGEF2,PTPRF,EFNB3
GO: Biological Process	GO:1901214	regulation of neuron death	0.0003893	1	0.01647	0.1513	25	406	SIGMAR1,MAPT,FOS,BTBD10,SNCB,BBC3,FAIM2,HSPH1,ARMCX5-GPRASP2,BCL2,CDK5R1,STXBP1,CAPN2,GRIK5,GRIN1,PTPN5,PAK3,CHGA,EGLN1,PPP2R2B,INPP5A,PTPRF,KCNB1,KCNMA1,OPTN
GO: Biological Process	GO:1901608	regulation of vesicle transport along microtubule	0.000461	1	0.01936	0.1779	3	6	MAP2,TRIM46,CNIH2
GO: Biological Process	GO:0051051	negative regulation of transport	0.0005078	1	0.02116	0.1944	31	559	MAP1B,MAPT,WDR54,STX1B,SCAMP5,BIN1,ANXA1,CNIH2,SH3GL3,GNB5,BCL2,GCK,GEM,GNAO1,GNAS,GRB10,SRCIN1,OPRL1,CHGA,VAMP3,PKD2,MAP4K4,CNR1,VDAC1,RAB11FIP3,SNPH,LRRTM1,KCNB1,SERGEF,WNK2,DMTN
GO: Biological Process	GO:0061387	regulation of extent of cell growth	0.0005225	1	0.02161	0.1986	12	133	MAP1B,MAP2,MAPT,SEMA6D,FGF13,TRIM46,PLXNA3,ISLR2,CDK5R1,DPYSL2,DSCAM,L1CAM
GO: Biological Process	GO:0032412	regulation of ion transmembrane transporter activity	0.0005667	1	0.02326	0.2138	20	301	FGF13,CNIH2,COA8,GNB5,SCN3B,JPH4,MYO5A,FXYD6,GEM,ARC,CACNB1,GRIA2,GRIN1,OPRL1,PKD2,MINK1,DLG3,TESC,WNK2,SHANK1
GO: Biological Process	GO:0099172	presynapse organization	0.0005801	1	0.02363	0.2172	8	65	PPFIA2,ARHGEF7,BSN,MDGA2,LRRTM1,SNAP91,LRRC4B,EFNB1
GO: Biological Process	GO:0007417	central nervous system development	0.0005929	1	0.02398	0.2204	54	1172	MAP2,MAPT,ADARB1,SEMA6D,FGF13,ALDH3A2,HPCAL4,MRTFA,PLXNA3,BIN1,SH3GL3,TACC2,ZSWIM6,SIX3,MAST1,FAIM2,ATP2B4,SOX4,KIF1A,MYCBP2,SPOCK1,SPTBN2,SRC,DNER,BCL2,KDM6B,TNFRSF21,CDK5R1,SYNE2,GNAO1,SRGAP2,GRIN1,INA,NKX2-1,PAM,DCLK1,TRIO,SUN2,PKD2,SLC32A1,CTNNA2,RAPGEF2,NDRG4,SNPH,MDGA2,MEIS3,ARNT2,DLX2,TRAPPC9,SHANK1,DPYSL2,DUSP15,ZMIZ1,MACO1
GO: Biological Process	GO:0030516	regulation of axon extension	0.0006247	1	0.02508	0.2305	11	117	MAP1B,MAP2,MAPT,SEMA6D,TRIM46,PLXNA3,ISLR2,CDK5R1,DPYSL2,DSCAM,L1CAM
GO: Biological Process	GO:0060998	regulation of dendritic spine development	0.0006297	1	0.0251	0.2306	9	82	FOXO6,PPFIA2,CPEB3,KIF1A,ARMCX5-GPRASP2,PAK3,PALM,DNM3,SHANK1
GO: Biological Process	GO:0009306	protein secretion	0.0006392	1	0.02529	0.2324	26	444	ADCY5,ANXA1,MYO18A,APBB1,SLC12A2,SNAP25,TVP23A,SOX4,MYO5A,GCK,SRCIN1,PAM,CHGA,EIPR1,MAP4K4,CNR1,RIMS2,RAB11FIP3,KCNB1,PTPRN,SCG2,SERGEF,RAB3A,GPR68,SMAD2,DMTN
GO: Biological Process	GO:0035592	establishment of protein localization to extracellular region	0.0006608	1	0.02592	0.2382	26	445	ADCY5,ANXA1,MYO18A,APBB1,SLC12A2,SNAP25,TVP23A,SOX4,MYO5A,GCK,SRCIN1,PAM,CHGA,EIPR1,MAP4K4,CNR1,RIMS2,RAB11FIP3,KCNB1,PTPRN,SCG2,SERGEF,RAB3A,GPR68,SMAD2,DMTN
GO: Biological Process	GO:0030029	actin filament-based process	0.0006646	1	0.02592	0.2382	43	879	CORO2B,MICAL3,FGF13,MRTFA,EVL,BIN1,ANXA1,MYO18A,APBB1,CYFIP2,DAAM1,ABLIM2,SAMD14,SCN3B,MYO5A,SPTBN1,SPTBN2,SRC,BCL2,CDK5R1,ARHGEF7,SYNE2,SRGAP2,TESK1,INA,PAK3,PAM,TMSB10,FRMD5,SUN2,MAGEL2,MINK1,MIR149,MICAL2,CTNNA2,ARHGAP40,KCNJ3,IQSEC1,SHANK1,IQSEC3,ARFGEF3,EPB41L1,DMTN
GO: Biological Process	GO:0032409	regulation of transporter activity	0.0006758	1	0.02617	0.2405	21	328	FGF13,CNIH2,COA8,GNB5,SCN3B,JPH4,MYO5A,FXYD6,BCL2,GEM,ARC,CACNB1,GRIA2,GRIN1,OPRL1,PKD2,MINK1,DLG3,TESC,WNK2,SHANK1
GO: Biological Process	GO:0071869	response to catecholamine	0.0007205	1	0.02744	0.2522	11	119	RNLS,ADCY5,HCN3,NSG2,NSG1,GNB5,ATP2B4,GNAO1,GNAS,PALM,HRH1
GO: Biological Process	GO:0071867	response to monoamine	0.0007205	1	0.02744	0.2522	11	119	RNLS,ADCY5,HCN3,NSG2,NSG1,GNB5,ATP2B4,GNAO1,GNAS,PALM,HRH1
GO: Biological Process	GO:0021543	pallium development	0.0007235	1	0.02744	0.2522	15	198	FGF13,PLXNA3,TACC2,ATP2B4,KDM6B,CDK5R1,SYNE2,SRGAP2,GRIN1,NKX2-1,SUN2,SLC32A1,DLX2,TRAPPC9,ZMIZ1
GO: Biological Process	GO:0051640	organelle localization	0.0007316	1	0.02746	0.2524	48	1018	MAP1B,MAP2,MAP6,MAPT,MARK1,STX1B,TRIM46,BIN1,PPFIA2,CNIH2,TACC2,BLOC1S2,TRAK1,KIFAP3,BICDL1,CFAP20,RIMS1,SNAP25,KIF1A,MYO5A,CPLX2,GEM,STXBP1,SYNE2,SYN2,CAMK2A,TESK1,CHGA,EIPR1,VAMP3,SUN2,SNX10,EXOC6,SEPTIN5,CCDC28B,DNM3,RIMS2,NDRG4,BORCS6,SNPH,KCNB1,SNAP91,KIF5A,RAB3A,TRAPPC9,DPYSL2,MSTO1,TXNDC15
GO: Biological Process	GO:0002790	peptide secretion	0.000734	1	0.02746	0.2524	28	497	ADCY5,ANXA1,MYO18A,APBB1,SLC12A2,SNAP25,TVP23A,SOX4,MYO5A,GCK,ARHGEF7,SRCIN1,PAM,CHGA,EIPR1,MAP4K4,CNR1,CPE,RIMS2,RAB11FIP3,KCNB1,PTPRN,SCG2,SERGEF,RAB3A,GPR68,SMAD2,DMTN
GO: Biological Process	GO:0031346	positive regulation of cell projection organization	0.0007535	1	0.028	0.2573	26	449	MAP1B,MAP6,MAPT,PLXNA3,ISLR2,APBB1,TRAK1,TRIM67,ATP8A2,SRC,ARMCX5-GPRASP2,ARHGEF7,STMN2,GRIN1,PTPN5,PAK3,PALM,METRN,CNR1,DNM3,RAPGEF2,NDRG4,PTPRF,SNAP91,DSCAM,L1CAM
GO: Biological Process	GO:0008089	anterograde axonal transport	0.0008296	1	0.03044	0.2798	7	53	MAP2,TRIM46,CNIH2,BLOC1S2,TRAK1,KIF1A,KIF5A
GO: Biological Process	GO:0071692	protein localization to extracellular region	0.0008302	1	0.03044	0.2798	26	452	ADCY5,ANXA1,MYO18A,APBB1,SLC12A2,SNAP25,TVP23A,SOX4,MYO5A,GCK,SRCIN1,PAM,CHGA,EIPR1,MAP4K4,CNR1,RIMS2,RAB11FIP3,KCNB1,PTPRN,SCG2,SERGEF,RAB3A,GPR68,SMAD2,DMTN
GO: Biological Process	GO:0042391	regulation of membrane potential	0.0008594	1	0.03118	0.2865	29	527	KCNH7,MAPT,STX1B,FGF13,BIN1,CNIH2,HCN3,RIMS1,ATP1A3,SCN3B,GABRG3,SRC,NFASC,BCL2,GRIK5,GRIN1,CNR1,SLC4A8,RIMS2,RIMS3,KCNB1,KCNJ3,KCNMA1,KCNQ2,SHANK1,DPP6,RGS7BP,BSCL2,SMAD7
GO: Biological Process	GO:0099148	regulation of synaptic vesicle docking	0.0008739	1	0.03118	0.2865	2	2	CAMK2A,SEPTIN5
GO: Biological Process	GO:0046712	GDP catabolic process	0.0008739	1	0.03118	0.2865	2	2	NUDT18,ENTPD4
GO: Biological Process	GO:0031022	nuclear migration along microfilament	0.0008739	1	0.03118	0.2865	2	2	SYNE2,SUN2
GO: Biological Process	GO:0140056	organelle localization by membrane tethering	0.0008786	1	0.03118	0.2865	14	181	STX1B,RIMS1,SNAP25,CPLX2,STXBP1,CAMK2A,VAMP3,EXOC6,SEPTIN5,RIMS2,NDRG4,SNPH,KCNB1,RAB3A
GO: Biological Process	GO:0051494	negative regulation of cytoskeleton organization	0.0009271	1	0.03239	0.2976	14	182	MAP1B,MAP2,APC2,CORO2B,FGF13,EVL,SPTBN1,SPTBN2,STMN2,TMSB10,MIR149,CTNNA2,SHANK1,DMTN
GO: Biological Process	GO:0021795	cerebral cortex cell migration	0.0009296	1	0.03239	0.2976	7	54	FGF13,CDK5R1,SYNE2,SRGAP2,NKX2-1,SUN2,ZMIZ1
GO: Biological Process	GO:1990138	neuron projection extension	0.0009339	1	0.03239	0.2976	15	203	MAP1B,MAP2,MAPT,SEMA6D,TRIM46,PLXNA3,ISLR2,CYFIP2,RIMS1,CDK5R1,DCLK1,RIMS2,DPYSL2,DSCAM,L1CAM
GO: Biological Process	GO:0048675	axon extension	0.0009363	1	0.03239	0.2976	12	142	MAP1B,MAP2,MAPT,SEMA6D,TRIM46,PLXNA3,ISLR2,CDK5R1,DCLK1,DPYSL2,DSCAM,L1CAM
GO: Biological Process	GO:1901880	negative regulation of protein depolymerization	0.0009696	1	0.03306	0.3038	9	87	MAP1B,MAP2,APC2,FGF13,EVL,SPTBN1,SPTBN2,STMN2,DMTN
GO: Biological Process	GO:0061484	hematopoietic stem cell homeostasis	0.0009796	1	0.03306	0.3038	5	27	ADAR,GPRASP2,SOX4,ARMCX5-GPRASP2,ZNF251
GO: Biological Process	GO:0021801	cerebral cortex radial glia guided migration	0.0009796	1	0.03306	0.3038	5	27	CDK5R1,SYNE2,SRGAP2,SUN2,ZMIZ1
GO: Biological Process	GO:0022030	telencephalon glial cell migration	0.0009796	1	0.03306	0.3038	5	27	CDK5R1,SYNE2,SRGAP2,SUN2,ZMIZ1
GO: Biological Process	GO:0007613	memory	0.001059	1	0.03539	0.3252	13	164	MAPT,FGF13,FOXO6,CPEB3,SNAP25,ATP1A3,ARC,CAMK4,GRIN1,HRH1,CNR1,SHANK1,PAK5
GO: Biological Process	GO:0050772	positive regulation of axonogenesis	0.001062	1	0.03539	0.3252	10	106	MAP1B,MAP6,MAPT,PLXNA3,ISLR2,TRAK1,METRN,SNAP91,DSCAM,L1CAM
GO: Biological Process	GO:0051952	regulation of amine transport	0.001084	1	0.03592	0.3301	11	125	SYT13,SLC12A2,GCK,STXBP1,SYT5,CHGA,CNR1,KCNB1,SV2A,RAB3A,DPYSL2
GO: Biological Process	GO:1990048	anterograde neuronal dense core vesicle transport	0.001236	1	0.04045	0.3717	3	8	MAP2,TRIM46,KIF1A
GO: Biological Process	GO:0021814	cell motility involved in cerebral cortex radial glia guided migration	0.001236	1	0.04045	0.3717	3	8	SYNE2,SRGAP2,SUN2
GO: Biological Process	GO:2001257	regulation of cation channel activity	0.001253	1	0.04077	0.3746	15	209	FGF13,CNIH2,GNB5,JPH4,MYO5A,GEM,ARC,CACNB1,GRIA2,GRIN1,OPRL1,PKD2,MINK1,DLG3,SHANK1
GO: Biological Process	GO:0098698	postsynaptic specialization assembly	0.001374	1	0.04411	0.4053	5	29	GAP43,NRXN2,LRRTM1,SHANK1,LRRC4B
GO: Biological Process	GO:0051654	establishment of mitochondrion localization	0.001374	1	0.04411	0.4053	5	29	MAP1B,MAP6,MAPT,MARK1,TRAK1
GO: Biological Process	GO:0051493	regulation of cytoskeleton organization	0.001379	1	0.04411	0.4053	30	569	MAP1B,MAP2,MAP6,MAPT,APC2,CORO2B,FGF13,PLXNA3,EVL,BIN1,CYFIP2,MYCBP2,SPTBN1,SPTBN2,HSPH1,PHLDB1,CDK5R1,CAPN2,STMN2,TESK1,PAK3,PAM,TMSB10,MAGEL2,MIR149,CTNNA2,ARHGAP40,STMN4,SHANK1,DMTN
GO: Biological Process	GO:0022406	membrane docking	0.001402	1	0.04456	0.4095	14	190	STX1B,RIMS1,SNAP25,CPLX2,STXBP1,CAMK2A,VAMP3,EXOC6,SEPTIN5,RIMS2,NDRG4,SNPH,KCNB1,RAB3A
GO: Biological Process	GO:0007616	long-term memory	0.001454	1	0.04597	0.4224	6	43	CPEB3,SNAP25,ARC,CAMK4,GRIN1,SHANK1
GO: Cellular Component	GO:0043005	neuron projection	9.02e-31	6.774e-28	6.774e-28	4.877e-27	138	1679	MAP1B,MAP2,MAP6,SIGMAR1,MAPT,MARK1,AQP11,LMTK3,STX1B,SLC12A5,TUBB3,NRSN2,FGF13,SYT13,TRIM46,BIN1,PSD2,FOS,PPFIA2,CNIH2,HCN3,CPEB3,APBB1,ZSWIM6,BLOC1S2,CYFIP2,TRAK1,KIFAP3,SLC12A2,NSG2,NSG1,GNB5,MAST1,KCNIP4,SNAP25,SNCB,ATP1A3,SAMD14,ATP2B4,GABRG3,JPH4,KIF1A,MYO5A,GAP43,MYCBP2,SPOCK1,ATP8A2,SPTBN1,SRC,CPLX2,DNER,NFASC,LRRC4,TNFRSF21,BMPR1B,CDK5R1,STXBP1,SEPTIN3,CRCP,ARHGEF7,GPR149,ARC,SYP,SYT5,GNA…
GO: Cellular Component	GO:0045202	synapse	2.681e-28	2.013e-25	1.007e-25	7.247e-25	129	1582	MAP1B,MAP2,SIGMAR1,MAPT,APC2,RTN3,ADARB1,STX1B,SLC12A5,SCAMP5,SYT13,BIN1,PSD2,ANXA1,PPFIA2,CNIH2,SH3GL3,HCN3,MYO18A,CPEB3,APBB1,CYFIP2,NSG1,GNB5,ADGRA1,RIMS1,SNAP25,SNCB,ATP1A3,SAMD14,FAIM2,ATP2B4,GABRG3,CADM3,KIF1A,MYO5A,GAP43,SPOCK1,SPTBN1,SPTBN2,SRC,CPLX2,LRRC4,CDK5R1,STXBP1,SEPTIN3,ARHGEF7,ARC,SYN2,SYP,SYT5,BSN,GNG3,CACNB1,CAMK4,CAMK2A,GRIA2,SRCIN1,SRGAP2,GRIK5,GRIN1,ARHGAP39,PTPN5,INA,PAK3,Z…
GO: Cellular Component	GO:0036477	somatodendritic compartment	4.081e-25	3.065e-22	1.022e-22	7.354e-22	102	1145	MAP1B,MAP2,MAP6,MAPT,MARK1,AQP11,LMTK3,SLC12A5,TUBB3,NRSN2,FGF13,BIN1,PSD2,PPFIA2,CNIH2,HCN3,CPEB3,APBB1,TRAK1,SLC12A2,NSG2,NSG1,MAST1,KCNIP4,SNAP25,SNCB,ATP1A3,SAMD14,GABRG3,JPH4,KIF1A,MYO5A,GAP43,SPTBN2,CPLX2,DNER,NFASC,LRRC4,BMPR1B,CDK5R1,CRCP,ARHGEF7,ARC,SYT5,GNAO1,GNAS,BSN,GNG3,CAMK2A,CAPN2,STMN2,GRIA2,SRCIN1,SRGAP2,GRIK5,GRIN1,PTPN5,PALM,PAM,SLC16A7,ARHGAP33,KCNB2,HRH1,OSBP2,CNGA3,PNOC,MAPK…
GO: Cellular Component	GO:0030425	dendrite	9.77e-24	7.337e-21	1.467e-21	1.056e-20	83	828	MAP1B,MAP2,MAP6,MAPT,MARK1,AQP11,LMTK3,SLC12A5,TUBB3,FGF13,BIN1,PSD2,PPFIA2,CNIH2,HCN3,CPEB3,APBB1,TRAK1,NSG2,NSG1,MAST1,KCNIP4,ATP1A3,SAMD14,GABRG3,JPH4,KIF1A,MYO5A,GAP43,CPLX2,DNER,NFASC,LRRC4,BMPR1B,CDK5R1,CRCP,ARC,GNAO1,GNAS,BSN,GNG3,CAMK2A,CAPN2,GRIA2,SRCIN1,SRGAP2,GRIK5,GRIN1,PTPN5,PALM,SLC16A7,ARHGAP33,KCNB2,HRH1,OSBP2,CNGA3,PNOC,MAPK8IP1,SLC4A8,MINK1,CPE,SLC32A1,ELFN1,DNM3,CTNNA2,ARHGAP32…
GO: Cellular Component	GO:0097447	dendritic tree	9.77e-24	7.337e-21	1.467e-21	1.056e-20	83	828	MAP1B,MAP2,MAP6,MAPT,MARK1,AQP11,LMTK3,SLC12A5,TUBB3,FGF13,BIN1,PSD2,PPFIA2,CNIH2,HCN3,CPEB3,APBB1,TRAK1,NSG2,NSG1,MAST1,KCNIP4,ATP1A3,SAMD14,GABRG3,JPH4,KIF1A,MYO5A,GAP43,CPLX2,DNER,NFASC,LRRC4,BMPR1B,CDK5R1,CRCP,ARC,GNAO1,GNAS,BSN,GNG3,CAMK2A,CAPN2,GRIA2,SRCIN1,SRGAP2,GRIK5,GRIN1,PTPN5,PALM,SLC16A7,ARHGAP33,KCNB2,HRH1,OSBP2,CNGA3,PNOC,MAPK8IP1,SLC4A8,MINK1,CPE,SLC32A1,ELFN1,DNM3,CTNNA2,ARHGAP32…
GO: Cellular Component	GO:0030424	axon	7.915e-22	5.944e-19	9.907e-20	7.133e-19	81	848	MAP1B,MAP2,MAP6,SIGMAR1,MAPT,LMTK3,STX1B,TUBB3,FGF13,SYT13,TRIM46,BIN1,PPFIA2,HCN3,APBB1,BLOC1S2,TRAK1,MAST1,SNAP25,SNCB,ATP1A3,KIF1A,MYO5A,GAP43,MYCBP2,SPOCK1,SPTBN1,CPLX2,NFASC,TNFRSF21,CDK5R1,STXBP1,CRCP,ARHGEF7,SYP,SYT5,BSN,CAMK2A,STMN2,GRIA2,SRCIN1,GRIK5,GRIN1,PTPN5,PALM,SLC16A7,CNGA3,CNR1,PNOC,MAPK8IP1,EXOC6,SLC4A8,SEPTIN5,MINK1,SLC32A1,DNM3,SDC3,CTNNA2,LRRTM1,STMN4,KCNA6,PTPRF,KCNB1,KCNC3,…
GO: Cellular Component	GO:0098794	postsynapse	6.348e-20	4.768e-17	6.811e-18	4.903e-17	75	795	MAP1B,MAP2,SIGMAR1,MAPT,APC2,PSD2,PPFIA2,CNIH2,SH3GL3,MYO18A,CPEB3,APBB1,NSG1,ADGRA1,RIMS1,SNAP25,ATP1A3,SAMD14,FAIM2,GABRG3,KIF1A,MYO5A,GAP43,SPOCK1,SPTBN1,SPTBN2,SRC,CPLX2,LRRC4,CDK5R1,STXBP1,ARC,SYN2,SYP,BSN,GNG3,CAMK4,CAMK2A,GRIA2,SRCIN1,SRGAP2,GRIK5,GRIN1,ARHGAP39,INA,PAK3,PALM,SLC16A7,DCLK1,ARHGAP33,SLC4A8,EGLN1,MINK1,DNM3,CTNNA2,ARHGAP32,PSD,RIMS3,LRRTM1,DNAJC6,PTPRF,KCNB1,PLPPR4,KCNC3,SNA…
GO: Cellular Component	GO:0098793	presynapse	1.793e-18	1.346e-15	1.683e-16	1.211e-15	66	673	STX1B,SCAMP5,BIN1,PPFIA2,SH3GL3,HCN3,APBB1,GNB5,RIMS1,SNAP25,SNCB,ATP1A3,ATP2B4,CADM3,KIF1A,MYO5A,SPTBN2,CPLX2,CDK5R1,STXBP1,SEPTIN3,SYN2,SYP,SYT5,BSN,CACNB1,CAMK2A,GRIA2,SRCIN1,GRIK5,GRIN1,PTPN5,ZNRF1,SLC16A7,CYTH1,VAMP3,NRXN3,NRXN2,CNR1,VDAC1,PNOC,SLC4A8,SEPTIN5,ATP6V1G1,SLC32A1,DNM3,CTNNA2,RIMS2,SNPH,RIMS3,DNAJC6,KCNA6,KCNC3,SNAP91,PTPRN,SV2A,KCNJ3,IQSEC1,KCNMA1,RAB3A,DPYSL2,RGS7BP,L1CAM,LRRC4…
GO: Cellular Component	GO:0014069	postsynaptic density	3.311e-18	2.487e-15	2.487e-16	1.79e-15	52	439	MAP1B,MAP2,SIGMAR1,MAPT,CNIH2,SH3GL3,CPEB3,ADGRA1,RIMS1,ATP1A3,SAMD14,GAP43,SPOCK1,SPTBN1,SRC,LRRC4,CDK5R1,ARC,SYN2,SYP,BSN,GNG3,CAMK2A,GRIA2,SRCIN1,SRGAP2,GRIK5,GRIN1,PAK3,PALM,SLC16A7,DCLK1,SLC4A8,EGLN1,MINK1,DNM3,CTNNA2,ARHGAP32,PSD,DNAJC6,PTPRF,PLPPR4,SNAP91,IQSEC1,DLG3,SHANK1,IQSEC3,RGS7BP,LRRC4B,EFNB3,EPB41L1,DMTN
GO: Cellular Component	GO:0032279	asymmetric synapse	3.311e-18	2.487e-15	2.487e-16	1.79e-15	52	439	MAP1B,MAP2,SIGMAR1,MAPT,CNIH2,SH3GL3,CPEB3,ADGRA1,RIMS1,ATP1A3,SAMD14,GAP43,SPOCK1,SPTBN1,SRC,LRRC4,CDK5R1,ARC,SYN2,SYP,BSN,GNG3,CAMK2A,GRIA2,SRCIN1,SRGAP2,GRIK5,GRIN1,PAK3,PALM,SLC16A7,DCLK1,SLC4A8,EGLN1,MINK1,DNM3,CTNNA2,ARHGAP32,PSD,DNAJC6,PTPRF,PLPPR4,SNAP91,IQSEC1,DLG3,SHANK1,IQSEC3,RGS7BP,LRRC4B,EFNB3,EPB41L1,DMTN
GO: Cellular Component	GO:0099572	postsynaptic specialization	1.79e-17	1.344e-14	1.222e-15	8.796e-15	53	473	MAP1B,MAP2,SIGMAR1,MAPT,CNIH2,SH3GL3,CPEB3,ADGRA1,RIMS1,ATP1A3,SAMD14,GAP43,SPOCK1,SPTBN1,SRC,LRRC4,CDK5R1,ARC,SYN2,SYP,BSN,GNG3,CAMK2A,GRIA2,SRCIN1,SRGAP2,GRIK5,GRIN1,PAK3,PALM,SLC16A7,DCLK1,SLC4A8,EGLN1,MINK1,DNM3,CTNNA2,ARHGAP32,PSD,LRRTM1,DNAJC6,PTPRF,PLPPR4,SNAP91,IQSEC1,DLG3,SHANK1,IQSEC3,RGS7BP,LRRC4B,EFNB3,EPB41L1,DMTN
GO: Cellular Component	GO:0097060	synaptic membrane	3.393e-17	2.548e-14	2.124e-15	1.529e-14	53	480	SIGMAR1,STX1B,ANXA1,CNIH2,APBB1,NSG1,RIMS1,SNAP25,ATP1A3,FAIM2,ATP2B4,GABRG3,CADM3,LRRC4,STXBP1,SEPTIN3,ARC,SYP,BSN,GRIA2,SRGAP2,GRIK5,GRIN1,PTPN5,PALM,SLC16A7,CYTH1,NRXN3,NRXN2,CNR1,SLC4A8,CPE,DNM3,CTNNA2,RIMS2,SNPH,RIMS3,LRRTM1,PTPRF,KCNB1,PLPPR4,KCNC3,SNAP91,KCNJ3,KCNMA1,SHANK1,IQSEC3,RGS7BP,L1CAM,LRRC4B,EFNB1,EFNB3,EPB41L1
GO: Cellular Component	GO:0098984	neuron to neuron synapse	4.791e-17	3.598e-14	2.768e-15	1.993e-14	52	467	MAP1B,MAP2,SIGMAR1,MAPT,CNIH2,SH3GL3,CPEB3,ADGRA1,RIMS1,ATP1A3,SAMD14,GAP43,SPOCK1,SPTBN1,SRC,LRRC4,CDK5R1,ARC,SYN2,SYP,BSN,GNG3,CAMK2A,GRIA2,SRCIN1,SRGAP2,GRIK5,GRIN1,PAK3,PALM,SLC16A7,DCLK1,SLC4A8,EGLN1,MINK1,DNM3,CTNNA2,ARHGAP32,PSD,DNAJC6,PTPRF,PLPPR4,SNAP91,IQSEC1,DLG3,SHANK1,IQSEC3,RGS7BP,LRRC4B,EFNB3,EPB41L1,DMTN
GO: Cellular Component	GO:0044297	cell body	3.387e-16	2.544e-13	1.817e-14	1.308e-13	71	845	MAP1B,MAP2,MAPT,SLC12A5,TUBB3,NRSN2,PSD2,HCN3,APBB1,SLC12A2,GNB5,MAST1,KCNIP4,SNAP25,SNCB,ATP1A3,KIF1A,MYO5A,GAP43,SPTBN2,CPLX2,DNER,BMPR1B,CDK5R1,CRCP,ARHGEF7,ARC,SYT5,GNAO1,GNAS,BSN,GNG3,CAMK2A,CAPN2,STMN2,GRIA2,SRCIN1,GRIK5,GRIN1,PTPN5,PAM,ACOT7,KCNB2,CNGA3,PNOC,MAPK8IP1,SLC4A8,RBFOX3,CPE,AKAP12,KNCN,RAPGEF2,SNPH,DPYSL5,PTPRF,KCNB1,KCNC3,SNAP91,PTPRN,SV2A,KCNMA1,DLG3,KIF5A,DPP6,DPYSL2,RARA,RGS…
GO: Cellular Component	GO:0043025	neuronal cell body	5.27e-16	3.958e-13	2.639e-14	1.9e-13	66	753	MAP1B,MAP2,MAPT,SLC12A5,TUBB3,NRSN2,PSD2,HCN3,APBB1,SLC12A2,MAST1,KCNIP4,SNAP25,SNCB,ATP1A3,KIF1A,MYO5A,GAP43,SPTBN2,CPLX2,DNER,BMPR1B,CDK5R1,CRCP,ARHGEF7,ARC,SYT5,GNAS,BSN,CAMK2A,CAPN2,STMN2,GRIA2,SRCIN1,GRIK5,GRIN1,PTPN5,PAM,KCNB2,CNGA3,PNOC,SLC4A8,RBFOX3,CPE,AKAP12,KNCN,RAPGEF2,SNPH,DPYSL5,PTPRF,KCNB1,KCNC3,SNAP91,PTPRN,SV2A,KCNMA1,DLG3,KIF5A,DPP6,DPYSL2,RARA,RGS7BP,DSCAM,L1CAM,TTLL7,OPTN
GO: Cellular Component	GO:0150034	distal axon	4.008e-15	3.01e-12	1.881e-13	1.354e-12	48	449	MAP1B,MAP2,SIGMAR1,MAPT,TUBB3,FGF13,BIN1,HCN3,APBB1,TRAK1,SNAP25,SNCB,ATP1A3,MYO5A,GAP43,CPLX2,CDK5R1,ARHGEF7,SYP,BSN,STMN2,GRIA2,GRIK5,GRIN1,SLC16A7,CNR1,PNOC,MAPK8IP1,EXOC6,SLC4A8,SEPTIN5,SLC32A1,CTNNA2,LRRTM1,STMN4,KCNA6,PTPRF,KCNC3,SNAP91,PTPRN,KCNMA1,DLG3,KIF5A,RAB3A,DPYSL2,DSCAM,L1CAM,EFNB3
GO: Cellular Component	GO:0098978	glutamatergic synapse	4.085e-14	3.068e-11	1.805e-12	1.299e-11	50	513	BIN1,PSD2,PPFIA2,CNIH2,SH3GL3,APBB1,NSG1,ADGRA1,RIMS1,SNAP25,ATP2B4,MYO5A,SPTBN1,SPTBN2,SRC,CPLX2,LRRC4,STXBP1,ARC,SYN2,BSN,CAMK4,CAMK2A,GRIA2,GRIK5,GRIN1,ARHGAP39,INA,PAK3,SLC16A7,CNR1,SLC4A8,EGLN1,NRG2,DNM3,RIMS2,RIMS3,MDGA2,LRRTM1,PLPPR4,KCNC3,SV2A,IQSEC1,KCNMA1,DLG3,SHANK1,RGS7BP,LRRC4B,EFNB1,EFNB3
GO: Cellular Component	GO:0042734	presynaptic membrane	6.578e-14	4.94e-11	2.745e-12	1.976e-11	31	210	STX1B,APBB1,RIMS1,SNAP25,ATP1A3,ATP2B4,CADM3,STXBP1,SEPTIN3,SYP,GRIA2,GRIK5,GRIN1,CYTH1,NRXN3,NRXN2,CNR1,SLC4A8,CTNNA2,RIMS2,SNPH,RIMS3,KCNC3,SNAP91,KCNJ3,KCNMA1,RGS7BP,L1CAM,LRRC4B,EFNB1,EFNB3
GO: Cellular Component	GO:0030427	site of polarized growth	7.402e-11	5.559e-08	2.926e-09	2.106e-08	29	241	MAP1B,MAP2,SIGMAR1,MAPT,TUBB3,FGF13,APBB1,TRAK1,SNAP25,SNCB,MYO5A,GAP43,CDK5R1,ARHGEF7,STMN2,GRIA2,GRIN1,CNR1,MAPK8IP1,EXOC6,LRRTM1,STMN4,PTPRF,DLG3,KIF5A,DPYSL2,DSCAM,L1CAM,FRY
GO: Cellular Component	GO:0030426	growth cone	1.801e-10	1.352e-07	6.761e-09	4.867e-08	28	234	MAP1B,MAP2,SIGMAR1,MAPT,TUBB3,FGF13,APBB1,TRAK1,SNAP25,SNCB,MYO5A,GAP43,CDK5R1,ARHGEF7,STMN2,GRIA2,GRIN1,CNR1,MAPK8IP1,EXOC6,LRRTM1,STMN4,PTPRF,DLG3,KIF5A,DPYSL2,DSCAM,L1CAM
GO: Cellular Component	GO:0060076	excitatory synapse	8.606e-09	6.463e-06	3.078e-07	2.216e-06	15	81	CADM3,SPTBN2,LRRC4,SYP,BSN,GRIA2,GRIN1,SLC16A7,ELFN1,CTNNA2,LRRTM1,PTPRF,SNAP91,KCNJ3,SHANK1
GO: Cellular Component	GO:0043679	axon terminus	1.918e-08	1.44e-05	6.546e-07	4.713e-06	25	235	BIN1,HCN3,SNCB,ATP1A3,CPLX2,SYP,BSN,GRIA2,GRIK5,GRIN1,SLC16A7,PNOC,SLC4A8,SEPTIN5,SLC32A1,CTNNA2,KCNA6,KCNC3,SNAP91,PTPRN,KCNMA1,RAB3A,DPYSL2,L1CAM,EFNB3
GO: Cellular Component	GO:0048786	presynaptic active zone	2.456e-08	1.844e-05	8.018e-07	5.773e-06	16	100	STX1B,PPFIA2,RIMS1,SNAP25,ATP2B4,STXBP1,SYP,BSN,SLC32A1,CTNNA2,RIMS2,RIMS3,SNAP91,SV2A,KCNMA1,RAB3A
GO: Cellular Component	GO:0044309	neuron spine	2.661e-08	1.998e-05	8.326e-07	5.994e-06	27	274	MAP1B,MAPT,PPFIA2,CNIH2,APBB1,ATP1A3,LRRC4,CDK5R1,ARC,SYP,BSN,CAMK2A,GRIA2,SRGAP2,GRIK5,GRIN1,PALM,SLC16A7,ARHGAP33,DNM3,CTNNA2,ARHGAP32,PSD,KCNC3,SHANK1,RGS7BP,EFNB3
GO: Cellular Component	GO:0044306	neuron projection terminus	2.82e-08	2.118e-05	8.471e-07	6.099e-06	26	257	BIN1,HCN3,SNCB,ATP1A3,CPLX2,SYP,BSN,GRIA2,GRIK5,GRIN1,SLC16A7,PNOC,SLC4A8,SEPTIN5,SLC32A1,CTNNA2,KCNA6,KCNC3,SNAP91,PTPRN,KCNMA1,RAB3A,DPYSL2,L1CAM,EFNB3,MACO1
GO: Cellular Component	GO:0030133	transport vesicle	3.599e-08	2.703e-05	1.04e-06	7.484e-06	37	472	MAP6,STX1B,NRSN2,SCAMP5,SYT13,BIN1,CNIH2,SCG3,SNAP25,KIF1A,MYO5A,SPTBN2,SYN2,SYP,SYT5,GNAS,BSN,GRIA2,GRIN1,PTPN5,ZNRF1,PAM,CHGA,VAMP3,VDAC1,SLC4A8,SEPTIN5,ATP6V1G1,CPE,SLC32A1,LAPTM5,SNAP91,PTPRN,SV2A,IQSEC1,RAB3A,ARFGEF3
GO: Cellular Component	GO:0008021	synaptic vesicle	4.514e-08	3.39e-05	1.255e-06	9.039e-06	26	263	STX1B,SCAMP5,BIN1,SNAP25,KIF1A,MYO5A,SPTBN2,SYN2,SYP,SYT5,BSN,GRIA2,GRIN1,PTPN5,ZNRF1,VAMP3,VDAC1,SLC4A8,SEPTIN5,ATP6V1G1,SLC32A1,SNAP91,PTPRN,SV2A,IQSEC1,RAB3A
GO: Cellular Component	GO:0070382	exocytic vesicle	5.227e-08	3.926e-05	1.402e-06	1.009e-05	27	283	STX1B,SCAMP5,SYT13,BIN1,SNAP25,KIF1A,MYO5A,SPTBN2,SYN2,SYP,SYT5,BSN,GRIA2,GRIN1,PTPN5,ZNRF1,VAMP3,VDAC1,SLC4A8,SEPTIN5,ATP6V1G1,SLC32A1,SNAP91,PTPRN,SV2A,IQSEC1,RAB3A
GO: Cellular Component	GO:0043197	dendritic spine	7.118e-08	5.345e-05	1.843e-06	1.327e-05	26	269	MAP1B,MAPT,PPFIA2,CNIH2,APBB1,ATP1A3,LRRC4,CDK5R1,ARC,BSN,CAMK2A,GRIA2,SRGAP2,GRIK5,GRIN1,PALM,SLC16A7,ARHGAP33,DNM3,CTNNA2,ARHGAP32,PSD,KCNC3,SHANK1,RGS7BP,EFNB3
GO: Cellular Component	GO:0098685	Schaffer collateral - CA1 synapse	1.625e-07	0.000122	4.067e-06	2.928e-05	16	114	APBB1,MYO5A,LRRC4,SYN2,SYP,BSN,CAMK2A,GRIA2,INA,SLC16A7,AKAP12,TUBB2B,SNAP91,IQSEC1,SHANK1,L1CAM
GO: Cellular Component	GO:0043194	axon initial segment	3.708e-07	0.0002785	8.984e-06	6.467e-05	7	18	MAP2,TRIM46,BIN1,NFASC,CNGA3,NAV1,KCNQ2
GO: Cellular Component	GO:0098982	GABA-ergic synapse	5.125e-07	0.0003849	1.203e-05	8.659e-05	15	109	RIMS1,GABRG3,GAP43,ARHGEF7,BSN,CAMK4,NRXN3,CNR1,NRG2,SLC32A1,RIMS2,MDGA2,LRRTM1,SV2A,IQSEC3
GO: Cellular Component	GO:0044304	main axon	7.487e-07	0.0005622	1.704e-05	0.0001227	13	84	MAP1B,MAP2,MAPT,TRIM46,BIN1,APBB1,SPOCK1,SPTBN1,NFASC,CNGA3,KCNC3,NAV1,KCNQ2
GO: Cellular Component	GO:0045211	postsynaptic membrane	1.517e-06	0.001139	3.35e-05	0.0002412	27	335	SIGMAR1,CNIH2,APBB1,NSG1,FAIM2,GABRG3,LRRC4,ARC,GRIA2,SRGAP2,GRIK5,GRIN1,SLC16A7,DNM3,CTNNA2,LRRTM1,PTPRF,KCNB1,PLPPR4,KCNC3,SNAP91,KCNMA1,SHANK1,IQSEC3,RGS7BP,LRRC4B,EFNB3
GO: Cellular Component	GO:0043195	terminal bouton	1.842e-06	0.001383	3.952e-05	0.0002845	16	136	SNCB,CPLX2,SYP,BSN,GRIA2,GRIK5,GRIN1,SLC16A7,SLC4A8,SEPTIN5,CTNNA2,KCNMA1,RAB3A,DPYSL2,L1CAM,EFNB3
GO: Cellular Component	GO:0099240	intrinsic component of synaptic membrane	2.309e-06	0.001734	4.817e-05	0.0003468	22	244	CNIH2,SNAP25,ATP1A3,ATP2B4,GABRG3,CADM3,LRRC4,GRIA2,GRIK5,GRIN1,SLC16A7,CNR1,LRRTM1,PTPRF,PLPPR4,KCNC3,KCNJ3,KCNMA1,RGS7BP,LRRC4B,EFNB1,EFNB3
GO: Cellular Component	GO:0034703	cation channel complex	5.855e-06	0.004397	0.0001188	0.0008556	21	239	CNIH2,KCNIP4,SNAP25,SCN3B,CACNB1,GRIA2,GRIK5,GRIN1,KCNB2,PKD2,MICU3,KCNA6,KCNB1,KCNC3,KCNJ3,KCNMA1,KCNQ2,DLG3,SHANK1,DPP6,MICU2
GO: Cellular Component	GO:0099569	presynaptic cytoskeleton	7.616e-06	0.00572	0.0001505	0.001084	5	11	RIMS1,SEPTIN3,BSN,RIMS2,RIMS3
GO: Cellular Component	GO:0099699	integral component of synaptic membrane	8.183e-06	0.006145	0.0001576	0.001134	20	225	CNIH2,ATP1A3,ATP2B4,GABRG3,CADM3,LRRC4,GRIA2,GRIK5,GRIN1,SLC16A7,CNR1,LRRTM1,PTPRF,PLPPR4,KCNC3,KCNJ3,KCNMA1,LRRC4B,EFNB1,EFNB3
GO: Cellular Component	GO:0043204	perikaryon	8.665e-06	0.006507	0.0001627	0.001171	19	207	MAP1B,SLC12A5,GAP43,CPLX2,CDK5R1,GRIA2,GRIK5,PTPN5,PAM,KCNB2,CNGA3,RBFOX3,CPE,KCNB1,KCNC3,PTPRN,KIF5A,RGS7BP,TTLL7
GO: Cellular Component	GO:0099146	intrinsic component of postsynaptic density membrane	1.51e-05	0.01134	0.0002766	0.001991	11	79	CNIH2,LRRC4,GRIA2,GRIK5,GRIN1,SLC16A7,PTPRF,PLPPR4,RGS7BP,LRRC4B,EFNB3
GO: Cellular Component	GO:0030658	transport vesicle membrane	1.871e-05	0.01405	0.0003271	0.002355	20	238	MAP6,SCAMP5,BIN1,CNIH2,SCG3,SYN2,SYP,SYT5,BSN,GRIA2,GRIN1,ZNRF1,PAM,VAMP3,CPE,SLC32A1,PTPRN,SV2A,RAB3A,ARFGEF3
GO: Cellular Component	GO:0098889	intrinsic component of presynaptic membrane	1.873e-05	0.01406	0.0003271	0.002355	14	128	SNAP25,ATP1A3,ATP2B4,CADM3,GRIA2,GRIK5,GRIN1,CNR1,KCNC3,KCNJ3,KCNMA1,RGS7BP,EFNB1,EFNB3
GO: Cellular Component	GO:0048788	cytoskeleton of presynaptic active zone	2.183e-05	0.0164	0.0003726	0.002683	4	7	RIMS1,BSN,RIMS2,RIMS3
GO: Cellular Component	GO:0098839	postsynaptic density membrane	2.368e-05	0.01778	0.0003951	0.002845	13	114	SIGMAR1,CNIH2,LRRC4,ARC,GRIA2,GRIK5,GRIN1,SLC16A7,PTPRF,PLPPR4,RGS7BP,LRRC4B,EFNB3
GO: Cellular Component	GO:0044302	dentate gyrus mossy fiber	2.798e-05	0.02101	0.0004567	0.003288	9	56	MAP1B,BSN,GRIK5,GRIN1,SLC16A7,MAPK8IP1,SLC4A8,CTNNA2,EFNB3
GO: Cellular Component	GO:0098688	parallel fiber to Purkinje cell synapse	3.425e-05	0.02572	0.0005473	0.00394	7	33	CADM3,SPTBN2,GRIN1,SLC16A7,CTNNA2,SNAP91,KCNJ3
GO: Cellular Component	GO:0005938	cell cortex	3.706e-05	0.02783	0.0005798	0.004174	25	355	MICAL3,TRAK1,PLA2G4C,RIMS1,SPTBN1,SPTBN2,GCK,PHLDB1,SEPTIN3,ARHGEF7,ARC,BSN,CAPN2,PKD2,EXOC6,SEPTIN5,AKAP12,KNCN,CTNNA2,RIMS2,ARHGAP32,RIMS3,KCNC3,FRY,DMTN
GO: Cellular Component	GO:0099061	integral component of postsynaptic density membrane	4.246e-05	0.03189	0.000644	0.004636	10	73	CNIH2,LRRC4,GRIA2,GRIK5,GRIN1,SLC16A7,PTPRF,PLPPR4,LRRC4B,EFNB3
GO: Cellular Component	GO:0031226	intrinsic component of plasma membrane	4.288e-05	0.0322	0.000644	0.004636	81	1818	KCNH7,RAMP1,SLC24A3,REEP2,ADCY3,SLC22A17,ADCY5,SLC12A5,SEMA6D,GJD3,SYT13,PLXNA3,CNIH2,HCN3,SLC7A1,SLC12A2,SLC22A4,KCNIP4,SNAP25,ATP1A3,ATP2B4,SCN3B,GABRG3,CADM3,NFASC,LRRC4,TNFRSF21,TSPAN9,MMP24,BMPR1B,GPR149,PCDHAC2,GRIA2,SLC35G2,GRIK5,GRIN1,OPRL1,PALM,PAM,PCDH1,SLC16A7,DCLK1,XPR1,GPR85,KCNB2,NRXN3,PKD2,HRH1,ECEL1,UPK2,CNR1,GPR151,LRP12,IFNAR2,SLC32A1,RAPGEF2,PRRG2,LRRTM1,LAPTM5,TMEM130,KCNA6,PT…
GO: Cellular Component	GO:1902495	transmembrane transporter complex	5.577e-05	0.04189	0.0008213	0.005913	24	342	CNIH2,KCNIP4,SNAP25,ATP1A3,SCN3B,GABRG3,CACNB1,GRIA2,GRIK5,GRIN1,KCNB2,PKD2,CNGA3,MICU3,KCNA6,KCNB1,KCNC3,KCNJ3,KCNMA1,KCNQ2,DLG3,SHANK1,DPP6,MICU2
GO: Cellular Component	GO:0019898	extrinsic component of membrane	6.397e-05	0.04804	0.0009239	0.006651	24	345	GNG8,ACADVL,APC2,BIN1,ANXA1,GNB5,DCHS1,SNAP25,KIF1A,SRC,SYN2,GNAO1,GNAS,BSN,GNG3,CYTH1,PIK3C2B,SNX10,CTNNA2,WIPI2,PSD,SNAP91,COQ4,SMAD7
GO: Cellular Component	GO:0005887	integral component of plasma membrane	7.692e-05	0.05777	0.00109	0.007847	77	1735	KCNH7,RAMP1,SLC24A3,REEP2,ADCY3,SLC22A17,ADCY5,SLC12A5,SEMA6D,GJD3,SYT13,PLXNA3,CNIH2,HCN3,SLC7A1,SLC12A2,SLC22A4,KCNIP4,SNAP25,ATP1A3,ATP2B4,SCN3B,GABRG3,CADM3,NFASC,LRRC4,TNFRSF21,TSPAN9,MMP24,BMPR1B,GPR149,PCDHAC2,GRIA2,SLC35G2,GRIK5,GRIN1,OPRL1,PAM,PCDH1,SLC16A7,DCLK1,GPR85,KCNB2,NRXN3,PKD2,HRH1,ECEL1,UPK2,CNR1,GPR151,LRP12,IFNAR2,SLC32A1,RAPGEF2,PRRG2,LRRTM1,LAPTM5,TMEM130,KCNA6,PTPRF,KCNB1,…
GO: Cellular Component	GO:0098948	intrinsic component of postsynaptic specialization membrane	8.947e-05	0.06719	0.001244	0.008958	12	112	CNIH2,LRRC4,GRIA2,GRIK5,GRIN1,SLC16A7,LRRTM1,PTPRF,PLPPR4,RGS7BP,LRRC4B,EFNB3
GO: Cellular Component	GO:0031312	extrinsic component of organelle membrane	9.391e-05	0.07053	0.001282	0.009232	9	65	ACADVL,BIN1,ANXA1,KIF1A,SYN2,SNX10,PSD,SNAP91,COQ4
GO: Cellular Component	GO:0031252	cell leading edge	9.628e-05	0.07231	0.001291	0.009296	29	469	MAP2,MAPT,APC2,SLC12A5,TUBB3,EVL,PSD2,APBB1,SNAP25,GABRG3,MYO5A,SPTBN1,SRC,ARHGEF7,SYNE2,GNAS,STMN2,SRCIN1,SRGAP2,GRIN1,DPP9,PALM,KLHL2,PKD2,CTNNA2,PSD,KCNB1,KCNC3,TESC
GO: Cellular Component	GO:1990351	transporter complex	0.0001086	0.08157	0.001431	0.0103	24	357	CNIH2,KCNIP4,SNAP25,ATP1A3,SCN3B,GABRG3,CACNB1,GRIA2,GRIK5,GRIN1,KCNB2,PKD2,CNGA3,MICU3,KCNA6,KCNB1,KCNC3,KCNJ3,KCNMA1,KCNQ2,DLG3,SHANK1,DPP6,MICU2
GO: Cellular Component	GO:0099738	cell cortex region	0.0001235	0.09275	0.001548	0.01115	8	53	RIMS1,GCK,PHLDB1,BSN,PKD2,CTNNA2,RIMS2,RIMS3
GO: Cellular Component	GO:0099634	postsynaptic specialization membrane	0.0001251	0.09393	0.001548	0.01115	14	152	SIGMAR1,CNIH2,LRRC4,ARC,GRIA2,GRIK5,GRIN1,SLC16A7,LRRTM1,PTPRF,PLPPR4,RGS7BP,LRRC4B,EFNB3
GO: Cellular Component	GO:0099056	integral component of presynaptic membrane	0.0001256	0.09434	0.001548	0.01115	12	116	ATP1A3,ATP2B4,CADM3,GRIA2,GRIK5,GRIN1,CNR1,KCNC3,KCNJ3,KCNMA1,EFNB1,EFNB3
GO: Cellular Component	GO:0120111	neuron projection cytoplasm	0.0001258	0.09445	0.001548	0.01115	11	99	MAP2,MAPT,TRIM46,BLOC1S2,TRAK1,KIF1A,ARC,BSN,CAMK2A,GRIA2,KIF5A
GO: Cellular Component	GO:0034702	ion channel complex	0.0001446	0.1086	0.00175	0.0126	22	319	CNIH2,KCNIP4,SNAP25,SCN3B,GABRG3,CACNB1,GRIA2,GRIK5,GRIN1,KCNB2,PKD2,MICU3,KCNA6,KCNB1,KCNC3,KCNJ3,KCNMA1,KCNQ2,DLG3,SHANK1,DPP6,MICU2
GO: Cellular Component	GO:0099501	exocytic vesicle membrane	0.0001491	0.112	0.00175	0.0126	13	136	SCAMP5,BIN1,SYN2,SYP,SYT5,BSN,GRIA2,GRIN1,ZNRF1,VAMP3,SLC32A1,SV2A,RAB3A
GO: Cellular Component	GO:0030672	synaptic vesicle membrane	0.0001491	0.112	0.00175	0.0126	13	136	SCAMP5,BIN1,SYN2,SYP,SYT5,BSN,GRIA2,GRIN1,ZNRF1,VAMP3,SLC32A1,SV2A,RAB3A
GO: Cellular Component	GO:0031253	cell projection membrane	0.0001531	0.1149	0.001768	0.01273	25	388	MAP2,MAPT,APC2,SLC12A5,PSD2,SLC12A2,GABRG3,GAP43,SPTBN1,SRC,SYNE2,GRIN1,PALM,PDE6B,PKD2,NDRG4,PSD,KCNB1,PTPRH,KCNC3,TESC,DPEP1,TXNDC15,RDH11,DMTN
GO: Cellular Component	GO:0097457	hippocampal mossy fiber	0.0001614	0.1212	0.001836	0.01322	8	55	MAP1B,BSN,GRIK5,GRIN1,SLC16A7,SLC4A8,CTNNA2,EFNB3
GO: Cellular Component	GO:0034705	potassium channel complex	0.0001646	0.1236	0.001844	0.01328	11	102	KCNIP4,SNAP25,GRIK5,KCNB2,KCNA6,KCNB1,KCNC3,KCNJ3,KCNMA1,KCNQ2,DPP6
GO: Cellular Component	GO:0098831	presynaptic active zone cytoplasmic component	0.0002063	0.1549	0.002278	0.0164	5	20	RIMS1,BSN,CTNNA2,RIMS2,RIMS3
GO: Cellular Component	GO:1990769	proximal neuron projection	0.0002244	0.1685	0.002443	0.01759	3	5	MAP2,TRIM46,SYT5
GO: Cellular Component	GO:0099060	integral component of postsynaptic specialization membrane	0.0002317	0.174	0.002486	0.0179	11	106	CNIH2,LRRC4,GRIA2,GRIK5,GRIN1,SLC16A7,LRRTM1,PTPRF,PLPPR4,LRRC4B,EFNB3
GO: Cellular Component	GO:0008076	voltage-gated potassium channel complex	0.0002531	0.1901	0.002677	0.01928	10	90	KCNIP4,SNAP25,KCNB2,KCNA6,KCNB1,KCNC3,KCNJ3,KCNMA1,KCNQ2,DPP6
GO: Cellular Component	GO:0031313	extrinsic component of endosome membrane	0.0002753	0.2068	0.002872	0.02067	4	12	ANXA1,SNX10,PSD,SNAP91
GO: Cellular Component	GO:0031256	leading edge membrane	0.0005217	0.3918	0.005368	0.03864	15	195	MAP2,MAPT,APC2,SLC12A5,PSD2,GABRG3,SPTBN1,SRC,SYNE2,GRIN1,PALM,PSD,KCNB1,KCNC3,TESC
GO: Cellular Component	GO:0099091	postsynaptic specialization, intracellular component	0.0006833	0.5132	0.006935	0.04993	6	38	SH3GL3,SRC,CTNNA2,PSD,IQSEC1,DLG3
GO: Cellular Component	GO:0045180	basal cortex	0.0007524	0.565	0.007534	0.05424	3	7	GCK,PHLDB1,PKD2
GO: Cellular Component	GO:0044298	cell body membrane	0.0009052	0.6798	0.008876	0.0639	6	40	SLC12A2,ATP1A3,KCNB2,SLC4A8,KCNB1,KCNC3
GO: Cellular Component	GO:0060077	inhibitory synapse	0.0009101	0.6835	0.008876	0.0639	5	27	RIMS1,BSN,SLC32A1,RIMS2,IQSEC3
GO: Cellular Component	GO:0098992	neuronal dense core vesicle	0.0009239	0.6939	0.008896	0.06404	4	16	KIF1A,SYT5,CHGA,SCG2
GO: Cellular Component	GO:0032589	neuron projection membrane	0.001136	0.853	0.0108	0.07773	8	73	MAPT,SLC12A5,GABRG3,SPTBN1,GRIN1,PALM,KCNB1,KCNC3
GO: Cellular Component	GO:0098845	postsynaptic endosome	0.001181	0.8869	0.01095	0.07883	4	17	SH3GL3,NSG1,ARC,PSD
GO: Cellular Component	GO:0033268	node of Ranvier	0.001181	0.8869	0.01095	0.07883	4	17	BIN1,SPOCK1,NFASC,KCNQ2
GO: Cellular Component	GO:0005768	endosome	0.001232	0.9256	0.01129	0.08126	47	1033	RAB9B,ADCY5,SCAMP5,BIN1,ANXA1,SH3GL3,BLOC1S2,RNF11,TRAK1,NSG2,NSG1,SMPD1,SNAP25,MYO5A,ATP8A2,SPTBN2,SRC,DNER,ARC,SYT5,GNAS,STMN2,PAK3,ZNRF1,TRIO,GPR135,EIPR1,VAMP3,RAB33A,SUN2,SNX10,MAGEL2,RAPGEF2,RAB11FIP3,ARHGAP32,PSD,RNF144A,PTPRF,SNAP91,PTPRN,CLVS2,RABGAP1L,RAB3A,TRAPPC9,MVB12B,L1CAM,OPTN
GO: Cellular Component	GO:0044327	dendritic spine head	0.001484	1	0.01338	0.09634	4	18	ATP1A3,SRGAP2,DNM3,RGS7BP
GO: Cellular Component	GO:0097440	apical dendrite	0.001497	1	0.01338	0.09634	5	30	MAP1B,MAP2,CPEB3,OSBP2,KIF5A
GO: Cellular Component	GO:0019897	extrinsic component of plasma membrane	0.001538	1	0.01358	0.0978	14	195	GNG8,APC2,ANXA1,GNB5,DCHS1,SNAP25,SRC,GNAO1,GNAS,GNG3,CYTH1,CTNNA2,SNAP91,SMAD7
GO: Cellular Component	GO:0098888	extrinsic component of presynaptic membrane	0.00173	1	0.01493	0.1075	3	9	CYTH1,CTNNA2,SNAP91
GO: Cellular Component	GO:0014731	spectrin-associated cytoskeleton	0.00173	1	0.01493	0.1075	3	9	SPTBN1,SPTBN2,DMTN
GO: Cellular Component	GO:1904115	axon cytoplasm	0.001752	1	0.01495	0.1076	7	61	MAPT,TRIM46,BLOC1S2,TRAK1,KIF1A,BSN,KIF5A
GO: Cellular Component	GO:0098936	intrinsic component of postsynaptic membrane	0.001919	1	0.01619	0.1166	13	178	CNIH2,LRRC4,GRIA2,GRIK5,GRIN1,SLC16A7,LRRTM1,PTPRF,PLPPR4,KCNC3,RGS7BP,LRRC4B,EFNB3
GO: Cellular Component	GO:0005884	actin filament	0.001973	1	0.01646	0.1185	28	540	MAP2,APC2,TUBB3,CORO2B,FGF13,ANXA1,MYO18A,APBB1,ZSWIM6,SNAP25,DAAM1,MYO5A,GAP43,SRC,NFASC,GCK,SYNE2,MYO18B,SRCIN1,PALM,KLHL2,PKD2,SEPTIN5,CORO2A,KNCN,PTPRH,DPEP1,DMTN
GO: Cellular Component	GO:0099092	postsynaptic density, intracellular component	0.002018	1	0.01665	0.1199	5	32	SH3GL3,CTNNA2,PSD,IQSEC1,DLG3
GO: Cellular Component	GO:0015629	actin cytoskeleton	0.002082	1	0.01699	0.1224	39	837	MAP2,APC2,TUBB3,CORO2B,FGF13,BIN1,ANXA1,MYO18A,APBB1,ZSWIM6,SNAP25,DAAM1,ABLIM2,SAMD14,MYO5A,GAP43,SPTBN1,SPTBN2,SRC,NFASC,GCK,SYNE2,ARC,MYO18B,CAPN2,SRCIN1,PALM,KLHL2,PKD2,CNR1,SEPTIN5,CORO2A,KNCN,CTNNA2,ARHGAP32,PTPRH,DPEP1,RARA,DMTN
GO: Cellular Component	GO:0048787	presynaptic active zone membrane	0.002139	1	0.01727	0.1243	6	47	STX1B,SNAP25,ATP2B4,STXBP1,SNAP91,KCNMA1
GO: Cellular Component	GO:0044292	dendrite terminus	0.002246	1	0.01781	0.1282	4	20	MAP2,MAPK8IP1,SLC32A1,L1CAM
GO: Cellular Component	GO:0030175	filopodium	0.002253	1	0.01781	0.1282	10	119	MAP2,TUBB3,FGF13,APBB1,SNAP25,MYO5A,GAP43,SYNE2,SRCIN1,PALM
GO: Cellular Component	GO:0099617	matrix side of mitochondrial inner membrane	0.002415	1	0.01889	0.136	2	3	COA8,BDH1
GO: Cellular Component	GO:0048471	perinuclear region of cytoplasm	0.002508	1	0.01942	0.1398	39	846	MAP1B,MAP6,AQP11,APC2,APBB1,CYFIP2,TRAK1,ZDHHC19,SNAP25,SPTBN2,SRC,BCL2,CDK5R1,STXBP1,SYP,SYT5,GNAS,CAPN2,STMN2,TESK1,PAM,CHGA,VAMP3,OSBP2,MAPK8IP1,EXOC6,CPD,PPIB,DNM3,RAPGEF2,CTIF,LAPTM5,KCNMA1,KIF5A,RAB3A,CALN1,RARA,OPTN,DMTN
GO: Cellular Component	GO:1905360	GTPase complex	0.00266	1	0.02018	0.1453	5	34	GNG8,GNB5,GNAO1,GNAS,GNG3
GO: Cellular Component	GO:0005834	heterotrimeric G-protein complex	0.00266	1	0.02018	0.1453	5	34	GNG8,GNB5,GNAO1,GNAS,GNG3
GO: Cellular Component	GO:0098686	hippocampal mossy fiber to CA3 synapse	0.002944	1	0.02168	0.1561	6	50	BSN,GRIK5,GRIN1,SLC16A7,CTNNA2,EFNB3
GO: Cellular Component	GO:0097464	thorny excrescence	0.002944	1	0.02168	0.1561	6	50	BSN,GRIK5,GRIN1,SLC16A7,CTNNA2,EFNB3
GO: Cellular Component	GO:0032590	dendrite membrane	0.002944	1	0.02168	0.1561	6	50	SLC12A5,GABRG3,GRIN1,PALM,KCNB1,KCNC3
GO: Cellular Component	GO:0005802	trans-Golgi network	0.003101	1	0.02261	0.1628	17	280	SCAMP5,MYO18A,NSG2,NSG1,SNAP25,MMP24,PCSK1N,GNAS,BSN,PAM,EIPR1,VAMP3,CPD,CLVS2,TRAPPC9,CALN1,OPTN
GO: Cellular Component	GO:0031045	dense core granule	0.003439	1	0.02483	0.1788	5	36	KIF1A,SYT5,CHGA,CPE,SCG2
GO: Cellular Component	GO:0099055	integral component of postsynaptic membrane	0.003549	1	0.02534	0.1824	12	169	CNIH2,LRRC4,GRIA2,GRIK5,GRIN1,SLC16A7,LRRTM1,PTPRF,PLPPR4,KCNC3,LRRC4B,EFNB3
GO: Cellular Component	GO:1990026	hippocampal mossy fiber expansion	0.003595	1	0.02534	0.1824	6	52	BSN,GRIK5,GRIN1,SLC16A7,CTNNA2,EFNB3
GO: Cellular Component	GO:0030027	lamellipodium	0.00361	1	0.02534	0.1824	14	214	APC2,TUBB3,EVL,APBB1,SNAP25,ARHGEF7,SYNE2,STMN2,SRCIN1,SRGAP2,KLHL2,PKD2,CTNNA2,TESC
GO: Cellular Component	GO:0043198	dendritic shaft	0.003861	1	0.02676	0.1926	7	70	MAP2,SLC12A5,CNIH2,JPH4,GRIA2,DLG3,RGS7BP
GO: Cellular Component	GO:0032809	neuronal cell body membrane	0.003884	1	0.02676	0.1926	5	37	ATP1A3,KCNB2,SLC4A8,KCNB1,KCNC3
GO: Cellular Component	GO:0044294	dendritic growth cone	0.004249	1	0.02901	0.2088	3	12	MAP2,MAPK8IP1,L1CAM
GO: Cellular Component	GO:0070033	synaptobrevin 2-SNAP-25-syntaxin-1a-complexin II complex	0.004736	1	0.03194	0.23	2	4	SNAP25,CPLX2
GO: Cellular Component	GO:0008328	ionotropic glutamate receptor complex	0.004764	1	0.03194	0.23	6	55	CNIH2,GRIA2,GRIK5,GRIN1,DLG3,SHANK1
GO: Cellular Component	GO:0099568	cytoplasmic region	0.005239	1	0.03482	0.2507	22	421	MAP2,MAPT,SPA17,TRIM46,BLOC1S2,TRAK1,KIFAP3,RIMS1,ATP2B4,KIF1A,GCK,PHLDB1,ARC,BSN,CAMK2A,GRIA2,PKD2,KNCN,CTNNA2,RIMS2,RIMS3,KIF5A
GO: Cellular Component	GO:0005794	Golgi apparatus	0.005453	1	0.03592	0.2586	67	1710	MAN2A2,MAP6,APC2,RTN3,LMTK3,GALNT16,ADCY3,GASK1B,SEMA6D,CSGALNACT2,MTUS1,SCAMP5,TPST1,CNIH2,MYO18A,ST8SIA1,KIFAP3,HABP4,NSG2,NSG1,ZDHHC19,SNAP25,ATP1A3,TVP23A,SDCBP2,FAIM2,B4GALNT1,MYO5A,ATP8A2,SPTBN2,MMP24,PCSK1N,GNAS,BSN,B4GAT1,CAPN2,STMN2,SLC35G2,ENTPD6,ZDHHC22,PAM,XPR1,CYTH1,EIPR1,VAMP3,RAB33A,PKD2,RAB6D,MINK1,CPD,CPE,ENTPD4,PDE4DIP,DNM3,SDC3,ARHGAP32,RNF144A,STMN4,TMEM130,PTPRN,CLVS2,RABGAP1…
GO: Cellular Component	GO:0098878	neurotransmitter receptor complex	0.005684	1	0.03712	0.2672	6	57	CNIH2,GRIA2,GRIK5,GRIN1,DLG3,SHANK1
GO: Cellular Component	GO:0032588	trans-Golgi network membrane	0.006735	1	0.0436	0.3139	8	97	SCAMP5,NSG2,NSG1,MMP24,GNAS,VAMP3,CLVS2,CALN1
GO: Cellular Component	GO:0032153	cell division site	0.007001	1	0.04494	0.3235	7	78	KLHDC8B,PSD2,SEPTIN3,ZFYVE19,SEPTIN5,RAB11FIP3,PSD
GO: Cellular Component	GO:0031594	neuromuscular junction	0.007155	1	0.04554	0.3278	8	98	STX1B,APBB1,SPOCK1,CDK5R1,SYP,CYTH1,KCNC3,SV2A
GO: Cellular Component	GO:0032154	cleavage furrow	0.007299	1	0.04607	0.3316	6	60	KLHDC8B,PSD2,ZFYVE19,SEPTIN5,RAB11FIP3,PSD
GO: Cellular Component	GO:0044295	axonal growth cone	0.007454	1	0.04665	0.3359	5	43	MAPT,TRAK1,SNAP25,MAPK8IP1,L1CAM
GO: Cellular Component	GO:0044316	cone cell pedicle	0.007744	1	0.04754	0.3423	2	5	HCN3,SLC32A1
GO: Cellular Component	GO:0044307	dendritic branch	0.007744	1	0.04754	0.3423	2	5	MAP2,GRIN1
GO: Cellular Component	GO:0098791	Golgi apparatus subcompartment	0.007787	1	0.04754	0.3423	40	935	MAN2A2,RTN3,LMTK3,GALNT16,GASK1B,CSGALNACT2,SCAMP5,TPST1,CNIH2,MYO18A,ST8SIA1,NSG2,NSG1,ZDHHC19,SNAP25,TVP23A,B4GALNT1,SPTBN2,MMP24,PCSK1N,GNAS,BSN,B4GAT1,ENTPD6,ZDHHC22,PAM,CYTH1,EIPR1,VAMP3,RAB33A,CPD,ENTPD4,ARHGAP32,TMEM130,CLVS2,TRAPPC9,CALN1,ST8SIA3,ATL1,OPTN
GO: Cellular Component	GO:0005652	nuclear lamina	0.008243	1	0.04992	0.3594	3	15	STX1B,SUV39H1,HLCS
Pathway	1268763	Neuronal System	4.798e-12	1.012e-08	1.012e-08	8.334e-08	37	351	KCNH7,GNG8,RPS6KA2,RTN3,ADCY3,ADCY5,PPFIA2,HCN3,GNB5,RIMS1,SNAP25,GABRG3,STXBP1,SYN2,GNG3,CACNB1,CAMK4,CAMK2A,GRIA2,GRIK5,GRIN1,KCNB2,NRXN3,NRXN2,SLC32A1,LRRTM1,KCNA6,PTPRF,KCNB1,KCNC3,KCNJ3,KCNMA1,KCNQ2,DLG3,RAB3A,SHANK1,EPB41L1
Pathway	1268766	Transmission across Chemical Synapses	5.899e-08	0.0001245	6.223e-05	0.0005123	23	218	GNG8,RPS6KA2,ADCY3,ADCY5,PPFIA2,GNB5,RIMS1,SNAP25,GABRG3,STXBP1,SYN2,GNG3,CACNB1,CAMK4,CAMK2A,GRIA2,GRIK5,GRIN1,SLC32A1,KCNJ3,DLG3,RAB3A,EPB41L1
Pathway	1270303	Axon guidance	4.191e-07	0.0008843	0.0002948	0.002427	38	554	RPS6KA2,SEMA6D,PLXNA3,EVL,ABLIM2,SCN3B,GAP43,SPTBN1,SPTBN2,SRC,NFASC,CDK5R1,ARHGEF7,CACNB1,CAMK2A,KSR2,GRB10,SRGAP2,GRIN1,ARHGAP39,PAK3,TRIO,SHC2,NRG2,DNM3,RAPGEF2,DPYSL5,KCNQ2,DLG3,DPYSL2,DUSP1,DUSP4,PAK5,L1CAM,DUSP8,EFNA3,EFNB1,EFNB3
Pathway	M39457	Synaptic Vesicle Pathway	1.62e-06	0.003419	0.0008546	0.007035	10	52	STX1B,RIMS1,SNAP25,CPLX2,STXBP1,SYN2,SYP,SLC32A1,DNM3,RAB3A
Pathway	P05734	Synaptic vesicle trafficking	2.296e-06	0.004845	0.000969	0.007977	7	23	STX1B,RIMS1,STXBP1,SYP,SYT5,RIMS2,RAB3A
Pathway	M22001	Synaptic Proteins at the Synaptic Junction	6.913e-06	0.01459	0.002084	0.01715	6	18	LOC101928847,SPTBN1,NFASC,GRIN1,NRXN3,DLG3
Pathway	1268770	Serotonin Neurotransmitter Release Cycle	6.913e-06	0.01459	0.002084	0.01715	6	18	PPFIA2,RIMS1,SNAP25,STXBP1,SYN2,RAB3A
Pathway	M39804	Fragile X Syndrome	9.008e-06	0.01901	0.002376	0.01956	14	122	MAP1B,ALDH3A2,SH3GL3,CYFIP2,SRC,ARC,CAMK4,CAMK2A,GRIA2,GRIN1,PTPN5,CNR1,ARHGAP32,SHANK1
Pathway	P00039	Metabotropic glutamate receptor group III pathway	1.146e-05	0.02418	0.002687	0.02212	10	64	GNG8,STX1B,GNB5,SNAP25,GNG3,CACNB1,GRIA2,GRIK5,GRIN1,VAMP3
Pathway	698773	Circadian entrainment	1.646e-05	0.03473	0.003473	0.02859	12	96	GNG8,ADCY3,ADCY5,FOS,GNB5,GNAO1,GNAS,GNG3,CAMK2A,GRIA2,GRIN1,KCNJ3
Pathway	1268786	Neurotransmitter Receptor Binding And Downstream Transmission In The Postsynaptic Cell	1.82e-05	0.03841	0.003492	0.02875	15	147	GNG8,RPS6KA2,ADCY3,ADCY5,GNB5,GABRG3,GNG3,CAMK4,CAMK2A,GRIA2,GRIK5,GRIN1,KCNJ3,DLG3,EPB41L1
Pathway	213818	Glutamatergic synapse	2.012e-05	0.04246	0.003538	0.02912	13	114	GNG8,ADCY3,ADCY5,PLA2G4C,GNB5,GNAO1,GNAS,GNG3,GRIA2,GRIK5,GRIN1,KCNJ3,SHANK1
Pathway	537443	Retrograde endocannabinoid signaling	2.766e-05	0.05836	0.004216	0.0347	12	101	GNG8,ADCY3,ADCY5,GNB5,RIMS1,GABRG3,GNAO1,GNG3,GRIA2,CNR1,SLC32A1,KCNJ3
Pathway	P00040	Metabotropic glutamate receptor group II pathway	2.797e-05	0.05902	0.004216	0.0347	8	44	GNG8,STX1B,GNB5,SNAP25,GNAO1,GNG3,CACNB1,VAMP3
Pathway	1270323	L1CAM interactions	3.056e-05	0.06448	0.004299	0.03539	12	102	RPS6KA2,SCN3B,GAP43,SPTBN1,SPTBN2,SRC,NFASC,DNM3,KCNQ2,DLG3,DPYSL2,L1CAM
Pathway	1268772	Dopamine Neurotransmitter Release Cycle	3.333e-05	0.07033	0.004396	0.03619	6	23	PPFIA2,RIMS1,SNAP25,STXBP1,SYN2,RAB3A
Pathway	1427849	Protein-protein interactions at synapses	3.749e-05	0.0791	0.004447	0.03661	10	73	RTN3,STXBP1,GRIN1,NRXN3,NRXN2,LRRTM1,PTPRF,DLG3,SHANK1,EPB41L1
Pathway	83065	Axon guidance	3.794e-05	0.08005	0.004447	0.03661	16	175	SEMA6D,PLXNA3,ABLIM2,SRC,LRRC4,BMPR1B,CAMK2A,SRGAP2,PAK3,DPYSL5,DPYSL2,PAK5,L1CAM,EFNA3,EFNB1,EFNB3
Pathway	M39691	Brain-Derived Neurotrophic Factor (BDNF) signaling pathway	5.904e-05	0.1246	0.006556	0.05397	14	144	MAPT,FOS,SRC,STAT5B,CDK5R1,CAMK4,CAMK2A,GRIA2,GRIN1,SHC2,CNR1,PTPRF,RAB3A,DPYSL2
Pathway	373900	Synaptic vesicle cycle	6.547e-05	0.1381	0.006907	0.05686	9	63	STX1B,RIMS1,SNAP25,CPLX2,STXBP1,ATP6V1G1,SLC32A1,DNM3,RAB3A
Pathway	217716	Cholinergic synapse	7.75e-05	0.1635	0.007787	0.0641	12	112	GNG8,ADCY3,ADCY5,FOS,GNB5,BCL2,GNAO1,GNG3,CAMK4,CAMK2A,KCNJ3,KCNQ2
Pathway	1268773	Acetylcholine Neurotransmitter Release Cycle	8.302e-05	0.1752	0.007962	0.06555	5	17	PPFIA2,RIMS1,SNAP25,STXBP1,RAB3A
Pathway	P00043	Muscarinic acetylcholine receptor 2 and 4 signaling pathway	0.000112	0.2363	0.009477	0.07802	8	53	GNG8,STX1B,GNB5,SNAP25,GNAO1,GNG3,VAMP3,KCNJ3
Pathway	PW:0000674	insulin secretion pathway	0.0001123	0.2369	0.009477	0.07802	5	18	SNAP25,GCK,STXBP1,KCNB1,RAB3A
Pathway	1268769	Norepinephrine Neurotransmitter Release Cycle	0.0001123	0.2369	0.009477	0.07802	5	18	PPFIA2,RIMS1,SNAP25,STXBP1,RAB3A
Pathway	1268821	Potassium Channels	0.0001209	0.2551	0.009811	0.08076	11	100	KCNH7,GNG8,HCN3,GNG3,KCNB2,KCNA6,KCNB1,KCNC3,KCNJ3,KCNMA1,KCNQ2
Pathway	777534	Insulin secretion	0.0001397	0.2947	0.01047	0.08619	10	85	ADCY3,ADCY5,SNAP25,ATP1A3,GCK,GNAS,CAMK2A,RIMS2,KCNMA1,RAB3A
Pathway	P00042	Muscarinic acetylcholine receptor 1 and 3 signaling pathway	0.0001465	0.309	0.01047	0.08619	8	55	GNG8,STX1B,GNB5,SNAP25,GNG3,GRIN1,VAMP3,KCNQ2
Pathway	1268774	GABA synthesis, release, reuptake and degradation	0.0001489	0.3141	0.01047	0.08619	5	19	RIMS1,SNAP25,STXBP1,SLC32A1,RAB3A
Pathway	1270333	Ephrin signaling	0.0001489	0.3141	0.01047	0.08619	5	19	SRC,ARHGEF7,PAK3,EFNB1,EFNB3
Pathway	1270325	Interaction between L1 and Ankyrins	0.0001658	0.3498	0.01128	0.09289	6	30	SCN3B,SPTBN1,SPTBN2,NFASC,KCNQ2,L1CAM
Pathway	377263	GABAergic synapse	0.0001869	0.3943	0.01232	0.1014	10	88	GNG8,ADCY3,ADCY5,SLC12A5,GNB5,GABRG3,SRC,GNAO1,GNG3,SLC32A1
Pathway	P05916	Opioid prodynorphin pathway	0.0002412	0.5089	0.01447	0.1191	6	32	GNG8,GNB5,SNAP25,GNAO1,GNG3,VAMP3
Pathway	P05917	Opioid proopiomelanocortin pathway	0.0002412	0.5089	0.01447	0.1191	6	32	GNG8,GNB5,SNAP25,GNAO1,GNG3,VAMP3
Pathway	1427850	Interactions of neurexins and neuroligins at synapses	0.0002417	0.51	0.01447	0.1191	8	59	STXBP1,GRIN1,NRXN3,NRXN2,LRRTM1,DLG3,SHANK1,EPB41L1
Pathway	552665	Morphine addiction	0.0002468	0.5208	0.01447	0.1191	10	91	GNG8,ADCY3,ADCY5,GNB5,GABRG3,GNAO1,GNAS,GNG3,SLC32A1,KCNJ3
Pathway	P00037	Ionotropic glutamate receptor pathway	0.000286	0.6034	0.01631	0.1342	7	46	SNAP25,CAMK2A,GRIA2,GRIK5,GRIN1,VAMP3,SHANK1
Pathway	M5539	Axon guidance	0.0002983	0.6294	0.01656	0.1364	12	129	SEMA6D,PLXNA3,ABLIM2,SRGAP2,PAK3,DPYSL5,DPYSL2,PAK5,L1CAM,EFNA3,EFNB1,EFNB3
Pathway	469199	Dopaminergic synapse	0.0003204	0.6761	0.01734	0.1427	12	130	GNG8,ADCY5,FOS,GNB5,GNAO1,GNAS,GNG3,CAMK2A,GRIA2,PPP2R2B,KCNJ3,KIF5A
Pathway	M39875	Disruption of postsynaptic signalling by CNV	0.0003412	0.72	0.018	0.1482	6	34	ARC,CAMK2A,GRIN1,NRXN3,NRXN2,SHANK1
Pathway	1270102	Regulation of insulin secretion	0.0004203	0.8868	0.02144	0.1765	9	80	GNG8,ADCY5,GNB5,SNAP25,STXBP1,SYT5,GNAS,GNG3,KCNB1
Pathway	M39566	Regulation of Microtubule Cytoskeleton	0.0004267	0.9003	0.02144	0.1765	7	49	MAP1B,MAPT,MARK1,SRC,CAMK4,TRIO,DPYSL2
Pathway	1268771	Glutamate Neurotransmitter Release Cycle	0.0004842	1	0.02376	0.1956	5	24	PPFIA2,RIMS1,SNAP25,STXBP1,RAB3A
Pathway	1268768	Neurotransmitter Release Cycle	0.0005478	1	0.02627	0.2163	7	51	PPFIA2,RIMS1,SNAP25,STXBP1,SYN2,SLC32A1,RAB3A
Pathway	1269944	Aquaporin-mediated transport	0.0006179	1	0.02897	0.2385	7	52	GNG8,AQP11,ADCY3,ADCY5,GNB5,GNAS,GNG3
Pathway	547607	Amphetamine addiction	0.0006458	1	0.02962	0.2439	8	68	ADCY5,FOS,ARC,GNAS,CAMK4,CAMK2A,GRIA2,GRIN1
Pathway	P04379	Beta3 adrenergic receptor signaling pathway	0.0007153	1	0.03211	0.2644	5	26	GNG8,GNB5,SNAP25,GNG3,VAMP3
Pathway	1269706	mRNA Editing: A to I Conversion	0.0008244	1	0.03479	0.2864	2	2	ADAR,ADARB1
Pathway	1269707	Formation of editosomes by ADAR proteins	0.0008244	1	0.03479	0.2864	2	2	ADAR,ADARB1
Pathway	1269708	C6 deamination of adenosine	0.0008244	1	0.03479	0.2864	2	2	ADAR,ADARB1
Pathway	P04391	Oxytocin receptor mediated signaling pathway	0.0008716	1	0.03573	0.2941	7	55	GNG8,GNB5,SNAP25,PLCL2,GNG3,CACNB1,VAMP3
Pathway	1270310	CRMPs in Sema3A signaling	0.0008805	1	0.03573	0.2941	4	16	PLXNA3,CDK5R1,DPYSL5,DPYSL2
Pathway	1268798	Activation of NMDA receptor upon glutamate binding and postsynaptic events	0.0009656	1	0.03844	0.3164	6	41	RPS6KA2,ADCY3,CAMK4,CAMK2A,GRIA2,GRIN1
Pathway	1270107	Glucagon-like Peptide-1 (GLP1) regulates insulin secretion	0.0011	1	0.04298	0.3538	6	42	GNG8,ADCY5,GNB5,GNAS,GNG3,KCNB1
Pathway	P04394	Thyrotropin-releasing hormone receptor signaling pathway	0.001201	1	0.04318	0.3555	7	58	GNG8,GNB5,SNAP25,PLCL2,GNG3,CACNB1,VAMP3
Pathway	1270101	Integration of energy metabolism	0.001201	1	0.04318	0.3555	10	111	GNG8,ADCY3,ADCY5,GNB5,SNAP25,STXBP1,SYT5,GNAS,GNG3,KCNB1
Pathway	1268696	Prefoldin mediated transfer of substrate to CCT/TriC	0.001204	1	0.04318	0.3555	5	29	TUBB3,TUBA1C,TUBB2A,VBP1,TUBB2B
Pathway	1270324	Recycling pathway of L1	0.001204	1	0.04318	0.3555	5	29	RPS6KA2,SRC,DNM3,DPYSL2,L1CAM
Pathway	1269946	Vasopressin regulates renal water homeostasis via Aquaporins	0.001248	1	0.04318	0.3555	6	43	GNG8,ADCY3,ADCY5,GNB5,GNAS,GNG3
Pathway	P04377	Beta1 adrenergic receptor signaling pathway	0.001248	1	0.04318	0.3555	6	43	GNG8,GNB5,SNAP25,GNG3,CACNB1,VAMP3
Pathway	P04378	Beta2 adrenergic receptor signaling pathway	0.001248	1	0.04318	0.3555	6	43	GNG8,GNB5,SNAP25,GNG3,CACNB1,VAMP3
Pathway	M39329	Calcium Regulation in the Cardiac Cell	0.001297	1	0.04415	0.3634	12	152	GNG8,ADCY3,ADCY5,GNB5,GNAO1,GNAS,GNG3,CACNB1,CAMK4,CAMK2A,KCNB1,KCNJ3
Pathway	1268830	Voltage gated Potassium channels	0.001412	1	0.04656	0.3833	6	44	KCNH7,KCNB2,KCNA6,KCNB1,KCNC3,KCNQ2
Pathway	P04380	Cortocotropin releasing factor receptor signaling pathway	0.001412	1	0.04656	0.3833	5	30	GNG8,GNB5,SNAP25,GNG3,VAMP3

## Sheet: C-D35 CHD2+|- Down DBR,DEG&CHD2
Category	ID	Name	p-value	q-value Bonferroni	q-value FDR B&H	q-value FDR B&Y	Hit Count in Query List	Hit Count in Genome	Hit in Query List
GO: Molecular Function	GO:0004672	protein kinase activity	9.077e-05	0.05446	0.0461	0.3215	18	759	EPHB4,RPS6KA1,RIPK2,PRAG1,MELK,CKS1B,NEK2,PIM1,DBF4,BUB1B,WEE1,MAP3K8,CCNA2,CCNB1,CCNB2,HASPIN,CDK1,PLK4
GO: Molecular Function	GO:0016773	phosphotransferase activity, alcohol group as acceptor	0.0001808	0.1085	0.0461	0.3215	19	875	EPHB4,RPS6KA1,RIPK2,PRAG1,MELK,CKS1B,NEK2,PIM1,DBF4,BUB1B,WEE1,MAP3K8,CCNA2,CCNB1,CCNB2,HASPIN,CDK1,FGGY,PLK4
GO: Molecular Function	GO:0016301	kinase activity	0.0004429	0.2657	0.0461	0.3215	19	940	EPHB4,RPS6KA1,RIPK2,PRAG1,MELK,CKS1B,NEK2,PIM1,DBF4,BUB1B,WEE1,MAP3K8,CCNA2,CCNB1,CCNB2,HASPIN,CDK1,FGGY,PLK4
GO: Molecular Function	GO:0016772	transferase activity, transferring phosphorus-containing groups	0.0004837	0.2902	0.0461	0.3215	21	1103	EPHB4,RPS6KA1,RIPK2,PRAG1,MELK,CKS1B,NEK2,PIM1,DBF4,BUB1B,UGP2,WEE1,MAP3K8,TERF1,CCNA2,CCNB1,CCNB2,HASPIN,CDK1,FGGY,PLK4
GO: Molecular Function	GO:0043539	protein serine/threonine kinase activator activity	0.000536	0.3216	0.0461	0.3215	4	44	CKS1B,PIM1,DBF4,CCNB1
GO: Molecular Function	GO:0000400	four-way junction DNA binding	0.0005378	0.3227	0.0461	0.3215	3	19	HMGB2,BLM,XRCC2
GO: Molecular Function	GO:0140416	transcription regulator inhibitor activity	0.0005378	0.3227	0.0461	0.3215	3	19	NCAPG2,ID1,ID3
GO: Biological Process	GO:0051301	cell division	2.317e-15	9.449e-12	9.449e-12	8.401e-11	32	704	ETV5,MECOM,HMGB2,SGO1,NCAPG2,CABLES1,BLM,FZD7,GJA1,CKS1B,NEK2,ZNRF3,ZFP36L1,PIM1,YAP1,BUB1B,FGF2,SFRP2,WEE1,CECR2,TRIM71,NCAPH,TERF1,ECT2,CDC14A,CCNA2,CCNB1,CCNB2,CDK1,CDC25C,PLK4,HELLS
GO: Biological Process	GO:0000278	mitotic cell cycle	8.722e-13	3.557e-09	8.892e-10	7.906e-09	36	1108	SPRY1,DLGAP5,MCM3,JADE1,RRM2,SGO1,MELK,NCAPG2,GINS1,CABLES1,BLM,GJA1,CKS1B,NEK2,ZFP36L1,DBF4,BUB1B,WEE1,TRIM71,STIL,XRCC2,NCAPH,ECT2,CDC14A,GMNN,LARP7,CCNA2,CCNB1,LMNB1,CCNB2,CENPH,HASPIN,CDK1,CDC25C,PLK4,MYBL2
GO: Biological Process	GO:0140014	mitotic nuclear division	8.722e-13	3.557e-09	8.892e-10	7.906e-09	36	1108	SPRY1,DLGAP5,MCM3,JADE1,RRM2,SGO1,MELK,NCAPG2,GINS1,CABLES1,BLM,GJA1,CKS1B,NEK2,ZFP36L1,DBF4,BUB1B,WEE1,TRIM71,STIL,XRCC2,NCAPH,ECT2,CDC14A,GMNN,LARP7,CCNA2,CCNB1,LMNB1,CCNB2,CENPH,HASPIN,CDK1,CDC25C,PLK4,MYBL2
GO: Biological Process	GO:1903047	mitotic cell cycle process	8.722e-13	3.557e-09	8.892e-10	7.906e-09	36	1108	SPRY1,DLGAP5,MCM3,JADE1,RRM2,SGO1,MELK,NCAPG2,GINS1,CABLES1,BLM,GJA1,CKS1B,NEK2,ZFP36L1,DBF4,BUB1B,WEE1,TRIM71,STIL,XRCC2,NCAPH,ECT2,CDC14A,GMNN,LARP7,CCNA2,CCNB1,LMNB1,CCNB2,CENPH,HASPIN,CDK1,CDC25C,PLK4,MYBL2
GO: Biological Process	GO:0048285	organelle fission	2.265e-12	9.236e-09	1.847e-09	1.642e-08	39	1336	SPRY1,DLGAP5,TMEM135,MCM3,JADE1,RRM2,SGO1,MELK,NCAPG2,GINS1,CABLES1,BLM,GJA1,CKS1B,NEK2,ZFP36L1,DBF4,BUB1B,WEE1,TRIM71,STIL,XRCC2,NCAPH,TERF1,ECT2,CDC14A,GMNN,LARP7,CCNA2,CCNB1,LMNB1,CCNB2,CENPH,HASPIN,CDK1,CCNB1IP1,CDC25C,PLK4,MYBL2
GO: Biological Process	GO:0000280	nuclear division	2.993e-12	1.221e-08	2.034e-09	1.809e-08	38	1283	SPRY1,DLGAP5,MCM3,JADE1,RRM2,SGO1,MELK,NCAPG2,GINS1,CABLES1,BLM,GJA1,CKS1B,NEK2,ZFP36L1,DBF4,BUB1B,WEE1,TRIM71,STIL,XRCC2,NCAPH,TERF1,ECT2,CDC14A,GMNN,LARP7,CCNA2,CCNB1,LMNB1,CCNB2,CENPH,HASPIN,CDK1,CCNB1IP1,CDC25C,PLK4,MYBL2
GO: Biological Process	GO:0044772	mitotic cell cycle phase transition	8.633e-11	3.521e-07	5.029e-08	4.472e-07	25	637	DLGAP5,MCM3,JADE1,RRM2,MELK,CABLES1,BLM,CKS1B,NEK2,ZFP36L1,DBF4,BUB1B,WEE1,TRIM71,CDC14A,GMNN,LARP7,CCNA2,CCNB1,LMNB1,CCNB2,HASPIN,CDK1,CDC25C,PLK4
GO: Biological Process	GO:0009790	embryo development	1.181e-10	4.818e-07	5.857e-08	5.207e-07	36	1316	MECOM,RRM2,GRHL2,NCAPG2,GINS1,FZD7,GJA1,CKS1B,NEK2,SALL2,ZFP36L1,YAP1,GLI3,KDM2B,FGF2,STRA6,DNMT3B,FRAS1,SFRP2,CECR2,ID3,TRIM71,REST,STIL,XRCC2,TFAP2C,CCNB1,PLPP3,MTHFD1,CCNB2,HEY2,ELF3,CDK1,CCNB1IP1,PLK4,CRB2
GO: Biological Process	GO:0022402	cell cycle process	1.293e-10	5.271e-07	5.857e-08	5.207e-07	41	1671	SPRY1,DLGAP5,MCM3,JADE1,RRM2,SGO1,MELK,NCAPG2,GINS1,CABLES1,BLM,GJA1,CKS1B,NEK2,ZFP36L1,DBF4,BUB1B,WEE1,CECR2,RMI2,TRIM71,STIL,XRCC2,NCAPH,TERF1,ECT2,CDC14A,GMNN,LARP7,CCNA2,CCNB1,LMNB1,SLC16A1,CCNB2,CENPH,HASPIN,CDK1,CCNB1IP1,CDC25C,PLK4,MYBL2
GO: Biological Process	GO:0017145	stem cell division	3.752e-10	1.53e-06	1.507e-07	1.34e-06	12	122	ETV5,MECOM,HMGB2,FZD7,GJA1,ZNRF3,ZFP36L1,PIM1,YAP1,FGF2,SFRP2,TRIM71
GO: Biological Process	GO:0044770	cell cycle phase transition	4.065e-10	1.658e-06	1.507e-07	1.34e-06	25	686	DLGAP5,MCM3,JADE1,RRM2,MELK,CABLES1,BLM,CKS1B,NEK2,ZFP36L1,DBF4,BUB1B,WEE1,TRIM71,CDC14A,GMNN,LARP7,CCNA2,CCNB1,LMNB1,CCNB2,HASPIN,CDK1,CDC25C,PLK4
GO: Biological Process	GO:0009792	embryo development ending in birth or egg hatching	1.527e-09	6.228e-06	5.19e-07	4.614e-06	27	850	MECOM,RRM2,GRHL2,NCAPG2,GINS1,GJA1,NEK2,SALL2,ZFP36L1,YAP1,GLI3,KDM2B,FGF2,SFRP2,CECR2,TRIM71,STIL,XRCC2,TFAP2C,CCNB1,MTHFD1,CCNB2,HEY2,ELF3,CCNB1IP1,PLK4,CRB2
GO: Biological Process	GO:0072089	stem cell proliferation	2.2e-09	8.972e-06	6.901e-07	6.136e-06	10	86	MECOM,HMGB2,GJA1,ZNRF3,ZFP36L1,PIM1,YAP1,FGF2,SFRP2,TRIM71
GO: Biological Process	GO:0043009	chordate embryonic development	3.952e-09	1.611e-05	1.151e-06	1.023e-05	26	827	MECOM,RRM2,GRHL2,NCAPG2,GINS1,GJA1,NEK2,SALL2,ZFP36L1,YAP1,GLI3,KDM2B,SFRP2,CECR2,TRIM71,STIL,XRCC2,TFAP2C,CCNB1,MTHFD1,CCNB2,HEY2,ELF3,CCNB1IP1,PLK4,CRB2
GO: Biological Process	GO:0007507	heart development	6.732e-08	0.0002745	1.787e-05	0.0001589	22	698	EPHB4,SPRY1,MECOM,GRHL2,RYR1,FZD7,GJA1,ZFP36L1,PIM1,YAP1,GLI3,FGF2,STRA6,SFRP2,ID1,ID3,REST,STIL,CCNB1,MTHFD1,HEY2,CDK1
GO: Biological Process	GO:0001701	in utero embryonic development	7.012e-08	0.000286	1.787e-05	0.0001589	19	526	MECOM,RRM2,GRHL2,NCAPG2,GINS1,GJA1,NEK2,ZFP36L1,YAP1,GLI3,STIL,XRCC2,TFAP2C,CCNB1,CCNB2,HEY2,ELF3,CCNB1IP1,PLK4
GO: Biological Process	GO:0051726	regulation of cell cycle	8.422e-08	0.0003434	2.02e-05	0.0001796	31	1311	DLGAP5,MECOM,JADE1,RRM2,CABLES1,BLM,CKS1B,NEK2,ZFP36L1,PIM1,DBF4,BUB1B,FGF2,WEE1,RMI2,ID3,STIL,TERF1,ECT2,CDC14A,GMNN,LARP7,CCNA2,CCNB1,LMNB1,CCNB2,HASPIN,CDK1,CDC25C,PLK4,MYBL2
GO: Biological Process	GO:0006259	DNA metabolic process	3.578e-07	0.001459	7.767e-05	0.0006905	27	1107	SWAP70,HMGB2,MCM3,RRM2,GRHL2,GINS1,BLM,GJA1,NEK2,DBF4,FGF2,DNMT3B,TCEA1,CECR2,DCP2,RMI2,ID3,BEND3,XRCC2,TERF1,GMNN,CCNA2,VRTN,GINS2,CDK1,CCNB1IP1,HELLS
GO: Biological Process	GO:0071897	DNA biosynthetic process	3.619e-07	0.001476	7.767e-05	0.0006905	17	471	MCM3,RRM2,GRHL2,GINS1,BLM,GJA1,NEK2,DBF4,FGF2,DCP2,RMI2,ID3,TERF1,GMNN,CCNA2,GINS2,CDK1
GO: Biological Process	GO:0009887	animal organ morphogenesis	4.348e-07	0.001773	8.643e-05	0.0007684	29	1263	EPHB4,SPRY1,RPS6KA1,ETV5,MECOM,GRHL2,RYR1,FZD7,GJA1,ZNRF3,PIM1,YAP1,GLI3,KDM2B,FGF2,SEMA6A,STRA6,FRAS1,SFRP2,ID1,ID3,REST,STIL,GMNN,TFAP2C,MTHFD1,HEY2,ELF3,CRB2
GO: Biological Process	GO:0060045	positive regulation of cardiac muscle cell proliferation	4.451e-07	0.001815	8.643e-05	0.0007684	6	36	PIM1,YAP1,FGF2,CCNB1,HEY2,CDK1
GO: Biological Process	GO:0044843	cell cycle G1/S phase transition	6.14e-07	0.002504	0.0001138	0.001012	14	330	MCM3,JADE1,RRM2,CABLES1,DBF4,WEE1,TRIM71,GMNN,LARP7,CCNA2,CCNB1,HASPIN,CDK1,CDC25C
GO: Biological Process	GO:0051094	positive regulation of developmental process	7.372e-07	0.003006	0.0001269	0.001128	32	1525	EPHB4,BOC,SPRY1,RPS6KA1,SERPINF1,RIPK2,ETV5,MECOM,HMGB2,PTGIS,GJA1,ZFP36L1,PTPRZ1,PIM1,YAP1,GLI3,KDM2B,FGF2,TMEM64,DNMT3B,SFRP2,NFKBIZ,SYT2,REST,XRCC2,ECT2,LPAR1,CCNB1,HEY2,PAWR,CDK1,CRB2
GO: Biological Process	GO:0060043	regulation of cardiac muscle cell proliferation	7.468e-07	0.003045	0.0001269	0.001128	7	62	GJA1,PIM1,YAP1,FGF2,CCNB1,HEY2,CDK1
GO: Biological Process	GO:0010941	regulation of cell death	1.015e-06	0.004138	0.0001655	0.001472	37	1952	CAAP1,SERBP1,RPS6KA1,SERPINF1,RIPK2,MECOM,HMGB2,MELK,PTGIS,BLM,GJA1,SERPINB9,ZFP36L1,PTPRZ1,PIM1,YAP1,GLI3,KDM2B,FGF2,RASSF3,PMAIP1,DDIT4,SFRP2,DEPTOR,ID1,ID3,REST,STIL,XRCC2,ECT2,LPAR1,HEY2,PAWR,CDK1,PRODH,MYBL2,HELLS
GO: Biological Process	GO:0000082	G1/S transition of mitotic cell cycle	1.386e-06	0.005653	0.0002174	0.001933	13	303	MCM3,JADE1,RRM2,CABLES1,DBF4,WEE1,TRIM71,GMNN,LARP7,CCNB1,HASPIN,CDK1,CDC25C
GO: Biological Process	GO:1901990	regulation of mitotic cell cycle phase transition	1.745e-06	0.007117	0.0002636	0.002343	16	470	DLGAP5,JADE1,BLM,NEK2,ZFP36L1,DBF4,BUB1B,WEE1,CDC14A,LARP7,CCNB1,LMNB1,HASPIN,CDK1,CDC25C,PLK4
GO: Biological Process	GO:0000079	regulation of cyclin-dependent protein serine/threonine kinase activity	2.306e-06	0.009402	0.0003358	0.002985	8	104	BLM,CKS1B,PIM1,STIL,CCNA2,CCNB1,CCNB2,CDC25C
GO: Biological Process	GO:0043067	regulation of programmed cell death	2.512e-06	0.01024	0.0003533	0.003141	34	1777	CAAP1,SERBP1,RPS6KA1,RIPK2,MECOM,HMGB2,MELK,PTGIS,BLM,GJA1,SERPINB9,ZFP36L1,PTPRZ1,PIM1,YAP1,GLI3,KDM2B,FGF2,RASSF3,PMAIP1,SFRP2,DEPTOR,ID1,ID3,REST,STIL,XRCC2,ECT2,LPAR1,HEY2,PAWR,CDK1,MYBL2,HELLS
GO: Biological Process	GO:0060038	cardiac muscle cell proliferation	2.756e-06	0.01124	0.0003746	0.003331	7	75	GJA1,PIM1,YAP1,FGF2,CCNB1,HEY2,CDK1
GO: Biological Process	GO:1904029	regulation of cyclin-dependent protein kinase activity	3.065e-06	0.0125	0.0004032	0.003584	8	108	BLM,CKS1B,PIM1,STIL,CCNA2,CCNB1,CCNB2,CDC25C
GO: Biological Process	GO:0048589	developmental growth	3.596e-06	0.01466	0.0004582	0.004074	21	816	SPRY1,GRHL2,NCAPG2,GINS1,FZD7,GJA1,ZFP36L1,PIM1,YAP1,GLI3,FGF2,SEMA6A,STRA6,SFRP2,SYT2,STIL,XRCC2,TFAP2C,CCNB1,HEY2,CDK1
GO: Biological Process	GO:0072359	circulatory system development	4.428e-06	0.01806	0.0005471	0.004864	28	1340	EPHB4,SPRY1,SERPINF1,MECOM,GRHL2,PTGIS,RYR1,FZD7,GJA1,PTPN14,ZFP36L1,PIM1,YAP1,GLI3,FGF2,SEMA6A,STRA6,SFRP2,ID1,ID3,REST,STIL,CCNB1,PLPP3,MTHFD1,HEY2,CDK1,CRB2
GO: Biological Process	GO:1901987	regulation of cell cycle phase transition	5.084e-06	0.02073	0.0005917	0.005261	16	511	DLGAP5,JADE1,BLM,NEK2,ZFP36L1,DBF4,BUB1B,WEE1,CDC14A,LARP7,CCNB1,LMNB1,HASPIN,CDK1,CDC25C,PLK4
GO: Biological Process	GO:0048598	embryonic morphogenesis	5.204e-06	0.02122	0.0005917	0.005261	19	701	MECOM,GRHL2,FZD7,GJA1,ZFP36L1,YAP1,GLI3,KDM2B,FGF2,STRA6,FRAS1,SFRP2,CECR2,TRIM71,REST,STIL,PLPP3,MTHFD1,CRB2
GO: Biological Process	GO:0055023	positive regulation of cardiac muscle tissue growth	5.223e-06	0.0213	0.0005917	0.005261	6	54	PIM1,YAP1,FGF2,CCNB1,HEY2,CDK1
GO: Biological Process	GO:0045667	regulation of osteoblast differentiation	5.517e-06	0.0225	0.0006062	0.00539	9	155	SMOC1,YAP1,GLI3,FGF2,TMEM64,SFRP2,ID1,ID3,REST
GO: Biological Process	GO:0051254	positive regulation of RNA metabolic process	5.649e-06	0.02304	0.0006062	0.00539	34	1844	RPS6KA1,DLGAP5,RIPK2,ETV1,ETV5,MECOM,HMGB2,JADE1,GRHL2,BLM,FZD7,SALL2,ZFP36L1,PIM1,YAP1,GLI3,FGF2,AFF1,ZNF107,TCEA1,RBPMS,SFRP2,TRIM71,REST,TFAP2C,LARP7,CCNA2,CCNB1,ARID3B,FHOD1,HEY2,PUS1,ELF3,MYBL2
GO: Biological Process	GO:0098813	nuclear chromosome segregation	5.951e-06	0.02427	0.0006223	0.005532	12	294	DLGAP5,SGO1,NCAPG2,NEK2,BUB1B,RMI2,NCAPH,TERF1,ECT2,CCNB1,HASPIN,CCNB1IP1
GO: Biological Process	GO:0021915	neural tube development	6.543e-06	0.02668	0.0006475	0.005757	10	201	GRHL2,SALL2,ZFP36L1,GLI3,KDM2B,SFRP2,CECR2,TRIM71,STIL,MTHFD1
GO: Biological Process	GO:0006260	DNA replication	6.597e-06	0.0269	0.0006475	0.005757	12	297	MCM3,RRM2,GINS1,BLM,DBF4,RMI2,ID3,TERF1,GMNN,CCNA2,GINS2,CDK1
GO: Biological Process	GO:0006468	protein phosphorylation	6.796e-06	0.02771	0.0006475	0.005757	33	1776	EPHB4,SPRY1,RPS6KA1,RIPK2,PRAG1,MELK,NCAPG2,BLM,CKS1B,NEK2,PTPRZ1,PIM1,DBF4,BUB1B,FGF2,DDIT4,RBPMS,SFRP2,DEPTOR,WEE1,MAP3K8,SH2D3A,STIL,ECT2,LPAR1,CCNA2,CCNB1,PLPP3,CCNB2,HASPIN,CDK1,CDC25C,PLK4
GO: Biological Process	GO:0060429	epithelium development	6.979e-06	0.02846	0.0006475	0.005757	30	1532	SPRY1,ETV5,MECOM,GRHL2,FZD7,GJA1,SALL2,ZNRF3,ZFP36L1,YAP1,GLI3,KDM2B,FGF2,STRA6,FRAS1,SFRP2,CECR2,ID1,ID3,TRIM71,REST,STIL,XRCC2,TFAP2C,MTHFD1,HEY2,ELF3,CDK1,PLK4,CRB2
GO: Biological Process	GO:0010564	regulation of cell cycle process	6.987e-06	0.02849	0.0006475	0.005757	21	852	DLGAP5,JADE1,RRM2,BLM,NEK2,ZFP36L1,DBF4,BUB1B,WEE1,RMI2,STIL,TERF1,ECT2,CDC14A,LARP7,CCNB1,LMNB1,HASPIN,CDK1,CDC25C,PLK4
GO: Biological Process	GO:0060562	epithelial tube morphogenesis	7.911e-06	0.03226	0.0007063	0.00628	14	411	SPRY1,ETV5,GRHL2,GJA1,YAP1,GLI3,KDM2B,FGF2,SFRP2,CECR2,TRIM71,STIL,TFAP2C,MTHFD1
GO: Biological Process	GO:0060421	positive regulation of heart growth	7.967e-06	0.03249	0.0007063	0.00628	6	58	PIM1,YAP1,FGF2,CCNB1,HEY2,CDK1
GO: Biological Process	GO:0007346	regulation of mitotic cell cycle	8.61e-06	0.03511	0.0007471	0.006642	18	660	DLGAP5,JADE1,BLM,CKS1B,NEK2,ZFP36L1,DBF4,BUB1B,WEE1,STIL,CDC14A,LARP7,CCNB1,LMNB1,HASPIN,CDK1,CDC25C,PLK4
GO: Biological Process	GO:0007059	chromosome segregation	8.818e-06	0.03596	0.0007492	0.006661	13	359	DLGAP5,SGO1,NCAPG2,NEK2,BUB1B,RMI2,NCAPH,TERF1,ECT2,CCNB1,CENPH,HASPIN,CCNB1IP1
GO: Biological Process	GO:0048646	anatomical structure formation involved in morphogenesis	9.418e-06	0.03841	0.0007838	0.006969	28	1395	EPHB4,SPRY1,SERPINF1,GRHL2,PTGIS,FZD7,GJA1,PTPN14,PIM1,YAP1,GLI3,KDM2B,FGF2,SEMA6A,STRA6,SFRP2,CECR2,ID1,TRIM71,STIL,XRCC2,TFAP2C,PLPP3,MTHFD1,HEY2,CCNB1IP1,TNNT1,CRB2
GO: Biological Process	GO:0014855	striated muscle cell proliferation	1.082e-05	0.04414	0.0008701	0.007736	7	92	GJA1,PIM1,YAP1,FGF2,CCNB1,HEY2,CDK1
GO: Biological Process	GO:0040007	growth	1.088e-05	0.04438	0.0008701	0.007736	25	1172	SPRY1,RPS6KA1,JADE1,GRHL2,NCAPG2,GINS1,FZD7,GJA1,ZFP36L1,PIM1,YAP1,GLI3,KDM2B,FGF2,SEMA6A,STRA6,SFRP2,SYT2,STIL,XRCC2,TFAP2C,CCNB1,CCNB2,HEY2,CDK1
GO: Biological Process	GO:0042981	regulation of apoptotic process	1.134e-05	0.04626	0.0008897	0.00791	32	1736	CAAP1,SERBP1,RPS6KA1,RIPK2,HMGB2,MELK,PTGIS,BLM,GJA1,SERPINB9,ZFP36L1,PTPRZ1,PIM1,YAP1,GLI3,KDM2B,RASSF3,PMAIP1,SFRP2,DEPTOR,ID1,ID3,REST,STIL,XRCC2,ECT2,LPAR1,HEY2,PAWR,CDK1,MYBL2,HELLS
GO: Biological Process	GO:0055021	regulation of cardiac muscle tissue growth	1.162e-05	0.0474	0.0008944	0.007952	7	93	GJA1,PIM1,YAP1,FGF2,CCNB1,HEY2,CDK1
GO: Biological Process	GO:0010557	positive regulation of macromolecule biosynthetic process	1.2e-05	0.04892	0.0009059	0.008054	35	1996	RPS6KA1,DLGAP5,RIPK2,ETV1,ETV5,MECOM,HMGB2,JADE1,GRHL2,BLM,FZD7,NEK2,SALL2,PIM1,YAP1,DBF4,GLI3,FGF2,AFF1,ZNF107,TCEA1,RBPMS,SFRP2,REST,TFAP2C,LARP7,CCNA2,ARID3B,FHOD1,HEY2,PUS1,ELF3,PAWR,CDK1,MYBL2
GO: Biological Process	GO:0007010	cytoskeleton organization	1.26e-05	0.05137	0.000934	0.008304	32	1745	SPRY1,SWAP70,DLGAP5,PACSIN3,SGO1,ADD3,GJA1,NEK2,YAP1,SEMA6A,DIAPH3,PLS3,DCDC2,WEE1,CECR2,ID1,STIL,XRCC2,ECT2,CDC14A,LPAR1,CCNB1,SLC16A1,MYH14,CCNB2,CENPH,FHOD1,PAWR,CDK1,TNNT1,PLK4,MYBL2
GO: Biological Process	GO:0000086	G2/M transition of mitotic cell cycle	1.547e-05	0.0631	0.001127	0.01002	11	271	MELK,BLM,NEK2,WEE1,CCNA2,CCNB1,LMNB1,CCNB2,CDK1,CDC25C,PLK4
GO: Biological Process	GO:0045595	regulation of cell differentiation	1.754e-05	0.07152	0.001255	0.01116	33	1859	BOC,SPRY1,RPS6KA1,SERPINF1,RIPK2,ETV5,MECOM,HMGB2,SMOC1,GRHL2,NCAPG2,FZD7,GJA1,ZFP36L1,PTPRZ1,PIM1,YAP1,GLI3,FGF2,SEMA6A,TMEM64,DNMT3B,SFRP2,ID1,ID3,NFKBIZ,REST,XRCC2,ECT2,HEY2,PAWR,CDK1,CRB2
GO: Biological Process	GO:0051338	regulation of transferase activity	1.814e-05	0.07399	0.001276	0.01134	24	1131	EPHB4,SPRY1,RIPK2,GRHL2,NCAPG2,BLM,CKS1B,NEK2,PIM1,DBF4,FGF2,SFRP2,DEPTOR,MAP3K8,STIL,TERF1,ECT2,LPAR1,CCNA2,CCNB1,CCNB2,CDK1,SERINC5,CDC25C
GO: Biological Process	GO:0060420	regulation of heart growth	1.998e-05	0.08146	0.001381	0.01228	7	101	GJA1,PIM1,YAP1,FGF2,CCNB1,HEY2,CDK1
GO: Biological Process	GO:1901992	positive regulation of mitotic cell cycle phase transition	2.13e-05	0.08687	0.001448	0.01287	7	102	DLGAP5,DBF4,LARP7,CCNB1,LMNB1,CDK1,CDC25C
GO: Biological Process	GO:0035239	tube morphogenesis	2.192e-05	0.08939	0.001465	0.01303	23	1068	EPHB4,SPRY1,SERPINF1,ETV5,MECOM,GRHL2,PTGIS,GJA1,ZFP36L1,YAP1,GLI3,KDM2B,FGF2,SEMA6A,STRA6,SFRP2,CECR2,ID1,TRIM71,STIL,TFAP2C,MTHFD1,HEY2
GO: Biological Process	GO:0030903	notochord development	2.354e-05	0.09601	0.001549	0.01377	4	21	YAP1,ID3,STIL,CRB2
GO: Biological Process	GO:0009628	response to abiotic stimulus	2.519e-05	0.1027	0.001595	0.01418	27	1391	SERPINF1,TMEM135,ETV1,LXN,PTGIS,RYR1,BLM,GJA1,ZFP36L1,YAP1,PYGM,STRA6,PMAIP1,DNMT3B,AGTRAP,DDIT4,DCDC2,SFRP2,REST,XRCC2,ECT2,HVCN1,LPAR1,CCNA2,CCNB1,PAWR,SLC29A1
GO: Biological Process	GO:0031327	negative regulation of cellular biosynthetic process	2.531e-05	0.1032	0.001595	0.01418	32	1807	LPCAT1,ETV5,MECOM,HMGB2,ZNF217,PTGIS,BLM,GJA1,SALL2,ZFP36L1,YAP1,GLI3,KDM2B,DNMT3B,SFRP2,DCP2,ID1,ID3,BEND3,TRIM71,REST,TERF1,GMNN,TFAP2C,LARP7,YBX2,IGF2BP1,IGF2BP3,HEY2,ELF3,PAWR,HELLS
GO: Biological Process	GO:0051276	chromosome organization	2.555e-05	0.1042	0.001595	0.01418	26	1312	DLGAP5,MECOM,HMGB2,MCM3,JADE1,SGO1,NCAPG2,BLM,NEK2,BUB1B,KDM2B,DNMT3B,CECR2,DCP2,RMI2,BEND3,REST,NCAPH,TERF1,CCNA2,CCNB1,CENPH,HASPIN,CDK1,CCNB1IP1,HELLS
GO: Biological Process	GO:0046622	positive regulation of organ growth	2.582e-05	0.1053	0.001595	0.01418	6	71	PIM1,YAP1,FGF2,CCNB1,HEY2,CDK1
GO: Biological Process	GO:0044839	cell cycle G2/M phase transition	2.984e-05	0.1217	0.001816	0.01615	11	291	MELK,BLM,NEK2,WEE1,CCNA2,CCNB1,LMNB1,CCNB2,CDK1,CDC25C,PLK4
GO: Biological Process	GO:1903508	positive regulation of nucleic acid-templated transcription	3.231e-05	0.1318	0.001888	0.01679	31	1744	RPS6KA1,DLGAP5,RIPK2,ETV1,ETV5,MECOM,HMGB2,JADE1,GRHL2,BLM,FZD7,SALL2,PIM1,YAP1,GLI3,FGF2,AFF1,ZNF107,TCEA1,RBPMS,SFRP2,REST,TFAP2C,LARP7,CCNA2,ARID3B,FHOD1,HEY2,PUS1,ELF3,MYBL2
GO: Biological Process	GO:0045893	positive regulation of transcription, DNA-templated	3.231e-05	0.1318	0.001888	0.01679	31	1744	RPS6KA1,DLGAP5,RIPK2,ETV1,ETV5,MECOM,HMGB2,JADE1,GRHL2,BLM,FZD7,SALL2,PIM1,YAP1,GLI3,FGF2,AFF1,ZNF107,TCEA1,RBPMS,SFRP2,REST,TFAP2C,LARP7,CCNA2,ARID3B,FHOD1,HEY2,PUS1,ELF3,MYBL2
GO: Biological Process	GO:1902680	positive regulation of RNA biosynthetic process	3.267e-05	0.1332	0.001888	0.01679	31	1745	RPS6KA1,DLGAP5,RIPK2,ETV1,ETV5,MECOM,HMGB2,JADE1,GRHL2,BLM,FZD7,SALL2,PIM1,YAP1,GLI3,FGF2,AFF1,ZNF107,TCEA1,RBPMS,SFRP2,REST,TFAP2C,LARP7,CCNA2,ARID3B,FHOD1,HEY2,PUS1,ELF3,MYBL2
GO: Biological Process	GO:0045597	positive regulation of cell differentiation	3.287e-05	0.1341	0.001888	0.01679	22	1020	BOC,RPS6KA1,SERPINF1,RIPK2,ETV5,MECOM,HMGB2,GJA1,ZFP36L1,PTPRZ1,PIM1,YAP1,GLI3,FGF2,TMEM64,DNMT3B,SFRP2,NFKBIZ,REST,XRCC2,ECT2,CRB2
GO: Biological Process	GO:0048729	tissue morphogenesis	3.399e-05	0.1386	0.001925	0.01711	20	874	SPRY1,ETV5,GRHL2,FZD7,GJA1,ZNRF3,YAP1,GLI3,KDM2B,FGF2,FRAS1,SFRP2,CECR2,TRIM71,STIL,TFAP2C,PLPP3,MTHFD1,HEY2,CRB2
GO: Biological Process	GO:0001824	blastocyst development	3.76e-05	0.1533	0.002093	0.01861	8	152	RRM2,NCAPG2,GINS1,NEK2,YAP1,TFAP2C,ELF3,CCNB1IP1
GO: Biological Process	GO:0007423	sensory organ development	3.798e-05	0.1549	0.002093	0.01861	17	669	SPRY1,LPCAT1,SERPINF1,SMOC1,GRHL2,GJA1,SALL2,GLI3,SLC17A7,KDM2B,FGF2,STRA6,CECR2,REST,CCNA2,HEY2,CRB2
GO: Biological Process	GO:0002009	morphogenesis of an epithelium	3.869e-05	0.1578	0.002094	0.01861	17	670	SPRY1,ETV5,GRHL2,FZD7,GJA1,ZNRF3,YAP1,GLI3,KDM2B,FGF2,FRAS1,SFRP2,CECR2,TRIM71,STIL,TFAP2C,MTHFD1
GO: Biological Process	GO:0001843	neural tube closure	3.902e-05	0.1591	0.002094	0.01861	7	112	GRHL2,KDM2B,SFRP2,CECR2,TRIM71,STIL,MTHFD1
GO: Biological Process	GO:0009890	negative regulation of biosynthetic process	4.013e-05	0.1636	0.00211	0.01876	32	1850	LPCAT1,ETV5,MECOM,HMGB2,ZNF217,PTGIS,BLM,GJA1,SALL2,ZFP36L1,YAP1,GLI3,KDM2B,DNMT3B,SFRP2,DCP2,ID1,ID3,BEND3,TRIM71,REST,TERF1,GMNN,TFAP2C,LARP7,YBX2,IGF2BP1,IGF2BP3,HEY2,ELF3,PAWR,HELLS
GO: Biological Process	GO:1902850	microtubule cytoskeleton organization involved in mitosis	4.128e-05	0.1683	0.00211	0.01876	8	154	SPRY1,DLGAP5,GJA1,NEK2,STIL,CCNB1,CENPH,MYBL2
GO: Biological Process	GO:0060606	tube closure	4.131e-05	0.1685	0.00211	0.01876	7	113	GRHL2,KDM2B,SFRP2,CECR2,TRIM71,STIL,MTHFD1
GO: Biological Process	GO:0022008	neurogenesis	4.14e-05	0.1688	0.00211	0.01876	33	1940	EPHB4,BOC,SERPINF1,ETV1,ETV5,HMGB2,PRAG1,FZD7,GJA1,PTPRZ1,YAP1,GLI3,FGF2,SEMA6A,DNMT3B,DDIT4,DCDC2,SFRP2,WEE1,CECR2,ID1,ID3,SYT2,REST,XRCC2,ECT2,LPAR1,TFAP2C,IGF2BP1,PLPP3,HEY2,CDK1,CRB2
GO: Biological Process	GO:0070482	response to oxygen levels	4.779e-05	0.1949	0.002406	0.02139	13	422	PTGIS,RYR1,ZFP36L1,PYGM,PMAIP1,DNMT3B,AGTRAP,DDIT4,REST,LPAR1,CCNA2,CCNB1,SLC29A1
GO: Biological Process	GO:0071900	regulation of protein serine/threonine kinase activity	5.027e-05	0.205	0.0025	0.02223	15	550	SPRY1,RIPK2,BLM,CKS1B,PIM1,DBF4,FGF2,SFRP2,STIL,LPAR1,CCNA2,CCNB1,CCNB2,CDK1,CDC25C
GO: Biological Process	GO:0022414	reproductive process	5.703e-05	0.2326	0.002759	0.02453	30	1711	SERPINF1,ETV5,HMGB2,SGO1,GRHL2,PTGIS,GJA1,NEK2,ZFP36L1,GLI3,BUB1B,KDM2B,STRA6,SFRP2,CECR2,XRCC2,NCAPH,TERF1,HVCN1,TFAP2C,LARP7,CCNB1,YBX2,TESMIN,CCNB2,HEY2,CDK1,CCNB1IP1,CDC25C,PLK4
GO: Biological Process	GO:1901989	positive regulation of cell cycle phase transition	5.751e-05	0.2345	0.002759	0.02453	7	119	DLGAP5,DBF4,LARP7,CCNB1,LMNB1,CDK1,CDC25C
GO: Biological Process	GO:0014020	primary neural tube formation	5.751e-05	0.2345	0.002759	0.02453	7	119	GRHL2,KDM2B,SFRP2,CECR2,TRIM71,STIL,MTHFD1
GO: Biological Process	GO:0000003	reproduction	5.889e-05	0.2401	0.002781	0.02473	30	1714	SERPINF1,ETV5,HMGB2,SGO1,GRHL2,PTGIS,GJA1,NEK2,ZFP36L1,GLI3,BUB1B,KDM2B,STRA6,SFRP2,CECR2,XRCC2,NCAPH,TERF1,HVCN1,TFAP2C,LARP7,CCNB1,YBX2,TESMIN,CCNB2,HEY2,CDK1,CCNB1IP1,CDC25C,PLK4
GO: Biological Process	GO:0000819	sister chromatid segregation	5.934e-05	0.242	0.002781	0.02473	9	209	DLGAP5,SGO1,NCAPG2,NEK2,BUB1B,RMI2,NCAPH,CCNB1,HASPIN
GO: Biological Process	GO:0006275	regulation of DNA replication	6.065e-05	0.2473	0.002811	0.02499	7	120	BLM,DBF4,ID3,TERF1,GMNN,CCNA2,CDK1
GO: Biological Process	GO:2000113	negative regulation of cellular macromolecule biosynthetic process	6.48e-05	0.2643	0.002969	0.0264	30	1723	ETV5,MECOM,HMGB2,ZNF217,BLM,GJA1,SALL2,ZFP36L1,YAP1,GLI3,KDM2B,DNMT3B,SFRP2,DCP2,ID1,ID3,BEND3,TRIM71,REST,TERF1,GMNN,TFAP2C,LARP7,YBX2,IGF2BP1,IGF2BP3,HEY2,ELF3,PAWR,HELLS
GO: Biological Process	GO:0001649	osteoblast differentiation	6.791e-05	0.2769	0.003076	0.02735	10	264	SMOC1,GJA1,YAP1,GLI3,FGF2,TMEM64,SFRP2,ID1,ID3,REST
GO: Biological Process	GO:0035295	tube development	6.864e-05	0.2799	0.003076	0.02735	25	1310	EPHB4,SPRY1,SERPINF1,ETV5,MECOM,GRHL2,PTGIS,GJA1,SALL2,ZFP36L1,YAP1,GLI3,KDM2B,FGF2,SEMA6A,STRA6,SFRP2,CECR2,ID1,TRIM71,STIL,TFAP2C,CCNB1,MTHFD1,HEY2
GO: Biological Process	GO:0010558	negative regulation of macromolecule biosynthetic process	7.586e-05	0.3094	0.003363	0.0299	30	1738	ETV5,MECOM,HMGB2,ZNF217,BLM,GJA1,SALL2,ZFP36L1,YAP1,GLI3,KDM2B,DNMT3B,SFRP2,DCP2,ID1,ID3,BEND3,TRIM71,REST,TERF1,GMNN,TFAP2C,LARP7,YBX2,IGF2BP1,IGF2BP3,HEY2,ELF3,PAWR,HELLS
GO: Biological Process	GO:0055017	cardiac muscle tissue growth	7.857e-05	0.3204	0.003401	0.03024	7	125	GJA1,PIM1,YAP1,FGF2,CCNB1,HEY2,CDK1
GO: Biological Process	GO:0072175	epithelial tube formation	7.958e-05	0.3245	0.003401	0.03024	8	169	GRHL2,KDM2B,FGF2,SFRP2,CECR2,TRIM71,STIL,MTHFD1
GO: Biological Process	GO:0045787	positive regulation of cell cycle	7.996e-05	0.3261	0.003401	0.03024	13	444	DLGAP5,CKS1B,PIM1,DBF4,STIL,ECT2,CDC14A,LARP7,CCNB1,LMNB1,CDK1,CDC25C,PLK4
GO: Biological Process	GO:0001666	response to hypoxia	8.007e-05	0.3265	0.003401	0.03024	12	383	PTGIS,RYR1,ZFP36L1,PYGM,PMAIP1,DNMT3B,AGTRAP,DDIT4,REST,CCNA2,CCNB1,SLC29A1
GO: Biological Process	GO:0010948	negative regulation of cell cycle process	8.62e-05	0.3515	0.003598	0.03199	12	386	JADE1,RRM2,BLM,NEK2,ZFP36L1,BUB1B,WEE1,TERF1,CCNB1,HASPIN,CDK1,CDC25C
GO: Biological Process	GO:0072091	regulation of stem cell proliferation	8.78e-05	0.3581	0.003598	0.03199	5	55	HMGB2,GJA1,ZFP36L1,PIM1,YAP1
GO: Biological Process	GO:0045934	negative regulation of nucleobase-containing compound metabolic process	8.793e-05	0.3586	0.003598	0.03199	29	1666	ETV5,MECOM,HMGB2,ZNF217,BLM,GJA1,SALL2,YAP1,GLI3,KDM2B,DNMT3B,DDIT4,SFRP2,DCP2,RMI2,ID1,ID3,BEND3,REST,TERF1,GMNN,TFAP2C,LARP7,YBX2,IGF2BP1,HEY2,ELF3,PAWR,HELLS
GO: Biological Process	GO:0010971	positive regulation of G2/M transition of mitotic cell cycle	8.877e-05	0.362	0.003598	0.03199	4	29	CCNB1,LMNB1,CDK1,CDC25C
GO: Biological Process	GO:0001654	eye development	8.946e-05	0.3648	0.003598	0.03199	13	449	SPRY1,LPCAT1,SERPINF1,SMOC1,GRHL2,GJA1,SALL2,GLI3,SLC17A7,KDM2B,FGF2,STRA6,CRB2
GO: Biological Process	GO:0000070	mitotic sister chromatid segregation	8.999e-05	0.367	0.003598	0.03199	8	172	DLGAP5,SGO1,NCAPG2,NEK2,BUB1B,NCAPH,CCNB1,HASPIN
GO: Biological Process	GO:0150063	visual system development	9.562e-05	0.3899	0.003786	0.03366	13	452	SPRY1,LPCAT1,SERPINF1,SMOC1,GRHL2,GJA1,SALL2,GLI3,SLC17A7,KDM2B,FGF2,STRA6,CRB2
GO: Biological Process	GO:0048880	sensory system development	0.000109	0.4447	0.00426	0.03787	13	458	SPRY1,LPCAT1,SERPINF1,SMOC1,GRHL2,GJA1,SALL2,GLI3,SLC17A7,KDM2B,FGF2,STRA6,CRB2
GO: Biological Process	GO:0036293	response to decreased oxygen levels	0.0001097	0.4473	0.00426	0.03787	12	396	PTGIS,RYR1,ZFP36L1,PYGM,PMAIP1,DNMT3B,AGTRAP,DDIT4,REST,CCNA2,CCNB1,SLC29A1
GO: Biological Process	GO:0007077	mitotic nuclear membrane disassembly	0.0001133	0.4622	0.004319	0.0384	3	12	CCNB1,CCNB2,CDK1
GO: Biological Process	GO:1902459	positive regulation of stem cell population maintenance	0.0001133	0.4622	0.004319	0.0384	3	12	YAP1,KDM2B,REST
GO: Biological Process	GO:0048568	embryonic organ development	0.0001189	0.4849	0.00449	0.03992	14	527	GRHL2,GJA1,ZFP36L1,YAP1,GLI3,KDM2B,STRA6,ID3,REST,STIL,MTHFD1,HEY2,PLK4,CRB2
GO: Biological Process	GO:0001841	neural tube formation	0.0001216	0.4959	0.004549	0.04045	7	134	GRHL2,KDM2B,SFRP2,CECR2,TRIM71,STIL,MTHFD1
GO: Biological Process	GO:0014070	response to organic cyclic compound	0.0001227	0.5005	0.00455	0.04045	21	1037	SERPINF1,RIPK2,HMGB2,RYR1,PLIN2,BLM,GJA1,ZFP36L1,GLDC,PIM1,YAP1,PYGM,PMAIP1,DNMT3B,DDIT4,ID1,ID3,REST,CCNA2,CCNB1,SLC16A1
GO: Biological Process	GO:0046620	regulation of organ growth	0.0001274	0.5194	0.004638	0.04123	7	135	GJA1,PIM1,YAP1,FGF2,CCNB1,HEY2,CDK1
GO: Biological Process	GO:0060419	heart growth	0.0001274	0.5194	0.004638	0.04123	7	135	GJA1,PIM1,YAP1,FGF2,CCNB1,HEY2,CDK1
GO: Biological Process	GO:1902751	positive regulation of cell cycle G2/M phase transition	0.0001318	0.5377	0.004758	0.0423	4	32	CCNB1,LMNB1,CDK1,CDC25C
GO: Biological Process	GO:0007098	centrosome cycle	0.0001334	0.5439	0.004771	0.04242	7	136	SGO1,NEK2,STIL,XRCC2,SLC16A1,CDK1,PLK4
GO: Biological Process	GO:0045930	negative regulation of mitotic cell cycle	0.0001369	0.5582	0.004854	0.04315	11	345	JADE1,BLM,ZFP36L1,BUB1B,WEE1,STIL,CDC14A,CCNB1,HASPIN,CDK1,CDC25C
GO: Biological Process	GO:0045931	positive regulation of mitotic cell cycle	0.0001396	0.5692	0.004907	0.04363	7	137	DLGAP5,DBF4,LARP7,CCNB1,LMNB1,CDK1,CDC25C
GO: Biological Process	GO:0048699	generation of neurons	0.0001448	0.5907	0.005048	0.04488	30	1802	EPHB4,BOC,SERPINF1,ETV1,ETV5,HMGB2,PRAG1,FZD7,GJA1,PTPRZ1,YAP1,GLI3,SEMA6A,DNMT3B,DDIT4,DCDC2,SFRP2,WEE1,CECR2,ID1,ID3,SYT2,REST,XRCC2,ECT2,LPAR1,TFAP2C,IGF2BP1,HEY2,CRB2
GO: Biological Process	GO:0035148	tube formation	0.0001491	0.608	0.005152	0.04581	8	185	GRHL2,KDM2B,FGF2,SFRP2,CECR2,TRIM71,STIL,MTHFD1
GO: Biological Process	GO:0003007	heart morphogenesis	0.0001555	0.6343	0.005331	0.04739	10	292	EPHB4,SPRY1,GRHL2,RYR1,GJA1,PIM1,YAP1,SFRP2,STIL,HEY2
GO: Biological Process	GO:0045737	positive regulation of cyclin-dependent protein serine/threonine kinase activity	0.0001679	0.6846	0.005671	0.05042	4	34	CKS1B,PIM1,STIL,CCNB1
GO: Biological Process	GO:0033260	nuclear DNA replication	0.0001683	0.6862	0.005671	0.05042	5	63	MCM3,GINS1,DBF4,TERF1,GMNN
GO: Biological Process	GO:0045859	regulation of protein kinase activity	0.0001814	0.7399	0.006065	0.05392	19	911	SPRY1,RIPK2,NCAPG2,BLM,CKS1B,PIM1,DBF4,FGF2,SFRP2,DEPTOR,MAP3K8,STIL,ECT2,LPAR1,CCNA2,CCNB1,CCNB2,CDK1,CDC25C
GO: Biological Process	GO:0051988	regulation of attachment of spindle microtubules to kinetochore	0.0001853	0.7555	0.006142	0.05461	3	14	NEK2,ECT2,CCNB1
GO: Biological Process	GO:0003401	axis elongation	0.0001883	0.768	0.006144	0.05462	4	35	SPRY1,YAP1,SFRP2,TFAP2C
GO: Biological Process	GO:0010165	response to X-ray	0.0001883	0.768	0.006144	0.05462	4	35	BLM,PMAIP1,SFRP2,XRCC2
GO: Biological Process	GO:2000045	regulation of G1/S transition of mitotic cell cycle	0.0001923	0.7841	0.006223	0.05533	8	192	JADE1,DBF4,WEE1,LARP7,CCNB1,HASPIN,CDK1,CDC25C
GO: Biological Process	GO:0043585	nose morphogenesis	0.0002	0.8158	0.006324	0.05622	2	3	GLI3,STRA6
GO: Biological Process	GO:0010621	negative regulation of transcription by transcription factor localization	0.0002	0.8158	0.006324	0.05622	2	3	ID1,HEY2
GO: Biological Process	GO:1905777	regulation of exonuclease activity	0.0002	0.8158	0.006324	0.05622	2	3	TCEA1,TERF1
GO: Biological Process	GO:0008608	attachment of spindle microtubules to kinetochore	0.0002105	0.8585	0.006604	0.05871	4	36	SGO1,NEK2,ECT2,CCNB1
GO: Biological Process	GO:0071103	DNA conformation change	0.0002128	0.8677	0.006623	0.05889	11	363	HMGB2,MCM3,NCAPG2,BLM,DNMT3B,BEND3,NCAPH,CCNB1,CENPH,CDK1,HELLS
GO: Biological Process	GO:0031023	microtubule organizing center organization	0.0002249	0.9173	0.006949	0.06179	7	148	SGO1,NEK2,STIL,XRCC2,SLC16A1,CDK1,PLK4
GO: Biological Process	GO:0098727	maintenance of cell number	0.000229	0.934	0.007023	0.06244	8	197	MECOM,FZD7,YAP1,KDM2B,FGF2,REST,TFAP2C,IGF2BP1
GO: Biological Process	GO:0006323	DNA packaging	0.0002371	0.9669	0.007216	0.06415	9	251	HMGB2,NCAPG2,DNMT3B,BEND3,NCAPH,CCNB1,CENPH,CDK1,HELLS
GO: Biological Process	GO:0044786	cell cycle DNA replication	0.0002415	0.9847	0.00724	0.06437	5	68	MCM3,GINS1,DBF4,TERF1,GMNN
GO: Biological Process	GO:0071385	cellular response to glucocorticoid stimulus	0.0002415	0.9847	0.00724	0.06437	5	68	SERPINF1,ZFP36L1,DNMT3B,DDIT4,REST
GO: Biological Process	GO:0045944	positive regulation of transcription by RNA polymerase II	0.0002507	1	0.007462	0.06634	24	1339	RPS6KA1,DLGAP5,RIPK2,ETV1,ETV5,MECOM,HMGB2,GRHL2,SALL2,YAP1,GLI3,FGF2,ZNF107,TCEA1,SFRP2,REST,TFAP2C,LARP7,ARID3B,FHOD1,HEY2,PUS1,ELF3,MYBL2
GO: Biological Process	GO:0043549	regulation of kinase activity	0.0002542	1	0.007512	0.06679	20	1014	EPHB4,SPRY1,RIPK2,NCAPG2,BLM,CKS1B,PIM1,DBF4,FGF2,SFRP2,DEPTOR,MAP3K8,STIL,ECT2,LPAR1,CCNA2,CCNB1,CCNB2,CDK1,CDC25C
GO: Biological Process	GO:1904031	positive regulation of cyclin-dependent protein kinase activity	0.0002605	1	0.007641	0.06794	4	38	CKS1B,PIM1,STIL,CCNB1
GO: Biological Process	GO:0030397	membrane disassembly	0.0002816	1	0.008144	0.07241	3	16	CCNB1,CCNB2,CDK1
GO: Biological Process	GO:0051081	nuclear membrane disassembly	0.0002816	1	0.008144	0.07241	3	16	CCNB1,CCNB2,CDK1
GO: Biological Process	GO:0065004	protein-DNA complex assembly	0.0003007	1	0.008581	0.07629	10	317	DLGAP5,HMGB2,MCM3,NEK2,DCP2,TERF1,GMNN,CENPH,HEY2,HELLS
GO: Biological Process	GO:0019220	regulation of phosphate metabolic process	0.0003009	1	0.008581	0.07629	29	1790	EPHB4,SPRY1,LPCAT1,SWAP70,RIPK2,NCAPG2,BLM,FZD7,CKS1B,PTPRZ1,PIM1,DBF4,FGF2,DDIT4,RBPMS,SFRP2,DEPTOR,MAP3K8,SH2D3A,STIL,ECT2,LPAR1,CCNA2,CCNB1,PLPP3,CCNB2,PAWR,CDK1,CDC25C
GO: Biological Process	GO:0051174	regulation of phosphorus metabolic process	0.0003037	1	0.008601	0.07647	29	1791	EPHB4,SPRY1,LPCAT1,SWAP70,RIPK2,NCAPG2,BLM,FZD7,CKS1B,PTPRZ1,PIM1,DBF4,FGF2,DDIT4,RBPMS,SFRP2,DEPTOR,MAP3K8,SH2D3A,STIL,ECT2,LPAR1,CCNA2,CCNB1,PLPP3,CCNB2,PAWR,CDK1,CDC25C
GO: Biological Process	GO:0001838	embryonic epithelial tube formation	0.0003102	1	0.008724	0.07756	7	156	GRHL2,KDM2B,SFRP2,CECR2,TRIM71,STIL,MTHFD1
GO: Biological Process	GO:0001932	regulation of protein phosphorylation	0.0003219	1	0.00899	0.07993	24	1362	SPRY1,RIPK2,NCAPG2,BLM,CKS1B,PTPRZ1,PIM1,DBF4,FGF2,DDIT4,RBPMS,SFRP2,DEPTOR,MAP3K8,SH2D3A,STIL,ECT2,LPAR1,CCNA2,CCNB1,PLPP3,CCNB2,CDK1,CDC25C
GO: Biological Process	GO:0060173	limb development	0.0003304	1	0.009105	0.08095	8	208	MECOM,SMOC1,GRHL2,GJA1,ZNRF3,GLI3,FRAS1,SFRP2
[truncated: 496 more rows]

## Sheet: D-D35 CHD2+|- Up DBR,DEG&CHD2
Category	ID	Name	p-value	q-value Bonferroni	q-value FDR B&H	q-value FDR B&Y	Hit Count in Query List	Hit Count in Genome	Hit in Query List
[truncated: 520 more rows]

[truncated: 1 more sheets: E-NDD D35 CHD2+|-UpDBR,DEG&CHD2]
