# Supplementary material for: Regulation of human cortical interneuron development by the chromatin remodeling protein CHD2
Source: Sci Rep. 2022 Sep 17;12:15636. doi: 10.1038/s41598-022-19654-y (PMC9482661; doi:10.1038/s41598-022-19654-y)
Supplement: Supplementary file 11 — Supplementary Information 11. [file 41598_2022_19654_MOESM11_ESM.xlsx]

## Sheet: Sheet1
Gene	Forward Primer	Reverse Primer
CKS1B	TATTCGGACAAATACGACGACG	CGCCAAGATTCCTCCATTCAGA
CCNB1	AATAAGGCGAAGATCAACATGGC	TTTGTTACCAATGTCCCCAAGAG
CCNB2	TGCTCTGCAAAATCGAGGACA	GCCAATCCACTAGGATGGCA
GMNN	AAAACGGAGAAAGGCGCTGTA	GGCGGGCAATTTCATTGTCC
DLGAP5	GCAGCTCTTGTGACTGGCTT	TATTCGGACAAATACGACGACG
MCM2	ATGATCGAGAGCATCGAGAACC	GCCAAGTCCTCATAGTTCACCA
GAPDH	CTGGTAAAGTGGATATTGTTGCCAT	TGGAATCATATTGGAACATGTAAACC
